# Supplementary material for: Algorithmic Design of Geometric Data for Molecular Potential Energy Surfaces
Source: Algorithms. Author manuscript; Available in PMC 2025 Aug 28. (PMC12382435; doi:10.3390/a16010006)
Supplement: Suppl Folder [file NIHMS2075095-supplement-Suppl_Folder.zip]

Archive with 18 entries (16 files):
- .DS_Store
- S1/
- S1/ascorbicacid.nb
- S1/ascorbicacid2.nb
- S1/ascorbicacid3.nb
- S1/Formaldehyde.nb
- S1/vinylalcohol.nb
- S1/Water.nb
- S2/
- S2/ASG1DATA.txt
- S2/ASG2DATA.txt
- S2/ASG3DATA.txt
- S2/ASG4DATA.txt
- S2/ASG5DATA.txt
- S2/ASG6DATA.txt
- S2/data.txt
- S2/datav.txt
- S2/WaterData.txt
