# Supplementary material for: Algorithmic Design of Geometric Data for Molecular Potential Energy Surfaces
Source: Algorithms. Author manuscript; Available in PMC 2025 Aug 28. (PMC12382435; doi:10.3390/a16010006)
Supplement: Suppl Folder [file NIHMS2075095-supplement-Suppl_Folder.zip › S1/ascorbicacid3.nb]

(* Content-type: application/vnd.wolfram.mathematica *)

(*** Wolfram Notebook File ***)
(* http://www.wolfram.com/nb *)

(* CreatedBy='Mathematica 12.3' *)

(*CacheID: 234*)
(* Internal cache information:
NotebookFileLineBreakTest
NotebookFileLineBreakTest
NotebookDataPosition[       158,          7]
NotebookDataLength[   5130511,     142246]
NotebookOptionsPosition[   5127578,     142192]
NotebookOutlinePosition[   5127970,     142208]
CellTagsIndexPosition[   5127927,     142205]
WindowFrame->Normal*)

(* Beginning of Notebook Content *)
Notebook[{

Cell[CellGroupData[{
Cell[BoxData[
 RowBox[{
  RowBox[{"ASG5DATA", "//", "DeleteDuplicates"}], "//", 
  "Dimensions"}]], "Input",
 CellChangeTimes->{{3.879603627633515*^9, 3.8796036554946938`*^9}},
 CellLabel->
  "In[133]:=",ExpressionUUID->"eb484311-7322-4676-b6f3-c3abedf2eefb"],

Cell[BoxData[
 RowBox[{"{", 
  RowBox[{"786432", ",", "10"}], "}"}]], "Output",
 CellChangeTimes->{3.879603657372019*^9},
 CellLabel->
  "Out[133]=",ExpressionUUID->"c05eea57-423a-4c22-907c-e348333e054d"]
}, Open  ]],

Cell[CellGroupData[{

Cell[BoxData[
 RowBox[{"Export", "[", 
  RowBox[{"\"\<ASG5DATA.txt\>\"", ",", "ASG5DATA"}], "]"}]], "Input",
 CellChangeTimes->{{3.879603670743207*^9, 3.879603694870048*^9}},
 CellLabel->
  "In[134]:=",ExpressionUUID->"2e970a3a-df71-497d-ae15-b83cb4f839fb"],

Cell[BoxData["\<\"ASG5DATA.txt\"\>"], "Output",
 CellChangeTimes->{3.879603702864254*^9},
 CellLabel->
  "Out[134]=",ExpressionUUID->"112d7375-6537-488d-aab9-d1532c9ee3a1"]
}, Open  ]],

Cell[BoxData[
 RowBox[{"SystemOpen", "[", "\"\<ASG5DATA.txt\>\"", "]"}]], "Input",
 NumberMarks->False,
 CellLabel->
  "In[135]:=",ExpressionUUID->"56bfec83-2b68-42ba-973d-42c47756c7d7"],

Cell[CellGroupData[{

Cell[BoxData[{
 RowBox[{"D11", "==", "121"}], "\n", 
 RowBox[{"D12", "==", "180"}], "\n", 
 RowBox[{"D13", "==", "180"}], "\n", 
 RowBox[{"D14", "==", "25"}], "\n", 
 RowBox[{"D15", "==", "25"}], "\n", 
 RowBox[{"D16", "==", "148"}], "\n", 
 RowBox[{"D17", "==", "159"}], "\[IndentingNewLine]", 
 RowBox[{"Ascorbicacidgroup6", "=", 
  RowBox[{"Flatten", "[", 
   RowBox[{
    RowBox[{"Table", " ", "[", 
     RowBox[{
      RowBox[{"{", 
       RowBox[{
       "D11", ",", "D12", ",", "D13", ",", "D14", ",", "D15", ",", "D16", ",",
         "D17"}], "}"}], ",", 
      RowBox[{"{", 
       RowBox[{"D11", ",", " ", "118", ",", "128", ",", "3"}], "}"}], ",", 
      " ", 
      RowBox[{"{", 
       RowBox[{"D12", ",", " ", "177", ",", "187", ",", "3"}], "}"}], ",", 
      RowBox[{"{", 
       RowBox[{"D13", ",", " ", "177", ",", "187", ",", "3"}], "}"}], ",", 
      RowBox[{"{", 
       RowBox[{"D14", ",", " ", "22", ",", "32", ",", "3"}], "}"}], ",", 
      RowBox[{"{", 
       RowBox[{"D15", ",", " ", "22", ",", "32", ",", "3"}], "}"}], ",", 
      RowBox[{"{", 
       RowBox[{"D16", ",", " ", "145", ",", "155", ",", "3"}], "}"}], ",", 
      RowBox[{"{", 
       RowBox[{"D17", ",", " ", "156", ",", "166", ",", "3"}], "}"}]}], "]"}],
     ",", "2"}], "]"}]}]}], "Input",
 CellChangeTimes->{{3.8796037264659367`*^9, 3.879603776487838*^9}},
 CellLabel->
  "In[136]:=",ExpressionUUID->"42c4f0e2-3d69-435b-a42a-417ac9df8dbb"],

Cell[BoxData[
 RowBox[{"D11", "\[Equal]", "121"}]], "Output",
 CellChangeTimes->{3.879603782687374*^9},
 CellLabel->
  "Out[136]=",ExpressionUUID->"d5c842d9-737e-428b-9ffc-9ae22ff4b8c0"],

Cell[BoxData[
 RowBox[{"D12", "\[Equal]", "180"}]], "Output",
 CellChangeTimes->{3.879603782691162*^9},
 CellLabel->
  "Out[137]=",ExpressionUUID->"d57d389e-0ba2-4aaf-b89f-80206a656743"],

Cell[BoxData[
 RowBox[{"D13", "\[Equal]", "180"}]], "Output",
 CellChangeTimes->{3.879603782693454*^9},
 CellLabel->
  "Out[138]=",ExpressionUUID->"17709209-9d56-4987-a90a-036a57557ee7"],

Cell[BoxData[
 RowBox[{"D14", "\[Equal]", "25"}]], "Output",
 CellChangeTimes->{3.879603782695875*^9},
 CellLabel->
  "Out[139]=",ExpressionUUID->"5fa1d66c-f71f-4e9c-b0f9-4005d2b235d0"],

Cell[BoxData[
 RowBox[{"D15", "\[Equal]", "25"}]], "Output",
 CellChangeTimes->{3.879603782698497*^9},
 CellLabel->
  "Out[140]=",ExpressionUUID->"6f933425-2415-4ab5-960f-a6445c5262f0"],

Cell[BoxData[
 RowBox[{"D16", "\[Equal]", "148"}]], "Output",
 CellChangeTimes->{3.879603782700863*^9},
 CellLabel->
  "Out[141]=",ExpressionUUID->"f56f6e12-c151-4f24-a7c7-3e37b3eb82be"],

Cell[BoxData[
 RowBox[{"D17", "\[Equal]", "159"}]], "Output",
 CellChangeTimes->{3.879603782702998*^9},
 CellLabel->
  "Out[142]=",ExpressionUUID->"0580afaa-48eb-4223-aebb-a69618af68d2"],

Cell[BoxData[
 RowBox[{"{", 
  RowBox[{
   RowBox[{"{", 
    RowBox[{
     RowBox[{"{", 
      RowBox[{
       RowBox[{"{", 
        RowBox[{
         RowBox[{"{", 
          RowBox[{
           RowBox[{"{", 
            RowBox[{
            "118", ",", "177", ",", "177", ",", "22", ",", "22", ",", "145", 
             ",", "156"}], "}"}], ",", 
           RowBox[{"{", 
            RowBox[{
            "118", ",", "177", ",", "177", ",", "22", ",", "22", ",", "145", 
             ",", "159"}], "}"}], ",", 
           RowBox[{"{", 
            RowBox[{
            "118", ",", "177", ",", "177", ",", "22", ",", "22", ",", "145", 
             ",", "162"}], "}"}], ",", 
           RowBox[{"{", 
            RowBox[{
            "118", ",", "177", ",", "177", ",", "22", ",", "22", ",", "145", 
             ",", "165"}], "}"}]}], "}"}], ",", 
         RowBox[{"{", 
          RowBox[{
           RowBox[{"{", 
            RowBox[{
            "118", ",", "177", ",", "177", ",", "22", ",", "22", ",", "148", 
             ",", "156"}], "}"}], ",", 
           RowBox[{"{", 
            RowBox[{
            "118", ",", "177", ",", "177", ",", "22", ",", "22", ",", "148", 
             ",", "159"}], "}"}], ",", 
           RowBox[{"{", 
            RowBox[{
            "118", ",", "177", ",", "177", ",", "22", ",", "22", ",", "148", 
             ",", "162"}], "}"}], ",", 
           RowBox[{"{", 
            RowBox[{
            "118", ",", "177", ",", "177", ",", "22", ",", "22", ",", "148", 
             ",", "165"}], "}"}]}], "}"}], ",", 
         RowBox[{"{", 
          RowBox[{
           RowBox[{"{", 
            RowBox[{
            "118", ",", "177", ",", "177", ",", "22", ",", "22", ",", "151", 
             ",", "156"}], "}"}], ",", 
           RowBox[{"{", 
            RowBox[{
            "118", ",", "177", ",", "177", ",", "22", ",", "22", ",", "151", 
             ",", "159"}], "}"}], ",", 
           RowBox[{"{", 
            RowBox[{
            "118", ",", "177", ",", "177", ",", "22", ",", "22", ",", "151", 
             ",", "162"}], "}"}], ",", 
           RowBox[{"{", 
            RowBox[{
            "118", ",", "177", ",", "177", ",", "22", ",", "22", ",", "151", 
             ",", "165"}], "}"}]}], "}"}], ",", 
         RowBox[{"{", 
          RowBox[{
           RowBox[{"{", 
            RowBox[{
            "118", ",", "177", ",", "177", ",", "22", ",", "22", ",", "154", 
             ",", "156"}], "}"}], ",", 
           RowBox[{"{", 
            RowBox[{
            "118", ",", "177", ",", "177", ",", "22", ",", "22", ",", "154", 
             ",", "159"}], "}"}], ",", 
           RowBox[{"{", 
            RowBox[{
            "118", ",", "177", ",", "177", ",", "22", ",", "22", ",", "154", 
             ",", "162"}], "}"}], ",", 
           RowBox[{"{", 
            RowBox[{
            "118", ",", "177", ",", "177", ",", "22", ",", "22", ",", "154", 
             ",", "165"}], "}"}]}], "}"}]}], "}"}], ",", 
       RowBox[{"{", 
        RowBox[{
         RowBox[{"{", 
          RowBox[{
           RowBox[{"{", 
            RowBox[{
            "118", ",", "177", ",", "177", ",", "22", ",", "25", ",", "145", 
             ",", "156"}], "}"}], ",", 
           RowBox[{"{", 
            RowBox[{
            "118", ",", "177", ",", "177", ",", "22", ",", "25", ",", "145", 
             ",", "159"}], "}"}], ",", 
           RowBox[{"{", 
            RowBox[{
            "118", ",", "177", ",", "177", ",", "22", ",", "25", ",", "145", 
             ",", "162"}], "}"}], ",", 
           RowBox[{"{", 
            RowBox[{
            "118", ",", "177", ",", "177", ",", "22", ",", "25", ",", "145", 
             ",", "165"}], "}"}]}], "}"}], ",", 
         RowBox[{"{", 
          RowBox[{
           RowBox[{"{", 
            RowBox[{
            "118", ",", "177", ",", "177", ",", "22", ",", "25", ",", "148", 
             ",", "156"}], "}"}], ",", 
           RowBox[{"{", 
            RowBox[{
            "118", ",", "177", ",", "177", ",", "22", ",", "25", ",", "148", 
             ",", "159"}], "}"}], ",", 
           RowBox[{"{", 
            RowBox[{
            "118", ",", "177", ",", "177", ",", "22", ",", "25", ",", "148", 
             ",", "162"}], "}"}], ",", 
           RowBox[{"{", 
            RowBox[{
            "118", ",", "177", ",", "177", ",", "22", ",", "25", ",", "148", 
             ",", "165"}], "}"}]}], "}"}], ",", 
         RowBox[{"{", 
          RowBox[{
           RowBox[{"{", 
            RowBox[{
            "118", ",", "177", ",", "177", ",", "22", ",", "25", ",", "151", 
             ",", "156"}], "}"}], ",", 
           RowBox[{"{", 
            RowBox[{
            "118", ",", "177", ",", "177", ",", "22", ",", "25", ",", "151", 
             ",", "159"}], "}"}], ",", 
           RowBox[{"{", 
            RowBox[{
            "118", ",", "177", ",", "177", ",", "22", ",", "25", ",", "151", 
             ",", "162"}], "}"}], ",", 
           RowBox[{"{", 
            RowBox[{
            "118", ",", "177", ",", "177", ",", "22", ",", "25", ",", "151", 
             ",", "165"}], "}"}]}], "}"}], ",", 
         RowBox[{"{", 
          RowBox[{
           RowBox[{"{", 
            RowBox[{
            "118", ",", "177", ",", "177", ",", "22", ",", "25", ",", "154", 
             ",", "156"}], "}"}], ",", 
           RowBox[{"{", 
            RowBox[{
            "118", ",", "177", ",", "177", ",", "22", ",", "25", ",", "154", 
             ",", "159"}], "}"}], ",", 
           RowBox[{"{", 
            RowBox[{
            "118", ",", "177", ",", "177", ",", "22", ",", "25", ",", "154", 
             ",", "162"}], "}"}], ",", 
           RowBox[{"{", 
            RowBox[{
            "118", ",", "177", ",", "177", ",", "22", ",", "25", ",", "154", 
             ",", "165"}], "}"}]}], "}"}]}], "}"}], ",", 
       RowBox[{"{", 
        RowBox[{
         RowBox[{"{", 
          RowBox[{
           RowBox[{"{", 
            RowBox[{
            "118", ",", "177", ",", "177", ",", "22", ",", "28", ",", "145", 
             ",", "156"}], "}"}], ",", 
           RowBox[{"{", 
            RowBox[{
            "118", ",", "177", ",", "177", ",", "22", ",", "28", ",", "145", 
             ",", "159"}], "}"}], ",", 
           RowBox[{"{", 
            RowBox[{
            "118", ",", "177", ",", "177", ",", "22", ",", "28", ",", "145", 
             ",", "162"}], "}"}], ",", 
           RowBox[{"{", 
            RowBox[{
            "118", ",", "177", ",", "177", ",", "22", ",", "28", ",", "145", 
             ",", "165"}], "}"}]}], "}"}], ",", 
         RowBox[{"{", 
          RowBox[{
           RowBox[{"{", 
            RowBox[{
            "118", ",", "177", ",", "177", ",", "22", ",", "28", ",", "148", 
             ",", "156"}], "}"}], ",", 
           RowBox[{"{", 
            RowBox[{
            "118", ",", "177", ",", "177", ",", "22", ",", "28", ",", "148", 
             ",", "159"}], "}"}], ",", 
           RowBox[{"{", 
            RowBox[{
            "118", ",", "177", ",", "177", ",", "22", ",", "28", ",", "148", 
             ",", "162"}], "}"}], ",", 
           RowBox[{"{", 
            RowBox[{
            "118", ",", "177", ",", "177", ",", "22", ",", "28", ",", "148", 
             ",", "165"}], "}"}]}], "}"}], ",", 
         RowBox[{"{", 
          RowBox[{
           RowBox[{"{", 
            RowBox[{
            "118", ",", "177", ",", "177", ",", "22", ",", "28", ",", "151", 
             ",", "156"}], "}"}], ",", 
           RowBox[{"{", 
            RowBox[{
            "118", ",", "177", ",", "177", ",", "22", ",", "28", ",", "151", 
             ",", "159"}], "}"}], ",", 
           RowBox[{"{", 
            RowBox[{
            "118", ",", "177", ",", "177", ",", "22", ",", "28", ",", "151", 
             ",", "162"}], "}"}], ",", 
           RowBox[{"{", 
            RowBox[{
            "118", ",", "177", ",", "177", ",", "22", ",", "28", ",", "151", 
             ",", "165"}], "}"}]}], "}"}], ",", 
         RowBox[{"{", 
          RowBox[{
           RowBox[{"{", 
            RowBox[{
            "118", ",", "177", ",", "177", ",", "22", ",", "28", ",", "154", 
             ",", "156"}], "}"}], ",", 
           RowBox[{"{", 
            RowBox[{
            "118", ",", "177", ",", "177", ",", "22", ",", "28", ",", "154", 
             ",", "159"}], "}"}], ",", 
           RowBox[{"{", 
            RowBox[{
            "118", ",", "177", ",", "177", ",", "22", ",", "28", ",", "154", 
             ",", "162"}], "}"}], ",", 
           RowBox[{"{", 
            RowBox[{
            "118", ",", "177", ",", "177", ",", "22", ",", "28", ",", "154", 
             ",", "165"}], "}"}]}], "}"}]}], "}"}], ",", 
       RowBox[{"{", 
        RowBox[{
         RowBox[{"{", 
          RowBox[{
           RowBox[{"{", 
            RowBox[{
            "118", ",", "177", ",", "177", ",", "22", ",", "31", ",", "145", 
             ",", "156"}], "}"}], ",", 
           RowBox[{"{", 
            RowBox[{
            "118", ",", "177", ",", "177", ",", "22", ",", "31", ",", "145", 
             ",", "159"}], "}"}], ",", 
           RowBox[{"{", 
            RowBox[{
            "118", ",", "177", ",", "177", ",", "22", ",", "31", ",", "145", 
             ",", "162"}], "}"}], ",", 
           RowBox[{"{", 
            RowBox[{
            "118", ",", "177", ",", "177", ",", "22", ",", "31", ",", "145", 
             ",", "165"}], "}"}]}], "}"}], ",", 
         RowBox[{"{", 
          RowBox[{
           RowBox[{"{", 
            RowBox[{
            "118", ",", "177", ",", "177", ",", "22", ",", "31", ",", "148", 
             ",", "156"}], "}"}], ",", 
           RowBox[{"{", 
            RowBox[{
            "118", ",", "177", ",", "177", ",", "22", ",", "31", ",", "148", 
             ",", "159"}], "}"}], ",", 
           RowBox[{"{", 
            RowBox[{
            "118", ",", "177", ",", "177", ",", "22", ",", "31", ",", "148", 
             ",", "162"}], "}"}], ",", 
           RowBox[{"{", 
            RowBox[{
            "118", ",", "177", ",", "177", ",", "22", ",", "31", ",", "148", 
             ",", "165"}], "}"}]}], "}"}], ",", 
         RowBox[{"{", 
          RowBox[{
           RowBox[{"{", 
            RowBox[{
            "118", ",", "177", ",", "177", ",", "22", ",", "31", ",", "151", 
             ",", "156"}], "}"}], ",", 
           RowBox[{"{", 
            RowBox[{
            "118", ",", "177", ",", "177", ",", "22", ",", "31", ",", "151", 
             ",", "159"}], "}"}], ",", 
           RowBox[{"{", 
            RowBox[{
            "118", ",", "177", ",", "177", ",", "22", ",", "31", ",", "151", 
             ",", "162"}], "}"}], ",", 
           RowBox[{"{", 
            RowBox[{
            "118", ",", "177", ",", "177", ",", "22", ",", "31", ",", "151", 
             ",", "165"}], "}"}]}], "}"}], ",", 
         RowBox[{"{", 
          RowBox[{
           RowBox[{"{", 
            RowBox[{
            "118", ",", "177", ",", "177", ",", "22", ",", "31", ",", "154", 
             ",", "156"}], "}"}], ",", 
           RowBox[{"{", 
            RowBox[{
            "118", ",", "177", ",", "177", ",", "22", ",", "31", ",", "154", 
             ",", "159"}], "}"}], ",", 
           RowBox[{"{", 
            RowBox[{
            "118", ",", "177", ",", "177", ",", "22", ",", "31", ",", "154", 
             ",", "162"}], "}"}], ",", 
           RowBox[{"{", 
            RowBox[{
            "118", ",", "177", ",", "177", ",", "22", ",", "31", ",", "154", 
             ",", "165"}], "}"}]}], "}"}]}], "}"}]}], "}"}], ",", 
     RowBox[{"{", 
      RowBox[{
       RowBox[{"{", 
        RowBox[{
         RowBox[{"{", 
          RowBox[{
           RowBox[{"{", 
            RowBox[{
            "118", ",", "177", ",", "177", ",", "25", ",", "22", ",", "145", 
             ",", "156"}], "}"}], ",", 
           RowBox[{"{", 
            RowBox[{
            "118", ",", "177", ",", "177", ",", "25", ",", "22", ",", "145", 
             ",", "159"}], "}"}], ",", 
           RowBox[{"{", 
            RowBox[{
            "118", ",", "177", ",", "177", ",", "25", ",", "22", ",", "145", 
             ",", "162"}], "}"}], ",", 
           RowBox[{"{", 
            RowBox[{
            "118", ",", "177", ",", "177", ",", "25", ",", "22", ",", "145", 
             ",", "165"}], "}"}]}], "}"}], ",", 
         RowBox[{"{", 
          RowBox[{
           RowBox[{"{", 
            RowBox[{
            "118", ",", "177", ",", "177", ",", "25", ",", "22", ",", "148", 
             ",", "156"}], "}"}], ",", 
           RowBox[{"{", 
            RowBox[{
            "118", ",", "177", ",", "177", ",", "25", ",", "22", ",", "148", 
             ",", "159"}], "}"}], ",", 
           RowBox[{"{", 
            RowBox[{
            "118", ",", "177", ",", "177", ",", "25", ",", "22", ",", "148", 
             ",", "162"}], "}"}], ",", 
           RowBox[{"{", 
            RowBox[{
            "118", ",", "177", ",", "177", ",", "25", ",", "22", ",", "148", 
             ",", "165"}], "}"}]}], "}"}], ",", 
         RowBox[{"{", 
          RowBox[{
           RowBox[{"{", 
            RowBox[{
            "118", ",", "177", ",", "177", ",", "25", ",", "22", ",", "151", 
             ",", "156"}], "}"}], ",", 
           RowBox[{"{", 
            RowBox[{
            "118", ",", "177", ",", "177", ",", "25", ",", "22", ",", "151", 
             ",", "159"}], "}"}], ",", 
           RowBox[{"{", 
            RowBox[{
            "118", ",", "177", ",", "177", ",", "25", ",", "22", ",", "151", 
             ",", "162"}], "}"}], ",", 
           RowBox[{"{", 
            RowBox[{
            "118", ",", "177", ",", "177", ",", "25", ",", "22", ",", "151", 
             ",", "165"}], "}"}]}], "}"}], ",", 
         RowBox[{"{", 
          RowBox[{
           RowBox[{"{", 
            RowBox[{
            "118", ",", "177", ",", "177", ",", "25", ",", "22", ",", "154", 
             ",", "156"}], "}"}], ",", 
           RowBox[{"{", 
            RowBox[{
            "118", ",", "177", ",", "177", ",", "25", ",", "22", ",", "154", 
             ",", "159"}], "}"}], ",", 
           RowBox[{"{", 
            RowBox[{
            "118", ",", "177", ",", "177", ",", "25", ",", "22", ",", "154", 
             ",", "162"}], "}"}], ",", 
           RowBox[{"{", 
            RowBox[{
            "118", ",", "177", ",", "177", ",", "25", ",", "22", ",", "154", 
             ",", "165"}], "}"}]}], "}"}]}], "}"}], ",", 
       RowBox[{"{", 
        RowBox[{
         RowBox[{"{", 
          RowBox[{
           RowBox[{"{", 
            RowBox[{
            "118", ",", "177", ",", "177", ",", "25", ",", "25", ",", "145", 
             ",", "156"}], "}"}], ",", 
           RowBox[{"{", 
            RowBox[{
            "118", ",", "177", ",", "177", ",", "25", ",", "25", ",", "145", 
             ",", "159"}], "}"}], ",", 
           RowBox[{"{", 
            RowBox[{
            "118", ",", "177", ",", "177", ",", "25", ",", "25", ",", "145", 
             ",", "162"}], "}"}], ",", 
           RowBox[{"{", 
            RowBox[{
            "118", ",", "177", ",", "177", ",", "25", ",", "25", ",", "145", 
             ",", "165"}], "}"}]}], "}"}], ",", 
         RowBox[{"{", 
          RowBox[{
           RowBox[{"{", 
            RowBox[{
            "118", ",", "177", ",", "177", ",", "25", ",", "25", ",", "148", 
             ",", "156"}], "}"}], ",", 
           RowBox[{"{", 
            RowBox[{
            "118", ",", "177", ",", "177", ",", "25", ",", "25", ",", "148", 
             ",", "159"}], "}"}], ",", 
           RowBox[{"{", 
            RowBox[{
            "118", ",", "177", ",", "177", ",", "25", ",", "25", ",", "148", 
             ",", "162"}], "}"}], ",", 
           RowBox[{"{", 
            RowBox[{
            "118", ",", "177", ",", "177", ",", "25", ",", "25", ",", "148", 
             ",", "165"}], "}"}]}], "}"}], ",", 
         RowBox[{"{", 
          RowBox[{
           RowBox[{"{", 
            RowBox[{
            "118", ",", "177", ",", "177", ",", "25", ",", "25", ",", "151", 
             ",", "156"}], "}"}], ",", 
           RowBox[{"{", 
            RowBox[{
            "118", ",", "177", ",", "177", ",", "25", ",", "25", ",", "151", 
             ",", "159"}], "}"}], ",", 
           RowBox[{"{", 
            RowBox[{
            "118", ",", "177", ",", "177", ",", "25", ",", "25", ",", "151", 
             ",", "162"}], "}"}], ",", 
           RowBox[{"{", 
            RowBox[{
            "118", ",", "177", ",", "177", ",", "25", ",", "25", ",", "151", 
             ",", "165"}], "}"}]}], "}"}], ",", 
         RowBox[{"{", 
          RowBox[{
           RowBox[{"{", 
            RowBox[{
            "118", ",", "177", ",", "177", ",", "25", ",", "25", ",", "154", 
             ",", "156"}], "}"}], ",", 
           RowBox[{"{", 
            RowBox[{
            "118", ",", "177", ",", "177", ",", "25", ",", "25", ",", "154", 
             ",", "159"}], "}"}], ",", 
           RowBox[{"{", 
            RowBox[{
            "118", ",", "177", ",", "177", ",", "25", ",", "25", ",", "154", 
             ",", "162"}], "}"}], ",", 
           RowBox[{"{", 
            RowBox[{
            "118", ",", "177", ",", "177", ",", "25", ",", "25", ",", "154", 
             ",", "165"}], "}"}]}], "}"}]}], "}"}], ",", 
       RowBox[{"{", 
        RowBox[{
         RowBox[{"{", 
          RowBox[{
           RowBox[{"{", 
            RowBox[{
            "118", ",", "177", ",", "177", ",", "25", ",", "28", ",", "145", 
             ",", "156"}], "}"}], ",", 
           RowBox[{"{", 
            RowBox[{
            "118", ",", "177", ",", "177", ",", "25", ",", "28", ",", "145", 
             ",", "159"}], "}"}], ",", 
           RowBox[{"{", 
            RowBox[{
            "118", ",", "177", ",", "177", ",", "25", ",", "28", ",", "145", 
             ",", "162"}], "}"}], ",", 
           RowBox[{"{", 
            RowBox[{
            "118", ",", "177", ",", "177", ",", "25", ",", "28", ",", "145", 
             ",", "165"}], "}"}]}], "}"}], ",", 
         RowBox[{"{", 
          RowBox[{
           RowBox[{"{", 
            RowBox[{
            "118", ",", "177", ",", "177", ",", "25", ",", "28", ",", "148", 
             ",", "156"}], "}"}], ",", 
           RowBox[{"{", 
            RowBox[{
            "118", ",", "177", ",", "177", ",", "25", ",", "28", ",", "148", 
             ",", "159"}], "}"}], ",", 
           RowBox[{"{", 
            RowBox[{
            "118", ",", "177", ",", "177", ",", "25", ",", "28", ",", "148", 
             ",", "162"}], "}"}], ",", 
           RowBox[{"{", 
            RowBox[{
            "118", ",", "177", ",", "177", ",", "25", ",", "28", ",", "148", 
             ",", "165"}], "}"}]}], "}"}], ",", 
         RowBox[{"{", 
          RowBox[{
           RowBox[{"{", 
            RowBox[{
            "118", ",", "177", ",", "177", ",", "25", ",", "28", ",", "151", 
             ",", "156"}], "}"}], ",", 
           RowBox[{"{", 
            RowBox[{
            "118", ",", "177", ",", "177", ",", "25", ",", "28", ",", "151", 
             ",", "159"}], "}"}], ",", 
           RowBox[{"{", 
            RowBox[{
            "118", ",", "177", ",", "177", ",", "25", ",", "28", ",", "151", 
             ",", "162"}], "}"}], ",", 
           RowBox[{"{", 
            RowBox[{
            "118", ",", "177", ",", "177", ",", "25", ",", "28", ",", "151", 
             ",", "165"}], "}"}]}], "}"}], ",", 
         RowBox[{"{", 
          RowBox[{
           RowBox[{"{", 
            RowBox[{
            "118", ",", "177", ",", "177", ",", "25", ",", "28", ",", "154", 
             ",", "156"}], "}"}], ",", 
           RowBox[{"{", 
            RowBox[{
            "118", ",", "177", ",", "177", ",", "25", ",", "28", ",", "154", 
             ",", "159"}], "}"}], ",", 
           RowBox[{"{", 
            RowBox[{
            "118", ",", "177", ",", "177", ",", "25", ",", "28", ",", "154", 
             ",", "162"}], "}"}], ",", 
           RowBox[{"{", 
            RowBox[{
            "118", ",", "177", ",", "177", ",", "25", ",", "28", ",", "154", 
             ",", "165"}], "}"}]}], "}"}]}], "}"}], ",", 
       RowBox[{"{", 
        RowBox[{
         RowBox[{"{", 
          RowBox[{
           RowBox[{"{", 
            RowBox[{
            "118", ",", "177", ",", "177", ",", "25", ",", "31", ",", "145", 
             ",", "156"}], "}"}], ",", 
           RowBox[{"{", 
            RowBox[{
            "118", ",", "177", ",", "177", ",", "25", ",", "31", ",", "145", 
             ",", "159"}], "}"}], ",", 
           RowBox[{"{", 
            RowBox[{
            "118", ",", "177", ",", "177", ",", "25", ",", "31", ",", "145", 
             ",", "162"}], "}"}], ",", 
           RowBox[{"{", 
            RowBox[{
            "118", ",", "177", ",", "177", ",", "25", ",", "31", ",", "145", 
             ",", "165"}], "}"}]}], "}"}], ",", 
         RowBox[{"{", 
          RowBox[{
           RowBox[{"{", 
            RowBox[{
            "118", ",", "177", ",", "177", ",", "25", ",", "31", ",", "148", 
             ",", "156"}], "}"}], ",", 
           RowBox[{"{", 
            RowBox[{
            "118", ",", "177", ",", "177", ",", "25", ",", "31", ",", "148", 
             ",", "159"}], "}"}], ",", 
           RowBox[{"{", 
            RowBox[{
            "118", ",", "177", ",", "177", ",", "25", ",", "31", ",", "148", 
             ",", "162"}], "}"}], ",", 
           RowBox[{"{", 
            RowBox[{
            "118", ",", "177", ",", "177", ",", "25", ",", "31", ",", "148", 
             ",", "165"}], "}"}]}], "}"}], ",", 
         RowBox[{"{", 
          RowBox[{
           RowBox[{"{", 
            RowBox[{
            "118", ",", "177", ",", "177", ",", "25", ",", "31", ",", "151", 
             ",", "156"}], "}"}], ",", 
           RowBox[{"{", 
            RowBox[{
            "118", ",", "177", ",", "177", ",", "25", ",", "31", ",", "151", 
             ",", "159"}], "}"}], ",", 
           RowBox[{"{", 
            RowBox[{
            "118", ",", "177", ",", "177", ",", "25", ",", "31", ",", "151", 
             ",", "162"}], "}"}], ",", 
           RowBox[{"{", 
            RowBox[{
            "118", ",", "177", ",", "177", ",", "25", ",", "31", ",", "151", 
             ",", "165"}], "}"}]}], "}"}], ",", 
         RowBox[{"{", 
          RowBox[{
           RowBox[{"{", 
            RowBox[{
            "118", ",", "177", ",", "177", ",", "25", ",", "31", ",", "154", 
             ",", "156"}], "}"}], ",", 
           RowBox[{"{", 
            RowBox[{
            "118", ",", "177", ",", "177", ",", "25", ",", "31", ",", "154", 
             ",", "159"}], "}"}], ",", 
           RowBox[{"{", 
            RowBox[{
            "118", ",", "177", ",", "177", ",", "25", ",", "31", ",", "154", 
             ",", "162"}], "}"}], ",", 
           RowBox[{"{", 
            RowBox[{
            "118", ",", "177", ",", "177", ",", "25", ",", "31", ",", "154", 
             ",", "165"}], "}"}]}], "}"}]}], "}"}]}], "}"}], ",", 
     RowBox[{"{", 
      RowBox[{
       RowBox[{"{", 
        RowBox[{
         RowBox[{"{", 
          RowBox[{
           RowBox[{"{", 
            RowBox[{
            "118", ",", "177", ",", "177", ",", "28", ",", "22", ",", "145", 
             ",", "156"}], "}"}], ",", 
           RowBox[{"{", 
            RowBox[{
            "118", ",", "177", ",", "177", ",", "28", ",", "22", ",", "145", 
             ",", "159"}], "}"}], ",", 
           RowBox[{"{", 
            RowBox[{
            "118", ",", "177", ",", "177", ",", "28", ",", "22", ",", "145", 
             ",", "162"}], "}"}], ",", 
           RowBox[{"{", 
            RowBox[{
            "118", ",", "177", ",", "177", ",", "28", ",", "22", ",", "145", 
             ",", "165"}], "}"}]}], "}"}], ",", 
         RowBox[{"{", 
          RowBox[{
           RowBox[{"{", 
            RowBox[{
            "118", ",", "177", ",", "177", ",", "28", ",", "22", ",", "148", 
             ",", "156"}], "}"}], ",", 
           RowBox[{"{", 
            RowBox[{
            "118", ",", "177", ",", "177", ",", "28", ",", "22", ",", "148", 
             ",", "159"}], "}"}], ",", 
           RowBox[{"{", 
            RowBox[{
            "118", ",", "177", ",", "177", ",", "28", ",", "22", ",", "148", 
             ",", "162"}], "}"}], ",", 
           RowBox[{"{", 
            RowBox[{
            "118", ",", "177", ",", "177", ",", "28", ",", "22", ",", "148", 
             ",", "165"}], "}"}]}], "}"}], ",", 
         RowBox[{"{", 
          RowBox[{
           RowBox[{"{", 
            RowBox[{
            "118", ",", "177", ",", "177", ",", "28", ",", "22", ",", "151", 
             ",", "156"}], "}"}], ",", 
           RowBox[{"{", 
            RowBox[{
            "118", ",", "177", ",", "177", ",", "28", ",", "22", ",", "151", 
             ",", "159"}], "}"}], ",", 
           RowBox[{"{", 
            RowBox[{
            "118", ",", "177", ",", "177", ",", "28", ",", "22", ",", "151", 
             ",", "162"}], "}"}], ",", 
           RowBox[{"{", 
            RowBox[{
            "118", ",", "177", ",", "177", ",", "28", ",", "22", ",", "151", 
             ",", "165"}], "}"}]}], "}"}], ",", 
         RowBox[{"{", 
          RowBox[{
           RowBox[{"{", 
            RowBox[{
            "118", ",", "177", ",", "177", ",", "28", ",", "22", ",", "154", 
             ",", "156"}], "}"}], ",", 
           RowBox[{"{", 
            RowBox[{
            "118", ",", "177", ",", "177", ",", "28", ",", "22", ",", "154", 
             ",", "159"}], "}"}], ",", 
           RowBox[{"{", 
            RowBox[{
            "118", ",", "177", ",", "177", ",", "28", ",", "22", ",", "154", 
             ",", "162"}], "}"}], ",", 
           RowBox[{"{", 
            RowBox[{
            "118", ",", "177", ",", "177", ",", "28", ",", "22", ",", "154", 
             ",", "165"}], "}"}]}], "}"}]}], "}"}], ",", 
       RowBox[{"{", 
        RowBox[{
         RowBox[{"{", 
          RowBox[{
           RowBox[{"{", 
            RowBox[{
            "118", ",", "177", ",", "177", ",", "28", ",", "25", ",", "145", 
             ",", "156"}], "}"}], ",", 
           RowBox[{"{", 
            RowBox[{
            "118", ",", "177", ",", "177", ",", "28", ",", "25", ",", "145", 
             ",", "159"}], "}"}], ",", 
           RowBox[{"{", 
            RowBox[{
            "118", ",", "177", ",", "177", ",", "28", ",", "25", ",", "145", 
             ",", "162"}], "}"}], ",", 
           RowBox[{"{", 
            RowBox[{
            "118", ",", "177", ",", "177", ",", "28", ",", "25", ",", "145", 
             ",", "165"}], "}"}]}], "}"}], ",", 
         RowBox[{"{", 
          RowBox[{
           RowBox[{"{", 
            RowBox[{
            "118", ",", "177", ",", "177", ",", "28", ",", "25", ",", "148", 
             ",", "156"}], "}"}], ",", 
           RowBox[{"{", 
            RowBox[{
            "118", ",", "177", ",", "177", ",", "28", ",", "25", ",", "148", 
             ",", "159"}], "}"}], ",", 
           RowBox[{"{", 
            RowBox[{
            "118", ",", "177", ",", "177", ",", "28", ",", "25", ",", "148", 
             ",", "162"}], "}"}], ",", 
           RowBox[{"{", 
            RowBox[{
            "118", ",", "177", ",", "177", ",", "28", ",", "25", ",", "148", 
             ",", "165"}], "}"}]}], "}"}], ",", 
         RowBox[{"{", 
          RowBox[{
           RowBox[{"{", 
            RowBox[{
            "118", ",", "177", ",", "177", ",", "28", ",", "25", ",", "151", 
             ",", "156"}], "}"}], ",", 
           RowBox[{"{", 
            RowBox[{
            "118", ",", "177", ",", "177", ",", "28", ",", "25", ",", "151", 
             ",", "159"}], "}"}], ",", 
           RowBox[{"{", 
            RowBox[{
            "118", ",", "177", ",", "177", ",", "28", ",", "25", ",", "151", 
             ",", "162"}], "}"}], ",", 
           RowBox[{"{", 
            RowBox[{
            "118", ",", "177", ",", "177", ",", "28", ",", "25", ",", "151", 
             ",", "165"}], "}"}]}], "}"}], ",", 
         RowBox[{"{", 
          RowBox[{
           RowBox[{"{", 
            RowBox[{
            "118", ",", "177", ",", "177", ",", "28", ",", "25", ",", "154", 
             ",", "156"}], "}"}], ",", 
           RowBox[{"{", 
            RowBox[{
            "118", ",", "177", ",", "177", ",", "28", ",", "25", ",", "154", 
             ",", "159"}], "}"}], ",", 
           RowBox[{"{", 
            RowBox[{
            "118", ",", "177", ",", "177", ",", "28", ",", "25", ",", "154", 
             ",", "162"}], "}"}], ",", 
           RowBox[{"{", 
            RowBox[{
            "118", ",", "177", ",", "177", ",", "28", ",", "25", ",", "154", 
             ",", "165"}], "}"}]}], "}"}]}], "}"}], ",", 
       RowBox[{"{", 
        RowBox[{
         RowBox[{"{", 
          RowBox[{
           RowBox[{"{", 
            RowBox[{
            "118", ",", "177", ",", "177", ",", "28", ",", "28", ",", "145", 
             ",", "156"}], "}"}], ",", 
           RowBox[{"{", 
            RowBox[{
            "118", ",", "177", ",", "177", ",", "28", ",", "28", ",", "145", 
             ",", "159"}], "}"}], ",", 
           RowBox[{"{", 
            RowBox[{
            "118", ",", "177", ",", "177", ",", "28", ",", "28", ",", "145", 
             ",", "162"}], "}"}], ",", 
           RowBox[{"{", 
            RowBox[{
            "118", ",", "177", ",", "177", ",", "28", ",", "28", ",", "145", 
             ",", "165"}], "}"}]}], "}"}], ",", 
         RowBox[{"{", 
          RowBox[{
           RowBox[{"{", 
            RowBox[{
            "118", ",", "177", ",", "177", ",", "28", ",", "28", ",", "148", 
             ",", "156"}], "}"}], ",", 
           RowBox[{"{", 
            RowBox[{
            "118", ",", "177", ",", "177", ",", "28", ",", "28", ",", "148", 
             ",", "159"}], "}"}], ",", 
           RowBox[{"{", 
            RowBox[{
            "118", ",", "177", ",", "177", ",", "28", ",", "28", ",", "148", 
             ",", "162"}], "}"}], ",", 
           RowBox[{"{", 
            RowBox[{
            "118", ",", "177", ",", "177", ",", "28", ",", "28", ",", "148", 
             ",", "165"}], "}"}]}], "}"}], ",", 
         RowBox[{"{", 
          RowBox[{
           RowBox[{"{", 
            RowBox[{
            "118", ",", "177", ",", "177", ",", "28", ",", "28", ",", "151", 
             ",", "156"}], "}"}], ",", 
           RowBox[{"{", 
            RowBox[{
            "118", ",", "177", ",", "177", ",", "28", ",", "28", ",", "151", 
             ",", "159"}], "}"}], ",", 
           RowBox[{"{", 
            RowBox[{
            "118", ",", "177", ",", "177", ",", "28", ",", "28", ",", "151", 
             ",", "162"}], "}"}], ",", 
           RowBox[{"{", 
            RowBox[{
            "118", ",", "177", ",", "177", ",", "28", ",", "28", ",", "151", 
             ",", "165"}], "}"}]}], "}"}], ",", 
         RowBox[{"{", 
          RowBox[{
           RowBox[{"{", 
            RowBox[{
            "118", ",", "177", ",", "177", ",", "28", ",", "28", ",", "154", 
             ",", "156"}], "}"}], ",", 
           RowBox[{"{", 
            RowBox[{
            "118", ",", "177", ",", "177", ",", "28", ",", "28", ",", "154", 
             ",", "159"}], "}"}], ",", 
           RowBox[{"{", 
            RowBox[{
            "118", ",", "177", ",", "177", ",", "28", ",", "28", ",", "154", 
             ",", "162"}], "}"}], ",", 
           RowBox[{"{", 
            RowBox[{
            "118", ",", "177", ",", "177", ",", "28", ",", "28", ",", "154", 
             ",", "165"}], "}"}]}], "}"}]}], "}"}], ",", 
       RowBox[{"{", 
        RowBox[{
         RowBox[{"{", 
          RowBox[{
           RowBox[{"{", 
            RowBox[{
            "118", ",", "177", ",", "177", ",", "28", ",", "31", ",", "145", 
             ",", "156"}], "}"}], ",", 
           RowBox[{"{", 
            RowBox[{
            "118", ",", "177", ",", "177", ",", "28", ",", "31", ",", "145", 
             ",", "159"}], "}"}], ",", 
           RowBox[{"{", 
            RowBox[{
            "118", ",", "177", ",", "177", ",", "28", ",", "31", ",", "145", 
             ",", "162"}], "}"}], ",", 
           RowBox[{"{", 
            RowBox[{
            "118", ",", "177", ",", "177", ",", "28", ",", "31", ",", "145", 
             ",", "165"}], "}"}]}], "}"}], ",", 
         RowBox[{"{", 
          RowBox[{
           RowBox[{"{", 
            RowBox[{
            "118", ",", "177", ",", "177", ",", "28", ",", "31", ",", "148", 
             ",", "156"}], "}"}], ",", 
           RowBox[{"{", 
            RowBox[{
            "118", ",", "177", ",", "177", ",", "28", ",", "31", ",", "148", 
             ",", "159"}], "}"}], ",", 
           RowBox[{"{", 
            RowBox[{
            "118", ",", "177", ",", "177", ",", "28", ",", "31", ",", "148", 
             ",", "162"}], "}"}], ",", 
           RowBox[{"{", 
            RowBox[{
            "118", ",", "177", ",", "177", ",", "28", ",", "31", ",", "148", 
             ",", "165"}], "}"}]}], "}"}], ",", 
         RowBox[{"{", 
          RowBox[{
           RowBox[{"{", 
            RowBox[{
            "118", ",", "177", ",", "177", ",", "28", ",", "31", ",", "151", 
             ",", "156"}], "}"}], ",", 
           RowBox[{"{", 
            RowBox[{
            "118", ",", "177", ",", "177", ",", "28", ",", "31", ",", "151", 
             ",", "159"}], "}"}], ",", 
           RowBox[{"{", 
            RowBox[{
            "118", ",", "177", ",", "177", ",", "28", ",", "31", ",", "151", 
             ",", "162"}], "}"}], ",", 
           RowBox[{"{", 
            RowBox[{
            "118", ",", "177", ",", "177", ",", "28", ",", "31", ",", "151", 
             ",", "165"}], "}"}]}], "}"}], ",", 
         RowBox[{"{", 
          RowBox[{
           RowBox[{"{", 
            RowBox[{
            "118", ",", "177", ",", "177", ",", "28", ",", "31", ",", "154", 
             ",", "156"}], "}"}], ",", 
           RowBox[{"{", 
            RowBox[{
            "118", ",", "177", ",", "177", ",", "28", ",", "31", ",", "154", 
             ",", "159"}], "}"}], ",", 
           RowBox[{"{", 
            RowBox[{
            "118", ",", "177", ",", "177", ",", "28", ",", "31", ",", "154", 
             ",", "162"}], "}"}], ",", 
           RowBox[{"{", 
            RowBox[{
            "118", ",", "177", ",", "177", ",", "28", ",", "31", ",", "154", 
             ",", "165"}], "}"}]}], "}"}]}], "}"}]}], "}"}], ",", 
     RowBox[{"{", 
      RowBox[{
       RowBox[{"{", 
        RowBox[{
         RowBox[{"{", 
          RowBox[{
           RowBox[{"{", 
            RowBox[{
            "118", ",", "177", ",", "177", ",", "31", ",", "22", ",", "145", 
             ",", "156"}], "}"}], ",", 
           RowBox[{"{", 
            RowBox[{
            "118", ",", "177", ",", "177", ",", "31", ",", "22", ",", "145", 
             ",", "159"}], "}"}], ",", 
           RowBox[{"{", 
            RowBox[{
            "118", ",", "177", ",", "177", ",", "31", ",", "22", ",", "145", 
             ",", "162"}], "}"}], ",", 
           RowBox[{"{", 
            RowBox[{
            "118", ",", "177", ",", "177", ",", "31", ",", "22", ",", "145", 
             ",", "165"}], "}"}]}], "}"}], ",", 
         RowBox[{"{", 
          RowBox[{
           RowBox[{"{", 
            RowBox[{
            "118", ",", "177", ",", "177", ",", "31", ",", "22", ",", "148", 
             ",", "156"}], "}"}], ",", 
           RowBox[{"{", 
            RowBox[{
            "118", ",", "177", ",", "177", ",", "31", ",", "22", ",", "148", 
             ",", "159"}], "}"}], ",", 
           RowBox[{"{", 
            RowBox[{
            "118", ",", "177", ",", "177", ",", "31", ",", "22", ",", "148", 
             ",", "162"}], "}"}], ",", 
           RowBox[{"{", 
            RowBox[{
            "118", ",", "177", ",", "177", ",", "31", ",", "22", ",", "148", 
             ",", "165"}], "}"}]}], "}"}], ",", 
         RowBox[{"{", 
          RowBox[{
           RowBox[{"{", 
            RowBox[{
            "118", ",", "177", ",", "177", ",", "31", ",", "22", ",", "151", 
             ",", "156"}], "}"}], ",", 
           RowBox[{"{", 
            RowBox[{
            "118", ",", "177", ",", "177", ",", "31", ",", "22", ",", "151", 
             ",", "159"}], "}"}], ",", 
           RowBox[{"{", 
            RowBox[{
            "118", ",", "177", ",", "177", ",", "31", ",", "22", ",", "151", 
             ",", "162"}], "}"}], ",", 
           RowBox[{"{", 
            RowBox[{
            "118", ",", "177", ",", "177", ",", "31", ",", "22", ",", "151", 
             ",", "165"}], "}"}]}], "}"}], ",", 
         RowBox[{"{", 
          RowBox[{
           RowBox[{"{", 
            RowBox[{
            "118", ",", "177", ",", "177", ",", "31", ",", "22", ",", "154", 
             ",", "156"}], "}"}], ",", 
           RowBox[{"{", 
            RowBox[{
            "118", ",", "177", ",", "177", ",", "31", ",", "22", ",", "154", 
             ",", "159"}], "}"}], ",", 
           RowBox[{"{", 
            RowBox[{
            "118", ",", "177", ",", "177", ",", "31", ",", "22", ",", "154", 
             ",", "162"}], "}"}], ",", 
           RowBox[{"{", 
            RowBox[{
            "118", ",", "177", ",", "177", ",", "31", ",", "22", ",", "154", 
             ",", "165"}], "}"}]}], "}"}]}], "}"}], ",", 
       RowBox[{"{", 
        RowBox[{
         RowBox[{"{", 
          RowBox[{
           RowBox[{"{", 
            RowBox[{
            "118", ",", "177", ",", "177", ",", "31", ",", "25", ",", "145", 
             ",", "156"}], "}"}], ",", 
           RowBox[{"{", 
            RowBox[{
            "118", ",", "177", ",", "177", ",", "31", ",", "25", ",", "145", 
             ",", "159"}], "}"}], ",", 
           RowBox[{"{", 
            RowBox[{
            "118", ",", "177", ",", "177", ",", "31", ",", "25", ",", "145", 
             ",", "162"}], "}"}], ",", 
           RowBox[{"{", 
            RowBox[{
            "118", ",", "177", ",", "177", ",", "31", ",", "25", ",", "145", 
             ",", "165"}], "}"}]}], "}"}], ",", 
         RowBox[{"{", 
          RowBox[{
           RowBox[{"{", 
            RowBox[{
            "118", ",", "177", ",", "177", ",", "31", ",", "25", ",", "148", 
             ",", "156"}], "}"}], ",", 
           RowBox[{"{", 
            RowBox[{
            "118", ",", "177", ",", "177", ",", "31", ",", "25", ",", "148", 
             ",", "159"}], "}"}], ",", 
           RowBox[{"{", 
            RowBox[{
            "118", ",", "177", ",", "177", ",", "31", ",", "25", ",", "148", 
             ",", "162"}], "}"}], ",", 
           RowBox[{"{", 
            RowBox[{
            "118", ",", "177", ",", "177", ",", "31", ",", "25", ",", "148", 
             ",", "165"}], "}"}]}], "}"}], ",", 
         RowBox[{"{", 
          RowBox[{
           RowBox[{"{", 
            RowBox[{
            "118", ",", "177", ",", "177", ",", "31", ",", "25", ",", "151", 
             ",", "156"}], "}"}], ",", 
           RowBox[{"{", 
            RowBox[{
            "118", ",", "177", ",", "177", ",", "31", ",", "25", ",", "151", 
             ",", "159"}], "}"}], ",", 
           RowBox[{"{", 
            RowBox[{
            "118", ",", "177", ",", "177", ",", "31", ",", "25", ",", "151", 
             ",", "162"}], "}"}], ",", 
           RowBox[{"{", 
            RowBox[{
            "118", ",", "177", ",", "177", ",", "31", ",", "25", ",", "151", 
             ",", "165"}], "}"}]}], "}"}], ",", 
         RowBox[{"{", 
          RowBox[{
           RowBox[{"{", 
            RowBox[{
            "118", ",", "177", ",", "177", ",", "31", ",", "25", ",", "154", 
             ",", "156"}], "}"}], ",", 
           RowBox[{"{", 
            RowBox[{
            "118", ",", "177", ",", "177", ",", "31", ",", "25", ",", "154", 
             ",", "159"}], "}"}], ",", 
           RowBox[{"{", 
            RowBox[{
            "118", ",", "177", ",", "177", ",", "31", ",", "25", ",", "154", 
             ",", "162"}], "}"}], ",", 
           RowBox[{"{", 
            RowBox[{
            "118", ",", "177", ",", "177", ",", "31", ",", "25", ",", "154", 
             ",", "165"}], "}"}]}], "}"}]}], "}"}], ",", 
       RowBox[{"{", 
        RowBox[{
         RowBox[{"{", 
          RowBox[{
           RowBox[{"{", 
            RowBox[{
            "118", ",", "177", ",", "177", ",", "31", ",", "28", ",", "145", 
             ",", "156"}], "}"}], ",", 
           RowBox[{"{", 
            RowBox[{
            "118", ",", "177", ",", "177", ",", "31", ",", "28", ",", "145", 
             ",", "159"}], "}"}], ",", 
           RowBox[{"{", 
            RowBox[{
            "118", ",", "177", ",", "177", ",", "31", ",", "28", ",", "145", 
             ",", "162"}], "}"}], ",", 
           RowBox[{"{", 
            RowBox[{
            "118", ",", "177", ",", "177", ",", "31", ",", "28", ",", "145", 
             ",", "165"}], "}"}]}], "}"}], ",", 
         RowBox[{"{", 
          RowBox[{
           RowBox[{"{", 
            RowBox[{
            "118", ",", "177", ",", "177", ",", "31", ",", "28", ",", "148", 
             ",", "156"}], "}"}], ",", 
           RowBox[{"{", 
            RowBox[{
            "118", ",", "177", ",", "177", ",", "31", ",", "28", ",", "148", 
             ",", "159"}], "}"}], ",", 
           RowBox[{"{", 
            RowBox[{
            "118", ",", "177", ",", "177", ",", "31", ",", "28", ",", "148", 
             ",", "162"}], "}"}], ",", 
           RowBox[{"{", 
            RowBox[{
            "118", ",", "177", ",", "177", ",", "31", ",", "28", ",", "148", 
             ",", "165"}], "}"}]}], "}"}], ",", 
         RowBox[{"{", 
          RowBox[{
           RowBox[{"{", 
            RowBox[{
            "118", ",", "177", ",", "177", ",", "31", ",", "28", ",", "151", 
             ",", "156"}], "}"}], ",", 
           RowBox[{"{", 
            RowBox[{
            "118", ",", "177", ",", "177", ",", "31", ",", "28", ",", "151", 
             ",", "159"}], "}"}], ",", 
           RowBox[{"{", 
            RowBox[{
            "118", ",", "177", ",", "177", ",", "31", ",", "28", ",", "151", 
             ",", "162"}], "}"}], ",", 
           RowBox[{"{", 
            RowBox[{
            "118", ",", "177", ",", "177", ",", "31", ",", "28", ",", "151", 
             ",", "165"}], "}"}]}], "}"}], ",", 
         RowBox[{"{", 
          RowBox[{
           RowBox[{"{", 
            RowBox[{
            "118", ",", "177", ",", "177", ",", "31", ",", "28", ",", "154", 
             ",", "156"}], "}"}], ",", 
           RowBox[{"{", 
            RowBox[{
            "118", ",", "177", ",", "177", ",", "31", ",", "28", ",", "154", 
             ",", "159"}], "}"}], ",", 
           RowBox[{"{", 
            RowBox[{
            "118", ",", "177", ",", "177", ",", "31", ",", "28", ",", "154", 
             ",", "162"}], "}"}], ",", 
           RowBox[{"{", 
            RowBox[{
            "118", ",", "177", ",", "177", ",", "31", ",", "28", ",", "154", 
             ",", "165"}], "}"}]}], "}"}]}], "}"}], ",", 
       RowBox[{"{", 
        RowBox[{
         RowBox[{"{", 
          RowBox[{
           RowBox[{"{", 
            RowBox[{
            "118", ",", "177", ",", "177", ",", "31", ",", "31", ",", "145", 
             ",", "156"}], "}"}], ",", 
           RowBox[{"{", 
            RowBox[{
            "118", ",", "177", ",", "177", ",", "31", ",", "31", ",", "145", 
             ",", "159"}], "}"}], ",", 
           RowBox[{"{", 
            RowBox[{
            "118", ",", "177", ",", "177", ",", "31", ",", "31", ",", "145", 
             ",", "162"}], "}"}], ",", 
           RowBox[{"{", 
            RowBox[{
            "118", ",", "177", ",", "177", ",", "31", ",", "31", ",", "145", 
             ",", "165"}], "}"}]}], "}"}], ",", 
         RowBox[{"{", 
          RowBox[{
           RowBox[{"{", 
            RowBox[{
            "118", ",", "177", ",", "177", ",", "31", ",", "31", ",", "148", 
             ",", "156"}], "}"}], ",", 
           RowBox[{"{", 
            RowBox[{
            "118", ",", "177", ",", "177", ",", "31", ",", "31", ",", "148", 
             ",", "159"}], "}"}], ",", 
           RowBox[{"{", 
            RowBox[{
            "118", ",", "177", ",", "177", ",", "31", ",", "31", ",", "148", 
             ",", "162"}], "}"}], ",", 
           RowBox[{"{", 
            RowBox[{
            "118", ",", "177", ",", "177", ",", "31", ",", "31", ",", "148", 
             ",", "165"}], "}"}]}], "}"}], ",", 
         RowBox[{"{", 
          RowBox[{
           RowBox[{"{", 
            RowBox[{
            "118", ",", "177", ",", "177", ",", "31", ",", "31", ",", "151", 
             ",", "156"}], "}"}], ",", 
           RowBox[{"{", 
            RowBox[{
            "118", ",", "177", ",", "177", ",", "31", ",", "31", ",", "151", 
             ",", "159"}], "}"}], ",", 
           RowBox[{"{", 
            RowBox[{
            "118", ",", "177", ",", "177", ",", "31", ",", "31", ",", "151", 
             ",", "162"}], "}"}], ",", 
           RowBox[{"{", 
            RowBox[{
            "118", ",", "177", ",", "177", ",", "31", ",", "31", ",", "151", 
             ",", "165"}], "}"}]}], "}"}], ",", 
         RowBox[{"{", 
          RowBox[{
           RowBox[{"{", 
            RowBox[{
            "118", ",", "177", ",", "177", ",", "31", ",", "31", ",", "154", 
             ",", "156"}], "}"}], ",", 
           RowBox[{"{", 
            RowBox[{
            "118", ",", "177", ",", "177", ",", "31", ",", "31", ",", "154", 
             ",", "159"}], "}"}], ",", 
           RowBox[{"{", 
            RowBox[{
            "118", ",", "177", ",", "177", ",", "31", ",", "31", ",", "154", 
             ",", "162"}], "}"}], ",", 
           RowBox[{"{", 
            RowBox[{
            "118", ",", "177", ",", "177", ",", "31", ",", "31", ",", "154", 
             ",", "165"}], "}"}]}], "}"}]}], "}"}]}], "}"}]}], "}"}], ",", 
   RowBox[{"{", 
    RowBox[{
     RowBox[{"{", 
      RowBox[{
       RowBox[{"{", 
        RowBox[{
         RowBox[{"{", 
          RowBox[{
           RowBox[{"{", 
            RowBox[{
            "118", ",", "177", ",", "180", ",", "22", ",", "22", ",", "145", 
             ",", "156"}], "}"}], ",", 
           RowBox[{"{", 
            RowBox[{
            "118", ",", "177", ",", "180", ",", "22", ",", "22", ",", "145", 
             ",", "159"}], "}"}], ",", 
           RowBox[{"{", 
            RowBox[{
            "118", ",", "177", ",", "180", ",", "22", ",", "22", ",", "145", 
             ",", "162"}], "}"}], ",", 
           RowBox[{"{", 
            RowBox[{
            "118", ",", "177", ",", "180", ",", "22", ",", "22", ",", "145", 
             ",", "165"}], "}"}]}], "}"}], ",", 
         RowBox[{"{", 
          RowBox[{
           RowBox[{"{", 
            RowBox[{
            "118", ",", "177", ",", "180", ",", "22", ",", "22", ",", "148", 
             ",", "156"}], "}"}], ",", 
           RowBox[{"{", 
            RowBox[{
            "118", ",", "177", ",", "180", ",", "22", ",", "22", ",", "148", 
             ",", "159"}], "}"}], ",", 
           RowBox[{"{", 
            RowBox[{
            "118", ",", "177", ",", "180", ",", "22", ",", "22", ",", "148", 
             ",", "162"}], "}"}], ",", 
           RowBox[{"{", 
            RowBox[{
            "118", ",", "177", ",", "180", ",", "22", ",", "22", ",", "148", 
             ",", "165"}], "}"}]}], "}"}], ",", 
         RowBox[{"{", 
          RowBox[{
           RowBox[{"{", 
            RowBox[{
            "118", ",", "177", ",", "180", ",", "22", ",", "22", ",", "151", 
             ",", "156"}], "}"}], ",", 
           RowBox[{"{", 
            RowBox[{
            "118", ",", "177", ",", "180", ",", "22", ",", "22", ",", "151", 
             ",", "159"}], "}"}], ",", 
           RowBox[{"{", 
            RowBox[{
            "118", ",", "177", ",", "180", ",", "22", ",", "22", ",", "151", 
             ",", "162"}], "}"}], ",", 
           RowBox[{"{", 
            RowBox[{
            "118", ",", "177", ",", "180", ",", "22", ",", "22", ",", "151", 
             ",", "165"}], "}"}]}], "}"}], ",", 
         RowBox[{"{", 
          RowBox[{
           RowBox[{"{", 
            RowBox[{
            "118", ",", "177", ",", "180", ",", "22", ",", "22", ",", "154", 
             ",", "156"}], "}"}], ",", 
           RowBox[{"{", 
            RowBox[{
            "118", ",", "177", ",", "180", ",", "22", ",", "22", ",", "154", 
             ",", "159"}], "}"}], ",", 
           RowBox[{"{", 
            RowBox[{
            "118", ",", "177", ",", "180", ",", "22", ",", "22", ",", "154", 
             ",", "162"}], "}"}], ",", 
           RowBox[{"{", 
            RowBox[{
            "118", ",", "177", ",", "180", ",", "22", ",", "22", ",", "154", 
             ",", "165"}], "}"}]}], "}"}]}], "}"}], ",", 
       RowBox[{"{", 
        RowBox[{
         RowBox[{"{", 
          RowBox[{
           RowBox[{"{", 
            RowBox[{
            "118", ",", "177", ",", "180", ",", "22", ",", "25", ",", "145", 
             ",", "156"}], "}"}], ",", 
           RowBox[{"{", 
            RowBox[{
            "118", ",", "177", ",", "180", ",", "22", ",", "25", ",", "145", 
             ",", "159"}], "}"}], ",", 
           RowBox[{"{", 
            RowBox[{
            "118", ",", "177", ",", "180", ",", "22", ",", "25", ",", "145", 
             ",", "162"}], "}"}], ",", 
           RowBox[{"{", 
            RowBox[{
            "118", ",", "177", ",", "180", ",", "22", ",", "25", ",", "145", 
             ",", "165"}], "}"}]}], "}"}], ",", 
         RowBox[{"{", 
          RowBox[{
           RowBox[{"{", 
            RowBox[{
            "118", ",", "177", ",", "180", ",", "22", ",", "25", ",", "148", 
             ",", "156"}], "}"}], ",", 
           RowBox[{"{", 
            RowBox[{
            "118", ",", "177", ",", "180", ",", "22", ",", "25", ",", "148", 
             ",", "159"}], "}"}], ",", 
           RowBox[{"{", 
            RowBox[{
            "118", ",", "177", ",", "180", ",", "22", ",", "25", ",", "148", 
             ",", "162"}], "}"}], ",", 
           RowBox[{"{", 
            RowBox[{
            "118", ",", "177", ",", "180", ",", "22", ",", "25", ",", "148", 
             ",", "165"}], "}"}]}], "}"}], ",", 
         RowBox[{"{", 
          RowBox[{
           RowBox[{"{", 
            RowBox[{
            "118", ",", "177", ",", "180", ",", "22", ",", "25", ",", "151", 
             ",", "156"}], "}"}], ",", 
           RowBox[{"{", 
            RowBox[{
            "118", ",", "177", ",", "180", ",", "22", ",", "25", ",", "151", 
             ",", "159"}], "}"}], ",", 
           RowBox[{"{", 
            RowBox[{
            "118", ",", "177", ",", "180", ",", "22", ",", "25", ",", "151", 
             ",", "162"}], "}"}], ",", 
           RowBox[{"{", 
            RowBox[{
            "118", ",", "177", ",", "180", ",", "22", ",", "25", ",", "151", 
             ",", "165"}], "}"}]}], "}"}], ",", 
         RowBox[{"{", 
          RowBox[{
           RowBox[{"{", 
            RowBox[{
            "118", ",", "177", ",", "180", ",", "22", ",", "25", ",", "154", 
             ",", "156"}], "}"}], ",", 
           RowBox[{"{", 
            RowBox[{
            "118", ",", "177", ",", "180", ",", "22", ",", "25", ",", "154", 
             ",", "159"}], "}"}], ",", 
           RowBox[{"{", 
            RowBox[{
            "118", ",", "177", ",", "180", ",", "22", ",", "25", ",", "154", 
             ",", "162"}], "}"}], ",", 
           RowBox[{"{", 
            RowBox[{
            "118", ",", "177", ",", "180", ",", "22", ",", "25", ",", "154", 
             ",", "165"}], "}"}]}], "}"}]}], "}"}], ",", 
       RowBox[{"{", 
        RowBox[{
         RowBox[{"{", 
          RowBox[{
           RowBox[{"{", 
            RowBox[{
            "118", ",", "177", ",", "180", ",", "22", ",", "28", ",", "145", 
             ",", "156"}], "}"}], ",", 
           RowBox[{"{", 
            RowBox[{
            "118", ",", "177", ",", "180", ",", "22", ",", "28", ",", "145", 
             ",", "159"}], "}"}], ",", 
           RowBox[{"{", 
            RowBox[{
            "118", ",", "177", ",", "180", ",", "22", ",", "28", ",", "145", 
             ",", "162"}], "}"}], ",", 
           RowBox[{"{", 
            RowBox[{
            "118", ",", "177", ",", "180", ",", "22", ",", "28", ",", "145", 
             ",", "165"}], "}"}]}], "}"}], ",", 
         RowBox[{"{", 
          RowBox[{
           RowBox[{"{", 
            RowBox[{
            "118", ",", "177", ",", "180", ",", "22", ",", "28", ",", "148", 
             ",", "156"}], "}"}], ",", 
           RowBox[{"{", 
            RowBox[{
            "118", ",", "177", ",", "180", ",", "22", ",", "28", ",", "148", 
             ",", "159"}], "}"}], ",", 
           RowBox[{"{", 
            RowBox[{
            "118", ",", "177", ",", "180", ",", "22", ",", "28", ",", "148", 
             ",", "162"}], "}"}], ",", 
           RowBox[{"{", 
            RowBox[{
            "118", ",", "177", ",", "180", ",", "22", ",", "28", ",", "148", 
             ",", "165"}], "}"}]}], "}"}], ",", 
         RowBox[{"{", 
          RowBox[{
           RowBox[{"{", 
            RowBox[{
            "118", ",", "177", ",", "180", ",", "22", ",", "28", ",", "151", 
             ",", "156"}], "}"}], ",", 
           RowBox[{"{", 
            RowBox[{
            "118", ",", "177", ",", "180", ",", "22", ",", "28", ",", "151", 
             ",", "159"}], "}"}], ",", 
           RowBox[{"{", 
            RowBox[{
            "118", ",", "177", ",", "180", ",", "22", ",", "28", ",", "151", 
             ",", "162"}], "}"}], ",", 
           RowBox[{"{", 
            RowBox[{
            "118", ",", "177", ",", "180", ",", "22", ",", "28", ",", "151", 
             ",", "165"}], "}"}]}], "}"}], ",", 
         RowBox[{"{", 
          RowBox[{
           RowBox[{"{", 
            RowBox[{
            "118", ",", "177", ",", "180", ",", "22", ",", "28", ",", "154", 
             ",", "156"}], "}"}], ",", 
           RowBox[{"{", 
            RowBox[{
            "118", ",", "177", ",", "180", ",", "22", ",", "28", ",", "154", 
             ",", "159"}], "}"}], ",", 
           RowBox[{"{", 
            RowBox[{
            "118", ",", "177", ",", "180", ",", "22", ",", "28", ",", "154", 
             ",", "162"}], "}"}], ",", 
           RowBox[{"{", 
            RowBox[{
            "118", ",", "177", ",", "180", ",", "22", ",", "28", ",", "154", 
             ",", "165"}], "}"}]}], "}"}]}], "}"}], ",", 
       RowBox[{"{", 
        RowBox[{
         RowBox[{"{", 
          RowBox[{
           RowBox[{"{", 
            RowBox[{
            "118", ",", "177", ",", "180", ",", "22", ",", "31", ",", "145", 
             ",", "156"}], "}"}], ",", 
           RowBox[{"{", 
            RowBox[{
            "118", ",", "177", ",", "180", ",", "22", ",", "31", ",", "145", 
             ",", "159"}], "}"}], ",", 
           RowBox[{"{", 
            RowBox[{
            "118", ",", "177", ",", "180", ",", "22", ",", "31", ",", "145", 
             ",", "162"}], "}"}], ",", 
           RowBox[{"{", 
            RowBox[{
            "118", ",", "177", ",", "180", ",", "22", ",", "31", ",", "145", 
             ",", "165"}], "}"}]}], "}"}], ",", 
         RowBox[{"{", 
          RowBox[{
           RowBox[{"{", 
            RowBox[{
            "118", ",", "177", ",", "180", ",", "22", ",", "31", ",", "148", 
             ",", "156"}], "}"}], ",", 
           RowBox[{"{", 
            RowBox[{
            "118", ",", "177", ",", "180", ",", "22", ",", "31", ",", "148", 
             ",", "159"}], "}"}], ",", 
           RowBox[{"{", 
            RowBox[{
            "118", ",", "177", ",", "180", ",", "22", ",", "31", ",", "148", 
             ",", "162"}], "}"}], ",", 
           RowBox[{"{", 
            RowBox[{
            "118", ",", "177", ",", "180", ",", "22", ",", "31", ",", "148", 
             ",", "165"}], "}"}]}], "}"}], ",", 
         RowBox[{"{", 
          RowBox[{
           RowBox[{"{", 
            RowBox[{
            "118", ",", "177", ",", "180", ",", "22", ",", "31", ",", "151", 
             ",", "156"}], "}"}], ",", 
           RowBox[{"{", 
            RowBox[{
            "118", ",", "177", ",", "180", ",", "22", ",", "31", ",", "151", 
             ",", "159"}], "}"}], ",", 
           RowBox[{"{", 
            RowBox[{
            "118", ",", "177", ",", "180", ",", "22", ",", "31", ",", "151", 
             ",", "162"}], "}"}], ",", 
           RowBox[{"{", 
            RowBox[{
            "118", ",", "177", ",", "180", ",", "22", ",", "31", ",", "151", 
             ",", "165"}], "}"}]}], "}"}], ",", 
         RowBox[{"{", 
          RowBox[{
           RowBox[{"{", 
            RowBox[{
            "118", ",", "177", ",", "180", ",", "22", ",", "31", ",", "154", 
             ",", "156"}], "}"}], ",", 
           RowBox[{"{", 
            RowBox[{
            "118", ",", "177", ",", "180", ",", "22", ",", "31", ",", "154", 
             ",", "159"}], "}"}], ",", 
           RowBox[{"{", 
            RowBox[{
            "118", ",", "177", ",", "180", ",", "22", ",", "31", ",", "154", 
             ",", "162"}], "}"}], ",", 
           RowBox[{"{", 
            RowBox[{
            "118", ",", "177", ",", "180", ",", "22", ",", "31", ",", "154", 
             ",", "165"}], "}"}]}], "}"}]}], "}"}]}], "}"}], ",", 
     RowBox[{"{", 
      RowBox[{
       RowBox[{"{", 
        RowBox[{
         RowBox[{"{", 
          RowBox[{
           RowBox[{"{", 
            RowBox[{
            "118", ",", "177", ",", "180", ",", "25", ",", "22", ",", "145", 
             ",", "156"}], "}"}], ",", 
           RowBox[{"{", 
            RowBox[{
            "118", ",", "177", ",", "180", ",", "25", ",", "22", ",", "145", 
             ",", "159"}], "}"}], ",", 
           RowBox[{"{", 
            RowBox[{
            "118", ",", "177", ",", "180", ",", "25", ",", "22", ",", "145", 
             ",", "162"}], "}"}], ",", 
           RowBox[{"{", 
            RowBox[{
            "118", ",", "177", ",", "180", ",", "25", ",", "22", ",", "145", 
             ",", "165"}], "}"}]}], "}"}], ",", 
         RowBox[{"{", 
          RowBox[{
           RowBox[{"{", 
            RowBox[{
            "118", ",", "177", ",", "180", ",", "25", ",", "22", ",", "148", 
             ",", "156"}], "}"}], ",", 
           RowBox[{"{", 
            RowBox[{
            "118", ",", "177", ",", "180", ",", "25", ",", "22", ",", "148", 
             ",", "159"}], "}"}], ",", 
           RowBox[{"{", 
            RowBox[{
            "118", ",", "177", ",", "180", ",", "25", ",", "22", ",", "148", 
             ",", "162"}], "}"}], ",", 
           RowBox[{"{", 
            RowBox[{
            "118", ",", "177", ",", "180", ",", "25", ",", "22", ",", "148", 
             ",", "165"}], "}"}]}], "}"}], ",", 
         RowBox[{"{", 
          RowBox[{
           RowBox[{"{", 
            RowBox[{
            "118", ",", "177", ",", "180", ",", "25", ",", "22", ",", "151", 
             ",", "156"}], "}"}], ",", 
           RowBox[{"{", 
            RowBox[{
            "118", ",", "177", ",", "180", ",", "25", ",", "22", ",", "151", 
             ",", "159"}], "}"}], ",", 
           RowBox[{"{", 
            RowBox[{
            "118", ",", "177", ",", "180", ",", "25", ",", "22", ",", "151", 
             ",", "162"}], "}"}], ",", 
           RowBox[{"{", 
            RowBox[{
            "118", ",", "177", ",", "180", ",", "25", ",", "22", ",", "151", 
             ",", "165"}], "}"}]}], "}"}], ",", 
         RowBox[{"{", 
          RowBox[{
           RowBox[{"{", 
            RowBox[{
            "118", ",", "177", ",", "180", ",", "25", ",", "22", ",", "154", 
             ",", "156"}], "}"}], ",", 
           RowBox[{"{", 
            RowBox[{
            "118", ",", "177", ",", "180", ",", "25", ",", "22", ",", "154", 
             ",", "159"}], "}"}], ",", 
           RowBox[{"{", 
            RowBox[{
            "118", ",", "177", ",", "180", ",", "25", ",", "22", ",", "154", 
             ",", "162"}], "}"}], ",", 
           RowBox[{"{", 
            RowBox[{
            "118", ",", "177", ",", "180", ",", "25", ",", "22", ",", "154", 
             ",", "165"}], "}"}]}], "}"}]}], "}"}], ",", 
       RowBox[{"{", 
        RowBox[{
         RowBox[{"{", 
          RowBox[{
           RowBox[{"{", 
            RowBox[{
            "118", ",", "177", ",", "180", ",", "25", ",", "25", ",", "145", 
             ",", "156"}], "}"}], ",", 
           RowBox[{"{", 
            RowBox[{
            "118", ",", "177", ",", "180", ",", "25", ",", "25", ",", "145", 
             ",", "159"}], "}"}], ",", 
           RowBox[{"{", 
            RowBox[{
            "118", ",", "177", ",", "180", ",", "25", ",", "25", ",", "145", 
             ",", "162"}], "}"}], ",", 
           RowBox[{"{", 
            RowBox[{
            "118", ",", "177", ",", "180", ",", "25", ",", "25", ",", "145", 
             ",", "165"}], "}"}]}], "}"}], ",", 
         RowBox[{"{", 
          RowBox[{
           RowBox[{"{", 
            RowBox[{
            "118", ",", "177", ",", "180", ",", "25", ",", "25", ",", "148", 
             ",", "156"}], "}"}], ",", 
           RowBox[{"{", 
            RowBox[{
            "118", ",", "177", ",", "180", ",", "25", ",", "25", ",", "148", 
             ",", "159"}], "}"}], ",", 
           RowBox[{"{", 
            RowBox[{
            "118", ",", "177", ",", "180", ",", "25", ",", "25", ",", "148", 
             ",", "162"}], "}"}], ",", 
           RowBox[{"{", 
            RowBox[{
            "118", ",", "177", ",", "180", ",", "25", ",", "25", ",", "148", 
             ",", "165"}], "}"}]}], "}"}], ",", 
         RowBox[{"{", 
          RowBox[{
           RowBox[{"{", 
            RowBox[{
            "118", ",", "177", ",", "180", ",", "25", ",", "25", ",", "151", 
             ",", "156"}], "}"}], ",", 
           RowBox[{"{", 
            RowBox[{
            "118", ",", "177", ",", "180", ",", "25", ",", "25", ",", "151", 
             ",", "159"}], "}"}], ",", 
           RowBox[{"{", 
            RowBox[{
            "118", ",", "177", ",", "180", ",", "25", ",", "25", ",", "151", 
             ",", "162"}], "}"}], ",", 
           RowBox[{"{", 
            RowBox[{
            "118", ",", "177", ",", "180", ",", "25", ",", "25", ",", "151", 
             ",", "165"}], "}"}]}], "}"}], ",", 
         RowBox[{"{", 
          RowBox[{
           RowBox[{"{", 
            RowBox[{
            "118", ",", "177", ",", "180", ",", "25", ",", "25", ",", "154", 
             ",", "156"}], "}"}], ",", 
           RowBox[{"{", 
            RowBox[{
            "118", ",", "177", ",", "180", ",", "25", ",", "25", ",", "154", 
             ",", "159"}], "}"}], ",", 
           RowBox[{"{", 
            RowBox[{
            "118", ",", "177", ",", "180", ",", "25", ",", "25", ",", "154", 
             ",", "162"}], "}"}], ",", 
           RowBox[{"{", 
            RowBox[{
            "118", ",", "177", ",", "180", ",", "25", ",", "25", ",", "154", 
             ",", "165"}], "}"}]}], "}"}]}], "}"}], ",", 
       RowBox[{"{", 
        RowBox[{
         RowBox[{"{", 
          RowBox[{
           RowBox[{"{", 
            RowBox[{
            "118", ",", "177", ",", "180", ",", "25", ",", "28", ",", "145", 
             ",", "156"}], "}"}], ",", 
           RowBox[{"{", 
            RowBox[{
            "118", ",", "177", ",", "180", ",", "25", ",", "28", ",", "145", 
             ",", "159"}], "}"}], ",", 
           RowBox[{"{", 
            RowBox[{
            "118", ",", "177", ",", "180", ",", "25", ",", "28", ",", "145", 
             ",", "162"}], "}"}], ",", 
           RowBox[{"{", 
            RowBox[{
            "118", ",", "177", ",", "180", ",", "25", ",", "28", ",", "145", 
             ",", "165"}], "}"}]}], "}"}], ",", 
         RowBox[{"{", 
          RowBox[{
           RowBox[{"{", 
            RowBox[{
            "118", ",", "177", ",", "180", ",", "25", ",", "28", ",", "148", 
             ",", "156"}], "}"}], ",", 
           RowBox[{"{", 
            RowBox[{
            "118", ",", "177", ",", "180", ",", "25", ",", "28", ",", "148", 
             ",", "159"}], "}"}], ",", 
           RowBox[{"{", 
            RowBox[{
            "118", ",", "177", ",", "180", ",", "25", ",", "28", ",", "148", 
             ",", "162"}], "}"}], ",", 
           RowBox[{"{", 
            RowBox[{
            "118", ",", "177", ",", "180", ",", "25", ",", "28", ",", "148", 
             ",", "165"}], "}"}]}], "}"}], ",", 
         RowBox[{"{", 
          RowBox[{
           RowBox[{"{", 
            RowBox[{
            "118", ",", "177", ",", "180", ",", "25", ",", "28", ",", "151", 
             ",", "156"}], "}"}], ",", 
           RowBox[{"{", 
            RowBox[{
            "118", ",", "177", ",", "180", ",", "25", ",", "28", ",", "151", 
             ",", "159"}], "}"}], ",", 
           RowBox[{"{", 
            RowBox[{
            "118", ",", "177", ",", "180", ",", "25", ",", "28", ",", "151", 
             ",", "162"}], "}"}], ",", 
           RowBox[{"{", 
            RowBox[{
            "118", ",", "177", ",", "180", ",", "25", ",", "28", ",", "151", 
             ",", "165"}], "}"}]}], "}"}], ",", 
         RowBox[{"{", 
          RowBox[{
           RowBox[{"{", 
            RowBox[{
            "118", ",", "177", ",", "180", ",", "25", ",", "28", ",", "154", 
             ",", "156"}], "}"}], ",", 
           RowBox[{"{", 
            RowBox[{
            "118", ",", "177", ",", "180", ",", "25", ",", "28", ",", "154", 
             ",", "159"}], "}"}], ",", 
           RowBox[{"{", 
            RowBox[{
            "118", ",", "177", ",", "180", ",", "25", ",", "28", ",", "154", 
             ",", "162"}], "}"}], ",", 
           RowBox[{"{", 
            RowBox[{
            "118", ",", "177", ",", "180", ",", "25", ",", "28", ",", "154", 
             ",", "165"}], "}"}]}], "}"}]}], "}"}], ",", 
       RowBox[{"{", 
        RowBox[{
         RowBox[{"{", 
          RowBox[{
           RowBox[{"{", 
            RowBox[{
            "118", ",", "177", ",", "180", ",", "25", ",", "31", ",", "145", 
             ",", "156"}], "}"}], ",", 
           RowBox[{"{", 
            RowBox[{
            "118", ",", "177", ",", "180", ",", "25", ",", "31", ",", "145", 
             ",", "159"}], "}"}], ",", 
           RowBox[{"{", 
            RowBox[{
            "118", ",", "177", ",", "180", ",", "25", ",", "31", ",", "145", 
             ",", "162"}], "}"}], ",", 
           RowBox[{"{", 
            RowBox[{
            "118", ",", "177", ",", "180", ",", "25", ",", "31", ",", "145", 
             ",", "165"}], "}"}]}], "}"}], ",", 
         RowBox[{"{", 
          RowBox[{
           RowBox[{"{", 
            RowBox[{
            "118", ",", "177", ",", "180", ",", "25", ",", "31", ",", "148", 
             ",", "156"}], "}"}], ",", 
           RowBox[{"{", 
            RowBox[{
            "118", ",", "177", ",", "180", ",", "25", ",", "31", ",", "148", 
             ",", "159"}], "}"}], ",", 
           RowBox[{"{", 
            RowBox[{
            "118", ",", "177", ",", "180", ",", "25", ",", "31", ",", "148", 
             ",", "162"}], "}"}], ",", 
           RowBox[{"{", 
            RowBox[{
            "118", ",", "177", ",", "180", ",", "25", ",", "31", ",", "148", 
             ",", "165"}], "}"}]}], "}"}], ",", 
         RowBox[{"{", 
          RowBox[{
           RowBox[{"{", 
            RowBox[{
            "118", ",", "177", ",", "180", ",", "25", ",", "31", ",", "151", 
             ",", "156"}], "}"}], ",", 
           RowBox[{"{", 
            RowBox[{
            "118", ",", "177", ",", "180", ",", "25", ",", "31", ",", "151", 
             ",", "159"}], "}"}], ",", 
           RowBox[{"{", 
            RowBox[{
            "118", ",", "177", ",", "180", ",", "25", ",", "31", ",", "151", 
             ",", "162"}], "}"}], ",", 
           RowBox[{"{", 
            RowBox[{
            "118", ",", "177", ",", "180", ",", "25", ",", "31", ",", "151", 
             ",", "165"}], "}"}]}], "}"}], ",", 
         RowBox[{"{", 
          RowBox[{
           RowBox[{"{", 
            RowBox[{
            "118", ",", "177", ",", "180", ",", "25", ",", "31", ",", "154", 
             ",", "156"}], "}"}], ",", 
           RowBox[{"{", 
            RowBox[{
            "118", ",", "177", ",", "180", ",", "25", ",", "31", ",", "154", 
             ",", "159"}], "}"}], ",", 
           RowBox[{"{", 
            RowBox[{
            "118", ",", "177", ",", "180", ",", "25", ",", "31", ",", "154", 
             ",", "162"}], "}"}], ",", 
           RowBox[{"{", 
            RowBox[{
            "118", ",", "177", ",", "180", ",", "25", ",", "31", ",", "154", 
             ",", "165"}], "}"}]}], "}"}]}], "}"}]}], "}"}], ",", 
     RowBox[{"{", 
      RowBox[{
       RowBox[{"{", 
        RowBox[{
         RowBox[{"{", 
          RowBox[{
           RowBox[{"{", 
            RowBox[{
            "118", ",", "177", ",", "180", ",", "28", ",", "22", ",", "145", 
             ",", "156"}], "}"}], ",", 
           RowBox[{"{", 
            RowBox[{
            "118", ",", "177", ",", "180", ",", "28", ",", "22", ",", "145", 
             ",", "159"}], "}"}], ",", 
           RowBox[{"{", 
            RowBox[{
            "118", ",", "177", ",", "180", ",", "28", ",", "22", ",", "145", 
             ",", "162"}], "}"}], ",", 
           RowBox[{"{", 
            RowBox[{
            "118", ",", "177", ",", "180", ",", "28", ",", "22", ",", "145", 
             ",", "165"}], "}"}]}], "}"}], ",", 
         RowBox[{"{", 
          RowBox[{
           RowBox[{"{", 
            RowBox[{
            "118", ",", "177", ",", "180", ",", "28", ",", "22", ",", "148", 
             ",", "156"}], "}"}], ",", 
           RowBox[{"{", 
            RowBox[{
            "118", ",", "177", ",", "180", ",", "28", ",", "22", ",", "148", 
             ",", "159"}], "}"}], ",", 
           RowBox[{"{", 
            RowBox[{
            "118", ",", "177", ",", "180", ",", "28", ",", "22", ",", "148", 
             ",", "162"}], "}"}], ",", 
           RowBox[{"{", 
            RowBox[{
            "118", ",", "177", ",", "180", ",", "28", ",", "22", ",", "148", 
             ",", "165"}], "}"}]}], "}"}], ",", 
         RowBox[{"{", 
          RowBox[{
           RowBox[{"{", 
            RowBox[{
            "118", ",", "177", ",", "180", ",", "28", ",", "22", ",", "151", 
             ",", "156"}], "}"}], ",", 
           RowBox[{"{", 
            RowBox[{
            "118", ",", "177", ",", "180", ",", "28", ",", "22", ",", "151", 
             ",", "159"}], "}"}], ",", 
           RowBox[{"{", 
            RowBox[{
            "118", ",", "177", ",", "180", ",", "28", ",", "22", ",", "151", 
             ",", "162"}], "}"}], ",", 
           RowBox[{"{", 
            RowBox[{
            "118", ",", "177", ",", "180", ",", "28", ",", "22", ",", "151", 
             ",", "165"}], "}"}]}], "}"}], ",", 
         RowBox[{"{", 
          RowBox[{
           RowBox[{"{", 
            RowBox[{
            "118", ",", "177", ",", "180", ",", "28", ",", "22", ",", "154", 
             ",", "156"}], "}"}], ",", 
           RowBox[{"{", 
            RowBox[{
            "118", ",", "177", ",", "180", ",", "28", ",", "22", ",", "154", 
             ",", "159"}], "}"}], ",", 
           RowBox[{"{", 
            RowBox[{
            "118", ",", "177", ",", "180", ",", "28", ",", "22", ",", "154", 
             ",", "162"}], "}"}], ",", 
           RowBox[{"{", 
            RowBox[{
            "118", ",", "177", ",", "180", ",", "28", ",", "22", ",", "154", 
             ",", "165"}], "}"}]}], "}"}]}], "}"}], ",", 
       RowBox[{"{", 
        RowBox[{
         RowBox[{"{", 
          RowBox[{
           RowBox[{"{", 
            RowBox[{
            "118", ",", "177", ",", "180", ",", "28", ",", "25", ",", "145", 
             ",", "156"}], "}"}], ",", 
           RowBox[{"{", 
            RowBox[{
            "118", ",", "177", ",", "180", ",", "28", ",", "25", ",", "145", 
             ",", "159"}], "}"}], ",", 
           RowBox[{"{", 
            RowBox[{
            "118", ",", "177", ",", "180", ",", "28", ",", "25", ",", "145", 
             ",", "162"}], "}"}], ",", 
           RowBox[{"{", 
            RowBox[{
            "118", ",", "177", ",", "180", ",", "28", ",", "25", ",", "145", 
             ",", "165"}], "}"}]}], "}"}], ",", 
         RowBox[{"{", 
          RowBox[{
           RowBox[{"{", 
            RowBox[{
            "118", ",", "177", ",", "180", ",", "28", ",", "25", ",", "148", 
             ",", "156"}], "}"}], ",", 
           RowBox[{"{", 
            RowBox[{
            "118", ",", "177", ",", "180", ",", "28", ",", "25", ",", "148", 
             ",", "159"}], "}"}], ",", 
           RowBox[{"{", 
            RowBox[{
            "118", ",", "177", ",", "180", ",", "28", ",", "25", ",", "148", 
             ",", "162"}], "}"}], ",", 
           RowBox[{"{", 
            RowBox[{
            "118", ",", "177", ",", "180", ",", "28", ",", "25", ",", "148", 
             ",", "165"}], "}"}]}], "}"}], ",", 
         RowBox[{"{", 
          RowBox[{
           RowBox[{"{", 
            RowBox[{
            "118", ",", "177", ",", "180", ",", "28", ",", "25", ",", "151", 
             ",", "156"}], "}"}], ",", 
           RowBox[{"{", 
            RowBox[{
            "118", ",", "177", ",", "180", ",", "28", ",", "25", ",", "151", 
             ",", "159"}], "}"}], ",", 
           RowBox[{"{", 
            RowBox[{
            "118", ",", "177", ",", "180", ",", "28", ",", "25", ",", "151", 
             ",", "162"}], "}"}], ",", 
           RowBox[{"{", 
            RowBox[{
            "118", ",", "177", ",", "180", ",", "28", ",", "25", ",", "151", 
             ",", "165"}], "}"}]}], "}"}], ",", 
         RowBox[{"{", 
          RowBox[{
           RowBox[{"{", 
            RowBox[{
            "118", ",", "177", ",", "180", ",", "28", ",", "25", ",", "154", 
             ",", "156"}], "}"}], ",", 
           RowBox[{"{", 
            RowBox[{
            "118", ",", "177", ",", "180", ",", "28", ",", "25", ",", "154", 
             ",", "159"}], "}"}], ",", 
           RowBox[{"{", 
            RowBox[{
            "118", ",", "177", ",", "180", ",", "28", ",", "25", ",", "154", 
             ",", "162"}], "}"}], ",", 
           RowBox[{"{", 
            RowBox[{
            "118", ",", "177", ",", "180", ",", "28", ",", "25", ",", "154", 
             ",", "165"}], "}"}]}], "}"}]}], "}"}], ",", 
       RowBox[{"{", 
        RowBox[{
         RowBox[{"{", 
          RowBox[{
           RowBox[{"{", 
            RowBox[{
            "118", ",", "177", ",", "180", ",", "28", ",", "28", ",", "145", 
             ",", "156"}], "}"}], ",", 
           RowBox[{"{", 
            RowBox[{
            "118", ",", "177", ",", "180", ",", "28", ",", "28", ",", "145", 
             ",", "159"}], "}"}], ",", 
           RowBox[{"{", 
            RowBox[{
            "118", ",", "177", ",", "180", ",", "28", ",", "28", ",", "145", 
             ",", "162"}], "}"}], ",", 
           RowBox[{"{", 
            RowBox[{
            "118", ",", "177", ",", "180", ",", "28", ",", "28", ",", "145", 
             ",", "165"}], "}"}]}], "}"}], ",", 
         RowBox[{"{", 
          RowBox[{
           RowBox[{"{", 
            RowBox[{
            "118", ",", "177", ",", "180", ",", "28", ",", "28", ",", "148", 
             ",", "156"}], "}"}], ",", 
           RowBox[{"{", 
            RowBox[{
            "118", ",", "177", ",", "180", ",", "28", ",", "28", ",", "148", 
             ",", "159"}], "}"}], ",", 
           RowBox[{"{", 
            RowBox[{
            "118", ",", "177", ",", "180", ",", "28", ",", "28", ",", "148", 
             ",", "162"}], "}"}], ",", 
           RowBox[{"{", 
            RowBox[{
            "118", ",", "177", ",", "180", ",", "28", ",", "28", ",", "148", 
             ",", "165"}], "}"}]}], "}"}], ",", 
         RowBox[{"{", 
          RowBox[{
           RowBox[{"{", 
            RowBox[{
            "118", ",", "177", ",", "180", ",", "28", ",", "28", ",", "151", 
             ",", "156"}], "}"}], ",", 
           RowBox[{"{", 
            RowBox[{
            "118", ",", "177", ",", "180", ",", "28", ",", "28", ",", "151", 
             ",", "159"}], "}"}], ",", 
           RowBox[{"{", 
            RowBox[{
            "118", ",", "177", ",", "180", ",", "28", ",", "28", ",", "151", 
             ",", "162"}], "}"}], ",", 
           RowBox[{"{", 
            RowBox[{
            "118", ",", "177", ",", "180", ",", "28", ",", "28", ",", "151", 
             ",", "165"}], "}"}]}], "}"}], ",", 
         RowBox[{"{", 
          RowBox[{
           RowBox[{"{", 
            RowBox[{
            "118", ",", "177", ",", "180", ",", "28", ",", "28", ",", "154", 
             ",", "156"}], "}"}], ",", 
           RowBox[{"{", 
            RowBox[{
            "118", ",", "177", ",", "180", ",", "28", ",", "28", ",", "154", 
             ",", "159"}], "}"}], ",", 
           RowBox[{"{", 
            RowBox[{
            "118", ",", "177", ",", "180", ",", "28", ",", "28", ",", "154", 
             ",", "162"}], "}"}], ",", 
           RowBox[{"{", 
            RowBox[{
            "118", ",", "177", ",", "180", ",", "28", ",", "28", ",", "154", 
             ",", "165"}], "}"}]}], "}"}]}], "}"}], ",", 
       RowBox[{"{", 
        RowBox[{
         RowBox[{"{", 
          RowBox[{
           RowBox[{"{", 
            RowBox[{
            "118", ",", "177", ",", "180", ",", "28", ",", "31", ",", "145", 
             ",", "156"}], "}"}], ",", 
           RowBox[{"{", 
            RowBox[{
            "118", ",", "177", ",", "180", ",", "28", ",", "31", ",", "145", 
             ",", "159"}], "}"}], ",", 
           RowBox[{"{", 
            RowBox[{
            "118", ",", "177", ",", "180", ",", "28", ",", "31", ",", "145", 
             ",", "162"}], "}"}], ",", 
           RowBox[{"{", 
            RowBox[{
            "118", ",", "177", ",", "180", ",", "28", ",", "31", ",", "145", 
             ",", "165"}], "}"}]}], "}"}], ",", 
         RowBox[{"{", 
          RowBox[{
           RowBox[{"{", 
            RowBox[{
            "118", ",", "177", ",", "180", ",", "28", ",", "31", ",", "148", 
             ",", "156"}], "}"}], ",", 
           RowBox[{"{", 
            RowBox[{
            "118", ",", "177", ",", "180", ",", "28", ",", "31", ",", "148", 
             ",", "159"}], "}"}], ",", 
           RowBox[{"{", 
            RowBox[{
            "118", ",", "177", ",", "180", ",", "28", ",", "31", ",", "148", 
             ",", "162"}], "}"}], ",", 
           RowBox[{"{", 
            RowBox[{
            "118", ",", "177", ",", "180", ",", "28", ",", "31", ",", "148", 
             ",", "165"}], "}"}]}], "}"}], ",", 
         RowBox[{"{", 
          RowBox[{
           RowBox[{"{", 
            RowBox[{
            "118", ",", "177", ",", "180", ",", "28", ",", "31", ",", "151", 
             ",", "156"}], "}"}], ",", 
           RowBox[{"{", 
            RowBox[{
            "118", ",", "177", ",", "180", ",", "28", ",", "31", ",", "151", 
             ",", "159"}], "}"}], ",", 
           RowBox[{"{", 
            RowBox[{
            "118", ",", "177", ",", "180", ",", "28", ",", "31", ",", "151", 
             ",", "162"}], "}"}], ",", 
           RowBox[{"{", 
            RowBox[{
            "118", ",", "177", ",", "180", ",", "28", ",", "31", ",", "151", 
             ",", "165"}], "}"}]}], "}"}], ",", 
         RowBox[{"{", 
          RowBox[{
           RowBox[{"{", 
            RowBox[{
            "118", ",", "177", ",", "180", ",", "28", ",", "31", ",", "154", 
             ",", "156"}], "}"}], ",", 
           RowBox[{"{", 
            RowBox[{
            "118", ",", "177", ",", "180", ",", "28", ",", "31", ",", "154", 
             ",", "159"}], "}"}], ",", 
           RowBox[{"{", 
            RowBox[{
            "118", ",", "177", ",", "180", ",", "28", ",", "31", ",", "154", 
             ",", "162"}], "}"}], ",", 
           RowBox[{"{", 
            RowBox[{
            "118", ",", "177", ",", "180", ",", "28", ",", "31", ",", "154", 
             ",", "165"}], "}"}]}], "}"}]}], "}"}]}], "}"}], ",", 
     RowBox[{"{", 
      RowBox[{
       RowBox[{"{", 
        RowBox[{
         RowBox[{"{", 
          RowBox[{
           RowBox[{"{", 
            RowBox[{
            "118", ",", "177", ",", "180", ",", "31", ",", "22", ",", "145", 
             ",", "156"}], "}"}], ",", 
           RowBox[{"{", 
            RowBox[{
            "118", ",", "177", ",", "180", ",", "31", ",", "22", ",", "145", 
             ",", "159"}], "}"}], ",", 
           RowBox[{"{", 
            RowBox[{
            "118", ",", "177", ",", "180", ",", "31", ",", "22", ",", "145", 
             ",", "162"}], "}"}], ",", 
           RowBox[{"{", 
            RowBox[{
            "118", ",", "177", ",", "180", ",", "31", ",", "22", ",", "145", 
             ",", "165"}], "}"}]}], "}"}], ",", 
         RowBox[{"{", 
          RowBox[{
           RowBox[{"{", 
            RowBox[{
            "118", ",", "177", ",", "180", ",", "31", ",", "22", ",", "148", 
             ",", "156"}], "}"}], ",", 
           RowBox[{"{", 
            RowBox[{
            "118", ",", "177", ",", "180", ",", "31", ",", "22", ",", "148", 
             ",", "159"}], "}"}], ",", 
           RowBox[{"{", 
            RowBox[{
            "118", ",", "177", ",", "180", ",", "31", ",", "22", ",", "148", 
             ",", "162"}], "}"}], ",", 
           RowBox[{"{", 
            RowBox[{
            "118", ",", "177", ",", "180", ",", "31", ",", "22", ",", "148", 
             ",", "165"}], "}"}]}], "}"}], ",", 
         RowBox[{"{", 
          RowBox[{
           RowBox[{"{", 
            RowBox[{
            "118", ",", "177", ",", "180", ",", "31", ",", "22", ",", "151", 
             ",", "156"}], "}"}], ",", 
           RowBox[{"{", 
            RowBox[{
            "118", ",", "177", ",", "180", ",", "31", ",", "22", ",", "151", 
             ",", "159"}], "}"}], ",", 
           RowBox[{"{", 
            RowBox[{
            "118", ",", "177", ",", "180", ",", "31", ",", "22", ",", "151", 
             ",", "162"}], "}"}], ",", 
           RowBox[{"{", 
            RowBox[{
            "118", ",", "177", ",", "180", ",", "31", ",", "22", ",", "151", 
             ",", "165"}], "}"}]}], "}"}], ",", 
         RowBox[{"{", 
          RowBox[{
           RowBox[{"{", 
            RowBox[{
            "118", ",", "177", ",", "180", ",", "31", ",", "22", ",", "154", 
             ",", "156"}], "}"}], ",", 
           RowBox[{"{", 
            RowBox[{
            "118", ",", "177", ",", "180", ",", "31", ",", "22", ",", "154", 
             ",", "159"}], "}"}], ",", 
           RowBox[{"{", 
            RowBox[{
            "118", ",", "177", ",", "180", ",", "31", ",", "22", ",", "154", 
             ",", "162"}], "}"}], ",", 
           RowBox[{"{", 
            RowBox[{
            "118", ",", "177", ",", "180", ",", "31", ",", "22", ",", "154", 
             ",", "165"}], "}"}]}], "}"}]}], "}"}], ",", 
       RowBox[{"{", 
        RowBox[{
         RowBox[{"{", 
          RowBox[{
           RowBox[{"{", 
            RowBox[{
            "118", ",", "177", ",", "180", ",", "31", ",", "25", ",", "145", 
             ",", "156"}], "}"}], ",", 
           RowBox[{"{", 
            RowBox[{
            "118", ",", "177", ",", "180", ",", "31", ",", "25", ",", "145", 
             ",", "159"}], "}"}], ",", 
           RowBox[{"{", 
            RowBox[{
            "118", ",", "177", ",", "180", ",", "31", ",", "25", ",", "145", 
             ",", "162"}], "}"}], ",", 
           RowBox[{"{", 
            RowBox[{
            "118", ",", "177", ",", "180", ",", "31", ",", "25", ",", "145", 
             ",", "165"}], "}"}]}], "}"}], ",", 
         RowBox[{"{", 
          RowBox[{
           RowBox[{"{", 
            RowBox[{
            "118", ",", "177", ",", "180", ",", "31", ",", "25", ",", "148", 
             ",", "156"}], "}"}], ",", 
           RowBox[{"{", 
            RowBox[{
            "118", ",", "177", ",", "180", ",", "31", ",", "25", ",", "148", 
             ",", "159"}], "}"}], ",", 
           RowBox[{"{", 
            RowBox[{
            "118", ",", "177", ",", "180", ",", "31", ",", "25", ",", "148", 
             ",", "162"}], "}"}], ",", 
           RowBox[{"{", 
            RowBox[{
            "118", ",", "177", ",", "180", ",", "31", ",", "25", ",", "148", 
             ",", "165"}], "}"}]}], "}"}], ",", 
         RowBox[{"{", 
          RowBox[{
           RowBox[{"{", 
            RowBox[{
            "118", ",", "177", ",", "180", ",", "31", ",", "25", ",", "151", 
             ",", "156"}], "}"}], ",", 
           RowBox[{"{", 
            RowBox[{
            "118", ",", "177", ",", "180", ",", "31", ",", "25", ",", "151", 
             ",", "159"}], "}"}], ",", 
           RowBox[{"{", 
            RowBox[{
            "118", ",", "177", ",", "180", ",", "31", ",", "25", ",", "151", 
             ",", "162"}], "}"}], ",", 
           RowBox[{"{", 
            RowBox[{
            "118", ",", "177", ",", "180", ",", "31", ",", "25", ",", "151", 
             ",", "165"}], "}"}]}], "}"}], ",", 
         RowBox[{"{", 
          RowBox[{
           RowBox[{"{", 
            RowBox[{
            "118", ",", "177", ",", "180", ",", "31", ",", "25", ",", "154", 
             ",", "156"}], "}"}], ",", 
           RowBox[{"{", 
            RowBox[{
            "118", ",", "177", ",", "180", ",", "31", ",", "25", ",", "154", 
             ",", "159"}], "}"}], ",", 
           RowBox[{"{", 
            RowBox[{
            "118", ",", "177", ",", "180", ",", "31", ",", "25", ",", "154", 
             ",", "162"}], "}"}], ",", 
           RowBox[{"{", 
            RowBox[{
            "118", ",", "177", ",", "180", ",", "31", ",", "25", ",", "154", 
             ",", "165"}], "}"}]}], "}"}]}], "}"}], ",", 
       RowBox[{"{", 
        RowBox[{
         RowBox[{"{", 
          RowBox[{
           RowBox[{"{", 
            RowBox[{
            "118", ",", "177", ",", "180", ",", "31", ",", "28", ",", "145", 
             ",", "156"}], "}"}], ",", 
           RowBox[{"{", 
            RowBox[{
            "118", ",", "177", ",", "180", ",", "31", ",", "28", ",", "145", 
             ",", "159"}], "}"}], ",", 
           RowBox[{"{", 
            RowBox[{
            "118", ",", "177", ",", "180", ",", "31", ",", "28", ",", "145", 
             ",", "162"}], "}"}], ",", 
           RowBox[{"{", 
            RowBox[{
            "118", ",", "177", ",", "180", ",", "31", ",", "28", ",", "145", 
             ",", "165"}], "}"}]}], "}"}], ",", 
         RowBox[{"{", 
          RowBox[{
           RowBox[{"{", 
            RowBox[{
            "118", ",", "177", ",", "180", ",", "31", ",", "28", ",", "148", 
             ",", "156"}], "}"}], ",", 
           RowBox[{"{", 
            RowBox[{
            "118", ",", "177", ",", "180", ",", "31", ",", "28", ",", "148", 
             ",", "159"}], "}"}], ",", 
           RowBox[{"{", 
            RowBox[{
            "118", ",", "177", ",", "180", ",", "31", ",", "28", ",", "148", 
             ",", "162"}], "}"}], ",", 
           RowBox[{"{", 
            RowBox[{
            "118", ",", "177", ",", "180", ",", "31", ",", "28", ",", "148", 
             ",", "165"}], "}"}]}], "}"}], ",", 
         RowBox[{"{", 
          RowBox[{
           RowBox[{"{", 
            RowBox[{
            "118", ",", "177", ",", "180", ",", "31", ",", "28", ",", "151", 
             ",", "156"}], "}"}], ",", 
           RowBox[{"{", 
            RowBox[{
            "118", ",", "177", ",", "180", ",", "31", ",", "28", ",", "151", 
             ",", "159"}], "}"}], ",", 
           RowBox[{"{", 
            RowBox[{
            "118", ",", "177", ",", "180", ",", "31", ",", "28", ",", "151", 
             ",", "162"}], "}"}], ",", 
           RowBox[{"{", 
            RowBox[{
            "118", ",", "177", ",", "180", ",", "31", ",", "28", ",", "151", 
             ",", "165"}], "}"}]}], "}"}], ",", 
         RowBox[{"{", 
          RowBox[{
           RowBox[{"{", 
            RowBox[{
            "118", ",", "177", ",", "180", ",", "31", ",", "28", ",", "154", 
             ",", "156"}], "}"}], ",", 
           RowBox[{"{", 
            RowBox[{
            "118", ",", "177", ",", "180", ",", "31", ",", "28", ",", "154", 
             ",", "159"}], "}"}], ",", 
           RowBox[{"{", 
            RowBox[{
            "118", ",", "177", ",", "180", ",", "31", ",", "28", ",", "154", 
             ",", "162"}], "}"}], ",", 
           RowBox[{"{", 
            RowBox[{
            "118", ",", "177", ",", "180", ",", "31", ",", "28", ",", "154", 
             ",", "165"}], "}"}]}], "}"}]}], "}"}], ",", 
       RowBox[{"{", 
        RowBox[{
         RowBox[{"{", 
          RowBox[{
           RowBox[{"{", 
            RowBox[{
            "118", ",", "177", ",", "180", ",", "31", ",", "31", ",", "145", 
             ",", "156"}], "}"}], ",", 
           RowBox[{"{", 
            RowBox[{
            "118", ",", "177", ",", "180", ",", "31", ",", "31", ",", "145", 
             ",", "159"}], "}"}], ",", 
           RowBox[{"{", 
            RowBox[{
            "118", ",", "177", ",", "180", ",", "31", ",", "31", ",", "145", 
             ",", "162"}], "}"}], ",", 
           RowBox[{"{", 
            RowBox[{
            "118", ",", "177", ",", "180", ",", "31", ",", "31", ",", "145", 
             ",", "165"}], "}"}]}], "}"}], ",", 
         RowBox[{"{", 
          RowBox[{
           RowBox[{"{", 
            RowBox[{
            "118", ",", "177", ",", "180", ",", "31", ",", "31", ",", "148", 
             ",", "156"}], "}"}], ",", 
           RowBox[{"{", 
            RowBox[{
            "118", ",", "177", ",", "180", ",", "31", ",", "31", ",", "148", 
             ",", "159"}], "}"}], ",", 
           RowBox[{"{", 
            RowBox[{
            "118", ",", "177", ",", "180", ",", "31", ",", "31", ",", "148", 
             ",", "162"}], "}"}], ",", 
           RowBox[{"{", 
            RowBox[{
            "118", ",", "177", ",", "180", ",", "31", ",", "31", ",", "148", 
             ",", "165"}], "}"}]}], "}"}], ",", 
         RowBox[{"{", 
          RowBox[{
           RowBox[{"{", 
            RowBox[{
            "118", ",", "177", ",", "180", ",", "31", ",", "31", ",", "151", 
             ",", "156"}], "}"}], ",", 
           RowBox[{"{", 
            RowBox[{
            "118", ",", "177", ",", "180", ",", "31", ",", "31", ",", "151", 
             ",", "159"}], "}"}], ",", 
           RowBox[{"{", 
            RowBox[{
            "118", ",", "177", ",", "180", ",", "31", ",", "31", ",", "151", 
             ",", "162"}], "}"}], ",", 
           RowBox[{"{", 
            RowBox[{
            "118", ",", "177", ",", "180", ",", "31", ",", "31", ",", "151", 
             ",", "165"}], "}"}]}], "}"}], ",", 
         RowBox[{"{", 
          RowBox[{
           RowBox[{"{", 
            RowBox[{
            "118", ",", "177", ",", "180", ",", "31", ",", "31", ",", "154", 
             ",", "156"}], "}"}], ",", 
           RowBox[{"{", 
            RowBox[{
            "118", ",", "177", ",", "180", ",", "31", ",", "31", ",", "154", 
             ",", "159"}], "}"}], ",", 
           RowBox[{"{", 
            RowBox[{
            "118", ",", "177", ",", "180", ",", "31", ",", "31", ",", "154", 
             ",", "162"}], "}"}], ",", 
           RowBox[{"{", 
            RowBox[{
            "118", ",", "177", ",", "180", ",", "31", ",", "31", ",", "154", 
             ",", "165"}], "}"}]}], "}"}]}], "}"}]}], "}"}]}], "}"}], ",", 
   RowBox[{"{", 
    RowBox[{
     RowBox[{"{", 
      RowBox[{
       RowBox[{"{", 
        RowBox[{
         RowBox[{"{", 
          RowBox[{
           RowBox[{"{", 
            RowBox[{
            "118", ",", "177", ",", "183", ",", "22", ",", "22", ",", "145", 
             ",", "156"}], "}"}], ",", 
           RowBox[{"{", 
            RowBox[{
            "118", ",", "177", ",", "183", ",", "22", ",", "22", ",", "145", 
             ",", "159"}], "}"}], ",", 
           RowBox[{"{", 
            RowBox[{
            "118", ",", "177", ",", "183", ",", "22", ",", "22", ",", "145", 
             ",", "162"}], "}"}], ",", 
           RowBox[{"{", 
            RowBox[{
            "118", ",", "177", ",", "183", ",", "22", ",", "22", ",", "145", 
             ",", "165"}], "}"}]}], "}"}], ",", 
         RowBox[{"{", 
          RowBox[{
           RowBox[{"{", 
            RowBox[{
            "118", ",", "177", ",", "183", ",", "22", ",", "22", ",", "148", 
             ",", "156"}], "}"}], ",", 
           RowBox[{"{", 
            RowBox[{
            "118", ",", "177", ",", "183", ",", "22", ",", "22", ",", "148", 
             ",", "159"}], "}"}], ",", 
           RowBox[{"{", 
            RowBox[{
            "118", ",", "177", ",", "183", ",", "22", ",", "22", ",", "148", 
             ",", "162"}], "}"}], ",", 
           RowBox[{"{", 
            RowBox[{
            "118", ",", "177", ",", "183", ",", "22", ",", "22", ",", "148", 
             ",", "165"}], "}"}]}], "}"}], ",", 
         RowBox[{"{", 
          RowBox[{
           RowBox[{"{", 
            RowBox[{
            "118", ",", "177", ",", "183", ",", "22", ",", "22", ",", "151", 
             ",", "156"}], "}"}], ",", 
           RowBox[{"{", 
            RowBox[{
            "118", ",", "177", ",", "183", ",", "22", ",", "22", ",", "151", 
             ",", "159"}], "}"}], ",", 
           RowBox[{"{", 
            RowBox[{
            "118", ",", "177", ",", "183", ",", "22", ",", "22", ",", "151", 
             ",", "162"}], "}"}], ",", 
           RowBox[{"{", 
            RowBox[{
            "118", ",", "177", ",", "183", ",", "22", ",", "22", ",", "151", 
             ",", "165"}], "}"}]}], "}"}], ",", 
         RowBox[{"{", 
          RowBox[{
           RowBox[{"{", 
            RowBox[{
            "118", ",", "177", ",", "183", ",", "22", ",", "22", ",", "154", 
             ",", "156"}], "}"}], ",", 
           RowBox[{"{", 
            RowBox[{
            "118", ",", "177", ",", "183", ",", "22", ",", "22", ",", "154", 
             ",", "159"}], "}"}], ",", 
           RowBox[{"{", 
            RowBox[{
            "118", ",", "177", ",", "183", ",", "22", ",", "22", ",", "154", 
             ",", "162"}], "}"}], ",", 
           RowBox[{"{", 
            RowBox[{
            "118", ",", "177", ",", "183", ",", "22", ",", "22", ",", "154", 
             ",", "165"}], "}"}]}], "}"}]}], "}"}], ",", 
       RowBox[{"{", 
        RowBox[{
         RowBox[{"{", 
          RowBox[{
           RowBox[{"{", 
            RowBox[{
            "118", ",", "177", ",", "183", ",", "22", ",", "25", ",", "145", 
             ",", "156"}], "}"}], ",", 
           RowBox[{"{", 
            RowBox[{
            "118", ",", "177", ",", "183", ",", "22", ",", "25", ",", "145", 
             ",", "159"}], "}"}], ",", 
           RowBox[{"{", 
            RowBox[{
            "118", ",", "177", ",", "183", ",", "22", ",", "25", ",", "145", 
             ",", "162"}], "}"}], ",", 
           RowBox[{"{", 
            RowBox[{
            "118", ",", "177", ",", "183", ",", "22", ",", "25", ",", "145", 
             ",", "165"}], "}"}]}], "}"}], ",", 
         RowBox[{"{", 
          RowBox[{
           RowBox[{"{", 
            RowBox[{
            "118", ",", "177", ",", "183", ",", "22", ",", "25", ",", "148", 
             ",", "156"}], "}"}], ",", 
           RowBox[{"{", 
            RowBox[{
            "118", ",", "177", ",", "183", ",", "22", ",", "25", ",", "148", 
             ",", "159"}], "}"}], ",", 
           RowBox[{"{", 
            RowBox[{
            "118", ",", "177", ",", "183", ",", "22", ",", "25", ",", "148", 
             ",", "162"}], "}"}], ",", 
           RowBox[{"{", 
            RowBox[{
            "118", ",", "177", ",", "183", ",", "22", ",", "25", ",", "148", 
             ",", "165"}], "}"}]}], "}"}], ",", 
         RowBox[{"{", 
          RowBox[{
           RowBox[{"{", 
            RowBox[{
            "118", ",", "177", ",", "183", ",", "22", ",", "25", ",", "151", 
             ",", "156"}], "}"}], ",", 
           RowBox[{"{", 
            RowBox[{
            "118", ",", "177", ",", "183", ",", "22", ",", "25", ",", "151", 
             ",", "159"}], "}"}], ",", 
           RowBox[{"{", 
            RowBox[{
            "118", ",", "177", ",", "183", ",", "22", ",", "25", ",", "151", 
             ",", "162"}], "}"}], ",", 
           RowBox[{"{", 
            RowBox[{
            "118", ",", "177", ",", "183", ",", "22", ",", "25", ",", "151", 
             ",", "165"}], "}"}]}], "}"}], ",", 
         RowBox[{"{", 
          RowBox[{
           RowBox[{"{", 
            RowBox[{
            "118", ",", "177", ",", "183", ",", "22", ",", "25", ",", "154", 
             ",", "156"}], "}"}], ",", 
           RowBox[{"{", 
            RowBox[{
            "118", ",", "177", ",", "183", ",", "22", ",", "25", ",", "154", 
             ",", "159"}], "}"}], ",", 
           RowBox[{"{", 
            RowBox[{
            "118", ",", "177", ",", "183", ",", "22", ",", "25", ",", "154", 
             ",", "162"}], "}"}], ",", 
           RowBox[{"{", 
            RowBox[{
            "118", ",", "177", ",", "183", ",", "22", ",", "25", ",", "154", 
             ",", "165"}], "}"}]}], "}"}]}], "}"}], ",", 
       RowBox[{"{", 
        RowBox[{
         RowBox[{"{", 
          RowBox[{
           RowBox[{"{", 
            RowBox[{
            "118", ",", "177", ",", "183", ",", "22", ",", "28", ",", "145", 
             ",", "156"}], "}"}], ",", 
           RowBox[{"{", 
            RowBox[{
            "118", ",", "177", ",", "183", ",", "22", ",", "28", ",", "145", 
             ",", "159"}], "}"}], ",", 
           RowBox[{"{", 
            RowBox[{
            "118", ",", "177", ",", "183", ",", "22", ",", "28", ",", "145", 
             ",", "162"}], "}"}], ",", 
           RowBox[{"{", 
            RowBox[{
            "118", ",", "177", ",", "183", ",", "22", ",", "28", ",", "145", 
             ",", "165"}], "}"}]}], "}"}], ",", 
         RowBox[{"{", 
          RowBox[{
           RowBox[{"{", 
            RowBox[{
            "118", ",", "177", ",", "183", ",", "22", ",", "28", ",", "148", 
             ",", "156"}], "}"}], ",", 
           RowBox[{"{", 
            RowBox[{
            "118", ",", "177", ",", "183", ",", "22", ",", "28", ",", "148", 
             ",", "159"}], "}"}], ",", 
           RowBox[{"{", 
            RowBox[{
            "118", ",", "177", ",", "183", ",", "22", ",", "28", ",", "148", 
             ",", "162"}], "}"}], ",", 
           RowBox[{"{", 
            RowBox[{
            "118", ",", "177", ",", "183", ",", "22", ",", "28", ",", "148", 
             ",", "165"}], "}"}]}], "}"}], ",", 
         RowBox[{"{", 
          RowBox[{
           RowBox[{"{", 
            RowBox[{
            "118", ",", "177", ",", "183", ",", "22", ",", "28", ",", "151", 
             ",", "156"}], "}"}], ",", 
           RowBox[{"{", 
            RowBox[{
            "118", ",", "177", ",", "183", ",", "22", ",", "28", ",", "151", 
             ",", "159"}], "}"}], ",", 
           RowBox[{"{", 
            RowBox[{
            "118", ",", "177", ",", "183", ",", "22", ",", "28", ",", "151", 
             ",", "162"}], "}"}], ",", 
           RowBox[{"{", 
            RowBox[{
            "118", ",", "177", ",", "183", ",", "22", ",", "28", ",", "151", 
             ",", "165"}], "}"}]}], "}"}], ",", 
         RowBox[{"{", 
          RowBox[{
           RowBox[{"{", 
            RowBox[{
            "118", ",", "177", ",", "183", ",", "22", ",", "28", ",", "154", 
             ",", "156"}], "}"}], ",", 
           RowBox[{"{", 
            RowBox[{
            "118", ",", "177", ",", "183", ",", "22", ",", "28", ",", "154", 
             ",", "159"}], "}"}], ",", 
           RowBox[{"{", 
            RowBox[{
            "118", ",", "177", ",", "183", ",", "22", ",", "28", ",", "154", 
             ",", "162"}], "}"}], ",", 
           RowBox[{"{", 
            RowBox[{
            "118", ",", "177", ",", "183", ",", "22", ",", "28", ",", "154", 
             ",", "165"}], "}"}]}], "}"}]}], "}"}], ",", 
       RowBox[{"{", 
        RowBox[{
         RowBox[{"{", 
          RowBox[{
           RowBox[{"{", 
            RowBox[{
            "118", ",", "177", ",", "183", ",", "22", ",", "31", ",", "145", 
             ",", "156"}], "}"}], ",", 
           RowBox[{"{", 
            RowBox[{
            "118", ",", "177", ",", "183", ",", "22", ",", "31", ",", "145", 
             ",", "159"}], "}"}], ",", 
           RowBox[{"{", 
            RowBox[{
            "118", ",", "177", ",", "183", ",", "22", ",", "31", ",", "145", 
             ",", "162"}], "}"}], ",", 
           RowBox[{"{", 
            RowBox[{
            "118", ",", "177", ",", "183", ",", "22", ",", "31", ",", "145", 
             ",", "165"}], "}"}]}], "}"}], ",", 
         RowBox[{"{", 
          RowBox[{
           RowBox[{"{", 
            RowBox[{
            "118", ",", "177", ",", "183", ",", "22", ",", "31", ",", "148", 
             ",", "156"}], "}"}], ",", 
           RowBox[{"{", 
            RowBox[{
            "118", ",", "177", ",", "183", ",", "22", ",", "31", ",", "148", 
             ",", "159"}], "}"}], ",", 
           RowBox[{"{", 
            RowBox[{
            "118", ",", "177", ",", "183", ",", "22", ",", "31", ",", "148", 
             ",", "162"}], "}"}], ",", 
           RowBox[{"{", 
            RowBox[{
            "118", ",", "177", ",", "183", ",", "22", ",", "31", ",", "148", 
             ",", "165"}], "}"}]}], "}"}], ",", 
         RowBox[{"{", 
          RowBox[{
           RowBox[{"{", 
            RowBox[{
            "118", ",", "177", ",", "183", ",", "22", ",", "31", ",", "151", 
             ",", "156"}], "}"}], ",", 
           RowBox[{"{", 
            RowBox[{
            "118", ",", "177", ",", "183", ",", "22", ",", "31", ",", "151", 
             ",", "159"}], "}"}], ",", 
           RowBox[{"{", 
            RowBox[{
            "118", ",", "177", ",", "183", ",", "22", ",", "31", ",", "151", 
             ",", "162"}], "}"}], ",", 
           RowBox[{"{", 
            RowBox[{
            "118", ",", "177", ",", "183", ",", "22", ",", "31", ",", "151", 
             ",", "165"}], "}"}]}], "}"}], ",", 
         RowBox[{"{", 
          RowBox[{
           RowBox[{"{", 
            RowBox[{
            "118", ",", "177", ",", "183", ",", "22", ",", "31", ",", "154", 
             ",", "156"}], "}"}], ",", 
           RowBox[{"{", 
            RowBox[{
            "118", ",", "177", ",", "183", ",", "22", ",", "31", ",", "154", 
             ",", "159"}], "}"}], ",", 
           RowBox[{"{", 
            RowBox[{
            "118", ",", "177", ",", "183", ",", "22", ",", "31", ",", "154", 
             ",", "162"}], "}"}], ",", 
           RowBox[{"{", 
            RowBox[{
            "118", ",", "177", ",", "183", ",", "22", ",", "31", ",", "154", 
             ",", "165"}], "}"}]}], "}"}]}], "}"}]}], "}"}], ",", 
     RowBox[{"{", 
      RowBox[{
       RowBox[{"{", 
        RowBox[{
         RowBox[{"{", 
          RowBox[{
           RowBox[{"{", 
            RowBox[{
            "118", ",", "177", ",", "183", ",", "25", ",", "22", ",", "145", 
             ",", "156"}], "}"}], ",", 
           RowBox[{"{", 
            RowBox[{
            "118", ",", "177", ",", "183", ",", "25", ",", "22", ",", "145", 
             ",", "159"}], "}"}], ",", 
           RowBox[{"{", 
            RowBox[{
            "118", ",", "177", ",", "183", ",", "25", ",", "22", ",", "145", 
             ",", "162"}], "}"}], ",", 
           RowBox[{"{", 
            RowBox[{
            "118", ",", "177", ",", "183", ",", "25", ",", "22", ",", "145", 
             ",", "165"}], "}"}]}], "}"}], ",", 
         RowBox[{"{", 
          RowBox[{
           RowBox[{"{", 
            RowBox[{
            "118", ",", "177", ",", "183", ",", "25", ",", "22", ",", "148", 
             ",", "156"}], "}"}], ",", 
           RowBox[{"{", 
            RowBox[{
            "118", ",", "177", ",", "183", ",", "25", ",", "22", ",", "148", 
             ",", "159"}], "}"}], ",", 
           RowBox[{"{", 
            RowBox[{
            "118", ",", "177", ",", "183", ",", "25", ",", "22", ",", "148", 
             ",", "162"}], "}"}], ",", 
           RowBox[{"{", 
            RowBox[{
            "118", ",", "177", ",", "183", ",", "25", ",", "22", ",", "148", 
             ",", "165"}], "}"}]}], "}"}], ",", 
         RowBox[{"{", 
          RowBox[{
           RowBox[{"{", 
            RowBox[{
            "118", ",", "177", ",", "183", ",", "25", ",", "22", ",", "151", 
             ",", "156"}], "}"}], ",", 
           RowBox[{"{", 
            RowBox[{
            "118", ",", "177", ",", "183", ",", "25", ",", "22", ",", "151", 
             ",", "159"}], "}"}], ",", 
           RowBox[{"{", 
            RowBox[{
            "118", ",", "177", ",", "183", ",", "25", ",", "22", ",", "151", 
             ",", "162"}], "}"}], ",", 
           RowBox[{"{", 
            RowBox[{
            "118", ",", "177", ",", "183", ",", "25", ",", "22", ",", "151", 
             ",", "165"}], "}"}]}], "}"}], ",", 
         RowBox[{"{", 
          RowBox[{
           RowBox[{"{", 
            RowBox[{
            "118", ",", "177", ",", "183", ",", "25", ",", "22", ",", "154", 
             ",", "156"}], "}"}], ",", 
           RowBox[{"{", 
            RowBox[{
            "118", ",", "177", ",", "183", ",", "25", ",", "22", ",", "154", 
             ",", "159"}], "}"}], ",", 
           RowBox[{"{", 
            RowBox[{
            "118", ",", "177", ",", "183", ",", "25", ",", "22", ",", "154", 
             ",", "162"}], "}"}], ",", 
           RowBox[{"{", 
            RowBox[{
            "118", ",", "177", ",", "183", ",", "25", ",", "22", ",", "154", 
             ",", "165"}], "}"}]}], "}"}]}], "}"}], ",", 
       RowBox[{"{", 
        RowBox[{
         RowBox[{"{", 
          RowBox[{
           RowBox[{"{", 
            RowBox[{
            "118", ",", "177", ",", "183", ",", "25", ",", "25", ",", "145", 
             ",", "156"}], "}"}], ",", 
           RowBox[{"{", 
            RowBox[{
            "118", ",", "177", ",", "183", ",", "25", ",", "25", ",", "145", 
             ",", "159"}], "}"}], ",", 
           RowBox[{"{", 
            RowBox[{
            "118", ",", "177", ",", "183", ",", "25", ",", "25", ",", "145", 
             ",", "162"}], "}"}], ",", 
           RowBox[{"{", 
            RowBox[{
            "118", ",", "177", ",", "183", ",", "25", ",", "25", ",", "145", 
             ",", "165"}], "}"}]}], "}"}], ",", 
         RowBox[{"{", 
          RowBox[{
           RowBox[{"{", 
            RowBox[{
            "118", ",", "177", ",", "183", ",", "25", ",", "25", ",", "148", 
             ",", "156"}], "}"}], ",", 
           RowBox[{"{", 
            RowBox[{
            "118", ",", "177", ",", "183", ",", "25", ",", "25", ",", "148", 
             ",", "159"}], "}"}], ",", 
           RowBox[{"{", 
            RowBox[{
            "118", ",", "177", ",", "183", ",", "25", ",", "25", ",", "148", 
             ",", "162"}], "}"}], ",", 
           RowBox[{"{", 
            RowBox[{
            "118", ",", "177", ",", "183", ",", "25", ",", "25", ",", "148", 
             ",", "165"}], "}"}]}], "}"}], ",", 
         RowBox[{"{", 
          RowBox[{
           RowBox[{"{", 
            RowBox[{
            "118", ",", "177", ",", "183", ",", "25", ",", "25", ",", "151", 
             ",", "156"}], "}"}], ",", 
           RowBox[{"{", 
            RowBox[{
            "118", ",", "177", ",", "183", ",", "25", ",", "25", ",", "151", 
             ",", "159"}], "}"}], ",", 
           RowBox[{"{", 
            RowBox[{
            "118", ",", "177", ",", "183", ",", "25", ",", "25", ",", "151", 
             ",", "162"}], "}"}], ",", 
           RowBox[{"{", 
            RowBox[{
            "118", ",", "177", ",", "183", ",", "25", ",", "25", ",", "151", 
             ",", "165"}], "}"}]}], "}"}], ",", 
         RowBox[{"{", 
          RowBox[{
           RowBox[{"{", 
            RowBox[{
            "118", ",", "177", ",", "183", ",", "25", ",", "25", ",", "154", 
             ",", "156"}], "}"}], ",", 
           RowBox[{"{", 
            RowBox[{
            "118", ",", "177", ",", "183", ",", "25", ",", "25", ",", "154", 
             ",", "159"}], "}"}], ",", 
           RowBox[{"{", 
            RowBox[{
            "118", ",", "177", ",", "183", ",", "25", ",", "25", ",", "154", 
             ",", "162"}], "}"}], ",", 
           RowBox[{"{", 
            RowBox[{
            "118", ",", "177", ",", "183", ",", "25", ",", "25", ",", "154", 
             ",", "165"}], "}"}]}], "}"}]}], "}"}], ",", 
       RowBox[{"{", 
        RowBox[{
         RowBox[{"{", 
          RowBox[{
           RowBox[{"{", 
            RowBox[{
            "118", ",", "177", ",", "183", ",", "25", ",", "28", ",", "145", 
             ",", "156"}], "}"}], ",", 
           RowBox[{"{", 
            RowBox[{
            "118", ",", "177", ",", "183", ",", "25", ",", "28", ",", "145", 
             ",", "159"}], "}"}], ",", 
           RowBox[{"{", 
            RowBox[{
            "118", ",", "177", ",", "183", ",", "25", ",", "28", ",", "145", 
             ",", "162"}], "}"}], ",", 
           RowBox[{"{", 
            RowBox[{
            "118", ",", "177", ",", "183", ",", "25", ",", "28", ",", "145", 
             ",", "165"}], "}"}]}], "}"}], ",", 
         RowBox[{"{", 
          RowBox[{
           RowBox[{"{", 
            RowBox[{
            "118", ",", "177", ",", "183", ",", "25", ",", "28", ",", "148", 
             ",", "156"}], "}"}], ",", 
           RowBox[{"{", 
            RowBox[{
            "118", ",", "177", ",", "183", ",", "25", ",", "28", ",", "148", 
             ",", "159"}], "}"}], ",", 
           RowBox[{"{", 
            RowBox[{
            "118", ",", "177", ",", "183", ",", "25", ",", "28", ",", "148", 
             ",", "162"}], "}"}], ",", 
           RowBox[{"{", 
            RowBox[{
            "118", ",", "177", ",", "183", ",", "25", ",", "28", ",", "148", 
             ",", "165"}], "}"}]}], "}"}], ",", 
         RowBox[{"{", 
          RowBox[{
           RowBox[{"{", 
            RowBox[{
            "118", ",", "177", ",", "183", ",", "25", ",", "28", ",", "151", 
             ",", "156"}], "}"}], ",", 
           RowBox[{"{", 
            RowBox[{
            "118", ",", "177", ",", "183", ",", "25", ",", "28", ",", "151", 
             ",", "159"}], "}"}], ",", 
           RowBox[{"{", 
            RowBox[{
            "118", ",", "177", ",", "183", ",", "25", ",", "28", ",", "151", 
             ",", "162"}], "}"}], ",", 
           RowBox[{"{", 
            RowBox[{
            "118", ",", "177", ",", "183", ",", "25", ",", "28", ",", "151", 
             ",", "165"}], "}"}]}], "}"}], ",", 
         RowBox[{"{", 
          RowBox[{
           RowBox[{"{", 
            RowBox[{
            "118", ",", "177", ",", "183", ",", "25", ",", "28", ",", "154", 
             ",", "156"}], "}"}], ",", 
           RowBox[{"{", 
            RowBox[{
            "118", ",", "177", ",", "183", ",", "25", ",", "28", ",", "154", 
             ",", "159"}], "}"}], ",", 
           RowBox[{"{", 
            RowBox[{
            "118", ",", "177", ",", "183", ",", "25", ",", "28", ",", "154", 
             ",", "162"}], "}"}], ",", 
           RowBox[{"{", 
            RowBox[{
            "118", ",", "177", ",", "183", ",", "25", ",", "28", ",", "154", 
             ",", "165"}], "}"}]}], "}"}]}], "}"}], ",", 
       RowBox[{"{", 
        RowBox[{
         RowBox[{"{", 
          RowBox[{
           RowBox[{"{", 
            RowBox[{
            "118", ",", "177", ",", "183", ",", "25", ",", "31", ",", "145", 
             ",", "156"}], "}"}], ",", 
           RowBox[{"{", 
            RowBox[{
            "118", ",", "177", ",", "183", ",", "25", ",", "31", ",", "145", 
             ",", "159"}], "}"}], ",", 
           RowBox[{"{", 
            RowBox[{
            "118", ",", "177", ",", "183", ",", "25", ",", "31", ",", "145", 
             ",", "162"}], "}"}], ",", 
           RowBox[{"{", 
            RowBox[{
            "118", ",", "177", ",", "183", ",", "25", ",", "31", ",", "145", 
             ",", "165"}], "}"}]}], "}"}], ",", 
         RowBox[{"{", 
          RowBox[{
           RowBox[{"{", 
            RowBox[{
            "118", ",", "177", ",", "183", ",", "25", ",", "31", ",", "148", 
             ",", "156"}], "}"}], ",", 
           RowBox[{"{", 
            RowBox[{
            "118", ",", "177", ",", "183", ",", "25", ",", "31", ",", "148", 
             ",", "159"}], "}"}], ",", 
           RowBox[{"{", 
            RowBox[{
            "118", ",", "177", ",", "183", ",", "25", ",", "31", ",", "148", 
             ",", "162"}], "}"}], ",", 
           RowBox[{"{", 
            RowBox[{
            "118", ",", "177", ",", "183", ",", "25", ",", "31", ",", "148", 
             ",", "165"}], "}"}]}], "}"}], ",", 
         RowBox[{"{", 
          RowBox[{
           RowBox[{"{", 
            RowBox[{
            "118", ",", "177", ",", "183", ",", "25", ",", "31", ",", "151", 
             ",", "156"}], "}"}], ",", 
           RowBox[{"{", 
            RowBox[{
            "118", ",", "177", ",", "183", ",", "25", ",", "31", ",", "151", 
             ",", "159"}], "}"}], ",", 
           RowBox[{"{", 
            RowBox[{
            "118", ",", "177", ",", "183", ",", "25", ",", "31", ",", "151", 
             ",", "162"}], "}"}], ",", 
           RowBox[{"{", 
            RowBox[{
            "118", ",", "177", ",", "183", ",", "25", ",", "31", ",", "151", 
             ",", "165"}], "}"}]}], "}"}], ",", 
         RowBox[{"{", 
          RowBox[{
           RowBox[{"{", 
            RowBox[{
            "118", ",", "177", ",", "183", ",", "25", ",", "31", ",", "154", 
             ",", "156"}], "}"}], ",", 
           RowBox[{"{", 
            RowBox[{
            "118", ",", "177", ",", "183", ",", "25", ",", "31", ",", "154", 
             ",", "159"}], "}"}], ",", 
           RowBox[{"{", 
            RowBox[{
            "118", ",", "177", ",", "183", ",", "25", ",", "31", ",", "154", 
             ",", "162"}], "}"}], ",", 
           RowBox[{"{", 
            RowBox[{
            "118", ",", "177", ",", "183", ",", "25", ",", "31", ",", "154", 
             ",", "165"}], "}"}]}], "}"}]}], "}"}]}], "}"}], ",", 
     RowBox[{"{", 
      RowBox[{
       RowBox[{"{", 
        RowBox[{
         RowBox[{"{", 
          RowBox[{
           RowBox[{"{", 
            RowBox[{
            "118", ",", "177", ",", "183", ",", "28", ",", "22", ",", "145", 
             ",", "156"}], "}"}], ",", 
           RowBox[{"{", 
            RowBox[{
            "118", ",", "177", ",", "183", ",", "28", ",", "22", ",", "145", 
             ",", "159"}], "}"}], ",", 
           RowBox[{"{", 
            RowBox[{
            "118", ",", "177", ",", "183", ",", "28", ",", "22", ",", "145", 
             ",", "162"}], "}"}], ",", 
           RowBox[{"{", 
            RowBox[{
            "118", ",", "177", ",", "183", ",", "28", ",", "22", ",", "145", 
             ",", "165"}], "}"}]}], "}"}], ",", 
         RowBox[{"{", 
          RowBox[{
           RowBox[{"{", 
            RowBox[{
            "118", ",", "177", ",", "183", ",", "28", ",", "22", ",", "148", 
             ",", "156"}], "}"}], ",", 
           RowBox[{"{", 
            RowBox[{
            "118", ",", "177", ",", "183", ",", "28", ",", "22", ",", "148", 
             ",", "159"}], "}"}], ",", 
           RowBox[{"{", 
            RowBox[{
            "118", ",", "177", ",", "183", ",", "28", ",", "22", ",", "148", 
             ",", "162"}], "}"}], ",", 
           RowBox[{"{", 
            RowBox[{
            "118", ",", "177", ",", "183", ",", "28", ",", "22", ",", "148", 
             ",", "165"}], "}"}]}], "}"}], ",", 
         RowBox[{"{", 
          RowBox[{
           RowBox[{"{", 
            RowBox[{
            "118", ",", "177", ",", "183", ",", "28", ",", "22", ",", "151", 
             ",", "156"}], "}"}], ",", 
           RowBox[{"{", 
            RowBox[{
            "118", ",", "177", ",", "183", ",", "28", ",", "22", ",", "151", 
             ",", "159"}], "}"}], ",", 
           RowBox[{"{", 
            RowBox[{
            "118", ",", "177", ",", "183", ",", "28", ",", "22", ",", "151", 
             ",", "162"}], "}"}], ",", 
           RowBox[{"{", 
            RowBox[{
            "118", ",", "177", ",", "183", ",", "28", ",", "22", ",", "151", 
             ",", "165"}], "}"}]}], "}"}], ",", 
         RowBox[{"{", 
          RowBox[{
           RowBox[{"{", 
            RowBox[{
            "118", ",", "177", ",", "183", ",", "28", ",", "22", ",", "154", 
             ",", "156"}], "}"}], ",", 
           RowBox[{"{", 
            RowBox[{
            "118", ",", "177", ",", "183", ",", "28", ",", "22", ",", "154", 
             ",", "159"}], "}"}], ",", 
           RowBox[{"{", 
            RowBox[{
            "118", ",", "177", ",", "183", ",", "28", ",", "22", ",", "154", 
             ",", "162"}], "}"}], ",", 
           RowBox[{"{", 
            RowBox[{
            "118", ",", "177", ",", "183", ",", "28", ",", "22", ",", "154", 
             ",", "165"}], "}"}]}], "}"}]}], "}"}], ",", 
       RowBox[{"{", 
        RowBox[{
         RowBox[{"{", 
          RowBox[{
           RowBox[{"{", 
            RowBox[{
            "118", ",", "177", ",", "183", ",", "28", ",", "25", ",", "145", 
             ",", "156"}], "}"}], ",", 
           RowBox[{"{", 
            RowBox[{
            "118", ",", "177", ",", "183", ",", "28", ",", "25", ",", "145", 
             ",", "159"}], "}"}], ",", 
           RowBox[{"{", 
            RowBox[{
            "118", ",", "177", ",", "183", ",", "28", ",", "25", ",", "145", 
             ",", "162"}], "}"}], ",", 
           RowBox[{"{", 
            RowBox[{
            "118", ",", "177", ",", "183", ",", "28", ",", "25", ",", "145", 
             ",", "165"}], "}"}]}], "}"}], ",", 
         RowBox[{"{", 
          RowBox[{
           RowBox[{"{", 
            RowBox[{
            "118", ",", "177", ",", "183", ",", "28", ",", "25", ",", "148", 
             ",", "156"}], "}"}], ",", 
           RowBox[{"{", 
            RowBox[{
            "118", ",", "177", ",", "183", ",", "28", ",", "25", ",", "148", 
             ",", "159"}], "}"}], ",", 
           RowBox[{"{", 
            RowBox[{
            "118", ",", "177", ",", "183", ",", "28", ",", "25", ",", "148", 
             ",", "162"}], "}"}], ",", 
           RowBox[{"{", 
            RowBox[{
            "118", ",", "177", ",", "183", ",", "28", ",", "25", ",", "148", 
             ",", "165"}], "}"}]}], "}"}], ",", 
         RowBox[{"{", 
          RowBox[{
           RowBox[{"{", 
            RowBox[{
            "118", ",", "177", ",", "183", ",", "28", ",", "25", ",", "151", 
             ",", "156"}], "}"}], ",", 
           RowBox[{"{", 
            RowBox[{
            "118", ",", "177", ",", "183", ",", "28", ",", "25", ",", "151", 
             ",", "159"}], "}"}], ",", 
           RowBox[{"{", 
            RowBox[{
            "118", ",", "177", ",", "183", ",", "28", ",", "25", ",", "151", 
             ",", "162"}], "}"}], ",", 
           RowBox[{"{", 
            RowBox[{
            "118", ",", "177", ",", "183", ",", "28", ",", "25", ",", "151", 
             ",", "165"}], "}"}]}], "}"}], ",", 
         RowBox[{"{", 
          RowBox[{
           RowBox[{"{", 
            RowBox[{
            "118", ",", "177", ",", "183", ",", "28", ",", "25", ",", "154", 
             ",", "156"}], "}"}], ",", 
           RowBox[{"{", 
            RowBox[{
            "118", ",", "177", ",", "183", ",", "28", ",", "25", ",", "154", 
             ",", "159"}], "}"}], ",", 
           RowBox[{"{", 
            RowBox[{
            "118", ",", "177", ",", "183", ",", "28", ",", "25", ",", "154", 
             ",", "162"}], "}"}], ",", 
           RowBox[{"{", 
            RowBox[{
            "118", ",", "177", ",", "183", ",", "28", ",", "25", ",", "154", 
             ",", "165"}], "}"}]}], "}"}]}], "}"}], ",", 
       RowBox[{"{", 
        RowBox[{
         RowBox[{"{", 
          RowBox[{
           RowBox[{"{", 
            RowBox[{
            "118", ",", "177", ",", "183", ",", "28", ",", "28", ",", "145", 
             ",", "156"}], "}"}], ",", 
           RowBox[{"{", 
            RowBox[{
            "118", ",", "177", ",", "183", ",", "28", ",", "28", ",", "145", 
             ",", "159"}], "}"}], ",", 
           RowBox[{"{", 
            RowBox[{
            "118", ",", "177", ",", "183", ",", "28", ",", "28", ",", "145", 
             ",", "162"}], "}"}], ",", 
           RowBox[{"{", 
            RowBox[{
            "118", ",", "177", ",", "183", ",", "28", ",", "28", ",", "145", 
             ",", "165"}], "}"}]}], "}"}], ",", 
         RowBox[{"{", 
          RowBox[{
           RowBox[{"{", 
            RowBox[{
            "118", ",", "177", ",", "183", ",", "28", ",", "28", ",", "148", 
             ",", "156"}], "}"}], ",", 
           RowBox[{"{", 
            RowBox[{
            "118", ",", "177", ",", "183", ",", "28", ",", "28", ",", "148", 
             ",", "159"}], "}"}], ",", 
           RowBox[{"{", 
            RowBox[{
            "118", ",", "177", ",", "183", ",", "28", ",", "28", ",", "148", 
             ",", "162"}], "}"}], ",", 
           RowBox[{"{", 
            RowBox[{
            "118", ",", "177", ",", "183", ",", "28", ",", "28", ",", "148", 
             ",", "165"}], "}"}]}], "}"}], ",", 
         RowBox[{"{", 
          RowBox[{
           RowBox[{"{", 
            RowBox[{
            "118", ",", "177", ",", "183", ",", "28", ",", "28", ",", "151", 
             ",", "156"}], "}"}], ",", 
           RowBox[{"{", 
            RowBox[{
            "118", ",", "177", ",", "183", ",", "28", ",", "28", ",", "151", 
             ",", "159"}], "}"}], ",", 
           RowBox[{"{", 
            RowBox[{
            "118", ",", "177", ",", "183", ",", "28", ",", "28", ",", "151", 
             ",", "162"}], "}"}], ",", 
           RowBox[{"{", 
            RowBox[{
            "118", ",", "177", ",", "183", ",", "28", ",", "28", ",", "151", 
             ",", "165"}], "}"}]}], "}"}], ",", 
         RowBox[{"{", 
          RowBox[{
           RowBox[{"{", 
            RowBox[{
            "118", ",", "177", ",", "183", ",", "28", ",", "28", ",", "154", 
             ",", "156"}], "}"}], ",", 
           RowBox[{"{", 
            RowBox[{
            "118", ",", "177", ",", "183", ",", "28", ",", "28", ",", "154", 
             ",", "159"}], "}"}], ",", 
           RowBox[{"{", 
            RowBox[{
            "118", ",", "177", ",", "183", ",", "28", ",", "28", ",", "154", 
             ",", "162"}], "}"}], ",", 
           RowBox[{"{", 
            RowBox[{
            "118", ",", "177", ",", "183", ",", "28", ",", "28", ",", "154", 
             ",", "165"}], "}"}]}], "}"}]}], "}"}], ",", 
       RowBox[{"{", 
        RowBox[{
         RowBox[{"{", 
          RowBox[{
           RowBox[{"{", 
            RowBox[{
            "118", ",", "177", ",", "183", ",", "28", ",", "31", ",", "145", 
             ",", "156"}], "}"}], ",", 
           RowBox[{"{", 
            RowBox[{
            "118", ",", "177", ",", "183", ",", "28", ",", "31", ",", "145", 
             ",", "159"}], "}"}], ",", 
           RowBox[{"{", 
            RowBox[{
            "118", ",", "177", ",", "183", ",", "28", ",", "31", ",", "145", 
             ",", "162"}], "}"}], ",", 
           RowBox[{"{", 
            RowBox[{
            "118", ",", "177", ",", "183", ",", "28", ",", "31", ",", "145", 
             ",", "165"}], "}"}]}], "}"}], ",", 
         RowBox[{"{", 
          RowBox[{
           RowBox[{"{", 
            RowBox[{
            "118", ",", "177", ",", "183", ",", "28", ",", "31", ",", "148", 
             ",", "156"}], "}"}], ",", 
           RowBox[{"{", 
            RowBox[{
            "118", ",", "177", ",", "183", ",", "28", ",", "31", ",", "148", 
             ",", "159"}], "}"}], ",", 
           RowBox[{"{", 
            RowBox[{
            "118", ",", "177", ",", "183", ",", "28", ",", "31", ",", "148", 
             ",", "162"}], "}"}], ",", 
           RowBox[{"{", 
            RowBox[{
            "118", ",", "177", ",", "183", ",", "28", ",", "31", ",", "148", 
             ",", "165"}], "}"}]}], "}"}], ",", 
         RowBox[{"{", 
          RowBox[{
           RowBox[{"{", 
            RowBox[{
            "118", ",", "177", ",", "183", ",", "28", ",", "31", ",", "151", 
             ",", "156"}], "}"}], ",", 
           RowBox[{"{", 
            RowBox[{
            "118", ",", "177", ",", "183", ",", "28", ",", "31", ",", "151", 
             ",", "159"}], "}"}], ",", 
           RowBox[{"{", 
            RowBox[{
            "118", ",", "177", ",", "183", ",", "28", ",", "31", ",", "151", 
             ",", "162"}], "}"}], ",", 
           RowBox[{"{", 
            RowBox[{
            "118", ",", "177", ",", "183", ",", "28", ",", "31", ",", "151", 
             ",", "165"}], "}"}]}], "}"}], ",", 
         RowBox[{"{", 
          RowBox[{
           RowBox[{"{", 
            RowBox[{
            "118", ",", "177", ",", "183", ",", "28", ",", "31", ",", "154", 
             ",", "156"}], "}"}], ",", 
           RowBox[{"{", 
            RowBox[{
            "118", ",", "177", ",", "183", ",", "28", ",", "31", ",", "154", 
             ",", "159"}], "}"}], ",", 
           RowBox[{"{", 
            RowBox[{
            "118", ",", "177", ",", "183", ",", "28", ",", "31", ",", "154", 
             ",", "162"}], "}"}], ",", 
           RowBox[{"{", 
            RowBox[{
            "118", ",", "177", ",", "183", ",", "28", ",", "31", ",", "154", 
             ",", "165"}], "}"}]}], "}"}]}], "}"}]}], "}"}], ",", 
     RowBox[{"{", 
      RowBox[{
       RowBox[{"{", 
        RowBox[{
         RowBox[{"{", 
          RowBox[{
           RowBox[{"{", 
            RowBox[{
            "118", ",", "177", ",", "183", ",", "31", ",", "22", ",", "145", 
             ",", "156"}], "}"}], ",", 
           RowBox[{"{", 
            RowBox[{
            "118", ",", "177", ",", "183", ",", "31", ",", "22", ",", "145", 
             ",", "159"}], "}"}], ",", 
           RowBox[{"{", 
            RowBox[{
            "118", ",", "177", ",", "183", ",", "31", ",", "22", ",", "145", 
             ",", "162"}], "}"}], ",", 
           RowBox[{"{", 
            RowBox[{
            "118", ",", "177", ",", "183", ",", "31", ",", "22", ",", "145", 
             ",", "165"}], "}"}]}], "}"}], ",", 
         RowBox[{"{", 
          RowBox[{
           RowBox[{"{", 
            RowBox[{
            "118", ",", "177", ",", "183", ",", "31", ",", "22", ",", "148", 
             ",", "156"}], "}"}], ",", 
           RowBox[{"{", 
            RowBox[{
            "118", ",", "177", ",", "183", ",", "31", ",", "22", ",", "148", 
             ",", "159"}], "}"}], ",", 
           RowBox[{"{", 
            RowBox[{
            "118", ",", "177", ",", "183", ",", "31", ",", "22", ",", "148", 
             ",", "162"}], "}"}], ",", 
           RowBox[{"{", 
            RowBox[{
            "118", ",", "177", ",", "183", ",", "31", ",", "22", ",", "148", 
             ",", "165"}], "}"}]}], "}"}], ",", 
         RowBox[{"{", 
          RowBox[{
           RowBox[{"{", 
            RowBox[{
            "118", ",", "177", ",", "183", ",", "31", ",", "22", ",", "151", 
             ",", "156"}], "}"}], ",", 
           RowBox[{"{", 
            RowBox[{
            "118", ",", "177", ",", "183", ",", "31", ",", "22", ",", "151", 
             ",", "159"}], "}"}], ",", 
           RowBox[{"{", 
            RowBox[{
            "118", ",", "177", ",", "183", ",", "31", ",", "22", ",", "151", 
             ",", "162"}], "}"}], ",", 
           RowBox[{"{", 
            RowBox[{
            "118", ",", "177", ",", "183", ",", "31", ",", "22", ",", "151", 
             ",", "165"}], "}"}]}], "}"}], ",", 
         RowBox[{"{", 
          RowBox[{
           RowBox[{"{", 
            RowBox[{
            "118", ",", "177", ",", "183", ",", "31", ",", "22", ",", "154", 
             ",", "156"}], "}"}], ",", 
           RowBox[{"{", 
            RowBox[{
            "118", ",", "177", ",", "183", ",", "31", ",", "22", ",", "154", 
             ",", "159"}], "}"}], ",", 
           RowBox[{"{", 
            RowBox[{
            "118", ",", "177", ",", "183", ",", "31", ",", "22", ",", "154", 
             ",", "162"}], "}"}], ",", 
           RowBox[{"{", 
            RowBox[{
            "118", ",", "177", ",", "183", ",", "31", ",", "22", ",", "154", 
             ",", "165"}], "}"}]}], "}"}]}], "}"}], ",", 
       RowBox[{"{", 
        RowBox[{
         RowBox[{"{", 
          RowBox[{
           RowBox[{"{", 
            RowBox[{
            "118", ",", "177", ",", "183", ",", "31", ",", "25", ",", "145", 
             ",", "156"}], "}"}], ",", 
           RowBox[{"{", 
            RowBox[{
            "118", ",", "177", ",", "183", ",", "31", ",", "25", ",", "145", 
             ",", "159"}], "}"}], ",", 
           RowBox[{"{", 
            RowBox[{
            "118", ",", "177", ",", "183", ",", "31", ",", "25", ",", "145", 
             ",", "162"}], "}"}], ",", 
           RowBox[{"{", 
            RowBox[{
            "118", ",", "177", ",", "183", ",", "31", ",", "25", ",", "145", 
             ",", "165"}], "}"}]}], "}"}], ",", 
         RowBox[{"{", 
          RowBox[{
           RowBox[{"{", 
            RowBox[{
            "118", ",", "177", ",", "183", ",", "31", ",", "25", ",", "148", 
             ",", "156"}], "}"}], ",", 
           RowBox[{"{", 
            RowBox[{
            "118", ",", "177", ",", "183", ",", "31", ",", "25", ",", "148", 
             ",", "159"}], "}"}], ",", 
           RowBox[{"{", 
            RowBox[{
            "118", ",", "177", ",", "183", ",", "31", ",", "25", ",", "148", 
             ",", "162"}], "}"}], ",", 
           RowBox[{"{", 
            RowBox[{
            "118", ",", "177", ",", "183", ",", "31", ",", "25", ",", "148", 
             ",", "165"}], "}"}]}], "}"}], ",", 
         RowBox[{"{", 
          RowBox[{
           RowBox[{"{", 
            RowBox[{
            "118", ",", "177", ",", "183", ",", "31", ",", "25", ",", "151", 
             ",", "156"}], "}"}], ",", 
           RowBox[{"{", 
            RowBox[{
            "118", ",", "177", ",", "183", ",", "31", ",", "25", ",", "151", 
             ",", "159"}], "}"}], ",", 
           RowBox[{"{", 
            RowBox[{
            "118", ",", "177", ",", "183", ",", "31", ",", "25", ",", "151", 
             ",", "162"}], "}"}], ",", 
           RowBox[{"{", 
            RowBox[{
            "118", ",", "177", ",", "183", ",", "31", ",", "25", ",", "151", 
             ",", "165"}], "}"}]}], "}"}], ",", 
         RowBox[{"{", 
          RowBox[{
           RowBox[{"{", 
            RowBox[{
            "118", ",", "177", ",", "183", ",", "31", ",", "25", ",", "154", 
             ",", "156"}], "}"}], ",", 
           RowBox[{"{", 
            RowBox[{
            "118", ",", "177", ",", "183", ",", "31", ",", "25", ",", "154", 
             ",", "159"}], "}"}], ",", 
           RowBox[{"{", 
            RowBox[{
            "118", ",", "177", ",", "183", ",", "31", ",", "25", ",", "154", 
             ",", "162"}], "}"}], ",", 
           RowBox[{"{", 
            RowBox[{
            "118", ",", "177", ",", "183", ",", "31", ",", "25", ",", "154", 
             ",", "165"}], "}"}]}], "}"}]}], "}"}], ",", 
       RowBox[{"{", 
        RowBox[{
         RowBox[{"{", 
          RowBox[{
           RowBox[{"{", 
            RowBox[{
            "118", ",", "177", ",", "183", ",", "31", ",", "28", ",", "145", 
             ",", "156"}], "}"}], ",", 
           RowBox[{"{", 
            RowBox[{
            "118", ",", "177", ",", "183", ",", "31", ",", "28", ",", "145", 
             ",", "159"}], "}"}], ",", 
           RowBox[{"{", 
            RowBox[{
            "118", ",", "177", ",", "183", ",", "31", ",", "28", ",", "145", 
             ",", "162"}], "}"}], ",", 
           RowBox[{"{", 
            RowBox[{
            "118", ",", "177", ",", "183", ",", "31", ",", "28", ",", "145", 
             ",", "165"}], "}"}]}], "}"}], ",", 
         RowBox[{"{", 
          RowBox[{
           RowBox[{"{", 
            RowBox[{
            "118", ",", "177", ",", "183", ",", "31", ",", "28", ",", "148", 
             ",", "156"}], "}"}], ",", 
           RowBox[{"{", 
            RowBox[{
            "118", ",", "177", ",", "183", ",", "31", ",", "28", ",", "148", 
             ",", "159"}], "}"}], ",", 
           RowBox[{"{", 
            RowBox[{
            "118", ",", "177", ",", "183", ",", "31", ",", "28", ",", "148", 
             ",", "162"}], "}"}], ",", 
           RowBox[{"{", 
            RowBox[{
            "118", ",", "177", ",", "183", ",", "31", ",", "28", ",", "148", 
             ",", "165"}], "}"}]}], "}"}], ",", 
         RowBox[{"{", 
          RowBox[{
           RowBox[{"{", 
            RowBox[{
            "118", ",", "177", ",", "183", ",", "31", ",", "28", ",", "151", 
             ",", "156"}], "}"}], ",", 
           RowBox[{"{", 
            RowBox[{
            "118", ",", "177", ",", "183", ",", "31", ",", "28", ",", "151", 
             ",", "159"}], "}"}], ",", 
           RowBox[{"{", 
            RowBox[{
            "118", ",", "177", ",", "183", ",", "31", ",", "28", ",", "151", 
             ",", "162"}], "}"}], ",", 
           RowBox[{"{", 
            RowBox[{
            "118", ",", "177", ",", "183", ",", "31", ",", "28", ",", "151", 
             ",", "165"}], "}"}]}], "}"}], ",", 
         RowBox[{"{", 
          RowBox[{
           RowBox[{"{", 
            RowBox[{
            "118", ",", "177", ",", "183", ",", "31", ",", "28", ",", "154", 
             ",", "156"}], "}"}], ",", 
           RowBox[{"{", 
            RowBox[{
            "118", ",", "177", ",", "183", ",", "31", ",", "28", ",", "154", 
             ",", "159"}], "}"}], ",", 
           RowBox[{"{", 
            RowBox[{
            "118", ",", "177", ",", "183", ",", "31", ",", "28", ",", "154", 
             ",", "162"}], "}"}], ",", 
           RowBox[{"{", 
            RowBox[{
            "118", ",", "177", ",", "183", ",", "31", ",", "28", ",", "154", 
             ",", "165"}], "}"}]}], "}"}]}], "}"}], ",", 
       RowBox[{"{", 
        RowBox[{
         RowBox[{"{", 
          RowBox[{
           RowBox[{"{", 
            RowBox[{
            "118", ",", "177", ",", "183", ",", "31", ",", "31", ",", "145", 
             ",", "156"}], "}"}], ",", 
           RowBox[{"{", 
            RowBox[{
            "118", ",", "177", ",", "183", ",", "31", ",", "31", ",", "145", 
             ",", "159"}], "}"}], ",", 
           RowBox[{"{", 
            RowBox[{
            "118", ",", "177", ",", "183", ",", "31", ",", "31", ",", "145", 
             ",", "162"}], "}"}], ",", 
           RowBox[{"{", 
            RowBox[{
            "118", ",", "177", ",", "183", ",", "31", ",", "31", ",", "145", 
             ",", "165"}], "}"}]}], "}"}], ",", 
         RowBox[{"{", 
          RowBox[{
           RowBox[{"{", 
            RowBox[{
            "118", ",", "177", ",", "183", ",", "31", ",", "31", ",", "148", 
             ",", "156"}], "}"}], ",", 
           RowBox[{"{", 
            RowBox[{
            "118", ",", "177", ",", "183", ",", "31", ",", "31", ",", "148", 
             ",", "159"}], "}"}], ",", 
           RowBox[{"{", 
            RowBox[{
            "118", ",", "177", ",", "183", ",", "31", ",", "31", ",", "148", 
             ",", "162"}], "}"}], ",", 
           RowBox[{"{", 
            RowBox[{
            "118", ",", "177", ",", "183", ",", "31", ",", "31", ",", "148", 
             ",", "165"}], "}"}]}], "}"}], ",", 
         RowBox[{"{", 
          RowBox[{
           RowBox[{"{", 
            RowBox[{
            "118", ",", "177", ",", "183", ",", "31", ",", "31", ",", "151", 
             ",", "156"}], "}"}], ",", 
           RowBox[{"{", 
            RowBox[{
            "118", ",", "177", ",", "183", ",", "31", ",", "31", ",", "151", 
             ",", "159"}], "}"}], ",", 
           RowBox[{"{", 
            RowBox[{
            "118", ",", "177", ",", "183", ",", "31", ",", "31", ",", "151", 
             ",", "162"}], "}"}], ",", 
           RowBox[{"{", 
            RowBox[{
            "118", ",", "177", ",", "183", ",", "31", ",", "31", ",", "151", 
             ",", "165"}], "}"}]}], "}"}], ",", 
         RowBox[{"{", 
          RowBox[{
           RowBox[{"{", 
            RowBox[{
            "118", ",", "177", ",", "183", ",", "31", ",", "31", ",", "154", 
             ",", "156"}], "}"}], ",", 
           RowBox[{"{", 
            RowBox[{
            "118", ",", "177", ",", "183", ",", "31", ",", "31", ",", "154", 
             ",", "159"}], "}"}], ",", 
           RowBox[{"{", 
            RowBox[{
            "118", ",", "177", ",", "183", ",", "31", ",", "31", ",", "154", 
             ",", "162"}], "}"}], ",", 
           RowBox[{"{", 
            RowBox[{
            "118", ",", "177", ",", "183", ",", "31", ",", "31", ",", "154", 
             ",", "165"}], "}"}]}], "}"}]}], "}"}]}], "}"}]}], "}"}], ",", 
   RowBox[{"{", 
    RowBox[{
     RowBox[{"{", 
      RowBox[{
       RowBox[{"{", 
        RowBox[{
         RowBox[{"{", 
          RowBox[{
           RowBox[{"{", 
            RowBox[{
            "118", ",", "177", ",", "186", ",", "22", ",", "22", ",", "145", 
             ",", "156"}], "}"}], ",", 
           RowBox[{"{", 
            RowBox[{
            "118", ",", "177", ",", "186", ",", "22", ",", "22", ",", "145", 
             ",", "159"}], "}"}], ",", 
           RowBox[{"{", 
            RowBox[{
            "118", ",", "177", ",", "186", ",", "22", ",", "22", ",", "145", 
             ",", "162"}], "}"}], ",", 
           RowBox[{"{", 
            RowBox[{
            "118", ",", "177", ",", "186", ",", "22", ",", "22", ",", "145", 
             ",", "165"}], "}"}]}], "}"}], ",", 
         RowBox[{"{", 
          RowBox[{
           RowBox[{"{", 
            RowBox[{
            "118", ",", "177", ",", "186", ",", "22", ",", "22", ",", "148", 
             ",", "156"}], "}"}], ",", 
           RowBox[{"{", 
            RowBox[{
            "118", ",", "177", ",", "186", ",", "22", ",", "22", ",", "148", 
             ",", "159"}], "}"}], ",", 
           RowBox[{"{", 
            RowBox[{
            "118", ",", "177", ",", "186", ",", "22", ",", "22", ",", "148", 
             ",", "162"}], "}"}], ",", 
           RowBox[{"{", 
            RowBox[{
            "118", ",", "177", ",", "186", ",", "22", ",", "22", ",", "148", 
             ",", "165"}], "}"}]}], "}"}], ",", 
         RowBox[{"{", 
          RowBox[{
           RowBox[{"{", 
            RowBox[{
            "118", ",", "177", ",", "186", ",", "22", ",", "22", ",", "151", 
             ",", "156"}], "}"}], ",", 
           RowBox[{"{", 
            RowBox[{
            "118", ",", "177", ",", "186", ",", "22", ",", "22", ",", "151", 
             ",", "159"}], "}"}], ",", 
           RowBox[{"{", 
            RowBox[{
            "118", ",", "177", ",", "186", ",", "22", ",", "22", ",", "151", 
             ",", "162"}], "}"}], ",", 
           RowBox[{"{", 
            RowBox[{
            "118", ",", "177", ",", "186", ",", "22", ",", "22", ",", "151", 
             ",", "165"}], "}"}]}], "}"}], ",", 
         RowBox[{"{", 
          RowBox[{
           RowBox[{"{", 
            RowBox[{
            "118", ",", "177", ",", "186", ",", "22", ",", "22", ",", "154", 
             ",", "156"}], "}"}], ",", 
           RowBox[{"{", 
            RowBox[{
            "118", ",", "177", ",", "186", ",", "22", ",", "22", ",", "154", 
             ",", "159"}], "}"}], ",", 
           RowBox[{"{", 
            RowBox[{
            "118", ",", "177", ",", "186", ",", "22", ",", "22", ",", "154", 
             ",", "162"}], "}"}], ",", 
           RowBox[{"{", 
            RowBox[{
            "118", ",", "177", ",", "186", ",", "22", ",", "22", ",", "154", 
             ",", "165"}], "}"}]}], "}"}]}], "}"}], ",", 
       RowBox[{"{", 
        RowBox[{
         RowBox[{"{", 
          RowBox[{
           RowBox[{"{", 
            RowBox[{
            "118", ",", "177", ",", "186", ",", "22", ",", "25", ",", "145", 
             ",", "156"}], "}"}], ",", 
           RowBox[{"{", 
            RowBox[{
            "118", ",", "177", ",", "186", ",", "22", ",", "25", ",", "145", 
             ",", "159"}], "}"}], ",", 
           RowBox[{"{", 
            RowBox[{
            "118", ",", "177", ",", "186", ",", "22", ",", "25", ",", "145", 
             ",", "162"}], "}"}], ",", 
           RowBox[{"{", 
            RowBox[{
            "118", ",", "177", ",", "186", ",", "22", ",", "25", ",", "145", 
             ",", "165"}], "}"}]}], "}"}], ",", 
         RowBox[{"{", 
          RowBox[{
           RowBox[{"{", 
            RowBox[{
            "118", ",", "177", ",", "186", ",", "22", ",", "25", ",", "148", 
             ",", "156"}], "}"}], ",", 
           RowBox[{"{", 
            RowBox[{
            "118", ",", "177", ",", "186", ",", "22", ",", "25", ",", "148", 
             ",", "159"}], "}"}], ",", 
           RowBox[{"{", 
            RowBox[{
            "118", ",", "177", ",", "186", ",", "22", ",", "25", ",", "148", 
             ",", "162"}], "}"}], ",", 
           RowBox[{"{", 
            RowBox[{
            "118", ",", "177", ",", "186", ",", "22", ",", "25", ",", "148", 
             ",", "165"}], "}"}]}], "}"}], ",", 
         RowBox[{"{", 
          RowBox[{
           RowBox[{"{", 
            RowBox[{
            "118", ",", "177", ",", "186", ",", "22", ",", "25", ",", "151", 
             ",", "156"}], "}"}], ",", 
           RowBox[{"{", 
            RowBox[{
            "118", ",", "177", ",", "186", ",", "22", ",", "25", ",", "151", 
             ",", "159"}], "}"}], ",", 
           RowBox[{"{", 
            RowBox[{
            "118", ",", "177", ",", "186", ",", "22", ",", "25", ",", "151", 
             ",", "162"}], "}"}], ",", 
           RowBox[{"{", 
            RowBox[{
            "118", ",", "177", ",", "186", ",", "22", ",", "25", ",", "151", 
             ",", "165"}], "}"}]}], "}"}], ",", 
         RowBox[{"{", 
          RowBox[{
           RowBox[{"{", 
            RowBox[{
            "118", ",", "177", ",", "186", ",", "22", ",", "25", ",", "154", 
             ",", "156"}], "}"}], ",", 
           RowBox[{"{", 
            RowBox[{
            "118", ",", "177", ",", "186", ",", "22", ",", "25", ",", "154", 
             ",", "159"}], "}"}], ",", 
           RowBox[{"{", 
            RowBox[{
            "118", ",", "177", ",", "186", ",", "22", ",", "25", ",", "154", 
             ",", "162"}], "}"}], ",", 
           RowBox[{"{", 
            RowBox[{
            "118", ",", "177", ",", "186", ",", "22", ",", "25", ",", "154", 
             ",", "165"}], "}"}]}], "}"}]}], "}"}], ",", 
       RowBox[{"{", 
        RowBox[{
         RowBox[{"{", 
          RowBox[{
           RowBox[{"{", 
            RowBox[{
            "118", ",", "177", ",", "186", ",", "22", ",", "28", ",", "145", 
             ",", "156"}], "}"}], ",", 
           RowBox[{"{", 
            RowBox[{
            "118", ",", "177", ",", "186", ",", "22", ",", "28", ",", "145", 
             ",", "159"}], "}"}], ",", 
           RowBox[{"{", 
            RowBox[{
            "118", ",", "177", ",", "186", ",", "22", ",", "28", ",", "145", 
             ",", "162"}], "}"}], ",", 
           RowBox[{"{", 
            RowBox[{
            "118", ",", "177", ",", "186", ",", "22", ",", "28", ",", "145", 
             ",", "165"}], "}"}]}], "}"}], ",", 
         RowBox[{"{", 
          RowBox[{
           RowBox[{"{", 
            RowBox[{
            "118", ",", "177", ",", "186", ",", "22", ",", "28", ",", "148", 
             ",", "156"}], "}"}], ",", 
           RowBox[{"{", 
            RowBox[{
            "118", ",", "177", ",", "186", ",", "22", ",", "28", ",", "148", 
             ",", "159"}], "}"}], ",", 
           RowBox[{"{", 
            RowBox[{
            "118", ",", "177", ",", "186", ",", "22", ",", "28", ",", "148", 
             ",", "162"}], "}"}], ",", 
           RowBox[{"{", 
            RowBox[{
            "118", ",", "177", ",", "186", ",", "22", ",", "28", ",", "148", 
             ",", "165"}], "}"}]}], "}"}], ",", 
         RowBox[{"{", 
          RowBox[{
           RowBox[{"{", 
            RowBox[{
            "118", ",", "177", ",", "186", ",", "22", ",", "28", ",", "151", 
             ",", "156"}], "}"}], ",", 
           RowBox[{"{", 
            RowBox[{
            "118", ",", "177", ",", "186", ",", "22", ",", "28", ",", "151", 
             ",", "159"}], "}"}], ",", 
           RowBox[{"{", 
            RowBox[{
            "118", ",", "177", ",", "186", ",", "22", ",", "28", ",", "151", 
             ",", "162"}], "}"}], ",", 
           RowBox[{"{", 
            RowBox[{
            "118", ",", "177", ",", "186", ",", "22", ",", "28", ",", "151", 
             ",", "165"}], "}"}]}], "}"}], ",", 
         RowBox[{"{", 
          RowBox[{
           RowBox[{"{", 
            RowBox[{
            "118", ",", "177", ",", "186", ",", "22", ",", "28", ",", "154", 
             ",", "156"}], "}"}], ",", 
           RowBox[{"{", 
            RowBox[{
            "118", ",", "177", ",", "186", ",", "22", ",", "28", ",", "154", 
             ",", "159"}], "}"}], ",", 
           RowBox[{"{", 
            RowBox[{
            "118", ",", "177", ",", "186", ",", "22", ",", "28", ",", "154", 
             ",", "162"}], "}"}], ",", 
           RowBox[{"{", 
            RowBox[{
            "118", ",", "177", ",", "186", ",", "22", ",", "28", ",", "154", 
             ",", "165"}], "}"}]}], "}"}]}], "}"}], ",", 
       RowBox[{"{", 
        RowBox[{
         RowBox[{"{", 
          RowBox[{
           RowBox[{"{", 
            RowBox[{
            "118", ",", "177", ",", "186", ",", "22", ",", "31", ",", "145", 
             ",", "156"}], "}"}], ",", 
           RowBox[{"{", 
            RowBox[{
            "118", ",", "177", ",", "186", ",", "22", ",", "31", ",", "145", 
             ",", "159"}], "}"}], ",", 
           RowBox[{"{", 
            RowBox[{
            "118", ",", "177", ",", "186", ",", "22", ",", "31", ",", "145", 
             ",", "162"}], "}"}], ",", 
           RowBox[{"{", 
            RowBox[{
            "118", ",", "177", ",", "186", ",", "22", ",", "31", ",", "145", 
             ",", "165"}], "}"}]}], "}"}], ",", 
         RowBox[{"{", 
          RowBox[{
           RowBox[{"{", 
            RowBox[{
            "118", ",", "177", ",", "186", ",", "22", ",", "31", ",", "148", 
             ",", "156"}], "}"}], ",", 
           RowBox[{"{", 
            RowBox[{
            "118", ",", "177", ",", "186", ",", "22", ",", "31", ",", "148", 
             ",", "159"}], "}"}], ",", 
           RowBox[{"{", 
            RowBox[{
            "118", ",", "177", ",", "186", ",", "22", ",", "31", ",", "148", 
             ",", "162"}], "}"}], ",", 
           RowBox[{"{", 
            RowBox[{
            "118", ",", "177", ",", "186", ",", "22", ",", "31", ",", "148", 
             ",", "165"}], "}"}]}], "}"}], ",", 
         RowBox[{"{", 
          RowBox[{
           RowBox[{"{", 
            RowBox[{
            "118", ",", "177", ",", "186", ",", "22", ",", "31", ",", "151", 
             ",", "156"}], "}"}], ",", 
           RowBox[{"{", 
            RowBox[{
            "118", ",", "177", ",", "186", ",", "22", ",", "31", ",", "151", 
             ",", "159"}], "}"}], ",", 
           RowBox[{"{", 
            RowBox[{
            "118", ",", "177", ",", "186", ",", "22", ",", "31", ",", "151", 
             ",", "162"}], "}"}], ",", 
           RowBox[{"{", 
            RowBox[{
            "118", ",", "177", ",", "186", ",", "22", ",", "31", ",", "151", 
             ",", "165"}], "}"}]}], "}"}], ",", 
         RowBox[{"{", 
          RowBox[{
           RowBox[{"{", 
            RowBox[{
            "118", ",", "177", ",", "186", ",", "22", ",", "31", ",", "154", 
             ",", "156"}], "}"}], ",", 
           RowBox[{"{", 
            RowBox[{
            "118", ",", "177", ",", "186", ",", "22", ",", "31", ",", "154", 
             ",", "159"}], "}"}], ",", 
           RowBox[{"{", 
            RowBox[{
            "118", ",", "177", ",", "186", ",", "22", ",", "31", ",", "154", 
             ",", "162"}], "}"}], ",", 
           RowBox[{"{", 
            RowBox[{
            "118", ",", "177", ",", "186", ",", "22", ",", "31", ",", "154", 
             ",", "165"}], "}"}]}], "}"}]}], "}"}]}], "}"}], ",", 
     RowBox[{"{", 
      RowBox[{
       RowBox[{"{", 
        RowBox[{
         RowBox[{"{", 
          RowBox[{
           RowBox[{"{", 
            RowBox[{
            "118", ",", "177", ",", "186", ",", "25", ",", "22", ",", "145", 
             ",", "156"}], "}"}], ",", 
           RowBox[{"{", 
            RowBox[{
            "118", ",", "177", ",", "186", ",", "25", ",", "22", ",", "145", 
             ",", "159"}], "}"}], ",", 
           RowBox[{"{", 
            RowBox[{
            "118", ",", "177", ",", "186", ",", "25", ",", "22", ",", "145", 
             ",", "162"}], "}"}], ",", 
           RowBox[{"{", 
            RowBox[{
            "118", ",", "177", ",", "186", ",", "25", ",", "22", ",", "145", 
             ",", "165"}], "}"}]}], "}"}], ",", 
         RowBox[{"{", 
          RowBox[{
           RowBox[{"{", 
            RowBox[{
            "118", ",", "177", ",", "186", ",", "25", ",", "22", ",", "148", 
             ",", "156"}], "}"}], ",", 
           RowBox[{"{", 
            RowBox[{
            "118", ",", "177", ",", "186", ",", "25", ",", "22", ",", "148", 
             ",", "159"}], "}"}], ",", 
           RowBox[{"{", 
            RowBox[{
            "118", ",", "177", ",", "186", ",", "25", ",", "22", ",", "148", 
             ",", "162"}], "}"}], ",", 
           RowBox[{"{", 
            RowBox[{
            "118", ",", "177", ",", "186", ",", "25", ",", "22", ",", "148", 
             ",", "165"}], "}"}]}], "}"}], ",", 
         RowBox[{"{", 
          RowBox[{
           RowBox[{"{", 
            RowBox[{
            "118", ",", "177", ",", "186", ",", "25", ",", "22", ",", "151", 
             ",", "156"}], "}"}], ",", 
           RowBox[{"{", 
            RowBox[{
            "118", ",", "177", ",", "186", ",", "25", ",", "22", ",", "151", 
             ",", "159"}], "}"}], ",", 
           RowBox[{"{", 
            RowBox[{
            "118", ",", "177", ",", "186", ",", "25", ",", "22", ",", "151", 
             ",", "162"}], "}"}], ",", 
           RowBox[{"{", 
            RowBox[{
            "118", ",", "177", ",", "186", ",", "25", ",", "22", ",", "151", 
             ",", "165"}], "}"}]}], "}"}], ",", 
         RowBox[{"{", 
          RowBox[{
           RowBox[{"{", 
            RowBox[{
            "118", ",", "177", ",", "186", ",", "25", ",", "22", ",", "154", 
             ",", "156"}], "}"}], ",", 
           RowBox[{"{", 
            RowBox[{
            "118", ",", "177", ",", "186", ",", "25", ",", "22", ",", "154", 
             ",", "159"}], "}"}], ",", 
           RowBox[{"{", 
            RowBox[{
            "118", ",", "177", ",", "186", ",", "25", ",", "22", ",", "154", 
             ",", "162"}], "}"}], ",", 
           RowBox[{"{", 
            RowBox[{
            "118", ",", "177", ",", "186", ",", "25", ",", "22", ",", "154", 
             ",", "165"}], "}"}]}], "}"}]}], "}"}], ",", 
       RowBox[{"{", 
        RowBox[{
         RowBox[{"{", 
          RowBox[{
           RowBox[{"{", 
            RowBox[{
            "118", ",", "177", ",", "186", ",", "25", ",", "25", ",", "145", 
             ",", "156"}], "}"}], ",", 
           RowBox[{"{", 
            RowBox[{
            "118", ",", "177", ",", "186", ",", "25", ",", "25", ",", "145", 
             ",", "159"}], "}"}], ",", 
           RowBox[{"{", 
            RowBox[{
            "118", ",", "177", ",", "186", ",", "25", ",", "25", ",", "145", 
             ",", "162"}], "}"}], ",", 
           RowBox[{"{", 
            RowBox[{
            "118", ",", "177", ",", "186", ",", "25", ",", "25", ",", "145", 
             ",", "165"}], "}"}]}], "}"}], ",", 
         RowBox[{"{", 
          RowBox[{
           RowBox[{"{", 
            RowBox[{
            "118", ",", "177", ",", "186", ",", "25", ",", "25", ",", "148", 
             ",", "156"}], "}"}], ",", 
           RowBox[{"{", 
            RowBox[{
            "118", ",", "177", ",", "186", ",", "25", ",", "25", ",", "148", 
             ",", "159"}], "}"}], ",", 
           RowBox[{"{", 
            RowBox[{
            "118", ",", "177", ",", "186", ",", "25", ",", "25", ",", "148", 
             ",", "162"}], "}"}], ",", 
           RowBox[{"{", 
            RowBox[{
            "118", ",", "177", ",", "186", ",", "25", ",", "25", ",", "148", 
             ",", "165"}], "}"}]}], "}"}], ",", 
         RowBox[{"{", 
          RowBox[{
           RowBox[{"{", 
            RowBox[{
            "118", ",", "177", ",", "186", ",", "25", ",", "25", ",", "151", 
             ",", "156"}], "}"}], ",", 
           RowBox[{"{", 
            RowBox[{
            "118", ",", "177", ",", "186", ",", "25", ",", "25", ",", "151", 
             ",", "159"}], "}"}], ",", 
           RowBox[{"{", 
            RowBox[{
            "118", ",", "177", ",", "186", ",", "25", ",", "25", ",", "151", 
             ",", "162"}], "}"}], ",", 
           RowBox[{"{", 
            RowBox[{
            "118", ",", "177", ",", "186", ",", "25", ",", "25", ",", "151", 
             ",", "165"}], "}"}]}], "}"}], ",", 
         RowBox[{"{", 
          RowBox[{
           RowBox[{"{", 
            RowBox[{
            "118", ",", "177", ",", "186", ",", "25", ",", "25", ",", "154", 
             ",", "156"}], "}"}], ",", 
           RowBox[{"{", 
            RowBox[{
            "118", ",", "177", ",", "186", ",", "25", ",", "25", ",", "154", 
             ",", "159"}], "}"}], ",", 
           RowBox[{"{", 
            RowBox[{
            "118", ",", "177", ",", "186", ",", "25", ",", "25", ",", "154", 
             ",", "162"}], "}"}], ",", 
           RowBox[{"{", 
            RowBox[{
            "118", ",", "177", ",", "186", ",", "25", ",", "25", ",", "154", 
             ",", "165"}], "}"}]}], "}"}]}], "}"}], ",", 
       RowBox[{"{", 
        RowBox[{
         RowBox[{"{", 
          RowBox[{
           RowBox[{"{", 
            RowBox[{
            "118", ",", "177", ",", "186", ",", "25", ",", "28", ",", "145", 
             ",", "156"}], "}"}], ",", 
           RowBox[{"{", 
            RowBox[{
            "118", ",", "177", ",", "186", ",", "25", ",", "28", ",", "145", 
             ",", "159"}], "}"}], ",", 
           RowBox[{"{", 
            RowBox[{
            "118", ",", "177", ",", "186", ",", "25", ",", "28", ",", "145", 
             ",", "162"}], "}"}], ",", 
           RowBox[{"{", 
            RowBox[{
            "118", ",", "177", ",", "186", ",", "25", ",", "28", ",", "145", 
             ",", "165"}], "}"}]}], "}"}], ",", 
         RowBox[{"{", 
          RowBox[{
           RowBox[{"{", 
            RowBox[{
            "118", ",", "177", ",", "186", ",", "25", ",", "28", ",", "148", 
             ",", "156"}], "}"}], ",", 
           RowBox[{"{", 
            RowBox[{
            "118", ",", "177", ",", "186", ",", "25", ",", "28", ",", "148", 
             ",", "159"}], "}"}], ",", 
           RowBox[{"{", 
            RowBox[{
            "118", ",", "177", ",", "186", ",", "25", ",", "28", ",", "148", 
             ",", "162"}], "}"}], ",", 
           RowBox[{"{", 
            RowBox[{
            "118", ",", "177", ",", "186", ",", "25", ",", "28", ",", "148", 
             ",", "165"}], "}"}]}], "}"}], ",", 
         RowBox[{"{", 
          RowBox[{
           RowBox[{"{", 
            RowBox[{
            "118", ",", "177", ",", "186", ",", "25", ",", "28", ",", "151", 
             ",", "156"}], "}"}], ",", 
           RowBox[{"{", 
            RowBox[{
            "118", ",", "177", ",", "186", ",", "25", ",", "28", ",", "151", 
             ",", "159"}], "}"}], ",", 
           RowBox[{"{", 
            RowBox[{
            "118", ",", "177", ",", "186", ",", "25", ",", "28", ",", "151", 
             ",", "162"}], "}"}], ",", 
           RowBox[{"{", 
            RowBox[{
            "118", ",", "177", ",", "186", ",", "25", ",", "28", ",", "151", 
             ",", "165"}], "}"}]}], "}"}], ",", 
         RowBox[{"{", 
          RowBox[{
           RowBox[{"{", 
            RowBox[{
            "118", ",", "177", ",", "186", ",", "25", ",", "28", ",", "154", 
             ",", "156"}], "}"}], ",", 
           RowBox[{"{", 
            RowBox[{
            "118", ",", "177", ",", "186", ",", "25", ",", "28", ",", "154", 
             ",", "159"}], "}"}], ",", 
           RowBox[{"{", 
            RowBox[{
            "118", ",", "177", ",", "186", ",", "25", ",", "28", ",", "154", 
             ",", "162"}], "}"}], ",", 
           RowBox[{"{", 
            RowBox[{
            "118", ",", "177", ",", "186", ",", "25", ",", "28", ",", "154", 
             ",", "165"}], "}"}]}], "}"}]}], "}"}], ",", 
       RowBox[{"{", 
        RowBox[{
         RowBox[{"{", 
          RowBox[{
           RowBox[{"{", 
            RowBox[{
            "118", ",", "177", ",", "186", ",", "25", ",", "31", ",", "145", 
             ",", "156"}], "}"}], ",", 
           RowBox[{"{", 
            RowBox[{
            "118", ",", "177", ",", "186", ",", "25", ",", "31", ",", "145", 
             ",", "159"}], "}"}], ",", 
           RowBox[{"{", 
            RowBox[{
            "118", ",", "177", ",", "186", ",", "25", ",", "31", ",", "145", 
             ",", "162"}], "}"}], ",", 
           RowBox[{"{", 
            RowBox[{
            "118", ",", "177", ",", "186", ",", "25", ",", "31", ",", "145", 
             ",", "165"}], "}"}]}], "}"}], ",", 
         RowBox[{"{", 
          RowBox[{
           RowBox[{"{", 
            RowBox[{
            "118", ",", "177", ",", "186", ",", "25", ",", "31", ",", "148", 
             ",", "156"}], "}"}], ",", 
           RowBox[{"{", 
            RowBox[{
            "118", ",", "177", ",", "186", ",", "25", ",", "31", ",", "148", 
             ",", "159"}], "}"}], ",", 
           RowBox[{"{", 
            RowBox[{
            "118", ",", "177", ",", "186", ",", "25", ",", "31", ",", "148", 
             ",", "162"}], "}"}], ",", 
           RowBox[{"{", 
            RowBox[{
            "118", ",", "177", ",", "186", ",", "25", ",", "31", ",", "148", 
             ",", "165"}], "}"}]}], "}"}], ",", 
         RowBox[{"{", 
          RowBox[{
           RowBox[{"{", 
            RowBox[{
            "118", ",", "177", ",", "186", ",", "25", ",", "31", ",", "151", 
             ",", "156"}], "}"}], ",", 
           RowBox[{"{", 
            RowBox[{
            "118", ",", "177", ",", "186", ",", "25", ",", "31", ",", "151", 
             ",", "159"}], "}"}], ",", 
           RowBox[{"{", 
            RowBox[{
            "118", ",", "177", ",", "186", ",", "25", ",", "31", ",", "151", 
             ",", "162"}], "}"}], ",", 
           RowBox[{"{", 
            RowBox[{
            "118", ",", "177", ",", "186", ",", "25", ",", "31", ",", "151", 
             ",", "165"}], "}"}]}], "}"}], ",", 
         RowBox[{"{", 
          RowBox[{
           RowBox[{"{", 
            RowBox[{
            "118", ",", "177", ",", "186", ",", "25", ",", "31", ",", "154", 
             ",", "156"}], "}"}], ",", 
           RowBox[{"{", 
            RowBox[{
            "118", ",", "177", ",", "186", ",", "25", ",", "31", ",", "154", 
             ",", "159"}], "}"}], ",", 
           RowBox[{"{", 
            RowBox[{
            "118", ",", "177", ",", "186", ",", "25", ",", "31", ",", "154", 
             ",", "162"}], "}"}], ",", 
           RowBox[{"{", 
            RowBox[{
            "118", ",", "177", ",", "186", ",", "25", ",", "31", ",", "154", 
             ",", "165"}], "}"}]}], "}"}]}], "}"}]}], "}"}], ",", 
     RowBox[{"{", 
      RowBox[{
       RowBox[{"{", 
        RowBox[{
         RowBox[{"{", 
          RowBox[{
           RowBox[{"{", 
            RowBox[{
            "118", ",", "177", ",", "186", ",", "28", ",", "22", ",", "145", 
             ",", "156"}], "}"}], ",", 
           RowBox[{"{", 
            RowBox[{
            "118", ",", "177", ",", "186", ",", "28", ",", "22", ",", "145", 
             ",", "159"}], "}"}], ",", 
           RowBox[{"{", 
            RowBox[{
            "118", ",", "177", ",", "186", ",", "28", ",", "22", ",", "145", 
             ",", "162"}], "}"}], ",", 
           RowBox[{"{", 
            RowBox[{
            "118", ",", "177", ",", "186", ",", "28", ",", "22", ",", "145", 
             ",", "165"}], "}"}]}], "}"}], ",", 
         RowBox[{"{", 
          RowBox[{
           RowBox[{"{", 
            RowBox[{
            "118", ",", "177", ",", "186", ",", "28", ",", "22", ",", "148", 
             ",", "156"}], "}"}], ",", 
           RowBox[{"{", 
            RowBox[{
            "118", ",", "177", ",", "186", ",", "28", ",", "22", ",", "148", 
             ",", "159"}], "}"}], ",", 
           RowBox[{"{", 
            RowBox[{
            "118", ",", "177", ",", "186", ",", "28", ",", "22", ",", "148", 
             ",", "162"}], "}"}], ",", 
           RowBox[{"{", 
            RowBox[{
            "118", ",", "177", ",", "186", ",", "28", ",", "22", ",", "148", 
             ",", "165"}], "}"}]}], "}"}], ",", 
         RowBox[{"{", 
          RowBox[{
           RowBox[{"{", 
            RowBox[{
            "118", ",", "177", ",", "186", ",", "28", ",", "22", ",", "151", 
             ",", "156"}], "}"}], ",", 
           RowBox[{"{", 
            RowBox[{
            "118", ",", "177", ",", "186", ",", "28", ",", "22", ",", "151", 
             ",", "159"}], "}"}], ",", 
           RowBox[{"{", 
            RowBox[{
            "118", ",", "177", ",", "186", ",", "28", ",", "22", ",", "151", 
             ",", "162"}], "}"}], ",", 
           RowBox[{"{", 
            RowBox[{
            "118", ",", "177", ",", "186", ",", "28", ",", "22", ",", "151", 
             ",", "165"}], "}"}]}], "}"}], ",", 
         RowBox[{"{", 
          RowBox[{
           RowBox[{"{", 
            RowBox[{
            "118", ",", "177", ",", "186", ",", "28", ",", "22", ",", "154", 
             ",", "156"}], "}"}], ",", 
           RowBox[{"{", 
            RowBox[{
            "118", ",", "177", ",", "186", ",", "28", ",", "22", ",", "154", 
             ",", "159"}], "}"}], ",", 
           RowBox[{"{", 
            RowBox[{
            "118", ",", "177", ",", "186", ",", "28", ",", "22", ",", "154", 
             ",", "162"}], "}"}], ",", 
           RowBox[{"{", 
            RowBox[{
            "118", ",", "177", ",", "186", ",", "28", ",", "22", ",", "154", 
             ",", "165"}], "}"}]}], "}"}]}], "}"}], ",", 
       RowBox[{"{", 
        RowBox[{
         RowBox[{"{", 
          RowBox[{
           RowBox[{"{", 
            RowBox[{
            "118", ",", "177", ",", "186", ",", "28", ",", "25", ",", "145", 
             ",", "156"}], "}"}], ",", 
           RowBox[{"{", 
            RowBox[{
            "118", ",", "177", ",", "186", ",", "28", ",", "25", ",", "145", 
             ",", "159"}], "}"}], ",", 
           RowBox[{"{", 
            RowBox[{
            "118", ",", "177", ",", "186", ",", "28", ",", "25", ",", "145", 
             ",", "162"}], "}"}], ",", 
           RowBox[{"{", 
            RowBox[{
            "118", ",", "177", ",", "186", ",", "28", ",", "25", ",", "145", 
             ",", "165"}], "}"}]}], "}"}], ",", 
         RowBox[{"{", 
          RowBox[{
           RowBox[{"{", 
            RowBox[{
            "118", ",", "177", ",", "186", ",", "28", ",", "25", ",", "148", 
             ",", "156"}], "}"}], ",", 
           RowBox[{"{", 
            RowBox[{
            "118", ",", "177", ",", "186", ",", "28", ",", "25", ",", "148", 
             ",", "159"}], "}"}], ",", 
           RowBox[{"{", 
            RowBox[{
            "118", ",", "177", ",", "186", ",", "28", ",", "25", ",", "148", 
             ",", "162"}], "}"}], ",", 
           RowBox[{"{", 
            RowBox[{
            "118", ",", "177", ",", "186", ",", "28", ",", "25", ",", "148", 
             ",", "165"}], "}"}]}], "}"}], ",", 
         RowBox[{"{", 
          RowBox[{
           RowBox[{"{", 
            RowBox[{
            "118", ",", "177", ",", "186", ",", "28", ",", "25", ",", "151", 
             ",", "156"}], "}"}], ",", 
           RowBox[{"{", 
            RowBox[{
            "118", ",", "177", ",", "186", ",", "28", ",", "25", ",", "151", 
             ",", "159"}], "}"}], ",", 
           RowBox[{"{", 
            RowBox[{
            "118", ",", "177", ",", "186", ",", "28", ",", "25", ",", "151", 
             ",", "162"}], "}"}], ",", 
           RowBox[{"{", 
            RowBox[{
            "118", ",", "177", ",", "186", ",", "28", ",", "25", ",", "151", 
             ",", "165"}], "}"}]}], "}"}], ",", 
         RowBox[{"{", 
          RowBox[{
           RowBox[{"{", 
            RowBox[{
            "118", ",", "177", ",", "186", ",", "28", ",", "25", ",", "154", 
             ",", "156"}], "}"}], ",", 
           RowBox[{"{", 
            RowBox[{
            "118", ",", "177", ",", "186", ",", "28", ",", "25", ",", "154", 
             ",", "159"}], "}"}], ",", 
           RowBox[{"{", 
            RowBox[{
            "118", ",", "177", ",", "186", ",", "28", ",", "25", ",", "154", 
             ",", "162"}], "}"}], ",", 
           RowBox[{"{", 
            RowBox[{
            "118", ",", "177", ",", "186", ",", "28", ",", "25", ",", "154", 
             ",", "165"}], "}"}]}], "}"}]}], "}"}], ",", 
       RowBox[{"{", 
        RowBox[{
         RowBox[{"{", 
          RowBox[{
           RowBox[{"{", 
            RowBox[{
            "118", ",", "177", ",", "186", ",", "28", ",", "28", ",", "145", 
             ",", "156"}], "}"}], ",", 
           RowBox[{"{", 
            RowBox[{
            "118", ",", "177", ",", "186", ",", "28", ",", "28", ",", "145", 
             ",", "159"}], "}"}], ",", 
           RowBox[{"{", 
            RowBox[{
            "118", ",", "177", ",", "186", ",", "28", ",", "28", ",", "145", 
             ",", "162"}], "}"}], ",", 
           RowBox[{"{", 
            RowBox[{
            "118", ",", "177", ",", "186", ",", "28", ",", "28", ",", "145", 
             ",", "165"}], "}"}]}], "}"}], ",", 
         RowBox[{"{", 
          RowBox[{
           RowBox[{"{", 
            RowBox[{
            "118", ",", "177", ",", "186", ",", "28", ",", "28", ",", "148", 
             ",", "156"}], "}"}], ",", 
           RowBox[{"{", 
            RowBox[{
            "118", ",", "177", ",", "186", ",", "28", ",", "28", ",", "148", 
             ",", "159"}], "}"}], ",", 
           RowBox[{"{", 
            RowBox[{
            "118", ",", "177", ",", "186", ",", "28", ",", "28", ",", "148", 
             ",", "162"}], "}"}], ",", 
           RowBox[{"{", 
            RowBox[{
            "118", ",", "177", ",", "186", ",", "28", ",", "28", ",", "148", 
             ",", "165"}], "}"}]}], "}"}], ",", 
         RowBox[{"{", 
          RowBox[{
           RowBox[{"{", 
            RowBox[{
            "118", ",", "177", ",", "186", ",", "28", ",", "28", ",", "151", 
             ",", "156"}], "}"}], ",", 
           RowBox[{"{", 
            RowBox[{
            "118", ",", "177", ",", "186", ",", "28", ",", "28", ",", "151", 
             ",", "159"}], "}"}], ",", 
           RowBox[{"{", 
            RowBox[{
            "118", ",", "177", ",", "186", ",", "28", ",", "28", ",", "151", 
             ",", "162"}], "}"}], ",", 
           RowBox[{"{", 
            RowBox[{
            "118", ",", "177", ",", "186", ",", "28", ",", "28", ",", "151", 
             ",", "165"}], "}"}]}], "}"}], ",", 
         RowBox[{"{", 
          RowBox[{
           RowBox[{"{", 
            RowBox[{
            "118", ",", "177", ",", "186", ",", "28", ",", "28", ",", "154", 
             ",", "156"}], "}"}], ",", 
           RowBox[{"{", 
            RowBox[{
            "118", ",", "177", ",", "186", ",", "28", ",", "28", ",", "154", 
             ",", "159"}], "}"}], ",", 
           RowBox[{"{", 
            RowBox[{
            "118", ",", "177", ",", "186", ",", "28", ",", "28", ",", "154", 
             ",", "162"}], "}"}], ",", 
           RowBox[{"{", 
            RowBox[{
            "118", ",", "177", ",", "186", ",", "28", ",", "28", ",", "154", 
             ",", "165"}], "}"}]}], "}"}]}], "}"}], ",", 
       RowBox[{"{", 
        RowBox[{
         RowBox[{"{", 
          RowBox[{
           RowBox[{"{", 
            RowBox[{
            "118", ",", "177", ",", "186", ",", "28", ",", "31", ",", "145", 
             ",", "156"}], "}"}], ",", 
           RowBox[{"{", 
            RowBox[{
            "118", ",", "177", ",", "186", ",", "28", ",", "31", ",", "145", 
             ",", "159"}], "}"}], ",", 
           RowBox[{"{", 
            RowBox[{
            "118", ",", "177", ",", "186", ",", "28", ",", "31", ",", "145", 
             ",", "162"}], "}"}], ",", 
           RowBox[{"{", 
            RowBox[{
            "118", ",", "177", ",", "186", ",", "28", ",", "31", ",", "145", 
             ",", "165"}], "}"}]}], "}"}], ",", 
         RowBox[{"{", 
          RowBox[{
           RowBox[{"{", 
            RowBox[{
            "118", ",", "177", ",", "186", ",", "28", ",", "31", ",", "148", 
             ",", "156"}], "}"}], ",", 
           RowBox[{"{", 
            RowBox[{
            "118", ",", "177", ",", "186", ",", "28", ",", "31", ",", "148", 
             ",", "159"}], "}"}], ",", 
           RowBox[{"{", 
            RowBox[{
            "118", ",", "177", ",", "186", ",", "28", ",", "31", ",", "148", 
             ",", "162"}], "}"}], ",", 
           RowBox[{"{", 
            RowBox[{
            "118", ",", "177", ",", "186", ",", "28", ",", "31", ",", "148", 
             ",", "165"}], "}"}]}], "}"}], ",", 
         RowBox[{"{", 
          RowBox[{
           RowBox[{"{", 
            RowBox[{
            "118", ",", "177", ",", "186", ",", "28", ",", "31", ",", "151", 
             ",", "156"}], "}"}], ",", 
           RowBox[{"{", 
            RowBox[{
            "118", ",", "177", ",", "186", ",", "28", ",", "31", ",", "151", 
             ",", "159"}], "}"}], ",", 
           RowBox[{"{", 
            RowBox[{
            "118", ",", "177", ",", "186", ",", "28", ",", "31", ",", "151", 
             ",", "162"}], "}"}], ",", 
           RowBox[{"{", 
            RowBox[{
            "118", ",", "177", ",", "186", ",", "28", ",", "31", ",", "151", 
             ",", "165"}], "}"}]}], "}"}], ",", 
         RowBox[{"{", 
          RowBox[{
           RowBox[{"{", 
            RowBox[{
            "118", ",", "177", ",", "186", ",", "28", ",", "31", ",", "154", 
             ",", "156"}], "}"}], ",", 
           RowBox[{"{", 
            RowBox[{
            "118", ",", "177", ",", "186", ",", "28", ",", "31", ",", "154", 
             ",", "159"}], "}"}], ",", 
           RowBox[{"{", 
            RowBox[{
            "118", ",", "177", ",", "186", ",", "28", ",", "31", ",", "154", 
             ",", "162"}], "}"}], ",", 
           RowBox[{"{", 
            RowBox[{
            "118", ",", "177", ",", "186", ",", "28", ",", "31", ",", "154", 
             ",", "165"}], "}"}]}], "}"}]}], "}"}]}], "}"}], ",", 
     RowBox[{"{", 
      RowBox[{
       RowBox[{"{", 
        RowBox[{
         RowBox[{"{", 
          RowBox[{
           RowBox[{"{", 
            RowBox[{
            "118", ",", "177", ",", "186", ",", "31", ",", "22", ",", "145", 
             ",", "156"}], "}"}], ",", 
           RowBox[{"{", 
            RowBox[{
            "118", ",", "177", ",", "186", ",", "31", ",", "22", ",", "145", 
             ",", "159"}], "}"}], ",", 
           RowBox[{"{", 
            RowBox[{
            "118", ",", "177", ",", "186", ",", "31", ",", "22", ",", "145", 
             ",", "162"}], "}"}], ",", 
           RowBox[{"{", 
            RowBox[{
            "118", ",", "177", ",", "186", ",", "31", ",", "22", ",", "145", 
             ",", "165"}], "}"}]}], "}"}], ",", 
         RowBox[{"{", 
          RowBox[{
           RowBox[{"{", 
            RowBox[{
            "118", ",", "177", ",", "186", ",", "31", ",", "22", ",", "148", 
             ",", "156"}], "}"}], ",", 
           RowBox[{"{", 
            RowBox[{
            "118", ",", "177", ",", "186", ",", "31", ",", "22", ",", "148", 
             ",", "159"}], "}"}], ",", 
           RowBox[{"{", 
            RowBox[{
            "118", ",", "177", ",", "186", ",", "31", ",", "22", ",", "148", 
             ",", "162"}], "}"}], ",", 
           RowBox[{"{", 
            RowBox[{
            "118", ",", "177", ",", "186", ",", "31", ",", "22", ",", "148", 
             ",", "165"}], "}"}]}], "}"}], ",", 
         RowBox[{"{", 
          RowBox[{
           RowBox[{"{", 
            RowBox[{
            "118", ",", "177", ",", "186", ",", "31", ",", "22", ",", "151", 
             ",", "156"}], "}"}], ",", 
           RowBox[{"{", 
            RowBox[{
            "118", ",", "177", ",", "186", ",", "31", ",", "22", ",", "151", 
             ",", "159"}], "}"}], ",", 
           RowBox[{"{", 
            RowBox[{
            "118", ",", "177", ",", "186", ",", "31", ",", "22", ",", "151", 
             ",", "162"}], "}"}], ",", 
           RowBox[{"{", 
            RowBox[{
            "118", ",", "177", ",", "186", ",", "31", ",", "22", ",", "151", 
             ",", "165"}], "}"}]}], "}"}], ",", 
         RowBox[{"{", 
          RowBox[{
           RowBox[{"{", 
            RowBox[{
            "118", ",", "177", ",", "186", ",", "31", ",", "22", ",", "154", 
             ",", "156"}], "}"}], ",", 
           RowBox[{"{", 
            RowBox[{
            "118", ",", "177", ",", "186", ",", "31", ",", "22", ",", "154", 
             ",", "159"}], "}"}], ",", 
           RowBox[{"{", 
            RowBox[{
            "118", ",", "177", ",", "186", ",", "31", ",", "22", ",", "154", 
             ",", "162"}], "}"}], ",", 
           RowBox[{"{", 
            RowBox[{
            "118", ",", "177", ",", "186", ",", "31", ",", "22", ",", "154", 
             ",", "165"}], "}"}]}], "}"}]}], "}"}], ",", 
       RowBox[{"{", 
        RowBox[{
         RowBox[{"{", 
          RowBox[{
           RowBox[{"{", 
            RowBox[{
            "118", ",", "177", ",", "186", ",", "31", ",", "25", ",", "145", 
             ",", "156"}], "}"}], ",", 
           RowBox[{"{", 
            RowBox[{
            "118", ",", "177", ",", "186", ",", "31", ",", "25", ",", "145", 
             ",", "159"}], "}"}], ",", 
           RowBox[{"{", 
            RowBox[{
            "118", ",", "177", ",", "186", ",", "31", ",", "25", ",", "145", 
             ",", "162"}], "}"}], ",", 
           RowBox[{"{", 
            RowBox[{
            "118", ",", "177", ",", "186", ",", "31", ",", "25", ",", "145", 
             ",", "165"}], "}"}]}], "}"}], ",", 
         RowBox[{"{", 
          RowBox[{
           RowBox[{"{", 
            RowBox[{
            "118", ",", "177", ",", "186", ",", "31", ",", "25", ",", "148", 
             ",", "156"}], "}"}], ",", 
           RowBox[{"{", 
            RowBox[{
            "118", ",", "177", ",", "186", ",", "31", ",", "25", ",", "148", 
             ",", "159"}], "}"}], ",", 
           RowBox[{"{", 
            RowBox[{
            "118", ",", "177", ",", "186", ",", "31", ",", "25", ",", "148", 
             ",", "162"}], "}"}], ",", 
           RowBox[{"{", 
            RowBox[{
            "118", ",", "177", ",", "186", ",", "31", ",", "25", ",", "148", 
             ",", "165"}], "}"}]}], "}"}], ",", 
         RowBox[{"{", 
          RowBox[{
           RowBox[{"{", 
            RowBox[{
            "118", ",", "177", ",", "186", ",", "31", ",", "25", ",", "151", 
             ",", "156"}], "}"}], ",", 
           RowBox[{"{", 
            RowBox[{
            "118", ",", "177", ",", "186", ",", "31", ",", "25", ",", "151", 
             ",", "159"}], "}"}], ",", 
           RowBox[{"{", 
            RowBox[{
            "118", ",", "177", ",", "186", ",", "31", ",", "25", ",", "151", 
             ",", "162"}], "}"}], ",", 
           RowBox[{"{", 
            RowBox[{
            "118", ",", "177", ",", "186", ",", "31", ",", "25", ",", "151", 
             ",", "165"}], "}"}]}], "}"}], ",", 
         RowBox[{"{", 
          RowBox[{
           RowBox[{"{", 
            RowBox[{
            "118", ",", "177", ",", "186", ",", "31", ",", "25", ",", "154", 
             ",", "156"}], "}"}], ",", 
           RowBox[{"{", 
            RowBox[{
            "118", ",", "177", ",", "186", ",", "31", ",", "25", ",", "154", 
             ",", "159"}], "}"}], ",", 
           RowBox[{"{", 
            RowBox[{
            "118", ",", "177", ",", "186", ",", "31", ",", "25", ",", "154", 
             ",", "162"}], "}"}], ",", 
           RowBox[{"{", 
            RowBox[{
            "118", ",", "177", ",", "186", ",", "31", ",", "25", ",", "154", 
             ",", "165"}], "}"}]}], "}"}]}], "}"}], ",", 
       RowBox[{"{", 
        RowBox[{
         RowBox[{"{", 
          RowBox[{
           RowBox[{"{", 
            RowBox[{
            "118", ",", "177", ",", "186", ",", "31", ",", "28", ",", "145", 
             ",", "156"}], "}"}], ",", 
           RowBox[{"{", 
            RowBox[{
            "118", ",", "177", ",", "186", ",", "31", ",", "28", ",", "145", 
             ",", "159"}], "}"}], ",", 
           RowBox[{"{", 
            RowBox[{
            "118", ",", "177", ",", "186", ",", "31", ",", "28", ",", "145", 
             ",", "162"}], "}"}], ",", 
           RowBox[{"{", 
            RowBox[{
            "118", ",", "177", ",", "186", ",", "31", ",", "28", ",", "145", 
             ",", "165"}], "}"}]}], "}"}], ",", 
         RowBox[{"{", 
          RowBox[{
           RowBox[{"{", 
            RowBox[{
            "118", ",", "177", ",", "186", ",", "31", ",", "28", ",", "148", 
             ",", "156"}], "}"}], ",", 
           RowBox[{"{", 
            RowBox[{
            "118", ",", "177", ",", "186", ",", "31", ",", "28", ",", "148", 
             ",", "159"}], "}"}], ",", 
           RowBox[{"{", 
            RowBox[{
            "118", ",", "177", ",", "186", ",", "31", ",", "28", ",", "148", 
             ",", "162"}], "}"}], ",", 
           RowBox[{"{", 
            RowBox[{
            "118", ",", "177", ",", "186", ",", "31", ",", "28", ",", "148", 
             ",", "165"}], "}"}]}], "}"}], ",", 
         RowBox[{"{", 
          RowBox[{
           RowBox[{"{", 
            RowBox[{
            "118", ",", "177", ",", "186", ",", "31", ",", "28", ",", "151", 
             ",", "156"}], "}"}], ",", 
           RowBox[{"{", 
            RowBox[{
            "118", ",", "177", ",", "186", ",", "31", ",", "28", ",", "151", 
             ",", "159"}], "}"}], ",", 
           RowBox[{"{", 
            RowBox[{
            "118", ",", "177", ",", "186", ",", "31", ",", "28", ",", "151", 
             ",", "162"}], "}"}], ",", 
           RowBox[{"{", 
            RowBox[{
            "118", ",", "177", ",", "186", ",", "31", ",", "28", ",", "151", 
             ",", "165"}], "}"}]}], "}"}], ",", 
         RowBox[{"{", 
          RowBox[{
           RowBox[{"{", 
            RowBox[{
            "118", ",", "177", ",", "186", ",", "31", ",", "28", ",", "154", 
             ",", "156"}], "}"}], ",", 
           RowBox[{"{", 
            RowBox[{
            "118", ",", "177", ",", "186", ",", "31", ",", "28", ",", "154", 
             ",", "159"}], "}"}], ",", 
           RowBox[{"{", 
            RowBox[{
            "118", ",", "177", ",", "186", ",", "31", ",", "28", ",", "154", 
             ",", "162"}], "}"}], ",", 
           RowBox[{"{", 
            RowBox[{
            "118", ",", "177", ",", "186", ",", "31", ",", "28", ",", "154", 
             ",", "165"}], "}"}]}], "}"}]}], "}"}], ",", 
       RowBox[{"{", 
        RowBox[{
         RowBox[{"{", 
          RowBox[{
           RowBox[{"{", 
            RowBox[{
            "118", ",", "177", ",", "186", ",", "31", ",", "31", ",", "145", 
             ",", "156"}], "}"}], ",", 
           RowBox[{"{", 
            RowBox[{
            "118", ",", "177", ",", "186", ",", "31", ",", "31", ",", "145", 
             ",", "159"}], "}"}], ",", 
           RowBox[{"{", 
            RowBox[{
            "118", ",", "177", ",", "186", ",", "31", ",", "31", ",", "145", 
             ",", "162"}], "}"}], ",", 
           RowBox[{"{", 
            RowBox[{
            "118", ",", "177", ",", "186", ",", "31", ",", "31", ",", "145", 
             ",", "165"}], "}"}]}], "}"}], ",", 
         RowBox[{"{", 
          RowBox[{
           RowBox[{"{", 
            RowBox[{
            "118", ",", "177", ",", "186", ",", "31", ",", "31", ",", "148", 
             ",", "156"}], "}"}], ",", 
           RowBox[{"{", 
            RowBox[{
            "118", ",", "177", ",", "186", ",", "31", ",", "31", ",", "148", 
             ",", "159"}], "}"}], ",", 
           RowBox[{"{", 
            RowBox[{
            "118", ",", "177", ",", "186", ",", "31", ",", "31", ",", "148", 
             ",", "162"}], "}"}], ",", 
           RowBox[{"{", 
            RowBox[{
            "118", ",", "177", ",", "186", ",", "31", ",", "31", ",", "148", 
             ",", "165"}], "}"}]}], "}"}], ",", 
         RowBox[{"{", 
          RowBox[{
           RowBox[{"{", 
            RowBox[{
            "118", ",", "177", ",", "186", ",", "31", ",", "31", ",", "151", 
             ",", "156"}], "}"}], ",", 
           RowBox[{"{", 
            RowBox[{
            "118", ",", "177", ",", "186", ",", "31", ",", "31", ",", "151", 
             ",", "159"}], "}"}], ",", 
           RowBox[{"{", 
            RowBox[{
            "118", ",", "177", ",", "186", ",", "31", ",", "31", ",", "151", 
             ",", "162"}], "}"}], ",", 
           RowBox[{"{", 
            RowBox[{
            "118", ",", "177", ",", "186", ",", "31", ",", "31", ",", "151", 
             ",", "165"}], "}"}]}], "}"}], ",", 
         RowBox[{"{", 
          RowBox[{
           RowBox[{"{", 
            RowBox[{
            "118", ",", "177", ",", "186", ",", "31", ",", "31", ",", "154", 
             ",", "156"}], "}"}], ",", 
           RowBox[{"{", 
            RowBox[{
            "118", ",", "177", ",", "186", ",", "31", ",", "31", ",", "154", 
             ",", "159"}], "}"}], ",", 
           RowBox[{"{", 
            RowBox[{
            "118", ",", "177", ",", "186", ",", "31", ",", "31", ",", "154", 
             ",", "162"}], "}"}], ",", 
           RowBox[{"{", 
            RowBox[{
            "118", ",", "177", ",", "186", ",", "31", ",", "31", ",", "154", 
             ",", "165"}], "}"}]}], "}"}]}], "}"}]}], "}"}]}], "}"}], ",", 
   RowBox[{"{", 
    RowBox[{
     RowBox[{"{", 
      RowBox[{
       RowBox[{"{", 
        RowBox[{
         RowBox[{"{", 
          RowBox[{
           RowBox[{"{", 
            RowBox[{
            "118", ",", "180", ",", "177", ",", "22", ",", "22", ",", "145", 
             ",", "156"}], "}"}], ",", 
           RowBox[{"{", 
            RowBox[{
            "118", ",", "180", ",", "177", ",", "22", ",", "22", ",", "145", 
             ",", "159"}], "}"}], ",", 
           RowBox[{"{", 
            RowBox[{
            "118", ",", "180", ",", "177", ",", "22", ",", "22", ",", "145", 
             ",", "162"}], "}"}], ",", 
           RowBox[{"{", 
            RowBox[{
            "118", ",", "180", ",", "177", ",", "22", ",", "22", ",", "145", 
             ",", "165"}], "}"}]}], "}"}], ",", 
         RowBox[{"{", 
          RowBox[{
           RowBox[{"{", 
            RowBox[{
            "118", ",", "180", ",", "177", ",", "22", ",", "22", ",", "148", 
             ",", "156"}], "}"}], ",", 
           RowBox[{"{", 
            RowBox[{
            "118", ",", "180", ",", "177", ",", "22", ",", "22", ",", "148", 
             ",", "159"}], "}"}], ",", 
           RowBox[{"{", 
            RowBox[{
            "118", ",", "180", ",", "177", ",", "22", ",", "22", ",", "148", 
             ",", "162"}], "}"}], ",", 
           RowBox[{"{", 
            RowBox[{
            "118", ",", "180", ",", "177", ",", "22", ",", "22", ",", "148", 
             ",", "165"}], "}"}]}], "}"}], ",", 
         RowBox[{"{", 
          RowBox[{
           RowBox[{"{", 
            RowBox[{
            "118", ",", "180", ",", "177", ",", "22", ",", "22", ",", "151", 
             ",", "156"}], "}"}], ",", 
           RowBox[{"{", 
            RowBox[{
            "118", ",", "180", ",", "177", ",", "22", ",", "22", ",", "151", 
             ",", "159"}], "}"}], ",", 
           RowBox[{"{", 
            RowBox[{
            "118", ",", "180", ",", "177", ",", "22", ",", "22", ",", "151", 
             ",", "162"}], "}"}], ",", 
           RowBox[{"{", 
            RowBox[{
            "118", ",", "180", ",", "177", ",", "22", ",", "22", ",", "151", 
             ",", "165"}], "}"}]}], "}"}], ",", 
         RowBox[{"{", 
          RowBox[{
           RowBox[{"{", 
            RowBox[{
            "118", ",", "180", ",", "177", ",", "22", ",", "22", ",", "154", 
             ",", "156"}], "}"}], ",", 
           RowBox[{"{", 
            RowBox[{
            "118", ",", "180", ",", "177", ",", "22", ",", "22", ",", "154", 
             ",", "159"}], "}"}], ",", 
           RowBox[{"{", 
            RowBox[{
            "118", ",", "180", ",", "177", ",", "22", ",", "22", ",", "154", 
             ",", "162"}], "}"}], ",", 
           RowBox[{"{", 
            RowBox[{
            "118", ",", "180", ",", "177", ",", "22", ",", "22", ",", "154", 
             ",", "165"}], "}"}]}], "}"}]}], "}"}], ",", 
       RowBox[{"{", 
        RowBox[{
         RowBox[{"{", 
          RowBox[{
           RowBox[{"{", 
            RowBox[{
            "118", ",", "180", ",", "177", ",", "22", ",", "25", ",", "145", 
             ",", "156"}], "}"}], ",", 
           RowBox[{"{", 
            RowBox[{
            "118", ",", "180", ",", "177", ",", "22", ",", "25", ",", "145", 
             ",", "159"}], "}"}], ",", 
           RowBox[{"{", 
            RowBox[{
            "118", ",", "180", ",", "177", ",", "22", ",", "25", ",", "145", 
             ",", "162"}], "}"}], ",", 
           RowBox[{"{", 
            RowBox[{
            "118", ",", "180", ",", "177", ",", "22", ",", "25", ",", "145", 
             ",", "165"}], "}"}]}], "}"}], ",", 
         RowBox[{"{", 
          RowBox[{
           RowBox[{"{", 
            RowBox[{
            "118", ",", "180", ",", "177", ",", "22", ",", "25", ",", "148", 
             ",", "156"}], "}"}], ",", 
           RowBox[{"{", 
            RowBox[{
            "118", ",", "180", ",", "177", ",", "22", ",", "25", ",", "148", 
             ",", "159"}], "}"}], ",", 
           RowBox[{"{", 
            RowBox[{
            "118", ",", "180", ",", "177", ",", "22", ",", "25", ",", "148", 
             ",", "162"}], "}"}], ",", 
           RowBox[{"{", 
            RowBox[{
            "118", ",", "180", ",", "177", ",", "22", ",", "25", ",", "148", 
             ",", "165"}], "}"}]}], "}"}], ",", 
         RowBox[{"{", 
          RowBox[{
           RowBox[{"{", 
            RowBox[{
            "118", ",", "180", ",", "177", ",", "22", ",", "25", ",", "151", 
             ",", "156"}], "}"}], ",", 
           RowBox[{"{", 
            RowBox[{
            "118", ",", "180", ",", "177", ",", "22", ",", "25", ",", "151", 
             ",", "159"}], "}"}], ",", 
           RowBox[{"{", 
            RowBox[{
            "118", ",", "180", ",", "177", ",", "22", ",", "25", ",", "151", 
             ",", "162"}], "}"}], ",", 
           RowBox[{"{", 
            RowBox[{
            "118", ",", "180", ",", "177", ",", "22", ",", "25", ",", "151", 
             ",", "165"}], "}"}]}], "}"}], ",", 
         RowBox[{"{", 
          RowBox[{
           RowBox[{"{", 
            RowBox[{
            "118", ",", "180", ",", "177", ",", "22", ",", "25", ",", "154", 
             ",", "156"}], "}"}], ",", 
           RowBox[{"{", 
            RowBox[{
            "118", ",", "180", ",", "177", ",", "22", ",", "25", ",", "154", 
             ",", "159"}], "}"}], ",", 
           RowBox[{"{", 
            RowBox[{
            "118", ",", "180", ",", "177", ",", "22", ",", "25", ",", "154", 
             ",", "162"}], "}"}], ",", 
           RowBox[{"{", 
            RowBox[{
            "118", ",", "180", ",", "177", ",", "22", ",", "25", ",", "154", 
             ",", "165"}], "}"}]}], "}"}]}], "}"}], ",", 
       RowBox[{"{", 
        RowBox[{
         RowBox[{"{", 
          RowBox[{
           RowBox[{"{", 
            RowBox[{
            "118", ",", "180", ",", "177", ",", "22", ",", "28", ",", "145", 
             ",", "156"}], "}"}], ",", 
           RowBox[{"{", 
            RowBox[{
            "118", ",", "180", ",", "177", ",", "22", ",", "28", ",", "145", 
             ",", "159"}], "}"}], ",", 
           RowBox[{"{", 
            RowBox[{
            "118", ",", "180", ",", "177", ",", "22", ",", "28", ",", "145", 
             ",", "162"}], "}"}], ",", 
           RowBox[{"{", 
            RowBox[{
            "118", ",", "180", ",", "177", ",", "22", ",", "28", ",", "145", 
             ",", "165"}], "}"}]}], "}"}], ",", 
         RowBox[{"{", 
          RowBox[{
           RowBox[{"{", 
            RowBox[{
            "118", ",", "180", ",", "177", ",", "22", ",", "28", ",", "148", 
             ",", "156"}], "}"}], ",", 
           RowBox[{"{", 
            RowBox[{
            "118", ",", "180", ",", "177", ",", "22", ",", "28", ",", "148", 
             ",", "159"}], "}"}], ",", 
           RowBox[{"{", 
            RowBox[{
            "118", ",", "180", ",", "177", ",", "22", ",", "28", ",", "148", 
             ",", "162"}], "}"}], ",", 
           RowBox[{"{", 
            RowBox[{
            "118", ",", "180", ",", "177", ",", "22", ",", "28", ",", "148", 
             ",", "165"}], "}"}]}], "}"}], ",", 
         RowBox[{"{", 
          RowBox[{
           RowBox[{"{", 
            RowBox[{
            "118", ",", "180", ",", "177", ",", "22", ",", "28", ",", "151", 
             ",", "156"}], "}"}], ",", 
           RowBox[{"{", 
            RowBox[{
            "118", ",", "180", ",", "177", ",", "22", ",", "28", ",", "151", 
             ",", "159"}], "}"}], ",", 
           RowBox[{"{", 
            RowBox[{
            "118", ",", "180", ",", "177", ",", "22", ",", "28", ",", "151", 
             ",", "162"}], "}"}], ",", 
           RowBox[{"{", 
            RowBox[{
            "118", ",", "180", ",", "177", ",", "22", ",", "28", ",", "151", 
             ",", "165"}], "}"}]}], "}"}], ",", 
         RowBox[{"{", 
          RowBox[{
           RowBox[{"{", 
            RowBox[{
            "118", ",", "180", ",", "177", ",", "22", ",", "28", ",", "154", 
             ",", "156"}], "}"}], ",", 
           RowBox[{"{", 
            RowBox[{
            "118", ",", "180", ",", "177", ",", "22", ",", "28", ",", "154", 
             ",", "159"}], "}"}], ",", 
           RowBox[{"{", 
            RowBox[{
            "118", ",", "180", ",", "177", ",", "22", ",", "28", ",", "154", 
             ",", "162"}], "}"}], ",", 
           RowBox[{"{", 
            RowBox[{
            "118", ",", "180", ",", "177", ",", "22", ",", "28", ",", "154", 
             ",", "165"}], "}"}]}], "}"}]}], "}"}], ",", 
       RowBox[{"{", 
        RowBox[{
         RowBox[{"{", 
          RowBox[{
           RowBox[{"{", 
            RowBox[{
            "118", ",", "180", ",", "177", ",", "22", ",", "31", ",", "145", 
             ",", "156"}], "}"}], ",", 
           RowBox[{"{", 
            RowBox[{
            "118", ",", "180", ",", "177", ",", "22", ",", "31", ",", "145", 
             ",", "159"}], "}"}], ",", 
           RowBox[{"{", 
            RowBox[{
            "118", ",", "180", ",", "177", ",", "22", ",", "31", ",", "145", 
             ",", "162"}], "}"}], ",", 
           RowBox[{"{", 
            RowBox[{
            "118", ",", "180", ",", "177", ",", "22", ",", "31", ",", "145", 
             ",", "165"}], "}"}]}], "}"}], ",", 
         RowBox[{"{", 
          RowBox[{
           RowBox[{"{", 
            RowBox[{
            "118", ",", "180", ",", "177", ",", "22", ",", "31", ",", "148", 
             ",", "156"}], "}"}], ",", 
           RowBox[{"{", 
            RowBox[{
            "118", ",", "180", ",", "177", ",", "22", ",", "31", ",", "148", 
             ",", "159"}], "}"}], ",", 
           RowBox[{"{", 
            RowBox[{
            "118", ",", "180", ",", "177", ",", "22", ",", "31", ",", "148", 
             ",", "162"}], "}"}], ",", 
           RowBox[{"{", 
            RowBox[{
            "118", ",", "180", ",", "177", ",", "22", ",", "31", ",", "148", 
             ",", "165"}], "}"}]}], "}"}], ",", 
         RowBox[{"{", 
          RowBox[{
           RowBox[{"{", 
            RowBox[{
            "118", ",", "180", ",", "177", ",", "22", ",", "31", ",", "151", 
             ",", "156"}], "}"}], ",", 
           RowBox[{"{", 
            RowBox[{
            "118", ",", "180", ",", "177", ",", "22", ",", "31", ",", "151", 
             ",", "159"}], "}"}], ",", 
           RowBox[{"{", 
            RowBox[{
            "118", ",", "180", ",", "177", ",", "22", ",", "31", ",", "151", 
             ",", "162"}], "}"}], ",", 
           RowBox[{"{", 
            RowBox[{
            "118", ",", "180", ",", "177", ",", "22", ",", "31", ",", "151", 
             ",", "165"}], "}"}]}], "}"}], ",", 
         RowBox[{"{", 
          RowBox[{
           RowBox[{"{", 
            RowBox[{
            "118", ",", "180", ",", "177", ",", "22", ",", "31", ",", "154", 
             ",", "156"}], "}"}], ",", 
           RowBox[{"{", 
            RowBox[{
            "118", ",", "180", ",", "177", ",", "22", ",", "31", ",", "154", 
             ",", "159"}], "}"}], ",", 
           RowBox[{"{", 
            RowBox[{
            "118", ",", "180", ",", "177", ",", "22", ",", "31", ",", "154", 
             ",", "162"}], "}"}], ",", 
           RowBox[{"{", 
            RowBox[{
            "118", ",", "180", ",", "177", ",", "22", ",", "31", ",", "154", 
             ",", "165"}], "}"}]}], "}"}]}], "}"}]}], "}"}], ",", 
     RowBox[{"{", 
      RowBox[{
       RowBox[{"{", 
        RowBox[{
         RowBox[{"{", 
          RowBox[{
           RowBox[{"{", 
            RowBox[{
            "118", ",", "180", ",", "177", ",", "25", ",", "22", ",", "145", 
             ",", "156"}], "}"}], ",", 
           RowBox[{"{", 
            RowBox[{
            "118", ",", "180", ",", "177", ",", "25", ",", "22", ",", "145", 
             ",", "159"}], "}"}], ",", 
           RowBox[{"{", 
            RowBox[{
            "118", ",", "180", ",", "177", ",", "25", ",", "22", ",", "145", 
             ",", "162"}], "}"}], ",", 
           RowBox[{"{", 
            RowBox[{
            "118", ",", "180", ",", "177", ",", "25", ",", "22", ",", "145", 
             ",", "165"}], "}"}]}], "}"}], ",", 
         RowBox[{"{", 
          RowBox[{
           RowBox[{"{", 
            RowBox[{
            "118", ",", "180", ",", "177", ",", "25", ",", "22", ",", "148", 
             ",", "156"}], "}"}], ",", 
           RowBox[{"{", 
            RowBox[{
            "118", ",", "180", ",", "177", ",", "25", ",", "22", ",", "148", 
             ",", "159"}], "}"}], ",", 
           RowBox[{"{", 
            RowBox[{
            "118", ",", "180", ",", "177", ",", "25", ",", "22", ",", "148", 
             ",", "162"}], "}"}], ",", 
           RowBox[{"{", 
            RowBox[{
            "118", ",", "180", ",", "177", ",", "25", ",", "22", ",", "148", 
             ",", "165"}], "}"}]}], "}"}], ",", 
         RowBox[{"{", 
          RowBox[{
           RowBox[{"{", 
            RowBox[{
            "118", ",", "180", ",", "177", ",", "25", ",", "22", ",", "151", 
             ",", "156"}], "}"}], ",", 
           RowBox[{"{", 
            RowBox[{
            "118", ",", "180", ",", "177", ",", "25", ",", "22", ",", "151", 
             ",", "159"}], "}"}], ",", 
           RowBox[{"{", 
            RowBox[{
            "118", ",", "180", ",", "177", ",", "25", ",", "22", ",", "151", 
             ",", "162"}], "}"}], ",", 
           RowBox[{"{", 
            RowBox[{
            "118", ",", "180", ",", "177", ",", "25", ",", "22", ",", "151", 
             ",", "165"}], "}"}]}], "}"}], ",", 
         RowBox[{"{", 
          RowBox[{
           RowBox[{"{", 
            RowBox[{
            "118", ",", "180", ",", "177", ",", "25", ",", "22", ",", "154", 
             ",", "156"}], "}"}], ",", 
           RowBox[{"{", 
            RowBox[{
            "118", ",", "180", ",", "177", ",", "25", ",", "22", ",", "154", 
             ",", "159"}], "}"}], ",", 
           RowBox[{"{", 
            RowBox[{
            "118", ",", "180", ",", "177", ",", "25", ",", "22", ",", "154", 
             ",", "162"}], "}"}], ",", 
           RowBox[{"{", 
            RowBox[{
            "118", ",", "180", ",", "177", ",", "25", ",", "22", ",", "154", 
             ",", "165"}], "}"}]}], "}"}]}], "}"}], ",", 
       RowBox[{"{", 
        RowBox[{
         RowBox[{"{", 
          RowBox[{
           RowBox[{"{", 
            RowBox[{
            "118", ",", "180", ",", "177", ",", "25", ",", "25", ",", "145", 
             ",", "156"}], "}"}], ",", 
           RowBox[{"{", 
            RowBox[{
            "118", ",", "180", ",", "177", ",", "25", ",", "25", ",", "145", 
             ",", "159"}], "}"}], ",", 
           RowBox[{"{", 
            RowBox[{
            "118", ",", "180", ",", "177", ",", "25", ",", "25", ",", "145", 
             ",", "162"}], "}"}], ",", 
           RowBox[{"{", 
            RowBox[{
            "118", ",", "180", ",", "177", ",", "25", ",", "25", ",", "145", 
             ",", "165"}], "}"}]}], "}"}], ",", 
         RowBox[{"{", 
          RowBox[{
           RowBox[{"{", 
            RowBox[{
            "118", ",", "180", ",", "177", ",", "25", ",", "25", ",", "148", 
             ",", "156"}], "}"}], ",", 
           RowBox[{"{", 
            RowBox[{
            "118", ",", "180", ",", "177", ",", "25", ",", "25", ",", "148", 
             ",", "159"}], "}"}], ",", 
           RowBox[{"{", 
            RowBox[{
            "118", ",", "180", ",", "177", ",", "25", ",", "25", ",", "148", 
             ",", "162"}], "}"}], ",", 
           RowBox[{"{", 
            RowBox[{
            "118", ",", "180", ",", "177", ",", "25", ",", "25", ",", "148", 
             ",", "165"}], "}"}]}], "}"}], ",", 
         RowBox[{"{", 
          RowBox[{
           RowBox[{"{", 
            RowBox[{
            "118", ",", "180", ",", "177", ",", "25", ",", "25", ",", "151", 
             ",", "156"}], "}"}], ",", 
           RowBox[{"{", 
            RowBox[{
            "118", ",", "180", ",", "177", ",", "25", ",", "25", ",", "151", 
             ",", "159"}], "}"}], ",", 
           RowBox[{"{", 
            RowBox[{
            "118", ",", "180", ",", "177", ",", "25", ",", "25", ",", "151", 
             ",", "162"}], "}"}], ",", 
           RowBox[{"{", 
            RowBox[{
            "118", ",", "180", ",", "177", ",", "25", ",", "25", ",", "151", 
             ",", "165"}], "}"}]}], "}"}], ",", 
         RowBox[{"{", 
          RowBox[{
           RowBox[{"{", 
            RowBox[{
            "118", ",", "180", ",", "177", ",", "25", ",", "25", ",", "154", 
             ",", "156"}], "}"}], ",", 
           RowBox[{"{", 
            RowBox[{
            "118", ",", "180", ",", "177", ",", "25", ",", "25", ",", "154", 
             ",", "159"}], "}"}], ",", 
           RowBox[{"{", 
            RowBox[{
            "118", ",", "180", ",", "177", ",", "25", ",", "25", ",", "154", 
             ",", "162"}], "}"}], ",", 
           RowBox[{"{", 
            RowBox[{
            "118", ",", "180", ",", "177", ",", "25", ",", "25", ",", "154", 
             ",", "165"}], "}"}]}], "}"}]}], "}"}], ",", 
       RowBox[{"{", 
        RowBox[{
         RowBox[{"{", 
          RowBox[{
           RowBox[{"{", 
            RowBox[{
            "118", ",", "180", ",", "177", ",", "25", ",", "28", ",", "145", 
             ",", "156"}], "}"}], ",", 
           RowBox[{"{", 
            RowBox[{
            "118", ",", "180", ",", "177", ",", "25", ",", "28", ",", "145", 
             ",", "159"}], "}"}], ",", 
           RowBox[{"{", 
            RowBox[{
            "118", ",", "180", ",", "177", ",", "25", ",", "28", ",", "145", 
             ",", "162"}], "}"}], ",", 
           RowBox[{"{", 
            RowBox[{
            "118", ",", "180", ",", "177", ",", "25", ",", "28", ",", "145", 
             ",", "165"}], "}"}]}], "}"}], ",", 
         RowBox[{"{", 
          RowBox[{
           RowBox[{"{", 
            RowBox[{
            "118", ",", "180", ",", "177", ",", "25", ",", "28", ",", "148", 
             ",", "156"}], "}"}], ",", 
           RowBox[{"{", 
            RowBox[{
            "118", ",", "180", ",", "177", ",", "25", ",", "28", ",", "148", 
             ",", "159"}], "}"}], ",", 
           RowBox[{"{", 
            RowBox[{
            "118", ",", "180", ",", "177", ",", "25", ",", "28", ",", "148", 
             ",", "162"}], "}"}], ",", 
           RowBox[{"{", 
            RowBox[{
            "118", ",", "180", ",", "177", ",", "25", ",", "28", ",", "148", 
             ",", "165"}], "}"}]}], "}"}], ",", 
         RowBox[{"{", 
          RowBox[{
           RowBox[{"{", 
            RowBox[{
            "118", ",", "180", ",", "177", ",", "25", ",", "28", ",", "151", 
             ",", "156"}], "}"}], ",", 
           RowBox[{"{", 
            RowBox[{
            "118", ",", "180", ",", "177", ",", "25", ",", "28", ",", "151", 
             ",", "159"}], "}"}], ",", 
           RowBox[{"{", 
            RowBox[{
            "118", ",", "180", ",", "177", ",", "25", ",", "28", ",", "151", 
             ",", "162"}], "}"}], ",", 
           RowBox[{"{", 
            RowBox[{
            "118", ",", "180", ",", "177", ",", "25", ",", "28", ",", "151", 
             ",", "165"}], "}"}]}], "}"}], ",", 
         RowBox[{"{", 
          RowBox[{
           RowBox[{"{", 
            RowBox[{
            "118", ",", "180", ",", "177", ",", "25", ",", "28", ",", "154", 
             ",", "156"}], "}"}], ",", 
           RowBox[{"{", 
            RowBox[{
            "118", ",", "180", ",", "177", ",", "25", ",", "28", ",", "154", 
             ",", "159"}], "}"}], ",", 
           RowBox[{"{", 
            RowBox[{
            "118", ",", "180", ",", "177", ",", "25", ",", "28", ",", "154", 
             ",", "162"}], "}"}], ",", 
           RowBox[{"{", 
            RowBox[{
            "118", ",", "180", ",", "177", ",", "25", ",", "28", ",", "154", 
             ",", "165"}], "}"}]}], "}"}]}], "}"}], ",", 
       RowBox[{"{", 
        RowBox[{
         RowBox[{"{", 
          RowBox[{
           RowBox[{"{", 
            RowBox[{
            "118", ",", "180", ",", "177", ",", "25", ",", "31", ",", "145", 
             ",", "156"}], "}"}], ",", 
           RowBox[{"{", 
            RowBox[{
            "118", ",", "180", ",", "177", ",", "25", ",", "31", ",", "145", 
             ",", "159"}], "}"}], ",", 
           RowBox[{"{", 
            RowBox[{
            "118", ",", "180", ",", "177", ",", "25", ",", "31", ",", "145", 
             ",", "162"}], "}"}], ",", 
           RowBox[{"{", 
            RowBox[{
            "118", ",", "180", ",", "177", ",", "25", ",", "31", ",", "145", 
             ",", "165"}], "}"}]}], "}"}], ",", 
         RowBox[{"{", 
          RowBox[{
           RowBox[{"{", 
            RowBox[{
            "118", ",", "180", ",", "177", ",", "25", ",", "31", ",", "148", 
             ",", "156"}], "}"}], ",", 
           RowBox[{"{", 
            RowBox[{
            "118", ",", "180", ",", "177", ",", "25", ",", "31", ",", "148", 
             ",", "159"}], "}"}], ",", 
           RowBox[{"{", 
            RowBox[{
            "118", ",", "180", ",", "177", ",", "25", ",", "31", ",", "148", 
             ",", "162"}], "}"}], ",", 
           RowBox[{"{", 
            RowBox[{
            "118", ",", "180", ",", "177", ",", "25", ",", "31", ",", "148", 
             ",", "165"}], "}"}]}], "}"}], ",", 
         RowBox[{"{", 
          RowBox[{
           RowBox[{"{", 
            RowBox[{
            "118", ",", "180", ",", "177", ",", "25", ",", "31", ",", "151", 
             ",", "156"}], "}"}], ",", 
           RowBox[{"{", 
            RowBox[{
            "118", ",", "180", ",", "177", ",", "25", ",", "31", ",", "151", 
             ",", "159"}], "}"}], ",", 
           RowBox[{"{", 
            RowBox[{
            "118", ",", "180", ",", "177", ",", "25", ",", "31", ",", "151", 
             ",", "162"}], "}"}], ",", 
           RowBox[{"{", 
            RowBox[{
            "118", ",", "180", ",", "177", ",", "25", ",", "31", ",", "151", 
             ",", "165"}], "}"}]}], "}"}], ",", 
         RowBox[{"{", 
          RowBox[{
           RowBox[{"{", 
            RowBox[{
            "118", ",", "180", ",", "177", ",", "25", ",", "31", ",", "154", 
             ",", "156"}], "}"}], ",", 
           RowBox[{"{", 
            RowBox[{
            "118", ",", "180", ",", "177", ",", "25", ",", "31", ",", "154", 
             ",", "159"}], "}"}], ",", 
           RowBox[{"{", 
            RowBox[{
            "118", ",", "180", ",", "177", ",", "25", ",", "31", ",", "154", 
             ",", "162"}], "}"}], ",", 
           RowBox[{"{", 
            RowBox[{
            "118", ",", "180", ",", "177", ",", "25", ",", "31", ",", "154", 
             ",", "165"}], "}"}]}], "}"}]}], "}"}]}], "}"}], ",", 
     RowBox[{"{", 
      RowBox[{
       RowBox[{"{", 
        RowBox[{
         RowBox[{"{", 
          RowBox[{
           RowBox[{"{", 
            RowBox[{
            "118", ",", "180", ",", "177", ",", "28", ",", "22", ",", "145", 
             ",", "156"}], "}"}], ",", 
           RowBox[{"{", 
            RowBox[{
            "118", ",", "180", ",", "177", ",", "28", ",", "22", ",", "145", 
             ",", "159"}], "}"}], ",", 
           RowBox[{"{", 
            RowBox[{
            "118", ",", "180", ",", "177", ",", "28", ",", "22", ",", "145", 
             ",", "162"}], "}"}], ",", 
           RowBox[{"{", 
            RowBox[{
            "118", ",", "180", ",", "177", ",", "28", ",", "22", ",", "145", 
             ",", "165"}], "}"}]}], "}"}], ",", 
         RowBox[{"{", 
          RowBox[{
           RowBox[{"{", 
            RowBox[{
            "118", ",", "180", ",", "177", ",", "28", ",", "22", ",", "148", 
             ",", "156"}], "}"}], ",", 
           RowBox[{"{", 
            RowBox[{
            "118", ",", "180", ",", "177", ",", "28", ",", "22", ",", "148", 
             ",", "159"}], "}"}], ",", 
           RowBox[{"{", 
            RowBox[{
            "118", ",", "180", ",", "177", ",", "28", ",", "22", ",", "148", 
             ",", "162"}], "}"}], ",", 
           RowBox[{"{", 
            RowBox[{
            "118", ",", "180", ",", "177", ",", "28", ",", "22", ",", "148", 
             ",", "165"}], "}"}]}], "}"}], ",", 
         RowBox[{"{", 
          RowBox[{
           RowBox[{"{", 
            RowBox[{
            "118", ",", "180", ",", "177", ",", "28", ",", "22", ",", "151", 
             ",", "156"}], "}"}], ",", 
           RowBox[{"{", 
            RowBox[{
            "118", ",", "180", ",", "177", ",", "28", ",", "22", ",", "151", 
             ",", "159"}], "}"}], ",", 
           RowBox[{"{", 
            RowBox[{
            "118", ",", "180", ",", "177", ",", "28", ",", "22", ",", "151", 
             ",", "162"}], "}"}], ",", 
           RowBox[{"{", 
            RowBox[{
            "118", ",", "180", ",", "177", ",", "28", ",", "22", ",", "151", 
             ",", "165"}], "}"}]}], "}"}], ",", 
         RowBox[{"{", 
          RowBox[{
           RowBox[{"{", 
            RowBox[{
            "118", ",", "180", ",", "177", ",", "28", ",", "22", ",", "154", 
             ",", "156"}], "}"}], ",", 
           RowBox[{"{", 
            RowBox[{
            "118", ",", "180", ",", "177", ",", "28", ",", "22", ",", "154", 
             ",", "159"}], "}"}], ",", 
           RowBox[{"{", 
            RowBox[{
            "118", ",", "180", ",", "177", ",", "28", ",", "22", ",", "154", 
             ",", "162"}], "}"}], ",", 
           RowBox[{"{", 
            RowBox[{
            "118", ",", "180", ",", "177", ",", "28", ",", "22", ",", "154", 
             ",", "165"}], "}"}]}], "}"}]}], "}"}], ",", 
       RowBox[{"{", 
        RowBox[{
         RowBox[{"{", 
          RowBox[{
           RowBox[{"{", 
            RowBox[{
            "118", ",", "180", ",", "177", ",", "28", ",", "25", ",", "145", 
             ",", "156"}], "}"}], ",", 
           RowBox[{"{", 
            RowBox[{
            "118", ",", "180", ",", "177", ",", "28", ",", "25", ",", "145", 
             ",", "159"}], "}"}], ",", 
           RowBox[{"{", 
            RowBox[{
            "118", ",", "180", ",", "177", ",", "28", ",", "25", ",", "145", 
             ",", "162"}], "}"}], ",", 
           RowBox[{"{", 
            RowBox[{
            "118", ",", "180", ",", "177", ",", "28", ",", "25", ",", "145", 
             ",", "165"}], "}"}]}], "}"}], ",", 
         RowBox[{"{", 
          RowBox[{
           RowBox[{"{", 
            RowBox[{
            "118", ",", "180", ",", "177", ",", "28", ",", "25", ",", "148", 
             ",", "156"}], "}"}], ",", 
           RowBox[{"{", 
            RowBox[{
            "118", ",", "180", ",", "177", ",", "28", ",", "25", ",", "148", 
             ",", "159"}], "}"}], ",", 
           RowBox[{"{", 
            RowBox[{
            "118", ",", "180", ",", "177", ",", "28", ",", "25", ",", "148", 
             ",", "162"}], "}"}], ",", 
           RowBox[{"{", 
            RowBox[{
            "118", ",", "180", ",", "177", ",", "28", ",", "25", ",", "148", 
             ",", "165"}], "}"}]}], "}"}], ",", 
         RowBox[{"{", 
          RowBox[{
           RowBox[{"{", 
            RowBox[{
            "118", ",", "180", ",", "177", ",", "28", ",", "25", ",", "151", 
             ",", "156"}], "}"}], ",", 
           RowBox[{"{", 
            RowBox[{
            "118", ",", "180", ",", "177", ",", "28", ",", "25", ",", "151", 
             ",", "159"}], "}"}], ",", 
           RowBox[{"{", 
            RowBox[{
            "118", ",", "180", ",", "177", ",", "28", ",", "25", ",", "151", 
             ",", "162"}], "}"}], ",", 
           RowBox[{"{", 
            RowBox[{
            "118", ",", "180", ",", "177", ",", "28", ",", "25", ",", "151", 
             ",", "165"}], "}"}]}], "}"}], ",", 
         RowBox[{"{", 
          RowBox[{
           RowBox[{"{", 
            RowBox[{
            "118", ",", "180", ",", "177", ",", "28", ",", "25", ",", "154", 
             ",", "156"}], "}"}], ",", 
           RowBox[{"{", 
            RowBox[{
            "118", ",", "180", ",", "177", ",", "28", ",", "25", ",", "154", 
             ",", "159"}], "}"}], ",", 
           RowBox[{"{", 
            RowBox[{
            "118", ",", "180", ",", "177", ",", "28", ",", "25", ",", "154", 
             ",", "162"}], "}"}], ",", 
           RowBox[{"{", 
            RowBox[{
            "118", ",", "180", ",", "177", ",", "28", ",", "25", ",", "154", 
             ",", "165"}], "}"}]}], "}"}]}], "}"}], ",", 
       RowBox[{"{", 
        RowBox[{
         RowBox[{"{", 
          RowBox[{
           RowBox[{"{", 
            RowBox[{
            "118", ",", "180", ",", "177", ",", "28", ",", "28", ",", "145", 
             ",", "156"}], "}"}], ",", 
           RowBox[{"{", 
            RowBox[{
            "118", ",", "180", ",", "177", ",", "28", ",", "28", ",", "145", 
             ",", "159"}], "}"}], ",", 
           RowBox[{"{", 
            RowBox[{
            "118", ",", "180", ",", "177", ",", "28", ",", "28", ",", "145", 
             ",", "162"}], "}"}], ",", 
           RowBox[{"{", 
            RowBox[{
            "118", ",", "180", ",", "177", ",", "28", ",", "28", ",", "145", 
             ",", "165"}], "}"}]}], "}"}], ",", 
         RowBox[{"{", 
          RowBox[{
           RowBox[{"{", 
            RowBox[{
            "118", ",", "180", ",", "177", ",", "28", ",", "28", ",", "148", 
             ",", "156"}], "}"}], ",", 
           RowBox[{"{", 
            RowBox[{
            "118", ",", "180", ",", "177", ",", "28", ",", "28", ",", "148", 
             ",", "159"}], "}"}], ",", 
           RowBox[{"{", 
            RowBox[{
            "118", ",", "180", ",", "177", ",", "28", ",", "28", ",", "148", 
             ",", "162"}], "}"}], ",", 
           RowBox[{"{", 
            RowBox[{
            "118", ",", "180", ",", "177", ",", "28", ",", "28", ",", "148", 
             ",", "165"}], "}"}]}], "}"}], ",", 
         RowBox[{"{", 
          RowBox[{
           RowBox[{"{", 
            RowBox[{
            "118", ",", "180", ",", "177", ",", "28", ",", "28", ",", "151", 
             ",", "156"}], "}"}], ",", 
           RowBox[{"{", 
            RowBox[{
            "118", ",", "180", ",", "177", ",", "28", ",", "28", ",", "151", 
             ",", "159"}], "}"}], ",", 
           RowBox[{"{", 
            RowBox[{
            "118", ",", "180", ",", "177", ",", "28", ",", "28", ",", "151", 
             ",", "162"}], "}"}], ",", 
           RowBox[{"{", 
            RowBox[{
            "118", ",", "180", ",", "177", ",", "28", ",", "28", ",", "151", 
             ",", "165"}], "}"}]}], "}"}], ",", 
         RowBox[{"{", 
          RowBox[{
           RowBox[{"{", 
            RowBox[{
            "118", ",", "180", ",", "177", ",", "28", ",", "28", ",", "154", 
             ",", "156"}], "}"}], ",", 
           RowBox[{"{", 
            RowBox[{
            "118", ",", "180", ",", "177", ",", "28", ",", "28", ",", "154", 
             ",", "159"}], "}"}], ",", 
           RowBox[{"{", 
            RowBox[{
            "118", ",", "180", ",", "177", ",", "28", ",", "28", ",", "154", 
             ",", "162"}], "}"}], ",", 
           RowBox[{"{", 
            RowBox[{
            "118", ",", "180", ",", "177", ",", "28", ",", "28", ",", "154", 
             ",", "165"}], "}"}]}], "}"}]}], "}"}], ",", 
       RowBox[{"{", 
        RowBox[{
         RowBox[{"{", 
          RowBox[{
           RowBox[{"{", 
            RowBox[{
            "118", ",", "180", ",", "177", ",", "28", ",", "31", ",", "145", 
             ",", "156"}], "}"}], ",", 
           RowBox[{"{", 
            RowBox[{
            "118", ",", "180", ",", "177", ",", "28", ",", "31", ",", "145", 
             ",", "159"}], "}"}], ",", 
           RowBox[{"{", 
            RowBox[{
            "118", ",", "180", ",", "177", ",", "28", ",", "31", ",", "145", 
             ",", "162"}], "}"}], ",", 
           RowBox[{"{", 
            RowBox[{
            "118", ",", "180", ",", "177", ",", "28", ",", "31", ",", "145", 
             ",", "165"}], "}"}]}], "}"}], ",", 
         RowBox[{"{", 
          RowBox[{
           RowBox[{"{", 
            RowBox[{
            "118", ",", "180", ",", "177", ",", "28", ",", "31", ",", "148", 
             ",", "156"}], "}"}], ",", 
           RowBox[{"{", 
            RowBox[{
            "118", ",", "180", ",", "177", ",", "28", ",", "31", ",", "148", 
             ",", "159"}], "}"}], ",", 
           RowBox[{"{", 
            RowBox[{
            "118", ",", "180", ",", "177", ",", "28", ",", "31", ",", "148", 
             ",", "162"}], "}"}], ",", 
           RowBox[{"{", 
            RowBox[{
            "118", ",", "180", ",", "177", ",", "28", ",", "31", ",", "148", 
             ",", "165"}], "}"}]}], "}"}], ",", 
         RowBox[{"{", 
          RowBox[{
           RowBox[{"{", 
            RowBox[{
            "118", ",", "180", ",", "177", ",", "28", ",", "31", ",", "151", 
             ",", "156"}], "}"}], ",", 
           RowBox[{"{", 
            RowBox[{
            "118", ",", "180", ",", "177", ",", "28", ",", "31", ",", "151", 
             ",", "159"}], "}"}], ",", 
           RowBox[{"{", 
            RowBox[{
            "118", ",", "180", ",", "177", ",", "28", ",", "31", ",", "151", 
             ",", "162"}], "}"}], ",", 
           RowBox[{"{", 
            RowBox[{
            "118", ",", "180", ",", "177", ",", "28", ",", "31", ",", "151", 
             ",", "165"}], "}"}]}], "}"}], ",", 
         RowBox[{"{", 
          RowBox[{
           RowBox[{"{", 
            RowBox[{
            "118", ",", "180", ",", "177", ",", "28", ",", "31", ",", "154", 
             ",", "156"}], "}"}], ",", 
           RowBox[{"{", 
            RowBox[{
            "118", ",", "180", ",", "177", ",", "28", ",", "31", ",", "154", 
             ",", "159"}], "}"}], ",", 
           RowBox[{"{", 
            RowBox[{
            "118", ",", "180", ",", "177", ",", "28", ",", "31", ",", "154", 
             ",", "162"}], "}"}], ",", 
           RowBox[{"{", 
            RowBox[{
            "118", ",", "180", ",", "177", ",", "28", ",", "31", ",", "154", 
             ",", "165"}], "}"}]}], "}"}]}], "}"}]}], "}"}], ",", 
     RowBox[{"{", 
      RowBox[{
       RowBox[{"{", 
        RowBox[{
         RowBox[{"{", 
          RowBox[{
           RowBox[{"{", 
            RowBox[{
            "118", ",", "180", ",", "177", ",", "31", ",", "22", ",", "145", 
             ",", "156"}], "}"}], ",", 
           RowBox[{"{", 
            RowBox[{
            "118", ",", "180", ",", "177", ",", "31", ",", "22", ",", "145", 
             ",", "159"}], "}"}], ",", 
           RowBox[{"{", 
            RowBox[{
            "118", ",", "180", ",", "177", ",", "31", ",", "22", ",", "145", 
             ",", "162"}], "}"}], ",", 
           RowBox[{"{", 
            RowBox[{
            "118", ",", "180", ",", "177", ",", "31", ",", "22", ",", "145", 
             ",", "165"}], "}"}]}], "}"}], ",", 
         RowBox[{"{", 
          RowBox[{
           RowBox[{"{", 
            RowBox[{
            "118", ",", "180", ",", "177", ",", "31", ",", "22", ",", "148", 
             ",", "156"}], "}"}], ",", 
           RowBox[{"{", 
            RowBox[{
            "118", ",", "180", ",", "177", ",", "31", ",", "22", ",", "148", 
             ",", "159"}], "}"}], ",", 
           RowBox[{"{", 
            RowBox[{
            "118", ",", "180", ",", "177", ",", "31", ",", "22", ",", "148", 
             ",", "162"}], "}"}], ",", 
           RowBox[{"{", 
            RowBox[{
            "118", ",", "180", ",", "177", ",", "31", ",", "22", ",", "148", 
             ",", "165"}], "}"}]}], "}"}], ",", 
         RowBox[{"{", 
          RowBox[{
           RowBox[{"{", 
            RowBox[{
            "118", ",", "180", ",", "177", ",", "31", ",", "22", ",", "151", 
             ",", "156"}], "}"}], ",", 
           RowBox[{"{", 
            RowBox[{
            "118", ",", "180", ",", "177", ",", "31", ",", "22", ",", "151", 
             ",", "159"}], "}"}], ",", 
           RowBox[{"{", 
            RowBox[{
            "118", ",", "180", ",", "177", ",", "31", ",", "22", ",", "151", 
             ",", "162"}], "}"}], ",", 
           RowBox[{"{", 
            RowBox[{
            "118", ",", "180", ",", "177", ",", "31", ",", "22", ",", "151", 
             ",", "165"}], "}"}]}], "}"}], ",", 
         RowBox[{"{", 
          RowBox[{
           RowBox[{"{", 
            RowBox[{
            "118", ",", "180", ",", "177", ",", "31", ",", "22", ",", "154", 
             ",", "156"}], "}"}], ",", 
           RowBox[{"{", 
            RowBox[{
            "118", ",", "180", ",", "177", ",", "31", ",", "22", ",", "154", 
             ",", "159"}], "}"}], ",", 
           RowBox[{"{", 
            RowBox[{
            "118", ",", "180", ",", "177", ",", "31", ",", "22", ",", "154", 
             ",", "162"}], "}"}], ",", 
           RowBox[{"{", 
            RowBox[{
            "118", ",", "180", ",", "177", ",", "31", ",", "22", ",", "154", 
             ",", "165"}], "}"}]}], "}"}]}], "}"}], ",", 
       RowBox[{"{", 
        RowBox[{
         RowBox[{"{", 
          RowBox[{
           RowBox[{"{", 
            RowBox[{
            "118", ",", "180", ",", "177", ",", "31", ",", "25", ",", "145", 
             ",", "156"}], "}"}], ",", 
           RowBox[{"{", 
            RowBox[{
            "118", ",", "180", ",", "177", ",", "31", ",", "25", ",", "145", 
             ",", "159"}], "}"}], ",", 
           RowBox[{"{", 
            RowBox[{
            "118", ",", "180", ",", "177", ",", "31", ",", "25", ",", "145", 
             ",", "162"}], "}"}], ",", 
           RowBox[{"{", 
            RowBox[{
            "118", ",", "180", ",", "177", ",", "31", ",", "25", ",", "145", 
             ",", "165"}], "}"}]}], "}"}], ",", 
         RowBox[{"{", 
          RowBox[{
           RowBox[{"{", 
            RowBox[{
            "118", ",", "180", ",", "177", ",", "31", ",", "25", ",", "148", 
             ",", "156"}], "}"}], ",", 
           RowBox[{"{", 
            RowBox[{
            "118", ",", "180", ",", "177", ",", "31", ",", "25", ",", "148", 
             ",", "159"}], "}"}], ",", 
           RowBox[{"{", 
            RowBox[{
            "118", ",", "180", ",", "177", ",", "31", ",", "25", ",", "148", 
             ",", "162"}], "}"}], ",", 
           RowBox[{"{", 
            RowBox[{
            "118", ",", "180", ",", "177", ",", "31", ",", "25", ",", "148", 
             ",", "165"}], "}"}]}], "}"}], ",", 
         RowBox[{"{", 
          RowBox[{
           RowBox[{"{", 
            RowBox[{
            "118", ",", "180", ",", "177", ",", "31", ",", "25", ",", "151", 
             ",", "156"}], "}"}], ",", 
           RowBox[{"{", 
            RowBox[{
            "118", ",", "180", ",", "177", ",", "31", ",", "25", ",", "151", 
             ",", "159"}], "}"}], ",", 
           RowBox[{"{", 
            RowBox[{
            "118", ",", "180", ",", "177", ",", "31", ",", "25", ",", "151", 
             ",", "162"}], "}"}], ",", 
           RowBox[{"{", 
            RowBox[{
            "118", ",", "180", ",", "177", ",", "31", ",", "25", ",", "151", 
             ",", "165"}], "}"}]}], "}"}], ",", 
         RowBox[{"{", 
          RowBox[{
           RowBox[{"{", 
            RowBox[{
            "118", ",", "180", ",", "177", ",", "31", ",", "25", ",", "154", 
             ",", "156"}], "}"}], ",", 
           RowBox[{"{", 
            RowBox[{
            "118", ",", "180", ",", "177", ",", "31", ",", "25", ",", "154", 
             ",", "159"}], "}"}], ",", 
           RowBox[{"{", 
            RowBox[{
            "118", ",", "180", ",", "177", ",", "31", ",", "25", ",", "154", 
             ",", "162"}], "}"}], ",", 
           RowBox[{"{", 
            RowBox[{
            "118", ",", "180", ",", "177", ",", "31", ",", "25", ",", "154", 
             ",", "165"}], "}"}]}], "}"}]}], "}"}], ",", 
       RowBox[{"{", 
        RowBox[{
         RowBox[{"{", 
          RowBox[{
           RowBox[{"{", 
            RowBox[{
            "118", ",", "180", ",", "177", ",", "31", ",", "28", ",", "145", 
             ",", "156"}], "}"}], ",", 
           RowBox[{"{", 
            RowBox[{
            "118", ",", "180", ",", "177", ",", "31", ",", "28", ",", "145", 
             ",", "159"}], "}"}], ",", 
           RowBox[{"{", 
            RowBox[{
            "118", ",", "180", ",", "177", ",", "31", ",", "28", ",", "145", 
             ",", "162"}], "}"}], ",", 
           RowBox[{"{", 
            RowBox[{
            "118", ",", "180", ",", "177", ",", "31", ",", "28", ",", "145", 
             ",", "165"}], "}"}]}], "}"}], ",", 
         RowBox[{"{", 
          RowBox[{
           RowBox[{"{", 
            RowBox[{
            "118", ",", "180", ",", "177", ",", "31", ",", "28", ",", "148", 
             ",", "156"}], "}"}], ",", 
           RowBox[{"{", 
            RowBox[{
            "118", ",", "180", ",", "177", ",", "31", ",", "28", ",", "148", 
             ",", "159"}], "}"}], ",", 
           RowBox[{"{", 
            RowBox[{
            "118", ",", "180", ",", "177", ",", "31", ",", "28", ",", "148", 
             ",", "162"}], "}"}], ",", 
           RowBox[{"{", 
            RowBox[{
            "118", ",", "180", ",", "177", ",", "31", ",", "28", ",", "148", 
             ",", "165"}], "}"}]}], "}"}], ",", 
         RowBox[{"{", 
          RowBox[{
           RowBox[{"{", 
            RowBox[{
            "118", ",", "180", ",", "177", ",", "31", ",", "28", ",", "151", 
             ",", "156"}], "}"}], ",", 
           RowBox[{"{", 
            RowBox[{
            "118", ",", "180", ",", "177", ",", "31", ",", "28", ",", "151", 
             ",", "159"}], "}"}], ",", 
           RowBox[{"{", 
            RowBox[{
            "118", ",", "180", ",", "177", ",", "31", ",", "28", ",", "151", 
             ",", "162"}], "}"}], ",", 
           RowBox[{"{", 
            RowBox[{
            "118", ",", "180", ",", "177", ",", "31", ",", "28", ",", "151", 
             ",", "165"}], "}"}]}], "}"}], ",", 
         RowBox[{"{", 
          RowBox[{
           RowBox[{"{", 
            RowBox[{
            "118", ",", "180", ",", "177", ",", "31", ",", "28", ",", "154", 
             ",", "156"}], "}"}], ",", 
           RowBox[{"{", 
            RowBox[{
            "118", ",", "180", ",", "177", ",", "31", ",", "28", ",", "154", 
             ",", "159"}], "}"}], ",", 
           RowBox[{"{", 
            RowBox[{
            "118", ",", "180", ",", "177", ",", "31", ",", "28", ",", "154", 
             ",", "162"}], "}"}], ",", 
           RowBox[{"{", 
            RowBox[{
            "118", ",", "180", ",", "177", ",", "31", ",", "28", ",", "154", 
             ",", "165"}], "}"}]}], "}"}]}], "}"}], ",", 
       RowBox[{"{", 
        RowBox[{
         RowBox[{"{", 
          RowBox[{
           RowBox[{"{", 
            RowBox[{
            "118", ",", "180", ",", "177", ",", "31", ",", "31", ",", "145", 
             ",", "156"}], "}"}], ",", 
           RowBox[{"{", 
            RowBox[{
            "118", ",", "180", ",", "177", ",", "31", ",", "31", ",", "145", 
             ",", "159"}], "}"}], ",", 
           RowBox[{"{", 
            RowBox[{
            "118", ",", "180", ",", "177", ",", "31", ",", "31", ",", "145", 
             ",", "162"}], "}"}], ",", 
           RowBox[{"{", 
            RowBox[{
            "118", ",", "180", ",", "177", ",", "31", ",", "31", ",", "145", 
             ",", "165"}], "}"}]}], "}"}], ",", 
         RowBox[{"{", 
          RowBox[{
           RowBox[{"{", 
            RowBox[{
            "118", ",", "180", ",", "177", ",", "31", ",", "31", ",", "148", 
             ",", "156"}], "}"}], ",", 
           RowBox[{"{", 
            RowBox[{
            "118", ",", "180", ",", "177", ",", "31", ",", "31", ",", "148", 
             ",", "159"}], "}"}], ",", 
           RowBox[{"{", 
            RowBox[{
            "118", ",", "180", ",", "177", ",", "31", ",", "31", ",", "148", 
             ",", "162"}], "}"}], ",", 
           RowBox[{"{", 
            RowBox[{
            "118", ",", "180", ",", "177", ",", "31", ",", "31", ",", "148", 
             ",", "165"}], "}"}]}], "}"}], ",", 
         RowBox[{"{", 
          RowBox[{
           RowBox[{"{", 
            RowBox[{
            "118", ",", "180", ",", "177", ",", "31", ",", "31", ",", "151", 
             ",", "156"}], "}"}], ",", 
           RowBox[{"{", 
            RowBox[{
            "118", ",", "180", ",", "177", ",", "31", ",", "31", ",", "151", 
             ",", "159"}], "}"}], ",", 
           RowBox[{"{", 
            RowBox[{
            "118", ",", "180", ",", "177", ",", "31", ",", "31", ",", "151", 
             ",", "162"}], "}"}], ",", 
           RowBox[{"{", 
            RowBox[{
            "118", ",", "180", ",", "177", ",", "31", ",", "31", ",", "151", 
             ",", "165"}], "}"}]}], "}"}], ",", 
         RowBox[{"{", 
          RowBox[{
           RowBox[{"{", 
            RowBox[{
            "118", ",", "180", ",", "177", ",", "31", ",", "31", ",", "154", 
             ",", "156"}], "}"}], ",", 
           RowBox[{"{", 
            RowBox[{
            "118", ",", "180", ",", "177", ",", "31", ",", "31", ",", "154", 
             ",", "159"}], "}"}], ",", 
           RowBox[{"{", 
            RowBox[{
            "118", ",", "180", ",", "177", ",", "31", ",", "31", ",", "154", 
             ",", "162"}], "}"}], ",", 
           RowBox[{"{", 
            RowBox[{
            "118", ",", "180", ",", "177", ",", "31", ",", "31", ",", "154", 
             ",", "165"}], "}"}]}], "}"}]}], "}"}]}], "}"}]}], "}"}], ",", 
   RowBox[{"{", 
    RowBox[{
     RowBox[{"{", 
      RowBox[{
       RowBox[{"{", 
        RowBox[{
         RowBox[{"{", 
          RowBox[{
           RowBox[{"{", 
            RowBox[{
            "118", ",", "180", ",", "180", ",", "22", ",", "22", ",", "145", 
             ",", "156"}], "}"}], ",", 
           RowBox[{"{", 
            RowBox[{
            "118", ",", "180", ",", "180", ",", "22", ",", "22", ",", "145", 
             ",", "159"}], "}"}], ",", 
           RowBox[{"{", 
            RowBox[{
            "118", ",", "180", ",", "180", ",", "22", ",", "22", ",", "145", 
             ",", "162"}], "}"}], ",", 
           RowBox[{"{", 
            RowBox[{
            "118", ",", "180", ",", "180", ",", "22", ",", "22", ",", "145", 
             ",", "165"}], "}"}]}], "}"}], ",", 
         RowBox[{"{", 
          RowBox[{
           RowBox[{"{", 
            RowBox[{
            "118", ",", "180", ",", "180", ",", "22", ",", "22", ",", "148", 
             ",", "156"}], "}"}], ",", 
           RowBox[{"{", 
            RowBox[{
            "118", ",", "180", ",", "180", ",", "22", ",", "22", ",", "148", 
             ",", "159"}], "}"}], ",", 
           RowBox[{"{", 
            RowBox[{
            "118", ",", "180", ",", "180", ",", "22", ",", "22", ",", "148", 
             ",", "162"}], "}"}], ",", 
           RowBox[{"{", 
            RowBox[{
            "118", ",", "180", ",", "180", ",", "22", ",", "22", ",", "148", 
             ",", "165"}], "}"}]}], "}"}], ",", 
         RowBox[{"{", 
          RowBox[{
           RowBox[{"{", 
            RowBox[{
            "118", ",", "180", ",", "180", ",", "22", ",", "22", ",", "151", 
             ",", "156"}], "}"}], ",", 
           RowBox[{"{", 
            RowBox[{
            "118", ",", "180", ",", "180", ",", "22", ",", "22", ",", "151", 
             ",", "159"}], "}"}], ",", 
           RowBox[{"{", 
            RowBox[{
            "118", ",", "180", ",", "180", ",", "22", ",", "22", ",", "151", 
             ",", "162"}], "}"}], ",", 
           RowBox[{"{", 
            RowBox[{
            "118", ",", "180", ",", "180", ",", "22", ",", "22", ",", "151", 
             ",", "165"}], "}"}]}], "}"}], ",", 
         RowBox[{"{", 
          RowBox[{
           RowBox[{"{", 
            RowBox[{
            "118", ",", "180", ",", "180", ",", "22", ",", "22", ",", "154", 
             ",", "156"}], "}"}], ",", 
           RowBox[{"{", 
            RowBox[{
            "118", ",", "180", ",", "180", ",", "22", ",", "22", ",", "154", 
             ",", "159"}], "}"}], ",", 
           RowBox[{"{", 
            RowBox[{
            "118", ",", "180", ",", "180", ",", "22", ",", "22", ",", "154", 
             ",", "162"}], "}"}], ",", 
           RowBox[{"{", 
            RowBox[{
            "118", ",", "180", ",", "180", ",", "22", ",", "22", ",", "154", 
             ",", "165"}], "}"}]}], "}"}]}], "}"}], ",", 
       RowBox[{"{", 
        RowBox[{
         RowBox[{"{", 
          RowBox[{
           RowBox[{"{", 
            RowBox[{
            "118", ",", "180", ",", "180", ",", "22", ",", "25", ",", "145", 
             ",", "156"}], "}"}], ",", 
           RowBox[{"{", 
            RowBox[{
            "118", ",", "180", ",", "180", ",", "22", ",", "25", ",", "145", 
             ",", "159"}], "}"}], ",", 
           RowBox[{"{", 
            RowBox[{
            "118", ",", "180", ",", "180", ",", "22", ",", "25", ",", "145", 
             ",", "162"}], "}"}], ",", 
           RowBox[{"{", 
            RowBox[{
            "118", ",", "180", ",", "180", ",", "22", ",", "25", ",", "145", 
             ",", "165"}], "}"}]}], "}"}], ",", 
         RowBox[{"{", 
          RowBox[{
           RowBox[{"{", 
            RowBox[{
            "118", ",", "180", ",", "180", ",", "22", ",", "25", ",", "148", 
             ",", "156"}], "}"}], ",", 
           RowBox[{"{", 
            RowBox[{
            "118", ",", "180", ",", "180", ",", "22", ",", "25", ",", "148", 
             ",", "159"}], "}"}], ",", 
           RowBox[{"{", 
            RowBox[{
            "118", ",", "180", ",", "180", ",", "22", ",", "25", ",", "148", 
             ",", "162"}], "}"}], ",", 
           RowBox[{"{", 
            RowBox[{
            "118", ",", "180", ",", "180", ",", "22", ",", "25", ",", "148", 
             ",", "165"}], "}"}]}], "}"}], ",", 
         RowBox[{"{", 
          RowBox[{
           RowBox[{"{", 
            RowBox[{
            "118", ",", "180", ",", "180", ",", "22", ",", "25", ",", "151", 
             ",", "156"}], "}"}], ",", 
           RowBox[{"{", 
            RowBox[{
            "118", ",", "180", ",", "180", ",", "22", ",", "25", ",", "151", 
             ",", "159"}], "}"}], ",", 
           RowBox[{"{", 
            RowBox[{
            "118", ",", "180", ",", "180", ",", "22", ",", "25", ",", "151", 
             ",", "162"}], "}"}], ",", 
           RowBox[{"{", 
            RowBox[{
            "118", ",", "180", ",", "180", ",", "22", ",", "25", ",", "151", 
             ",", "165"}], "}"}]}], "}"}], ",", 
         RowBox[{"{", 
          RowBox[{
           RowBox[{"{", 
            RowBox[{
            "118", ",", "180", ",", "180", ",", "22", ",", "25", ",", "154", 
             ",", "156"}], "}"}], ",", 
           RowBox[{"{", 
            RowBox[{
            "118", ",", "180", ",", "180", ",", "22", ",", "25", ",", "154", 
             ",", "159"}], "}"}], ",", 
           RowBox[{"{", 
            RowBox[{
            "118", ",", "180", ",", "180", ",", "22", ",", "25", ",", "154", 
             ",", "162"}], "}"}], ",", 
           RowBox[{"{", 
            RowBox[{
            "118", ",", "180", ",", "180", ",", "22", ",", "25", ",", "154", 
             ",", "165"}], "}"}]}], "}"}]}], "}"}], ",", 
       RowBox[{"{", 
        RowBox[{
         RowBox[{"{", 
          RowBox[{
           RowBox[{"{", 
            RowBox[{
            "118", ",", "180", ",", "180", ",", "22", ",", "28", ",", "145", 
             ",", "156"}], "}"}], ",", 
           RowBox[{"{", 
            RowBox[{
            "118", ",", "180", ",", "180", ",", "22", ",", "28", ",", "145", 
             ",", "159"}], "}"}], ",", 
           RowBox[{"{", 
            RowBox[{
            "118", ",", "180", ",", "180", ",", "22", ",", "28", ",", "145", 
             ",", "162"}], "}"}], ",", 
           RowBox[{"{", 
            RowBox[{
            "118", ",", "180", ",", "180", ",", "22", ",", "28", ",", "145", 
             ",", "165"}], "}"}]}], "}"}], ",", 
         RowBox[{"{", 
          RowBox[{
           RowBox[{"{", 
            RowBox[{
            "118", ",", "180", ",", "180", ",", "22", ",", "28", ",", "148", 
             ",", "156"}], "}"}], ",", 
           RowBox[{"{", 
            RowBox[{
            "118", ",", "180", ",", "180", ",", "22", ",", "28", ",", "148", 
             ",", "159"}], "}"}], ",", 
           RowBox[{"{", 
            RowBox[{
            "118", ",", "180", ",", "180", ",", "22", ",", "28", ",", "148", 
             ",", "162"}], "}"}], ",", 
           RowBox[{"{", 
            RowBox[{
            "118", ",", "180", ",", "180", ",", "22", ",", "28", ",", "148", 
             ",", "165"}], "}"}]}], "}"}], ",", 
         RowBox[{"{", 
          RowBox[{
           RowBox[{"{", 
            RowBox[{
            "118", ",", "180", ",", "180", ",", "22", ",", "28", ",", "151", 
             ",", "156"}], "}"}], ",", 
           RowBox[{"{", 
            RowBox[{
            "118", ",", "180", ",", "180", ",", "22", ",", "28", ",", "151", 
             ",", "159"}], "}"}], ",", 
           RowBox[{"{", 
            RowBox[{
            "118", ",", "180", ",", "180", ",", "22", ",", "28", ",", "151", 
             ",", "162"}], "}"}], ",", 
           RowBox[{"{", 
            RowBox[{
            "118", ",", "180", ",", "180", ",", "22", ",", "28", ",", "151", 
             ",", "165"}], "}"}]}], "}"}], ",", 
         RowBox[{"{", 
          RowBox[{
           RowBox[{"{", 
            RowBox[{
            "118", ",", "180", ",", "180", ",", "22", ",", "28", ",", "154", 
             ",", "156"}], "}"}], ",", 
           RowBox[{"{", 
            RowBox[{
            "118", ",", "180", ",", "180", ",", "22", ",", "28", ",", "154", 
             ",", "159"}], "}"}], ",", 
           RowBox[{"{", 
            RowBox[{
            "118", ",", "180", ",", "180", ",", "22", ",", "28", ",", "154", 
             ",", "162"}], "}"}], ",", 
           RowBox[{"{", 
            RowBox[{
            "118", ",", "180", ",", "180", ",", "22", ",", "28", ",", "154", 
             ",", "165"}], "}"}]}], "}"}]}], "}"}], ",", 
       RowBox[{"{", 
        RowBox[{
         RowBox[{"{", 
          RowBox[{
           RowBox[{"{", 
            RowBox[{
            "118", ",", "180", ",", "180", ",", "22", ",", "31", ",", "145", 
             ",", "156"}], "}"}], ",", 
           RowBox[{"{", 
            RowBox[{
            "118", ",", "180", ",", "180", ",", "22", ",", "31", ",", "145", 
             ",", "159"}], "}"}], ",", 
           RowBox[{"{", 
            RowBox[{
            "118", ",", "180", ",", "180", ",", "22", ",", "31", ",", "145", 
             ",", "162"}], "}"}], ",", 
           RowBox[{"{", 
            RowBox[{
            "118", ",", "180", ",", "180", ",", "22", ",", "31", ",", "145", 
             ",", "165"}], "}"}]}], "}"}], ",", 
         RowBox[{"{", 
          RowBox[{
           RowBox[{"{", 
            RowBox[{
            "118", ",", "180", ",", "180", ",", "22", ",", "31", ",", "148", 
             ",", "156"}], "}"}], ",", 
           RowBox[{"{", 
            RowBox[{
            "118", ",", "180", ",", "180", ",", "22", ",", "31", ",", "148", 
             ",", "159"}], "}"}], ",", 
           RowBox[{"{", 
            RowBox[{
            "118", ",", "180", ",", "180", ",", "22", ",", "31", ",", "148", 
             ",", "162"}], "}"}], ",", 
           RowBox[{"{", 
            RowBox[{
            "118", ",", "180", ",", "180", ",", "22", ",", "31", ",", "148", 
             ",", "165"}], "}"}]}], "}"}], ",", 
         RowBox[{"{", 
          RowBox[{
           RowBox[{"{", 
            RowBox[{
            "118", ",", "180", ",", "180", ",", "22", ",", "31", ",", "151", 
             ",", "156"}], "}"}], ",", 
           RowBox[{"{", 
            RowBox[{
            "118", ",", "180", ",", "180", ",", "22", ",", "31", ",", "151", 
             ",", "159"}], "}"}], ",", 
           RowBox[{"{", 
            RowBox[{
            "118", ",", "180", ",", "180", ",", "22", ",", "31", ",", "151", 
             ",", "162"}], "}"}], ",", 
           RowBox[{"{", 
            RowBox[{
            "118", ",", "180", ",", "180", ",", "22", ",", "31", ",", "151", 
             ",", "165"}], "}"}]}], "}"}], ",", 
         RowBox[{"{", 
          RowBox[{
           RowBox[{"{", 
            RowBox[{
            "118", ",", "180", ",", "180", ",", "22", ",", "31", ",", "154", 
             ",", "156"}], "}"}], ",", 
           RowBox[{"{", 
            RowBox[{
            "118", ",", "180", ",", "180", ",", "22", ",", "31", ",", "154", 
             ",", "159"}], "}"}], ",", 
           RowBox[{"{", 
            RowBox[{
            "118", ",", "180", ",", "180", ",", "22", ",", "31", ",", "154", 
             ",", "162"}], "}"}], ",", 
           RowBox[{"{", 
            RowBox[{
            "118", ",", "180", ",", "180", ",", "22", ",", "31", ",", "154", 
             ",", "165"}], "}"}]}], "}"}]}], "}"}]}], "}"}], ",", 
     RowBox[{"{", 
      RowBox[{
       RowBox[{"{", 
        RowBox[{
         RowBox[{"{", 
          RowBox[{
           RowBox[{"{", 
            RowBox[{
            "118", ",", "180", ",", "180", ",", "25", ",", "22", ",", "145", 
             ",", "156"}], "}"}], ",", 
           RowBox[{"{", 
            RowBox[{
            "118", ",", "180", ",", "180", ",", "25", ",", "22", ",", "145", 
             ",", "159"}], "}"}], ",", 
           RowBox[{"{", 
            RowBox[{
            "118", ",", "180", ",", "180", ",", "25", ",", "22", ",", "145", 
             ",", "162"}], "}"}], ",", 
           RowBox[{"{", 
            RowBox[{
            "118", ",", "180", ",", "180", ",", "25", ",", "22", ",", "145", 
             ",", "165"}], "}"}]}], "}"}], ",", 
         RowBox[{"{", 
          RowBox[{
           RowBox[{"{", 
            RowBox[{
            "118", ",", "180", ",", "180", ",", "25", ",", "22", ",", "148", 
             ",", "156"}], "}"}], ",", 
           RowBox[{"{", 
            RowBox[{
            "118", ",", "180", ",", "180", ",", "25", ",", "22", ",", "148", 
             ",", "159"}], "}"}], ",", 
           RowBox[{"{", 
            RowBox[{
            "118", ",", "180", ",", "180", ",", "25", ",", "22", ",", "148", 
             ",", "162"}], "}"}], ",", 
           RowBox[{"{", 
            RowBox[{
            "118", ",", "180", ",", "180", ",", "25", ",", "22", ",", "148", 
             ",", "165"}], "}"}]}], "}"}], ",", 
         RowBox[{"{", 
          RowBox[{
           RowBox[{"{", 
            RowBox[{
            "118", ",", "180", ",", "180", ",", "25", ",", "22", ",", "151", 
             ",", "156"}], "}"}], ",", 
           RowBox[{"{", 
            RowBox[{
            "118", ",", "180", ",", "180", ",", "25", ",", "22", ",", "151", 
             ",", "159"}], "}"}], ",", 
           RowBox[{"{", 
            RowBox[{
            "118", ",", "180", ",", "180", ",", "25", ",", "22", ",", "151", 
             ",", "162"}], "}"}], ",", 
           RowBox[{"{", 
            RowBox[{
            "118", ",", "180", ",", "180", ",", "25", ",", "22", ",", "151", 
             ",", "165"}], "}"}]}], "}"}], ",", 
         RowBox[{"{", 
          RowBox[{
           RowBox[{"{", 
            RowBox[{
            "118", ",", "180", ",", "180", ",", "25", ",", "22", ",", "154", 
             ",", "156"}], "}"}], ",", 
           RowBox[{"{", 
            RowBox[{
            "118", ",", "180", ",", "180", ",", "25", ",", "22", ",", "154", 
             ",", "159"}], "}"}], ",", 
           RowBox[{"{", 
            RowBox[{
            "118", ",", "180", ",", "180", ",", "25", ",", "22", ",", "154", 
             ",", "162"}], "}"}], ",", 
           RowBox[{"{", 
            RowBox[{
            "118", ",", "180", ",", "180", ",", "25", ",", "22", ",", "154", 
             ",", "165"}], "}"}]}], "}"}]}], "}"}], ",", 
       RowBox[{"{", 
        RowBox[{
         RowBox[{"{", 
          RowBox[{
           RowBox[{"{", 
            RowBox[{
            "118", ",", "180", ",", "180", ",", "25", ",", "25", ",", "145", 
             ",", "156"}], "}"}], ",", 
           RowBox[{"{", 
            RowBox[{
            "118", ",", "180", ",", "180", ",", "25", ",", "25", ",", "145", 
             ",", "159"}], "}"}], ",", 
           RowBox[{"{", 
            RowBox[{
            "118", ",", "180", ",", "180", ",", "25", ",", "25", ",", "145", 
             ",", "162"}], "}"}], ",", 
           RowBox[{"{", 
            RowBox[{
            "118", ",", "180", ",", "180", ",", "25", ",", "25", ",", "145", 
             ",", "165"}], "}"}]}], "}"}], ",", 
         RowBox[{"{", 
          RowBox[{
           RowBox[{"{", 
            RowBox[{
            "118", ",", "180", ",", "180", ",", "25", ",", "25", ",", "148", 
             ",", "156"}], "}"}], ",", 
           RowBox[{"{", 
            RowBox[{
            "118", ",", "180", ",", "180", ",", "25", ",", "25", ",", "148", 
             ",", "159"}], "}"}], ",", 
           RowBox[{"{", 
            RowBox[{
            "118", ",", "180", ",", "180", ",", "25", ",", "25", ",", "148", 
             ",", "162"}], "}"}], ",", 
           RowBox[{"{", 
            RowBox[{
            "118", ",", "180", ",", "180", ",", "25", ",", "25", ",", "148", 
             ",", "165"}], "}"}]}], "}"}], ",", 
         RowBox[{"{", 
          RowBox[{
           RowBox[{"{", 
            RowBox[{
            "118", ",", "180", ",", "180", ",", "25", ",", "25", ",", "151", 
             ",", "156"}], "}"}], ",", 
           RowBox[{"{", 
            RowBox[{
            "118", ",", "180", ",", "180", ",", "25", ",", "25", ",", "151", 
             ",", "159"}], "}"}], ",", 
           RowBox[{"{", 
            RowBox[{
            "118", ",", "180", ",", "180", ",", "25", ",", "25", ",", "151", 
             ",", "162"}], "}"}], ",", 
           RowBox[{"{", 
            RowBox[{
            "118", ",", "180", ",", "180", ",", "25", ",", "25", ",", "151", 
             ",", "165"}], "}"}]}], "}"}], ",", 
         RowBox[{"{", 
          RowBox[{
           RowBox[{"{", 
            RowBox[{
            "118", ",", "180", ",", "180", ",", "25", ",", "25", ",", "154", 
             ",", "156"}], "}"}], ",", 
           RowBox[{"{", 
            RowBox[{
            "118", ",", "180", ",", "180", ",", "25", ",", "25", ",", "154", 
             ",", "159"}], "}"}], ",", 
           RowBox[{"{", 
            RowBox[{
            "118", ",", "180", ",", "180", ",", "25", ",", "25", ",", "154", 
             ",", "162"}], "}"}], ",", 
           RowBox[{"{", 
            RowBox[{
            "118", ",", "180", ",", "180", ",", "25", ",", "25", ",", "154", 
             ",", "165"}], "}"}]}], "}"}]}], "}"}], ",", 
       RowBox[{"{", 
        RowBox[{
         RowBox[{"{", 
          RowBox[{
           RowBox[{"{", 
            RowBox[{
            "118", ",", "180", ",", "180", ",", "25", ",", "28", ",", "145", 
             ",", "156"}], "}"}], ",", 
           RowBox[{"{", 
            RowBox[{
            "118", ",", "180", ",", "180", ",", "25", ",", "28", ",", "145", 
             ",", "159"}], "}"}], ",", 
           RowBox[{"{", 
            RowBox[{
            "118", ",", "180", ",", "180", ",", "25", ",", "28", ",", "145", 
             ",", "162"}], "}"}], ",", 
           RowBox[{"{", 
            RowBox[{
            "118", ",", "180", ",", "180", ",", "25", ",", "28", ",", "145", 
             ",", "165"}], "}"}]}], "}"}], ",", 
         RowBox[{"{", 
          RowBox[{
           RowBox[{"{", 
            RowBox[{
            "118", ",", "180", ",", "180", ",", "25", ",", "28", ",", "148", 
             ",", "156"}], "}"}], ",", 
           RowBox[{"{", 
            RowBox[{
            "118", ",", "180", ",", "180", ",", "25", ",", "28", ",", "148", 
             ",", "159"}], "}"}], ",", 
           RowBox[{"{", 
            RowBox[{
            "118", ",", "180", ",", "180", ",", "25", ",", "28", ",", "148", 
             ",", "162"}], "}"}], ",", 
           RowBox[{"{", 
            RowBox[{
            "118", ",", "180", ",", "180", ",", "25", ",", "28", ",", "148", 
             ",", "165"}], "}"}]}], "}"}], ",", 
         RowBox[{"{", 
          RowBox[{
           RowBox[{"{", 
            RowBox[{
            "118", ",", "180", ",", "180", ",", "25", ",", "28", ",", "151", 
             ",", "156"}], "}"}], ",", 
           RowBox[{"{", 
            RowBox[{
            "118", ",", "180", ",", "180", ",", "25", ",", "28", ",", "151", 
             ",", "159"}], "}"}], ",", 
           RowBox[{"{", 
            RowBox[{
            "118", ",", "180", ",", "180", ",", "25", ",", "28", ",", "151", 
             ",", "162"}], "}"}], ",", 
           RowBox[{"{", 
            RowBox[{
            "118", ",", "180", ",", "180", ",", "25", ",", "28", ",", "151", 
             ",", "165"}], "}"}]}], "}"}], ",", 
         RowBox[{"{", 
          RowBox[{
           RowBox[{"{", 
            RowBox[{
            "118", ",", "180", ",", "180", ",", "25", ",", "28", ",", "154", 
             ",", "156"}], "}"}], ",", 
           RowBox[{"{", 
            RowBox[{
            "118", ",", "180", ",", "180", ",", "25", ",", "28", ",", "154", 
             ",", "159"}], "}"}], ",", 
           RowBox[{"{", 
            RowBox[{
            "118", ",", "180", ",", "180", ",", "25", ",", "28", ",", "154", 
             ",", "162"}], "}"}], ",", 
           RowBox[{"{", 
            RowBox[{
            "118", ",", "180", ",", "180", ",", "25", ",", "28", ",", "154", 
             ",", "165"}], "}"}]}], "}"}]}], "}"}], ",", 
       RowBox[{"{", 
        RowBox[{
         RowBox[{"{", 
          RowBox[{
           RowBox[{"{", 
            RowBox[{
            "118", ",", "180", ",", "180", ",", "25", ",", "31", ",", "145", 
             ",", "156"}], "}"}], ",", 
           RowBox[{"{", 
            RowBox[{
            "118", ",", "180", ",", "180", ",", "25", ",", "31", ",", "145", 
             ",", "159"}], "}"}], ",", 
           RowBox[{"{", 
            RowBox[{
            "118", ",", "180", ",", "180", ",", "25", ",", "31", ",", "145", 
             ",", "162"}], "}"}], ",", 
           RowBox[{"{", 
            RowBox[{
            "118", ",", "180", ",", "180", ",", "25", ",", "31", ",", "145", 
             ",", "165"}], "}"}]}], "}"}], ",", 
         RowBox[{"{", 
          RowBox[{
           RowBox[{"{", 
            RowBox[{
            "118", ",", "180", ",", "180", ",", "25", ",", "31", ",", "148", 
             ",", "156"}], "}"}], ",", 
           RowBox[{"{", 
            RowBox[{
            "118", ",", "180", ",", "180", ",", "25", ",", "31", ",", "148", 
             ",", "159"}], "}"}], ",", 
           RowBox[{"{", 
            RowBox[{
            "118", ",", "180", ",", "180", ",", "25", ",", "31", ",", "148", 
             ",", "162"}], "}"}], ",", 
           RowBox[{"{", 
            RowBox[{
            "118", ",", "180", ",", "180", ",", "25", ",", "31", ",", "148", 
             ",", "165"}], "}"}]}], "}"}], ",", 
         RowBox[{"{", 
          RowBox[{
           RowBox[{"{", 
            RowBox[{
            "118", ",", "180", ",", "180", ",", "25", ",", "31", ",", "151", 
             ",", "156"}], "}"}], ",", 
           RowBox[{"{", 
            RowBox[{
            "118", ",", "180", ",", "180", ",", "25", ",", "31", ",", "151", 
             ",", "159"}], "}"}], ",", 
           RowBox[{"{", 
            RowBox[{
            "118", ",", "180", ",", "180", ",", "25", ",", "31", ",", "151", 
             ",", "162"}], "}"}], ",", 
           RowBox[{"{", 
            RowBox[{
            "118", ",", "180", ",", "180", ",", "25", ",", "31", ",", "151", 
             ",", "165"}], "}"}]}], "}"}], ",", 
         RowBox[{"{", 
          RowBox[{
           RowBox[{"{", 
            RowBox[{
            "118", ",", "180", ",", "180", ",", "25", ",", "31", ",", "154", 
             ",", "156"}], "}"}], ",", 
           RowBox[{"{", 
            RowBox[{
            "118", ",", "180", ",", "180", ",", "25", ",", "31", ",", "154", 
             ",", "159"}], "}"}], ",", 
           RowBox[{"{", 
            RowBox[{
            "118", ",", "180", ",", "180", ",", "25", ",", "31", ",", "154", 
             ",", "162"}], "}"}], ",", 
           RowBox[{"{", 
            RowBox[{
            "118", ",", "180", ",", "180", ",", "25", ",", "31", ",", "154", 
             ",", "165"}], "}"}]}], "}"}]}], "}"}]}], "}"}], ",", 
     RowBox[{"{", 
      RowBox[{
       RowBox[{"{", 
        RowBox[{
         RowBox[{"{", 
          RowBox[{
           RowBox[{"{", 
            RowBox[{
            "118", ",", "180", ",", "180", ",", "28", ",", "22", ",", "145", 
             ",", "156"}], "}"}], ",", 
           RowBox[{"{", 
            RowBox[{
            "118", ",", "180", ",", "180", ",", "28", ",", "22", ",", "145", 
             ",", "159"}], "}"}], ",", 
           RowBox[{"{", 
            RowBox[{
            "118", ",", "180", ",", "180", ",", "28", ",", "22", ",", "145", 
             ",", "162"}], "}"}], ",", 
           RowBox[{"{", 
            RowBox[{
            "118", ",", "180", ",", "180", ",", "28", ",", "22", ",", "145", 
             ",", "165"}], "}"}]}], "}"}], ",", 
         RowBox[{"{", 
          RowBox[{
           RowBox[{"{", 
            RowBox[{
            "118", ",", "180", ",", "180", ",", "28", ",", "22", ",", "148", 
             ",", "156"}], "}"}], ",", 
           RowBox[{"{", 
            RowBox[{
            "118", ",", "180", ",", "180", ",", "28", ",", "22", ",", "148", 
             ",", "159"}], "}"}], ",", 
           RowBox[{"{", 
            RowBox[{
            "118", ",", "180", ",", "180", ",", "28", ",", "22", ",", "148", 
             ",", "162"}], "}"}], ",", 
           RowBox[{"{", 
            RowBox[{
            "118", ",", "180", ",", "180", ",", "28", ",", "22", ",", "148", 
             ",", "165"}], "}"}]}], "}"}], ",", 
         RowBox[{"{", 
          RowBox[{
           RowBox[{"{", 
            RowBox[{
            "118", ",", "180", ",", "180", ",", "28", ",", "22", ",", "151", 
             ",", "156"}], "}"}], ",", 
           RowBox[{"{", 
            RowBox[{
            "118", ",", "180", ",", "180", ",", "28", ",", "22", ",", "151", 
             ",", "159"}], "}"}], ",", 
           RowBox[{"{", 
            RowBox[{
            "118", ",", "180", ",", "180", ",", "28", ",", "22", ",", "151", 
             ",", "162"}], "}"}], ",", 
           RowBox[{"{", 
            RowBox[{
            "118", ",", "180", ",", "180", ",", "28", ",", "22", ",", "151", 
             ",", "165"}], "}"}]}], "}"}], ",", 
         RowBox[{"{", 
          RowBox[{
           RowBox[{"{", 
            RowBox[{
            "118", ",", "180", ",", "180", ",", "28", ",", "22", ",", "154", 
             ",", "156"}], "}"}], ",", 
           RowBox[{"{", 
            RowBox[{
            "118", ",", "180", ",", "180", ",", "28", ",", "22", ",", "154", 
             ",", "159"}], "}"}], ",", 
           RowBox[{"{", 
            RowBox[{
            "118", ",", "180", ",", "180", ",", "28", ",", "22", ",", "154", 
             ",", "162"}], "}"}], ",", 
           RowBox[{"{", 
            RowBox[{
            "118", ",", "180", ",", "180", ",", "28", ",", "22", ",", "154", 
             ",", "165"}], "}"}]}], "}"}]}], "}"}], ",", 
       RowBox[{"{", 
        RowBox[{
         RowBox[{"{", 
          RowBox[{
           RowBox[{"{", 
            RowBox[{
            "118", ",", "180", ",", "180", ",", "28", ",", "25", ",", "145", 
             ",", "156"}], "}"}], ",", 
           RowBox[{"{", 
            RowBox[{
            "118", ",", "180", ",", "180", ",", "28", ",", "25", ",", "145", 
             ",", "159"}], "}"}], ",", 
           RowBox[{"{", 
            RowBox[{
            "118", ",", "180", ",", "180", ",", "28", ",", "25", ",", "145", 
             ",", "162"}], "}"}], ",", 
           RowBox[{"{", 
            RowBox[{
            "118", ",", "180", ",", "180", ",", "28", ",", "25", ",", "145", 
             ",", "165"}], "}"}]}], "}"}], ",", 
         RowBox[{"{", 
          RowBox[{
           RowBox[{"{", 
            RowBox[{
            "118", ",", "180", ",", "180", ",", "28", ",", "25", ",", "148", 
             ",", "156"}], "}"}], ",", 
           RowBox[{"{", 
            RowBox[{
            "118", ",", "180", ",", "180", ",", "28", ",", "25", ",", "148", 
             ",", "159"}], "}"}], ",", 
           RowBox[{"{", 
            RowBox[{
            "118", ",", "180", ",", "180", ",", "28", ",", "25", ",", "148", 
             ",", "162"}], "}"}], ",", 
           RowBox[{"{", 
            RowBox[{
            "118", ",", "180", ",", "180", ",", "28", ",", "25", ",", "148", 
             ",", "165"}], "}"}]}], "}"}], ",", 
         RowBox[{"{", 
          RowBox[{
           RowBox[{"{", 
            RowBox[{
            "118", ",", "180", ",", "180", ",", "28", ",", "25", ",", "151", 
             ",", "156"}], "}"}], ",", 
           RowBox[{"{", 
            RowBox[{
            "118", ",", "180", ",", "180", ",", "28", ",", "25", ",", "151", 
             ",", "159"}], "}"}], ",", 
           RowBox[{"{", 
            RowBox[{
            "118", ",", "180", ",", "180", ",", "28", ",", "25", ",", "151", 
             ",", "162"}], "}"}], ",", 
           RowBox[{"{", 
            RowBox[{
            "118", ",", "180", ",", "180", ",", "28", ",", "25", ",", "151", 
             ",", "165"}], "}"}]}], "}"}], ",", 
         RowBox[{"{", 
          RowBox[{
           RowBox[{"{", 
            RowBox[{
            "118", ",", "180", ",", "180", ",", "28", ",", "25", ",", "154", 
             ",", "156"}], "}"}], ",", 
           RowBox[{"{", 
            RowBox[{
            "118", ",", "180", ",", "180", ",", "28", ",", "25", ",", "154", 
             ",", "159"}], "}"}], ",", 
           RowBox[{"{", 
            RowBox[{
            "118", ",", "180", ",", "180", ",", "28", ",", "25", ",", "154", 
             ",", "162"}], "}"}], ",", 
           RowBox[{"{", 
            RowBox[{
            "118", ",", "180", ",", "180", ",", "28", ",", "25", ",", "154", 
             ",", "165"}], "}"}]}], "}"}]}], "}"}], ",", 
       RowBox[{"{", 
        RowBox[{
         RowBox[{"{", 
          RowBox[{
           RowBox[{"{", 
            RowBox[{
            "118", ",", "180", ",", "180", ",", "28", ",", "28", ",", "145", 
             ",", "156"}], "}"}], ",", 
           RowBox[{"{", 
            RowBox[{
            "118", ",", "180", ",", "180", ",", "28", ",", "28", ",", "145", 
             ",", "159"}], "}"}], ",", 
           RowBox[{"{", 
            RowBox[{
            "118", ",", "180", ",", "180", ",", "28", ",", "28", ",", "145", 
             ",", "162"}], "}"}], ",", 
           RowBox[{"{", 
            RowBox[{
            "118", ",", "180", ",", "180", ",", "28", ",", "28", ",", "145", 
             ",", "165"}], "}"}]}], "}"}], ",", 
         RowBox[{"{", 
          RowBox[{
           RowBox[{"{", 
            RowBox[{
            "118", ",", "180", ",", "180", ",", "28", ",", "28", ",", "148", 
             ",", "156"}], "}"}], ",", 
           RowBox[{"{", 
            RowBox[{
            "118", ",", "180", ",", "180", ",", "28", ",", "28", ",", "148", 
             ",", "159"}], "}"}], ",", 
           RowBox[{"{", 
            RowBox[{
            "118", ",", "180", ",", "180", ",", "28", ",", "28", ",", "148", 
             ",", "162"}], "}"}], ",", 
           RowBox[{"{", 
            RowBox[{
            "118", ",", "180", ",", "180", ",", "28", ",", "28", ",", "148", 
             ",", "165"}], "}"}]}], "}"}], ",", 
         RowBox[{"{", 
          RowBox[{
           RowBox[{"{", 
            RowBox[{
            "118", ",", "180", ",", "180", ",", "28", ",", "28", ",", "151", 
             ",", "156"}], "}"}], ",", 
           RowBox[{"{", 
            RowBox[{
            "118", ",", "180", ",", "180", ",", "28", ",", "28", ",", "151", 
             ",", "159"}], "}"}], ",", 
           RowBox[{"{", 
            RowBox[{
            "118", ",", "180", ",", "180", ",", "28", ",", "28", ",", "151", 
             ",", "162"}], "}"}], ",", 
           RowBox[{"{", 
            RowBox[{
            "118", ",", "180", ",", "180", ",", "28", ",", "28", ",", "151", 
             ",", "165"}], "}"}]}], "}"}], ",", 
         RowBox[{"{", 
          RowBox[{
           RowBox[{"{", 
            RowBox[{
            "118", ",", "180", ",", "180", ",", "28", ",", "28", ",", "154", 
             ",", "156"}], "}"}], ",", 
           RowBox[{"{", 
            RowBox[{
            "118", ",", "180", ",", "180", ",", "28", ",", "28", ",", "154", 
             ",", "159"}], "}"}], ",", 
           RowBox[{"{", 
            RowBox[{
            "118", ",", "180", ",", "180", ",", "28", ",", "28", ",", "154", 
             ",", "162"}], "}"}], ",", 
           RowBox[{"{", 
            RowBox[{
            "118", ",", "180", ",", "180", ",", "28", ",", "28", ",", "154", 
             ",", "165"}], "}"}]}], "}"}]}], "}"}], ",", 
       RowBox[{"{", 
        RowBox[{
         RowBox[{"{", 
          RowBox[{
           RowBox[{"{", 
            RowBox[{
            "118", ",", "180", ",", "180", ",", "28", ",", "31", ",", "145", 
             ",", "156"}], "}"}], ",", 
           RowBox[{"{", 
            RowBox[{
            "118", ",", "180", ",", "180", ",", "28", ",", "31", ",", "145", 
             ",", "159"}], "}"}], ",", 
           RowBox[{"{", 
            RowBox[{
            "118", ",", "180", ",", "180", ",", "28", ",", "31", ",", "145", 
             ",", "162"}], "}"}], ",", 
           RowBox[{"{", 
            RowBox[{
            "118", ",", "180", ",", "180", ",", "28", ",", "31", ",", "145", 
             ",", "165"}], "}"}]}], "}"}], ",", 
         RowBox[{"{", 
          RowBox[{
           RowBox[{"{", 
            RowBox[{
            "118", ",", "180", ",", "180", ",", "28", ",", "31", ",", "148", 
             ",", "156"}], "}"}], ",", 
           RowBox[{"{", 
            RowBox[{
            "118", ",", "180", ",", "180", ",", "28", ",", "31", ",", "148", 
             ",", "159"}], "}"}], ",", 
           RowBox[{"{", 
            RowBox[{
            "118", ",", "180", ",", "180", ",", "28", ",", "31", ",", "148", 
             ",", "162"}], "}"}], ",", 
           RowBox[{"{", 
            RowBox[{
            "118", ",", "180", ",", "180", ",", "28", ",", "31", ",", "148", 
             ",", "165"}], "}"}]}], "}"}], ",", 
         RowBox[{"{", 
          RowBox[{
           RowBox[{"{", 
            RowBox[{
            "118", ",", "180", ",", "180", ",", "28", ",", "31", ",", "151", 
             ",", "156"}], "}"}], ",", 
           RowBox[{"{", 
            RowBox[{
            "118", ",", "180", ",", "180", ",", "28", ",", "31", ",", "151", 
             ",", "159"}], "}"}], ",", 
           RowBox[{"{", 
            RowBox[{
            "118", ",", "180", ",", "180", ",", "28", ",", "31", ",", "151", 
             ",", "162"}], "}"}], ",", 
           RowBox[{"{", 
            RowBox[{
            "118", ",", "180", ",", "180", ",", "28", ",", "31", ",", "151", 
             ",", "165"}], "}"}]}], "}"}], ",", 
         RowBox[{"{", 
          RowBox[{
           RowBox[{"{", 
            RowBox[{
            "118", ",", "180", ",", "180", ",", "28", ",", "31", ",", "154", 
             ",", "156"}], "}"}], ",", 
           RowBox[{"{", 
            RowBox[{
            "118", ",", "180", ",", "180", ",", "28", ",", "31", ",", "154", 
             ",", "159"}], "}"}], ",", 
           RowBox[{"{", 
            RowBox[{
            "118", ",", "180", ",", "180", ",", "28", ",", "31", ",", "154", 
             ",", "162"}], "}"}], ",", 
           RowBox[{"{", 
            RowBox[{
            "118", ",", "180", ",", "180", ",", "28", ",", "31", ",", "154", 
             ",", "165"}], "}"}]}], "}"}]}], "}"}]}], "}"}], ",", 
     RowBox[{"{", 
      RowBox[{
       RowBox[{"{", 
        RowBox[{
         RowBox[{"{", 
          RowBox[{
           RowBox[{"{", 
            RowBox[{
            "118", ",", "180", ",", "180", ",", "31", ",", "22", ",", "145", 
             ",", "156"}], "}"}], ",", 
           RowBox[{"{", 
            RowBox[{
            "118", ",", "180", ",", "180", ",", "31", ",", "22", ",", "145", 
             ",", "159"}], "}"}], ",", 
           RowBox[{"{", 
            RowBox[{
            "118", ",", "180", ",", "180", ",", "31", ",", "22", ",", "145", 
             ",", "162"}], "}"}], ",", 
           RowBox[{"{", 
            RowBox[{
            "118", ",", "180", ",", "180", ",", "31", ",", "22", ",", "145", 
             ",", "165"}], "}"}]}], "}"}], ",", 
         RowBox[{"{", 
          RowBox[{
           RowBox[{"{", 
            RowBox[{
            "118", ",", "180", ",", "180", ",", "31", ",", "22", ",", "148", 
             ",", "156"}], "}"}], ",", 
           RowBox[{"{", 
            RowBox[{
            "118", ",", "180", ",", "180", ",", "31", ",", "22", ",", "148", 
             ",", "159"}], "}"}], ",", 
           RowBox[{"{", 
            RowBox[{
            "118", ",", "180", ",", "180", ",", "31", ",", "22", ",", "148", 
             ",", "162"}], "}"}], ",", 
           RowBox[{"{", 
            RowBox[{
            "118", ",", "180", ",", "180", ",", "31", ",", "22", ",", "148", 
             ",", "165"}], "}"}]}], "}"}], ",", 
         RowBox[{"{", 
          RowBox[{
           RowBox[{"{", 
            RowBox[{
            "118", ",", "180", ",", "180", ",", "31", ",", "22", ",", "151", 
             ",", "156"}], "}"}], ",", 
           RowBox[{"{", 
            RowBox[{
            "118", ",", "180", ",", "180", ",", "31", ",", "22", ",", "151", 
             ",", "159"}], "}"}], ",", 
           RowBox[{"{", 
            RowBox[{
            "118", ",", "180", ",", "180", ",", "31", ",", "22", ",", "151", 
             ",", "162"}], "}"}], ",", 
           RowBox[{"{", 
            RowBox[{
            "118", ",", "180", ",", "180", ",", "31", ",", "22", ",", "151", 
             ",", "165"}], "}"}]}], "}"}], ",", 
         RowBox[{"{", 
          RowBox[{
           RowBox[{"{", 
            RowBox[{
            "118", ",", "180", ",", "180", ",", "31", ",", "22", ",", "154", 
             ",", "156"}], "}"}], ",", 
           RowBox[{"{", 
            RowBox[{
            "118", ",", "180", ",", "180", ",", "31", ",", "22", ",", "154", 
             ",", "159"}], "}"}], ",", 
           RowBox[{"{", 
            RowBox[{
            "118", ",", "180", ",", "180", ",", "31", ",", "22", ",", "154", 
             ",", "162"}], "}"}], ",", 
           RowBox[{"{", 
            RowBox[{
            "118", ",", "180", ",", "180", ",", "31", ",", "22", ",", "154", 
             ",", "165"}], "}"}]}], "}"}]}], "}"}], ",", 
       RowBox[{"{", 
        RowBox[{
         RowBox[{"{", 
          RowBox[{
           RowBox[{"{", 
            RowBox[{
            "118", ",", "180", ",", "180", ",", "31", ",", "25", ",", "145", 
             ",", "156"}], "}"}], ",", 
           RowBox[{"{", 
            RowBox[{
            "118", ",", "180", ",", "180", ",", "31", ",", "25", ",", "145", 
             ",", "159"}], "}"}], ",", 
           RowBox[{"{", 
            RowBox[{
            "118", ",", "180", ",", "180", ",", "31", ",", "25", ",", "145", 
             ",", "162"}], "}"}], ",", 
           RowBox[{"{", 
            RowBox[{
            "118", ",", "180", ",", "180", ",", "31", ",", "25", ",", "145", 
             ",", "165"}], "}"}]}], "}"}], ",", 
         RowBox[{"{", 
          RowBox[{
           RowBox[{"{", 
            RowBox[{
            "118", ",", "180", ",", "180", ",", "31", ",", "25", ",", "148", 
             ",", "156"}], "}"}], ",", 
           RowBox[{"{", 
            RowBox[{
            "118", ",", "180", ",", "180", ",", "31", ",", "25", ",", "148", 
             ",", "159"}], "}"}], ",", 
           RowBox[{"{", 
            RowBox[{
            "118", ",", "180", ",", "180", ",", "31", ",", "25", ",", "148", 
             ",", "162"}], "}"}], ",", 
           RowBox[{"{", 
            RowBox[{
            "118", ",", "180", ",", "180", ",", "31", ",", "25", ",", "148", 
             ",", "165"}], "}"}]}], "}"}], ",", 
         RowBox[{"{", 
          RowBox[{
           RowBox[{"{", 
            RowBox[{
            "118", ",", "180", ",", "180", ",", "31", ",", "25", ",", "151", 
             ",", "156"}], "}"}], ",", 
           RowBox[{"{", 
            RowBox[{
            "118", ",", "180", ",", "180", ",", "31", ",", "25", ",", "151", 
             ",", "159"}], "}"}], ",", 
           RowBox[{"{", 
            RowBox[{
            "118", ",", "180", ",", "180", ",", "31", ",", "25", ",", "151", 
             ",", "162"}], "}"}], ",", 
           RowBox[{"{", 
            RowBox[{
            "118", ",", "180", ",", "180", ",", "31", ",", "25", ",", "151", 
             ",", "165"}], "}"}]}], "}"}], ",", 
         RowBox[{"{", 
          RowBox[{
           RowBox[{"{", 
            RowBox[{
            "118", ",", "180", ",", "180", ",", "31", ",", "25", ",", "154", 
             ",", "156"}], "}"}], ",", 
           RowBox[{"{", 
            RowBox[{
            "118", ",", "180", ",", "180", ",", "31", ",", "25", ",", "154", 
             ",", "159"}], "}"}], ",", 
           RowBox[{"{", 
            RowBox[{
            "118", ",", "180", ",", "180", ",", "31", ",", "25", ",", "154", 
             ",", "162"}], "}"}], ",", 
           RowBox[{"{", 
            RowBox[{
            "118", ",", "180", ",", "180", ",", "31", ",", "25", ",", "154", 
             ",", "165"}], "}"}]}], "}"}]}], "}"}], ",", 
       RowBox[{"{", 
        RowBox[{
         RowBox[{"{", 
          RowBox[{
           RowBox[{"{", 
            RowBox[{
            "118", ",", "180", ",", "180", ",", "31", ",", "28", ",", "145", 
             ",", "156"}], "}"}], ",", 
           RowBox[{"{", 
            RowBox[{
            "118", ",", "180", ",", "180", ",", "31", ",", "28", ",", "145", 
             ",", "159"}], "}"}], ",", 
           RowBox[{"{", 
            RowBox[{
            "118", ",", "180", ",", "180", ",", "31", ",", "28", ",", "145", 
             ",", "162"}], "}"}], ",", 
           RowBox[{"{", 
            RowBox[{
            "118", ",", "180", ",", "180", ",", "31", ",", "28", ",", "145", 
             ",", "165"}], "}"}]}], "}"}], ",", 
         RowBox[{"{", 
          RowBox[{
           RowBox[{"{", 
            RowBox[{
            "118", ",", "180", ",", "180", ",", "31", ",", "28", ",", "148", 
             ",", "156"}], "}"}], ",", 
           RowBox[{"{", 
            RowBox[{
            "118", ",", "180", ",", "180", ",", "31", ",", "28", ",", "148", 
             ",", "159"}], "}"}], ",", 
           RowBox[{"{", 
            RowBox[{
            "118", ",", "180", ",", "180", ",", "31", ",", "28", ",", "148", 
             ",", "162"}], "}"}], ",", 
           RowBox[{"{", 
            RowBox[{
            "118", ",", "180", ",", "180", ",", "31", ",", "28", ",", "148", 
             ",", "165"}], "}"}]}], "}"}], ",", 
         RowBox[{"{", 
          RowBox[{
           RowBox[{"{", 
            RowBox[{
            "118", ",", "180", ",", "180", ",", "31", ",", "28", ",", "151", 
             ",", "156"}], "}"}], ",", 
           RowBox[{"{", 
            RowBox[{
            "118", ",", "180", ",", "180", ",", "31", ",", "28", ",", "151", 
             ",", "159"}], "}"}], ",", 
           RowBox[{"{", 
            RowBox[{
            "118", ",", "180", ",", "180", ",", "31", ",", "28", ",", "151", 
             ",", "162"}], "}"}], ",", 
           RowBox[{"{", 
            RowBox[{
            "118", ",", "180", ",", "180", ",", "31", ",", "28", ",", "151", 
             ",", "165"}], "}"}]}], "}"}], ",", 
         RowBox[{"{", 
          RowBox[{
           RowBox[{"{", 
            RowBox[{
            "118", ",", "180", ",", "180", ",", "31", ",", "28", ",", "154", 
             ",", "156"}], "}"}], ",", 
           RowBox[{"{", 
            RowBox[{
            "118", ",", "180", ",", "180", ",", "31", ",", "28", ",", "154", 
             ",", "159"}], "}"}], ",", 
           RowBox[{"{", 
            RowBox[{
            "118", ",", "180", ",", "180", ",", "31", ",", "28", ",", "154", 
             ",", "162"}], "}"}], ",", 
           RowBox[{"{", 
            RowBox[{
            "118", ",", "180", ",", "180", ",", "31", ",", "28", ",", "154", 
             ",", "165"}], "}"}]}], "}"}]}], "}"}], ",", 
       RowBox[{"{", 
        RowBox[{
         RowBox[{"{", 
          RowBox[{
           RowBox[{"{", 
            RowBox[{
            "118", ",", "180", ",", "180", ",", "31", ",", "31", ",", "145", 
             ",", "156"}], "}"}], ",", 
           RowBox[{"{", 
            RowBox[{
            "118", ",", "180", ",", "180", ",", "31", ",", "31", ",", "145", 
             ",", "159"}], "}"}], ",", 
           RowBox[{"{", 
            RowBox[{
            "118", ",", "180", ",", "180", ",", "31", ",", "31", ",", "145", 
             ",", "162"}], "}"}], ",", 
           RowBox[{"{", 
            RowBox[{
            "118", ",", "180", ",", "180", ",", "31", ",", "31", ",", "145", 
             ",", "165"}], "}"}]}], "}"}], ",", 
         RowBox[{"{", 
          RowBox[{
           RowBox[{"{", 
            RowBox[{
            "118", ",", "180", ",", "180", ",", "31", ",", "31", ",", "148", 
             ",", "156"}], "}"}], ",", 
           RowBox[{"{", 
            RowBox[{
            "118", ",", "180", ",", "180", ",", "31", ",", "31", ",", "148", 
             ",", "159"}], "}"}], ",", 
           RowBox[{"{", 
            RowBox[{
            "118", ",", "180", ",", "180", ",", "31", ",", "31", ",", "148", 
             ",", "162"}], "}"}], ",", 
           RowBox[{"{", 
            RowBox[{
            "118", ",", "180", ",", "180", ",", "31", ",", "31", ",", "148", 
             ",", "165"}], "}"}]}], "}"}], ",", 
         RowBox[{"{", 
          RowBox[{
           RowBox[{"{", 
            RowBox[{
            "118", ",", "180", ",", "180", ",", "31", ",", "31", ",", "151", 
             ",", "156"}], "}"}], ",", 
           RowBox[{"{", 
            RowBox[{
            "118", ",", "180", ",", "180", ",", "31", ",", "31", ",", "151", 
             ",", "159"}], "}"}], ",", 
           RowBox[{"{", 
            RowBox[{
            "118", ",", "180", ",", "180", ",", "31", ",", "31", ",", "151", 
             ",", "162"}], "}"}], ",", 
           RowBox[{"{", 
            RowBox[{
            "118", ",", "180", ",", "180", ",", "31", ",", "31", ",", "151", 
             ",", "165"}], "}"}]}], "}"}], ",", 
         RowBox[{"{", 
          RowBox[{
           RowBox[{"{", 
            RowBox[{
            "118", ",", "180", ",", "180", ",", "31", ",", "31", ",", "154", 
             ",", "156"}], "}"}], ",", 
           RowBox[{"{", 
            RowBox[{
            "118", ",", "180", ",", "180", ",", "31", ",", "31", ",", "154", 
             ",", "159"}], "}"}], ",", 
           RowBox[{"{", 
            RowBox[{
            "118", ",", "180", ",", "180", ",", "31", ",", "31", ",", "154", 
             ",", "162"}], "}"}], ",", 
           RowBox[{"{", 
            RowBox[{
            "118", ",", "180", ",", "180", ",", "31", ",", "31", ",", "154", 
             ",", "165"}], "}"}]}], "}"}]}], "}"}]}], "}"}]}], "}"}], ",", 
   RowBox[{"{", 
    RowBox[{
     RowBox[{"{", 
      RowBox[{
       RowBox[{"{", 
        RowBox[{
         RowBox[{"{", 
          RowBox[{
           RowBox[{"{", 
            RowBox[{
            "118", ",", "180", ",", "183", ",", "22", ",", "22", ",", "145", 
             ",", "156"}], "}"}], ",", 
           RowBox[{"{", 
            RowBox[{
            "118", ",", "180", ",", "183", ",", "22", ",", "22", ",", "145", 
             ",", "159"}], "}"}], ",", 
           RowBox[{"{", 
            RowBox[{
            "118", ",", "180", ",", "183", ",", "22", ",", "22", ",", "145", 
             ",", "162"}], "}"}], ",", 
           RowBox[{"{", 
            RowBox[{
            "118", ",", "180", ",", "183", ",", "22", ",", "22", ",", "145", 
             ",", "165"}], "}"}]}], "}"}], ",", 
         RowBox[{"{", 
          RowBox[{
           RowBox[{"{", 
            RowBox[{
            "118", ",", "180", ",", "183", ",", "22", ",", "22", ",", "148", 
             ",", "156"}], "}"}], ",", 
           RowBox[{"{", 
            RowBox[{
            "118", ",", "180", ",", "183", ",", "22", ",", "22", ",", "148", 
             ",", "159"}], "}"}], ",", 
           RowBox[{"{", 
            RowBox[{
            "118", ",", "180", ",", "183", ",", "22", ",", "22", ",", "148", 
             ",", "162"}], "}"}], ",", 
           RowBox[{"{", 
            RowBox[{
            "118", ",", "180", ",", "183", ",", "22", ",", "22", ",", "148", 
             ",", "165"}], "}"}]}], "}"}], ",", 
         RowBox[{"{", 
          RowBox[{
           RowBox[{"{", 
            RowBox[{
            "118", ",", "180", ",", "183", ",", "22", ",", "22", ",", "151", 
             ",", "156"}], "}"}], ",", 
           RowBox[{"{", 
            RowBox[{
            "118", ",", "180", ",", "183", ",", "22", ",", "22", ",", "151", 
             ",", "159"}], "}"}], ",", 
           RowBox[{"{", 
            RowBox[{
            "118", ",", "180", ",", "183", ",", "22", ",", "22", ",", "151", 
             ",", "162"}], "}"}], ",", 
           RowBox[{"{", 
            RowBox[{
            "118", ",", "180", ",", "183", ",", "22", ",", "22", ",", "151", 
             ",", "165"}], "}"}]}], "}"}], ",", 
         RowBox[{"{", 
          RowBox[{
           RowBox[{"{", 
            RowBox[{
            "118", ",", "180", ",", "183", ",", "22", ",", "22", ",", "154", 
             ",", "156"}], "}"}], ",", 
           RowBox[{"{", 
            RowBox[{
            "118", ",", "180", ",", "183", ",", "22", ",", "22", ",", "154", 
             ",", "159"}], "}"}], ",", 
           RowBox[{"{", 
            RowBox[{
            "118", ",", "180", ",", "183", ",", "22", ",", "22", ",", "154", 
             ",", "162"}], "}"}], ",", 
           RowBox[{"{", 
            RowBox[{
            "118", ",", "180", ",", "183", ",", "22", ",", "22", ",", "154", 
             ",", "165"}], "}"}]}], "}"}]}], "}"}], ",", 
       RowBox[{"{", 
        RowBox[{
         RowBox[{"{", 
          RowBox[{
           RowBox[{"{", 
            RowBox[{
            "118", ",", "180", ",", "183", ",", "22", ",", "25", ",", "145", 
             ",", "156"}], "}"}], ",", 
           RowBox[{"{", 
            RowBox[{
            "118", ",", "180", ",", "183", ",", "22", ",", "25", ",", "145", 
             ",", "159"}], "}"}], ",", 
           RowBox[{"{", 
            RowBox[{
            "118", ",", "180", ",", "183", ",", "22", ",", "25", ",", "145", 
             ",", "162"}], "}"}], ",", 
           RowBox[{"{", 
            RowBox[{
            "118", ",", "180", ",", "183", ",", "22", ",", "25", ",", "145", 
             ",", "165"}], "}"}]}], "}"}], ",", 
         RowBox[{"{", 
          RowBox[{
           RowBox[{"{", 
            RowBox[{
            "118", ",", "180", ",", "183", ",", "22", ",", "25", ",", "148", 
             ",", "156"}], "}"}], ",", 
           RowBox[{"{", 
            RowBox[{
            "118", ",", "180", ",", "183", ",", "22", ",", "25", ",", "148", 
             ",", "159"}], "}"}], ",", 
           RowBox[{"{", 
            RowBox[{
            "118", ",", "180", ",", "183", ",", "22", ",", "25", ",", "148", 
             ",", "162"}], "}"}], ",", 
           RowBox[{"{", 
            RowBox[{
            "118", ",", "180", ",", "183", ",", "22", ",", "25", ",", "148", 
             ",", "165"}], "}"}]}], "}"}], ",", 
         RowBox[{"{", 
          RowBox[{
           RowBox[{"{", 
            RowBox[{
            "118", ",", "180", ",", "183", ",", "22", ",", "25", ",", "151", 
             ",", "156"}], "}"}], ",", 
           RowBox[{"{", 
            RowBox[{
            "118", ",", "180", ",", "183", ",", "22", ",", "25", ",", "151", 
             ",", "159"}], "}"}], ",", 
           RowBox[{"{", 
            RowBox[{
            "118", ",", "180", ",", "183", ",", "22", ",", "25", ",", "151", 
             ",", "162"}], "}"}], ",", 
           RowBox[{"{", 
            RowBox[{
            "118", ",", "180", ",", "183", ",", "22", ",", "25", ",", "151", 
             ",", "165"}], "}"}]}], "}"}], ",", 
         RowBox[{"{", 
          RowBox[{
           RowBox[{"{", 
            RowBox[{
            "118", ",", "180", ",", "183", ",", "22", ",", "25", ",", "154", 
             ",", "156"}], "}"}], ",", 
           RowBox[{"{", 
            RowBox[{
            "118", ",", "180", ",", "183", ",", "22", ",", "25", ",", "154", 
             ",", "159"}], "}"}], ",", 
           RowBox[{"{", 
            RowBox[{
            "118", ",", "180", ",", "183", ",", "22", ",", "25", ",", "154", 
             ",", "162"}], "}"}], ",", 
           RowBox[{"{", 
            RowBox[{
            "118", ",", "180", ",", "183", ",", "22", ",", "25", ",", "154", 
             ",", "165"}], "}"}]}], "}"}]}], "}"}], ",", 
       RowBox[{"{", 
        RowBox[{
         RowBox[{"{", 
          RowBox[{
           RowBox[{"{", 
            RowBox[{
            "118", ",", "180", ",", "183", ",", "22", ",", "28", ",", "145", 
             ",", "156"}], "}"}], ",", 
           RowBox[{"{", 
            RowBox[{
            "118", ",", "180", ",", "183", ",", "22", ",", "28", ",", "145", 
             ",", "159"}], "}"}], ",", 
           RowBox[{"{", 
            RowBox[{
            "118", ",", "180", ",", "183", ",", "22", ",", "28", ",", "145", 
             ",", "162"}], "}"}], ",", 
           RowBox[{"{", 
            RowBox[{
            "118", ",", "180", ",", "183", ",", "22", ",", "28", ",", "145", 
             ",", "165"}], "}"}]}], "}"}], ",", 
         RowBox[{"{", 
          RowBox[{
           RowBox[{"{", 
            RowBox[{
            "118", ",", "180", ",", "183", ",", "22", ",", "28", ",", "148", 
             ",", "156"}], "}"}], ",", 
           RowBox[{"{", 
            RowBox[{
            "118", ",", "180", ",", "183", ",", "22", ",", "28", ",", "148", 
             ",", "159"}], "}"}], ",", 
           RowBox[{"{", 
            RowBox[{
            "118", ",", "180", ",", "183", ",", "22", ",", "28", ",", "148", 
             ",", "162"}], "}"}], ",", 
           RowBox[{"{", 
            RowBox[{
            "118", ",", "180", ",", "183", ",", "22", ",", "28", ",", "148", 
             ",", "165"}], "}"}]}], "}"}], ",", 
         RowBox[{"{", 
          RowBox[{
           RowBox[{"{", 
            RowBox[{
            "118", ",", "180", ",", "183", ",", "22", ",", "28", ",", "151", 
             ",", "156"}], "}"}], ",", 
           RowBox[{"{", 
            RowBox[{
            "118", ",", "180", ",", "183", ",", "22", ",", "28", ",", "151", 
             ",", "159"}], "}"}], ",", 
           RowBox[{"{", 
            RowBox[{
            "118", ",", "180", ",", "183", ",", "22", ",", "28", ",", "151", 
             ",", "162"}], "}"}], ",", 
           RowBox[{"{", 
            RowBox[{
            "118", ",", "180", ",", "183", ",", "22", ",", "28", ",", "151", 
             ",", "165"}], "}"}]}], "}"}], ",", 
         RowBox[{"{", 
          RowBox[{
           RowBox[{"{", 
            RowBox[{
            "118", ",", "180", ",", "183", ",", "22", ",", "28", ",", "154", 
             ",", "156"}], "}"}], ",", 
           RowBox[{"{", 
            RowBox[{
            "118", ",", "180", ",", "183", ",", "22", ",", "28", ",", "154", 
             ",", "159"}], "}"}], ",", 
           RowBox[{"{", 
            RowBox[{
            "118", ",", "180", ",", "183", ",", "22", ",", "28", ",", "154", 
             ",", "162"}], "}"}], ",", 
           RowBox[{"{", 
            RowBox[{
            "118", ",", "180", ",", "183", ",", "22", ",", "28", ",", "154", 
             ",", "165"}], "}"}]}], "}"}]}], "}"}], ",", 
       RowBox[{"{", 
        RowBox[{
         RowBox[{"{", 
          RowBox[{
           RowBox[{"{", 
            RowBox[{
            "118", ",", "180", ",", "183", ",", "22", ",", "31", ",", "145", 
             ",", "156"}], "}"}], ",", 
           RowBox[{"{", 
            RowBox[{
            "118", ",", "180", ",", "183", ",", "22", ",", "31", ",", "145", 
             ",", "159"}], "}"}], ",", 
           RowBox[{"{", 
            RowBox[{
            "118", ",", "180", ",", "183", ",", "22", ",", "31", ",", "145", 
             ",", "162"}], "}"}], ",", 
           RowBox[{"{", 
            RowBox[{
            "118", ",", "180", ",", "183", ",", "22", ",", "31", ",", "145", 
             ",", "165"}], "}"}]}], "}"}], ",", 
         RowBox[{"{", 
          RowBox[{
           RowBox[{"{", 
            RowBox[{
            "118", ",", "180", ",", "183", ",", "22", ",", "31", ",", "148", 
             ",", "156"}], "}"}], ",", 
           RowBox[{"{", 
            RowBox[{
            "118", ",", "180", ",", "183", ",", "22", ",", "31", ",", "148", 
             ",", "159"}], "}"}], ",", 
           RowBox[{"{", 
            RowBox[{
            "118", ",", "180", ",", "183", ",", "22", ",", "31", ",", "148", 
             ",", "162"}], "}"}], ",", 
           RowBox[{"{", 
            RowBox[{
            "118", ",", "180", ",", "183", ",", "22", ",", "31", ",", "148", 
             ",", "165"}], "}"}]}], "}"}], ",", 
         RowBox[{"{", 
          RowBox[{
           RowBox[{"{", 
            RowBox[{
            "118", ",", "180", ",", "183", ",", "22", ",", "31", ",", "151", 
             ",", "156"}], "}"}], ",", 
           RowBox[{"{", 
            RowBox[{
            "118", ",", "180", ",", "183", ",", "22", ",", "31", ",", "151", 
             ",", "159"}], "}"}], ",", 
           RowBox[{"{", 
            RowBox[{
            "118", ",", "180", ",", "183", ",", "22", ",", "31", ",", "151", 
             ",", "162"}], "}"}], ",", 
           RowBox[{"{", 
            RowBox[{
            "118", ",", "180", ",", "183", ",", "22", ",", "31", ",", "151", 
             ",", "165"}], "}"}]}], "}"}], ",", 
         RowBox[{"{", 
          RowBox[{
           RowBox[{"{", 
            RowBox[{
            "118", ",", "180", ",", "183", ",", "22", ",", "31", ",", "154", 
             ",", "156"}], "}"}], ",", 
           RowBox[{"{", 
            RowBox[{
            "118", ",", "180", ",", "183", ",", "22", ",", "31", ",", "154", 
             ",", "159"}], "}"}], ",", 
           RowBox[{"{", 
            RowBox[{
            "118", ",", "180", ",", "183", ",", "22", ",", "31", ",", "154", 
             ",", "162"}], "}"}], ",", 
           RowBox[{"{", 
            RowBox[{
            "118", ",", "180", ",", "183", ",", "22", ",", "31", ",", "154", 
             ",", "165"}], "}"}]}], "}"}]}], "}"}]}], "}"}], ",", 
     RowBox[{"{", 
      RowBox[{
       RowBox[{"{", 
        RowBox[{
         RowBox[{"{", 
          RowBox[{
           RowBox[{"{", 
            RowBox[{
            "118", ",", "180", ",", "183", ",", "25", ",", "22", ",", "145", 
             ",", "156"}], "}"}], ",", 
           RowBox[{"{", 
            RowBox[{
            "118", ",", "180", ",", "183", ",", "25", ",", "22", ",", "145", 
             ",", "159"}], "}"}], ",", 
           RowBox[{"{", 
            RowBox[{
            "118", ",", "180", ",", "183", ",", "25", ",", "22", ",", "145", 
             ",", "162"}], "}"}], ",", 
           RowBox[{"{", 
            RowBox[{
            "118", ",", "180", ",", "183", ",", "25", ",", "22", ",", "145", 
             ",", "165"}], "}"}]}], "}"}], ",", 
         RowBox[{"{", 
          RowBox[{
           RowBox[{"{", 
            RowBox[{
            "118", ",", "180", ",", "183", ",", "25", ",", "22", ",", "148", 
             ",", "156"}], "}"}], ",", 
           RowBox[{"{", 
            RowBox[{
            "118", ",", "180", ",", "183", ",", "25", ",", "22", ",", "148", 
             ",", "159"}], "}"}], ",", 
           RowBox[{"{", 
            RowBox[{
            "118", ",", "180", ",", "183", ",", "25", ",", "22", ",", "148", 
             ",", "162"}], "}"}], ",", 
           RowBox[{"{", 
            RowBox[{
            "118", ",", "180", ",", "183", ",", "25", ",", "22", ",", "148", 
             ",", "165"}], "}"}]}], "}"}], ",", 
         RowBox[{"{", 
          RowBox[{
           RowBox[{"{", 
            RowBox[{
            "118", ",", "180", ",", "183", ",", "25", ",", "22", ",", "151", 
             ",", "156"}], "}"}], ",", 
           RowBox[{"{", 
            RowBox[{
            "118", ",", "180", ",", "183", ",", "25", ",", "22", ",", "151", 
             ",", "159"}], "}"}], ",", 
           RowBox[{"{", 
            RowBox[{
            "118", ",", "180", ",", "183", ",", "25", ",", "22", ",", "151", 
             ",", "162"}], "}"}], ",", 
           RowBox[{"{", 
            RowBox[{
            "118", ",", "180", ",", "183", ",", "25", ",", "22", ",", "151", 
             ",", "165"}], "}"}]}], "}"}], ",", 
         RowBox[{"{", 
          RowBox[{
           RowBox[{"{", 
            RowBox[{
            "118", ",", "180", ",", "183", ",", "25", ",", "22", ",", "154", 
             ",", "156"}], "}"}], ",", 
           RowBox[{"{", 
            RowBox[{
            "118", ",", "180", ",", "183", ",", "25", ",", "22", ",", "154", 
             ",", "159"}], "}"}], ",", 
           RowBox[{"{", 
            RowBox[{
            "118", ",", "180", ",", "183", ",", "25", ",", "22", ",", "154", 
             ",", "162"}], "}"}], ",", 
           RowBox[{"{", 
            RowBox[{
            "118", ",", "180", ",", "183", ",", "25", ",", "22", ",", "154", 
             ",", "165"}], "}"}]}], "}"}]}], "}"}], ",", 
       RowBox[{"{", 
        RowBox[{
         RowBox[{"{", 
          RowBox[{
           RowBox[{"{", 
            RowBox[{
            "118", ",", "180", ",", "183", ",", "25", ",", "25", ",", "145", 
             ",", "156"}], "}"}], ",", 
           RowBox[{"{", 
            RowBox[{
            "118", ",", "180", ",", "183", ",", "25", ",", "25", ",", "145", 
             ",", "159"}], "}"}], ",", 
           RowBox[{"{", 
            RowBox[{
            "118", ",", "180", ",", "183", ",", "25", ",", "25", ",", "145", 
             ",", "162"}], "}"}], ",", 
           RowBox[{"{", 
            RowBox[{
            "118", ",", "180", ",", "183", ",", "25", ",", "25", ",", "145", 
             ",", "165"}], "}"}]}], "}"}], ",", 
         RowBox[{"{", 
          RowBox[{
           RowBox[{"{", 
            RowBox[{
            "118", ",", "180", ",", "183", ",", "25", ",", "25", ",", "148", 
             ",", "156"}], "}"}], ",", 
           RowBox[{"{", 
            RowBox[{
            "118", ",", "180", ",", "183", ",", "25", ",", "25", ",", "148", 
             ",", "159"}], "}"}], ",", 
           RowBox[{"{", 
            RowBox[{
            "118", ",", "180", ",", "183", ",", "25", ",", "25", ",", "148", 
             ",", "162"}], "}"}], ",", 
           RowBox[{"{", 
            RowBox[{
            "118", ",", "180", ",", "183", ",", "25", ",", "25", ",", "148", 
             ",", "165"}], "}"}]}], "}"}], ",", 
         RowBox[{"{", 
          RowBox[{
           RowBox[{"{", 
            RowBox[{
            "118", ",", "180", ",", "183", ",", "25", ",", "25", ",", "151", 
             ",", "156"}], "}"}], ",", 
           RowBox[{"{", 
            RowBox[{
            "118", ",", "180", ",", "183", ",", "25", ",", "25", ",", "151", 
             ",", "159"}], "}"}], ",", 
           RowBox[{"{", 
            RowBox[{
            "118", ",", "180", ",", "183", ",", "25", ",", "25", ",", "151", 
             ",", "162"}], "}"}], ",", 
           RowBox[{"{", 
            RowBox[{
            "118", ",", "180", ",", "183", ",", "25", ",", "25", ",", "151", 
             ",", "165"}], "}"}]}], "}"}], ",", 
         RowBox[{"{", 
          RowBox[{
           RowBox[{"{", 
            RowBox[{
            "118", ",", "180", ",", "183", ",", "25", ",", "25", ",", "154", 
             ",", "156"}], "}"}], ",", 
           RowBox[{"{", 
            RowBox[{
            "118", ",", "180", ",", "183", ",", "25", ",", "25", ",", "154", 
             ",", "159"}], "}"}], ",", 
           RowBox[{"{", 
            RowBox[{
            "118", ",", "180", ",", "183", ",", "25", ",", "25", ",", "154", 
             ",", "162"}], "}"}], ",", 
           RowBox[{"{", 
            RowBox[{
            "118", ",", "180", ",", "183", ",", "25", ",", "25", ",", "154", 
             ",", "165"}], "}"}]}], "}"}]}], "}"}], ",", 
       RowBox[{"{", 
        RowBox[{
         RowBox[{"{", 
          RowBox[{
           RowBox[{"{", 
            RowBox[{
            "118", ",", "180", ",", "183", ",", "25", ",", "28", ",", "145", 
             ",", "156"}], "}"}], ",", 
           RowBox[{"{", 
            RowBox[{
            "118", ",", "180", ",", "183", ",", "25", ",", "28", ",", "145", 
             ",", "159"}], "}"}], ",", 
           RowBox[{"{", 
            RowBox[{
            "118", ",", "180", ",", "183", ",", "25", ",", "28", ",", "145", 
             ",", "162"}], "}"}], ",", 
           RowBox[{"{", 
            RowBox[{
            "118", ",", "180", ",", "183", ",", "25", ",", "28", ",", "145", 
             ",", "165"}], "}"}]}], "}"}], ",", 
         RowBox[{"{", 
          RowBox[{
           RowBox[{"{", 
            RowBox[{
            "118", ",", "180", ",", "183", ",", "25", ",", "28", ",", "148", 
             ",", "156"}], "}"}], ",", 
           RowBox[{"{", 
            RowBox[{
            "118", ",", "180", ",", "183", ",", "25", ",", "28", ",", "148", 
             ",", "159"}], "}"}], ",", 
           RowBox[{"{", 
            RowBox[{
            "118", ",", "180", ",", "183", ",", "25", ",", "28", ",", "148", 
             ",", "162"}], "}"}], ",", 
           RowBox[{"{", 
            RowBox[{
            "118", ",", "180", ",", "183", ",", "25", ",", "28", ",", "148", 
             ",", "165"}], "}"}]}], "}"}], ",", 
         RowBox[{"{", 
          RowBox[{
           RowBox[{"{", 
            RowBox[{
            "118", ",", "180", ",", "183", ",", "25", ",", "28", ",", "151", 
             ",", "156"}], "}"}], ",", 
           RowBox[{"{", 
            RowBox[{
            "118", ",", "180", ",", "183", ",", "25", ",", "28", ",", "151", 
             ",", "159"}], "}"}], ",", 
           RowBox[{"{", 
            RowBox[{
            "118", ",", "180", ",", "183", ",", "25", ",", "28", ",", "151", 
             ",", "162"}], "}"}], ",", 
           RowBox[{"{", 
            RowBox[{
            "118", ",", "180", ",", "183", ",", "25", ",", "28", ",", "151", 
             ",", "165"}], "}"}]}], "}"}], ",", 
         RowBox[{"{", 
          RowBox[{
           RowBox[{"{", 
            RowBox[{
            "118", ",", "180", ",", "183", ",", "25", ",", "28", ",", "154", 
             ",", "156"}], "}"}], ",", 
           RowBox[{"{", 
            RowBox[{
            "118", ",", "180", ",", "183", ",", "25", ",", "28", ",", "154", 
             ",", "159"}], "}"}], ",", 
           RowBox[{"{", 
            RowBox[{
            "118", ",", "180", ",", "183", ",", "25", ",", "28", ",", "154", 
             ",", "162"}], "}"}], ",", 
           RowBox[{"{", 
            RowBox[{
            "118", ",", "180", ",", "183", ",", "25", ",", "28", ",", "154", 
             ",", "165"}], "}"}]}], "}"}]}], "}"}], ",", 
       RowBox[{"{", 
        RowBox[{
         RowBox[{"{", 
          RowBox[{
           RowBox[{"{", 
            RowBox[{
            "118", ",", "180", ",", "183", ",", "25", ",", "31", ",", "145", 
             ",", "156"}], "}"}], ",", 
           RowBox[{"{", 
            RowBox[{
            "118", ",", "180", ",", "183", ",", "25", ",", "31", ",", "145", 
             ",", "159"}], "}"}], ",", 
           RowBox[{"{", 
            RowBox[{
            "118", ",", "180", ",", "183", ",", "25", ",", "31", ",", "145", 
             ",", "162"}], "}"}], ",", 
           RowBox[{"{", 
            RowBox[{
            "118", ",", "180", ",", "183", ",", "25", ",", "31", ",", "145", 
             ",", "165"}], "}"}]}], "}"}], ",", 
         RowBox[{"{", 
          RowBox[{
           RowBox[{"{", 
            RowBox[{
            "118", ",", "180", ",", "183", ",", "25", ",", "31", ",", "148", 
             ",", "156"}], "}"}], ",", 
           RowBox[{"{", 
            RowBox[{
            "118", ",", "180", ",", "183", ",", "25", ",", "31", ",", "148", 
             ",", "159"}], "}"}], ",", 
           RowBox[{"{", 
            RowBox[{
            "118", ",", "180", ",", "183", ",", "25", ",", "31", ",", "148", 
             ",", "162"}], "}"}], ",", 
           RowBox[{"{", 
            RowBox[{
            "118", ",", "180", ",", "183", ",", "25", ",", "31", ",", "148", 
             ",", "165"}], "}"}]}], "}"}], ",", 
         RowBox[{"{", 
          RowBox[{
           RowBox[{"{", 
            RowBox[{
            "118", ",", "180", ",", "183", ",", "25", ",", "31", ",", "151", 
             ",", "156"}], "}"}], ",", 
           RowBox[{"{", 
            RowBox[{
            "118", ",", "180", ",", "183", ",", "25", ",", "31", ",", "151", 
             ",", "159"}], "}"}], ",", 
           RowBox[{"{", 
            RowBox[{
            "118", ",", "180", ",", "183", ",", "25", ",", "31", ",", "151", 
             ",", "162"}], "}"}], ",", 
           RowBox[{"{", 
            RowBox[{
            "118", ",", "180", ",", "183", ",", "25", ",", "31", ",", "151", 
             ",", "165"}], "}"}]}], "}"}], ",", 
         RowBox[{"{", 
          RowBox[{
           RowBox[{"{", 
            RowBox[{
            "118", ",", "180", ",", "183", ",", "25", ",", "31", ",", "154", 
             ",", "156"}], "}"}], ",", 
           RowBox[{"{", 
            RowBox[{
            "118", ",", "180", ",", "183", ",", "25", ",", "31", ",", "154", 
             ",", "159"}], "}"}], ",", 
           RowBox[{"{", 
            RowBox[{
            "118", ",", "180", ",", "183", ",", "25", ",", "31", ",", "154", 
             ",", "162"}], "}"}], ",", 
           RowBox[{"{", 
            RowBox[{
            "118", ",", "180", ",", "183", ",", "25", ",", "31", ",", "154", 
             ",", "165"}], "}"}]}], "}"}]}], "}"}]}], "}"}], ",", 
     RowBox[{"{", 
      RowBox[{
       RowBox[{"{", 
        RowBox[{
         RowBox[{"{", 
          RowBox[{
           RowBox[{"{", 
            RowBox[{
            "118", ",", "180", ",", "183", ",", "28", ",", "22", ",", "145", 
             ",", "156"}], "}"}], ",", 
           RowBox[{"{", 
            RowBox[{
            "118", ",", "180", ",", "183", ",", "28", ",", "22", ",", "145", 
             ",", "159"}], "}"}], ",", 
           RowBox[{"{", 
            RowBox[{
            "118", ",", "180", ",", "183", ",", "28", ",", "22", ",", "145", 
             ",", "162"}], "}"}], ",", 
           RowBox[{"{", 
            RowBox[{
            "118", ",", "180", ",", "183", ",", "28", ",", "22", ",", "145", 
             ",", "165"}], "}"}]}], "}"}], ",", 
         RowBox[{"{", 
          RowBox[{
           RowBox[{"{", 
            RowBox[{
            "118", ",", "180", ",", "183", ",", "28", ",", "22", ",", "148", 
             ",", "156"}], "}"}], ",", 
           RowBox[{"{", 
            RowBox[{
            "118", ",", "180", ",", "183", ",", "28", ",", "22", ",", "148", 
             ",", "159"}], "}"}], ",", 
           RowBox[{"{", 
            RowBox[{
            "118", ",", "180", ",", "183", ",", "28", ",", "22", ",", "148", 
             ",", "162"}], "}"}], ",", 
           RowBox[{"{", 
            RowBox[{
            "118", ",", "180", ",", "183", ",", "28", ",", "22", ",", "148", 
             ",", "165"}], "}"}]}], "}"}], ",", 
         RowBox[{"{", 
          RowBox[{
           RowBox[{"{", 
            RowBox[{
            "118", ",", "180", ",", "183", ",", "28", ",", "22", ",", "151", 
             ",", "156"}], "}"}], ",", 
           RowBox[{"{", 
            RowBox[{
            "118", ",", "180", ",", "183", ",", "28", ",", "22", ",", "151", 
             ",", "159"}], "}"}], ",", 
           RowBox[{"{", 
            RowBox[{
            "118", ",", "180", ",", "183", ",", "28", ",", "22", ",", "151", 
             ",", "162"}], "}"}], ",", 
           RowBox[{"{", 
            RowBox[{
            "118", ",", "180", ",", "183", ",", "28", ",", "22", ",", "151", 
             ",", "165"}], "}"}]}], "}"}], ",", 
         RowBox[{"{", 
          RowBox[{
           RowBox[{"{", 
            RowBox[{
            "118", ",", "180", ",", "183", ",", "28", ",", "22", ",", "154", 
             ",", "156"}], "}"}], ",", 
           RowBox[{"{", 
            RowBox[{
            "118", ",", "180", ",", "183", ",", "28", ",", "22", ",", "154", 
             ",", "159"}], "}"}], ",", 
           RowBox[{"{", 
            RowBox[{
            "118", ",", "180", ",", "183", ",", "28", ",", "22", ",", "154", 
             ",", "162"}], "}"}], ",", 
           RowBox[{"{", 
            RowBox[{
            "118", ",", "180", ",", "183", ",", "28", ",", "22", ",", "154", 
             ",", "165"}], "}"}]}], "}"}]}], "}"}], ",", 
       RowBox[{"{", 
        RowBox[{
         RowBox[{"{", 
          RowBox[{
           RowBox[{"{", 
            RowBox[{
            "118", ",", "180", ",", "183", ",", "28", ",", "25", ",", "145", 
             ",", "156"}], "}"}], ",", 
           RowBox[{"{", 
            RowBox[{
            "118", ",", "180", ",", "183", ",", "28", ",", "25", ",", "145", 
             ",", "159"}], "}"}], ",", 
           RowBox[{"{", 
            RowBox[{
            "118", ",", "180", ",", "183", ",", "28", ",", "25", ",", "145", 
             ",", "162"}], "}"}], ",", 
           RowBox[{"{", 
            RowBox[{
            "118", ",", "180", ",", "183", ",", "28", ",", "25", ",", "145", 
             ",", "165"}], "}"}]}], "}"}], ",", 
         RowBox[{"{", 
          RowBox[{
           RowBox[{"{", 
            RowBox[{
            "118", ",", "180", ",", "183", ",", "28", ",", "25", ",", "148", 
             ",", "156"}], "}"}], ",", 
           RowBox[{"{", 
            RowBox[{
            "118", ",", "180", ",", "183", ",", "28", ",", "25", ",", "148", 
             ",", "159"}], "}"}], ",", 
           RowBox[{"{", 
            RowBox[{
            "118", ",", "180", ",", "183", ",", "28", ",", "25", ",", "148", 
             ",", "162"}], "}"}], ",", 
           RowBox[{"{", 
            RowBox[{
            "118", ",", "180", ",", "183", ",", "28", ",", "25", ",", "148", 
             ",", "165"}], "}"}]}], "}"}], ",", 
         RowBox[{"{", 
          RowBox[{
           RowBox[{"{", 
            RowBox[{
            "118", ",", "180", ",", "183", ",", "28", ",", "25", ",", "151", 
             ",", "156"}], "}"}], ",", 
           RowBox[{"{", 
            RowBox[{
            "118", ",", "180", ",", "183", ",", "28", ",", "25", ",", "151", 
             ",", "159"}], "}"}], ",", 
           RowBox[{"{", 
            RowBox[{
            "118", ",", "180", ",", "183", ",", "28", ",", "25", ",", "151", 
             ",", "162"}], "}"}], ",", 
           RowBox[{"{", 
            RowBox[{
            "118", ",", "180", ",", "183", ",", "28", ",", "25", ",", "151", 
             ",", "165"}], "}"}]}], "}"}], ",", 
         RowBox[{"{", 
          RowBox[{
           RowBox[{"{", 
            RowBox[{
            "118", ",", "180", ",", "183", ",", "28", ",", "25", ",", "154", 
             ",", "156"}], "}"}], ",", 
           RowBox[{"{", 
            RowBox[{
            "118", ",", "180", ",", "183", ",", "28", ",", "25", ",", "154", 
             ",", "159"}], "}"}], ",", 
           RowBox[{"{", 
            RowBox[{
            "118", ",", "180", ",", "183", ",", "28", ",", "25", ",", "154", 
             ",", "162"}], "}"}], ",", 
           RowBox[{"{", 
            RowBox[{
            "118", ",", "180", ",", "183", ",", "28", ",", "25", ",", "154", 
             ",", "165"}], "}"}]}], "}"}]}], "}"}], ",", 
       RowBox[{"{", 
        RowBox[{
         RowBox[{"{", 
          RowBox[{
           RowBox[{"{", 
            RowBox[{
            "118", ",", "180", ",", "183", ",", "28", ",", "28", ",", "145", 
             ",", "156"}], "}"}], ",", 
           RowBox[{"{", 
            RowBox[{
            "118", ",", "180", ",", "183", ",", "28", ",", "28", ",", "145", 
             ",", "159"}], "}"}], ",", 
           RowBox[{"{", 
            RowBox[{
            "118", ",", "180", ",", "183", ",", "28", ",", "28", ",", "145", 
             ",", "162"}], "}"}], ",", 
           RowBox[{"{", 
            RowBox[{
            "118", ",", "180", ",", "183", ",", "28", ",", "28", ",", "145", 
             ",", "165"}], "}"}]}], "}"}], ",", 
         RowBox[{"{", 
          RowBox[{
           RowBox[{"{", 
            RowBox[{
            "118", ",", "180", ",", "183", ",", "28", ",", "28", ",", "148", 
             ",", "156"}], "}"}], ",", 
           RowBox[{"{", 
            RowBox[{
            "118", ",", "180", ",", "183", ",", "28", ",", "28", ",", "148", 
             ",", "159"}], "}"}], ",", 
           RowBox[{"{", 
            RowBox[{
            "118", ",", "180", ",", "183", ",", "28", ",", "28", ",", "148", 
             ",", "162"}], "}"}], ",", 
           RowBox[{"{", 
            RowBox[{
            "118", ",", "180", ",", "183", ",", "28", ",", "28", ",", "148", 
             ",", "165"}], "}"}]}], "}"}], ",", 
         RowBox[{"{", 
          RowBox[{
           RowBox[{"{", 
            RowBox[{
            "118", ",", "180", ",", "183", ",", "28", ",", "28", ",", "151", 
             ",", "156"}], "}"}], ",", 
           RowBox[{"{", 
            RowBox[{
            "118", ",", "180", ",", "183", ",", "28", ",", "28", ",", "151", 
             ",", "159"}], "}"}], ",", 
           RowBox[{"{", 
            RowBox[{
            "118", ",", "180", ",", "183", ",", "28", ",", "28", ",", "151", 
             ",", "162"}], "}"}], ",", 
           RowBox[{"{", 
            RowBox[{
            "118", ",", "180", ",", "183", ",", "28", ",", "28", ",", "151", 
             ",", "165"}], "}"}]}], "}"}], ",", 
         RowBox[{"{", 
          RowBox[{
           RowBox[{"{", 
            RowBox[{
            "118", ",", "180", ",", "183", ",", "28", ",", "28", ",", "154", 
             ",", "156"}], "}"}], ",", 
           RowBox[{"{", 
            RowBox[{
            "118", ",", "180", ",", "183", ",", "28", ",", "28", ",", "154", 
             ",", "159"}], "}"}], ",", 
           RowBox[{"{", 
            RowBox[{
            "118", ",", "180", ",", "183", ",", "28", ",", "28", ",", "154", 
             ",", "162"}], "}"}], ",", 
           RowBox[{"{", 
            RowBox[{
            "118", ",", "180", ",", "183", ",", "28", ",", "28", ",", "154", 
             ",", "165"}], "}"}]}], "}"}]}], "}"}], ",", 
       RowBox[{"{", 
        RowBox[{
         RowBox[{"{", 
          RowBox[{
           RowBox[{"{", 
            RowBox[{
            "118", ",", "180", ",", "183", ",", "28", ",", "31", ",", "145", 
             ",", "156"}], "}"}], ",", 
           RowBox[{"{", 
            RowBox[{
            "118", ",", "180", ",", "183", ",", "28", ",", "31", ",", "145", 
             ",", "159"}], "}"}], ",", 
           RowBox[{"{", 
            RowBox[{
            "118", ",", "180", ",", "183", ",", "28", ",", "31", ",", "145", 
             ",", "162"}], "}"}], ",", 
           RowBox[{"{", 
            RowBox[{
            "118", ",", "180", ",", "183", ",", "28", ",", "31", ",", "145", 
             ",", "165"}], "}"}]}], "}"}], ",", 
         RowBox[{"{", 
          RowBox[{
           RowBox[{"{", 
            RowBox[{
            "118", ",", "180", ",", "183", ",", "28", ",", "31", ",", "148", 
             ",", "156"}], "}"}], ",", 
           RowBox[{"{", 
            RowBox[{
            "118", ",", "180", ",", "183", ",", "28", ",", "31", ",", "148", 
             ",", "159"}], "}"}], ",", 
           RowBox[{"{", 
            RowBox[{
            "118", ",", "180", ",", "183", ",", "28", ",", "31", ",", "148", 
             ",", "162"}], "}"}], ",", 
           RowBox[{"{", 
            RowBox[{
            "118", ",", "180", ",", "183", ",", "28", ",", "31", ",", "148", 
             ",", "165"}], "}"}]}], "}"}], ",", 
         RowBox[{"{", 
          RowBox[{
           RowBox[{"{", 
            RowBox[{
            "118", ",", "180", ",", "183", ",", "28", ",", "31", ",", "151", 
             ",", "156"}], "}"}], ",", 
           RowBox[{"{", 
            RowBox[{
            "118", ",", "180", ",", "183", ",", "28", ",", "31", ",", "151", 
             ",", "159"}], "}"}], ",", 
           RowBox[{"{", 
            RowBox[{
            "118", ",", "180", ",", "183", ",", "28", ",", "31", ",", "151", 
             ",", "162"}], "}"}], ",", 
           RowBox[{"{", 
            RowBox[{
            "118", ",", "180", ",", "183", ",", "28", ",", "31", ",", "151", 
             ",", "165"}], "}"}]}], "}"}], ",", 
         RowBox[{"{", 
          RowBox[{
           RowBox[{"{", 
            RowBox[{
            "118", ",", "180", ",", "183", ",", "28", ",", "31", ",", "154", 
             ",", "156"}], "}"}], ",", 
           RowBox[{"{", 
            RowBox[{
            "118", ",", "180", ",", "183", ",", "28", ",", "31", ",", "154", 
             ",", "159"}], "}"}], ",", 
           RowBox[{"{", 
            RowBox[{
            "118", ",", "180", ",", "183", ",", "28", ",", "31", ",", "154", 
             ",", "162"}], "}"}], ",", 
           RowBox[{"{", 
            RowBox[{
            "118", ",", "180", ",", "183", ",", "28", ",", "31", ",", "154", 
             ",", "165"}], "}"}]}], "}"}]}], "}"}]}], "}"}], ",", 
     RowBox[{"{", 
      RowBox[{
       RowBox[{"{", 
        RowBox[{
         RowBox[{"{", 
          RowBox[{
           RowBox[{"{", 
            RowBox[{
            "118", ",", "180", ",", "183", ",", "31", ",", "22", ",", "145", 
             ",", "156"}], "}"}], ",", 
           RowBox[{"{", 
            RowBox[{
            "118", ",", "180", ",", "183", ",", "31", ",", "22", ",", "145", 
             ",", "159"}], "}"}], ",", 
           RowBox[{"{", 
            RowBox[{
            "118", ",", "180", ",", "183", ",", "31", ",", "22", ",", "145", 
             ",", "162"}], "}"}], ",", 
           RowBox[{"{", 
            RowBox[{
            "118", ",", "180", ",", "183", ",", "31", ",", "22", ",", "145", 
             ",", "165"}], "}"}]}], "}"}], ",", 
         RowBox[{"{", 
          RowBox[{
           RowBox[{"{", 
            RowBox[{
            "118", ",", "180", ",", "183", ",", "31", ",", "22", ",", "148", 
             ",", "156"}], "}"}], ",", 
           RowBox[{"{", 
            RowBox[{
            "118", ",", "180", ",", "183", ",", "31", ",", "22", ",", "148", 
             ",", "159"}], "}"}], ",", 
           RowBox[{"{", 
            RowBox[{
            "118", ",", "180", ",", "183", ",", "31", ",", "22", ",", "148", 
             ",", "162"}], "}"}], ",", 
           RowBox[{"{", 
            RowBox[{
            "118", ",", "180", ",", "183", ",", "31", ",", "22", ",", "148", 
             ",", "165"}], "}"}]}], "}"}], ",", 
         RowBox[{"{", 
          RowBox[{
           RowBox[{"{", 
            RowBox[{
            "118", ",", "180", ",", "183", ",", "31", ",", "22", ",", "151", 
             ",", "156"}], "}"}], ",", 
           RowBox[{"{", 
            RowBox[{
            "118", ",", "180", ",", "183", ",", "31", ",", "22", ",", "151", 
             ",", "159"}], "}"}], ",", 
           RowBox[{"{", 
            RowBox[{
            "118", ",", "180", ",", "183", ",", "31", ",", "22", ",", "151", 
             ",", "162"}], "}"}], ",", 
           RowBox[{"{", 
            RowBox[{
            "118", ",", "180", ",", "183", ",", "31", ",", "22", ",", "151", 
             ",", "165"}], "}"}]}], "}"}], ",", 
         RowBox[{"{", 
          RowBox[{
           RowBox[{"{", 
            RowBox[{
            "118", ",", "180", ",", "183", ",", "31", ",", "22", ",", "154", 
             ",", "156"}], "}"}], ",", 
           RowBox[{"{", 
            RowBox[{
            "118", ",", "180", ",", "183", ",", "31", ",", "22", ",", "154", 
             ",", "159"}], "}"}], ",", 
           RowBox[{"{", 
            RowBox[{
            "118", ",", "180", ",", "183", ",", "31", ",", "22", ",", "154", 
             ",", "162"}], "}"}], ",", 
           RowBox[{"{", 
            RowBox[{
            "118", ",", "180", ",", "183", ",", "31", ",", "22", ",", "154", 
             ",", "165"}], "}"}]}], "}"}]}], "}"}], ",", 
       RowBox[{"{", 
        RowBox[{
         RowBox[{"{", 
          RowBox[{
           RowBox[{"{", 
            RowBox[{
            "118", ",", "180", ",", "183", ",", "31", ",", "25", ",", "145", 
             ",", "156"}], "}"}], ",", 
           RowBox[{"{", 
            RowBox[{
            "118", ",", "180", ",", "183", ",", "31", ",", "25", ",", "145", 
             ",", "159"}], "}"}], ",", 
           RowBox[{"{", 
            RowBox[{
            "118", ",", "180", ",", "183", ",", "31", ",", "25", ",", "145", 
             ",", "162"}], "}"}], ",", 
           RowBox[{"{", 
            RowBox[{
            "118", ",", "180", ",", "183", ",", "31", ",", "25", ",", "145", 
             ",", "165"}], "}"}]}], "}"}], ",", 
         RowBox[{"{", 
          RowBox[{
           RowBox[{"{", 
            RowBox[{
            "118", ",", "180", ",", "183", ",", "31", ",", "25", ",", "148", 
             ",", "156"}], "}"}], ",", 
           RowBox[{"{", 
            RowBox[{
            "118", ",", "180", ",", "183", ",", "31", ",", "25", ",", "148", 
             ",", "159"}], "}"}], ",", 
           RowBox[{"{", 
            RowBox[{
            "118", ",", "180", ",", "183", ",", "31", ",", "25", ",", "148", 
             ",", "162"}], "}"}], ",", 
           RowBox[{"{", 
            RowBox[{
            "118", ",", "180", ",", "183", ",", "31", ",", "25", ",", "148", 
             ",", "165"}], "}"}]}], "}"}], ",", 
         RowBox[{"{", 
          RowBox[{
           RowBox[{"{", 
            RowBox[{
            "118", ",", "180", ",", "183", ",", "31", ",", "25", ",", "151", 
             ",", "156"}], "}"}], ",", 
           RowBox[{"{", 
            RowBox[{
            "118", ",", "180", ",", "183", ",", "31", ",", "25", ",", "151", 
             ",", "159"}], "}"}], ",", 
           RowBox[{"{", 
            RowBox[{
            "118", ",", "180", ",", "183", ",", "31", ",", "25", ",", "151", 
             ",", "162"}], "}"}], ",", 
           RowBox[{"{", 
            RowBox[{
            "118", ",", "180", ",", "183", ",", "31", ",", "25", ",", "151", 
             ",", "165"}], "}"}]}], "}"}], ",", 
         RowBox[{"{", 
          RowBox[{
           RowBox[{"{", 
            RowBox[{
            "118", ",", "180", ",", "183", ",", "31", ",", "25", ",", "154", 
             ",", "156"}], "}"}], ",", 
           RowBox[{"{", 
            RowBox[{
            "118", ",", "180", ",", "183", ",", "31", ",", "25", ",", "154", 
             ",", "159"}], "}"}], ",", 
           RowBox[{"{", 
            RowBox[{
            "118", ",", "180", ",", "183", ",", "31", ",", "25", ",", "154", 
             ",", "162"}], "}"}], ",", 
           RowBox[{"{", 
            RowBox[{
            "118", ",", "180", ",", "183", ",", "31", ",", "25", ",", "154", 
             ",", "165"}], "}"}]}], "}"}]}], "}"}], ",", 
       RowBox[{"{", 
        RowBox[{
         RowBox[{"{", 
          RowBox[{
           RowBox[{"{", 
            RowBox[{
            "118", ",", "180", ",", "183", ",", "31", ",", "28", ",", "145", 
             ",", "156"}], "}"}], ",", 
           RowBox[{"{", 
            RowBox[{
            "118", ",", "180", ",", "183", ",", "31", ",", "28", ",", "145", 
             ",", "159"}], "}"}], ",", 
           RowBox[{"{", 
            RowBox[{
            "118", ",", "180", ",", "183", ",", "31", ",", "28", ",", "145", 
             ",", "162"}], "}"}], ",", 
           RowBox[{"{", 
            RowBox[{
            "118", ",", "180", ",", "183", ",", "31", ",", "28", ",", "145", 
             ",", "165"}], "}"}]}], "}"}], ",", 
         RowBox[{"{", 
          RowBox[{
           RowBox[{"{", 
            RowBox[{
            "118", ",", "180", ",", "183", ",", "31", ",", "28", ",", "148", 
             ",", "156"}], "}"}], ",", 
           RowBox[{"{", 
            RowBox[{
            "118", ",", "180", ",", "183", ",", "31", ",", "28", ",", "148", 
             ",", "159"}], "}"}], ",", 
           RowBox[{"{", 
            RowBox[{
            "118", ",", "180", ",", "183", ",", "31", ",", "28", ",", "148", 
             ",", "162"}], "}"}], ",", 
           RowBox[{"{", 
            RowBox[{
            "118", ",", "180", ",", "183", ",", "31", ",", "28", ",", "148", 
             ",", "165"}], "}"}]}], "}"}], ",", 
         RowBox[{"{", 
          RowBox[{
           RowBox[{"{", 
            RowBox[{
            "118", ",", "180", ",", "183", ",", "31", ",", "28", ",", "151", 
             ",", "156"}], "}"}], ",", 
           RowBox[{"{", 
            RowBox[{
            "118", ",", "180", ",", "183", ",", "31", ",", "28", ",", "151", 
             ",", "159"}], "}"}], ",", 
           RowBox[{"{", 
            RowBox[{
            "118", ",", "180", ",", "183", ",", "31", ",", "28", ",", "151", 
             ",", "162"}], "}"}], ",", 
           RowBox[{"{", 
            RowBox[{
            "118", ",", "180", ",", "183", ",", "31", ",", "28", ",", "151", 
             ",", "165"}], "}"}]}], "}"}], ",", 
         RowBox[{"{", 
          RowBox[{
           RowBox[{"{", 
            RowBox[{
            "118", ",", "180", ",", "183", ",", "31", ",", "28", ",", "154", 
             ",", "156"}], "}"}], ",", 
           RowBox[{"{", 
            RowBox[{
            "118", ",", "180", ",", "183", ",", "31", ",", "28", ",", "154", 
             ",", "159"}], "}"}], ",", 
           RowBox[{"{", 
            RowBox[{
            "118", ",", "180", ",", "183", ",", "31", ",", "28", ",", "154", 
             ",", "162"}], "}"}], ",", 
           RowBox[{"{", 
            RowBox[{
            "118", ",", "180", ",", "183", ",", "31", ",", "28", ",", "154", 
             ",", "165"}], "}"}]}], "}"}]}], "}"}], ",", 
       RowBox[{"{", 
        RowBox[{
         RowBox[{"{", 
          RowBox[{
           RowBox[{"{", 
            RowBox[{
            "118", ",", "180", ",", "183", ",", "31", ",", "31", ",", "145", 
             ",", "156"}], "}"}], ",", 
           RowBox[{"{", 
            RowBox[{
            "118", ",", "180", ",", "183", ",", "31", ",", "31", ",", "145", 
             ",", "159"}], "}"}], ",", 
           RowBox[{"{", 
            RowBox[{
            "118", ",", "180", ",", "183", ",", "31", ",", "31", ",", "145", 
             ",", "162"}], "}"}], ",", 
           RowBox[{"{", 
            RowBox[{
            "118", ",", "180", ",", "183", ",", "31", ",", "31", ",", "145", 
             ",", "165"}], "}"}]}], "}"}], ",", 
         RowBox[{"{", 
          RowBox[{
           RowBox[{"{", 
            RowBox[{
            "118", ",", "180", ",", "183", ",", "31", ",", "31", ",", "148", 
             ",", "156"}], "}"}], ",", 
           RowBox[{"{", 
            RowBox[{
            "118", ",", "180", ",", "183", ",", "31", ",", "31", ",", "148", 
             ",", "159"}], "}"}], ",", 
           RowBox[{"{", 
            RowBox[{
            "118", ",", "180", ",", "183", ",", "31", ",", "31", ",", "148", 
             ",", "162"}], "}"}], ",", 
           RowBox[{"{", 
            RowBox[{
            "118", ",", "180", ",", "183", ",", "31", ",", "31", ",", "148", 
             ",", "165"}], "}"}]}], "}"}], ",", 
         RowBox[{"{", 
          RowBox[{
           RowBox[{"{", 
            RowBox[{
            "118", ",", "180", ",", "183", ",", "31", ",", "31", ",", "151", 
             ",", "156"}], "}"}], ",", 
           RowBox[{"{", 
            RowBox[{
            "118", ",", "180", ",", "183", ",", "31", ",", "31", ",", "151", 
             ",", "159"}], "}"}], ",", 
           RowBox[{"{", 
            RowBox[{
            "118", ",", "180", ",", "183", ",", "31", ",", "31", ",", "151", 
             ",", "162"}], "}"}], ",", 
           RowBox[{"{", 
            RowBox[{
            "118", ",", "180", ",", "183", ",", "31", ",", "31", ",", "151", 
             ",", "165"}], "}"}]}], "}"}], ",", 
         RowBox[{"{", 
          RowBox[{
           RowBox[{"{", 
            RowBox[{
            "118", ",", "180", ",", "183", ",", "31", ",", "31", ",", "154", 
             ",", "156"}], "}"}], ",", 
           RowBox[{"{", 
            RowBox[{
            "118", ",", "180", ",", "183", ",", "31", ",", "31", ",", "154", 
             ",", "159"}], "}"}], ",", 
           RowBox[{"{", 
            RowBox[{
            "118", ",", "180", ",", "183", ",", "31", ",", "31", ",", "154", 
             ",", "162"}], "}"}], ",", 
           RowBox[{"{", 
            RowBox[{
            "118", ",", "180", ",", "183", ",", "31", ",", "31", ",", "154", 
             ",", "165"}], "}"}]}], "}"}]}], "}"}]}], "}"}]}], "}"}], ",", 
   RowBox[{"{", 
    RowBox[{
     RowBox[{"{", 
      RowBox[{
       RowBox[{"{", 
        RowBox[{
         RowBox[{"{", 
          RowBox[{
           RowBox[{"{", 
            RowBox[{
            "118", ",", "180", ",", "186", ",", "22", ",", "22", ",", "145", 
             ",", "156"}], "}"}], ",", 
           RowBox[{"{", 
            RowBox[{
            "118", ",", "180", ",", "186", ",", "22", ",", "22", ",", "145", 
             ",", "159"}], "}"}], ",", 
           RowBox[{"{", 
            RowBox[{
            "118", ",", "180", ",", "186", ",", "22", ",", "22", ",", "145", 
             ",", "162"}], "}"}], ",", 
           RowBox[{"{", 
            RowBox[{
            "118", ",", "180", ",", "186", ",", "22", ",", "22", ",", "145", 
             ",", "165"}], "}"}]}], "}"}], ",", 
         RowBox[{"{", 
          RowBox[{
           RowBox[{"{", 
            RowBox[{
            "118", ",", "180", ",", "186", ",", "22", ",", "22", ",", "148", 
             ",", "156"}], "}"}], ",", 
           RowBox[{"{", 
            RowBox[{
            "118", ",", "180", ",", "186", ",", "22", ",", "22", ",", "148", 
             ",", "159"}], "}"}], ",", 
           RowBox[{"{", 
            RowBox[{
            "118", ",", "180", ",", "186", ",", "22", ",", "22", ",", "148", 
             ",", "162"}], "}"}], ",", 
           RowBox[{"{", 
            RowBox[{
            "118", ",", "180", ",", "186", ",", "22", ",", "22", ",", "148", 
             ",", "165"}], "}"}]}], "}"}], ",", 
         RowBox[{"{", 
          RowBox[{
           RowBox[{"{", 
            RowBox[{
            "118", ",", "180", ",", "186", ",", "22", ",", "22", ",", "151", 
             ",", "156"}], "}"}], ",", 
           RowBox[{"{", 
            RowBox[{
            "118", ",", "180", ",", "186", ",", "22", ",", "22", ",", "151", 
             ",", "159"}], "}"}], ",", 
           RowBox[{"{", 
            RowBox[{
            "118", ",", "180", ",", "186", ",", "22", ",", "22", ",", "151", 
             ",", "162"}], "}"}], ",", 
           RowBox[{"{", 
            RowBox[{
            "118", ",", "180", ",", "186", ",", "22", ",", "22", ",", "151", 
             ",", "165"}], "}"}]}], "}"}], ",", 
         RowBox[{"{", 
          RowBox[{
           RowBox[{"{", 
            RowBox[{
            "118", ",", "180", ",", "186", ",", "22", ",", "22", ",", "154", 
             ",", "156"}], "}"}], ",", 
           RowBox[{"{", 
            RowBox[{
            "118", ",", "180", ",", "186", ",", "22", ",", "22", ",", "154", 
             ",", "159"}], "}"}], ",", 
           RowBox[{"{", 
            RowBox[{
            "118", ",", "180", ",", "186", ",", "22", ",", "22", ",", "154", 
             ",", "162"}], "}"}], ",", 
           RowBox[{"{", 
            RowBox[{
            "118", ",", "180", ",", "186", ",", "22", ",", "22", ",", "154", 
             ",", "165"}], "}"}]}], "}"}]}], "}"}], ",", 
       RowBox[{"{", 
        RowBox[{
         RowBox[{"{", 
          RowBox[{
           RowBox[{"{", 
            RowBox[{
            "118", ",", "180", ",", "186", ",", "22", ",", "25", ",", "145", 
             ",", "156"}], "}"}], ",", 
           RowBox[{"{", 
            RowBox[{
            "118", ",", "180", ",", "186", ",", "22", ",", "25", ",", "145", 
             ",", "159"}], "}"}], ",", 
           RowBox[{"{", 
            RowBox[{
            "118", ",", "180", ",", "186", ",", "22", ",", "25", ",", "145", 
             ",", "162"}], "}"}], ",", 
           RowBox[{"{", 
            RowBox[{
            "118", ",", "180", ",", "186", ",", "22", ",", "25", ",", "145", 
             ",", "165"}], "}"}]}], "}"}], ",", 
         RowBox[{"{", 
          RowBox[{
           RowBox[{"{", 
            RowBox[{
            "118", ",", "180", ",", "186", ",", "22", ",", "25", ",", "148", 
             ",", "156"}], "}"}], ",", 
           RowBox[{"{", 
            RowBox[{
            "118", ",", "180", ",", "186", ",", "22", ",", "25", ",", "148", 
             ",", "159"}], "}"}], ",", 
           RowBox[{"{", 
            RowBox[{
            "118", ",", "180", ",", "186", ",", "22", ",", "25", ",", "148", 
             ",", "162"}], "}"}], ",", 
           RowBox[{"{", 
            RowBox[{
            "118", ",", "180", ",", "186", ",", "22", ",", "25", ",", "148", 
             ",", "165"}], "}"}]}], "}"}], ",", 
         RowBox[{"{", 
          RowBox[{
           RowBox[{"{", 
            RowBox[{
            "118", ",", "180", ",", "186", ",", "22", ",", "25", ",", "151", 
             ",", "156"}], "}"}], ",", 
           RowBox[{"{", 
            RowBox[{
            "118", ",", "180", ",", "186", ",", "22", ",", "25", ",", "151", 
             ",", "159"}], "}"}], ",", 
           RowBox[{"{", 
            RowBox[{
            "118", ",", "180", ",", "186", ",", "22", ",", "25", ",", "151", 
             ",", "162"}], "}"}], ",", 
           RowBox[{"{", 
            RowBox[{
            "118", ",", "180", ",", "186", ",", "22", ",", "25", ",", "151", 
             ",", "165"}], "}"}]}], "}"}], ",", 
         RowBox[{"{", 
          RowBox[{
           RowBox[{"{", 
            RowBox[{
            "118", ",", "180", ",", "186", ",", "22", ",", "25", ",", "154", 
             ",", "156"}], "}"}], ",", 
           RowBox[{"{", 
            RowBox[{
            "118", ",", "180", ",", "186", ",", "22", ",", "25", ",", "154", 
             ",", "159"}], "}"}], ",", 
           RowBox[{"{", 
            RowBox[{
            "118", ",", "180", ",", "186", ",", "22", ",", "25", ",", "154", 
             ",", "162"}], "}"}], ",", 
           RowBox[{"{", 
            RowBox[{
            "118", ",", "180", ",", "186", ",", "22", ",", "25", ",", "154", 
             ",", "165"}], "}"}]}], "}"}]}], "}"}], ",", 
       RowBox[{"{", 
        RowBox[{
         RowBox[{"{", 
          RowBox[{
           RowBox[{"{", 
            RowBox[{
            "118", ",", "180", ",", "186", ",", "22", ",", "28", ",", "145", 
             ",", "156"}], "}"}], ",", 
           RowBox[{"{", 
            RowBox[{
            "118", ",", "180", ",", "186", ",", "22", ",", "28", ",", "145", 
             ",", "159"}], "}"}], ",", 
           RowBox[{"{", 
            RowBox[{
            "118", ",", "180", ",", "186", ",", "22", ",", "28", ",", "145", 
             ",", "162"}], "}"}], ",", 
           RowBox[{"{", 
            RowBox[{
            "118", ",", "180", ",", "186", ",", "22", ",", "28", ",", "145", 
             ",", "165"}], "}"}]}], "}"}], ",", 
         RowBox[{"{", 
          RowBox[{
           RowBox[{"{", 
            RowBox[{
            "118", ",", "180", ",", "186", ",", "22", ",", "28", ",", "148", 
             ",", "156"}], "}"}], ",", 
           RowBox[{"{", 
            RowBox[{
            "118", ",", "180", ",", "186", ",", "22", ",", "28", ",", "148", 
             ",", "159"}], "}"}], ",", 
           RowBox[{"{", 
            RowBox[{
            "118", ",", "180", ",", "186", ",", "22", ",", "28", ",", "148", 
             ",", "162"}], "}"}], ",", 
           RowBox[{"{", 
            RowBox[{
            "118", ",", "180", ",", "186", ",", "22", ",", "28", ",", "148", 
             ",", "165"}], "}"}]}], "}"}], ",", 
         RowBox[{"{", 
          RowBox[{
           RowBox[{"{", 
            RowBox[{
            "118", ",", "180", ",", "186", ",", "22", ",", "28", ",", "151", 
             ",", "156"}], "}"}], ",", 
           RowBox[{"{", 
            RowBox[{
            "118", ",", "180", ",", "186", ",", "22", ",", "28", ",", "151", 
             ",", "159"}], "}"}], ",", 
           RowBox[{"{", 
            RowBox[{
            "118", ",", "180", ",", "186", ",", "22", ",", "28", ",", "151", 
             ",", "162"}], "}"}], ",", 
           RowBox[{"{", 
            RowBox[{
            "118", ",", "180", ",", "186", ",", "22", ",", "28", ",", "151", 
             ",", "165"}], "}"}]}], "}"}], ",", 
         RowBox[{"{", 
          RowBox[{
           RowBox[{"{", 
            RowBox[{
            "118", ",", "180", ",", "186", ",", "22", ",", "28", ",", "154", 
             ",", "156"}], "}"}], ",", 
           RowBox[{"{", 
            RowBox[{
            "118", ",", "180", ",", "186", ",", "22", ",", "28", ",", "154", 
             ",", "159"}], "}"}], ",", 
           RowBox[{"{", 
            RowBox[{
            "118", ",", "180", ",", "186", ",", "22", ",", "28", ",", "154", 
             ",", "162"}], "}"}], ",", 
           RowBox[{"{", 
            RowBox[{
            "118", ",", "180", ",", "186", ",", "22", ",", "28", ",", "154", 
             ",", "165"}], "}"}]}], "}"}]}], "}"}], ",", 
       RowBox[{"{", 
        RowBox[{
         RowBox[{"{", 
          RowBox[{
           RowBox[{"{", 
            RowBox[{
            "118", ",", "180", ",", "186", ",", "22", ",", "31", ",", "145", 
             ",", "156"}], "}"}], ",", 
           RowBox[{"{", 
            RowBox[{
            "118", ",", "180", ",", "186", ",", "22", ",", "31", ",", "145", 
             ",", "159"}], "}"}], ",", 
           RowBox[{"{", 
            RowBox[{
            "118", ",", "180", ",", "186", ",", "22", ",", "31", ",", "145", 
             ",", "162"}], "}"}], ",", 
           RowBox[{"{", 
            RowBox[{
            "118", ",", "180", ",", "186", ",", "22", ",", "31", ",", "145", 
             ",", "165"}], "}"}]}], "}"}], ",", 
         RowBox[{"{", 
          RowBox[{
           RowBox[{"{", 
            RowBox[{
            "118", ",", "180", ",", "186", ",", "22", ",", "31", ",", "148", 
             ",", "156"}], "}"}], ",", 
           RowBox[{"{", 
            RowBox[{
            "118", ",", "180", ",", "186", ",", "22", ",", "31", ",", "148", 
             ",", "159"}], "}"}], ",", 
           RowBox[{"{", 
            RowBox[{
            "118", ",", "180", ",", "186", ",", "22", ",", "31", ",", "148", 
             ",", "162"}], "}"}], ",", 
           RowBox[{"{", 
            RowBox[{
            "118", ",", "180", ",", "186", ",", "22", ",", "31", ",", "148", 
             ",", "165"}], "}"}]}], "}"}], ",", 
         RowBox[{"{", 
          RowBox[{
           RowBox[{"{", 
            RowBox[{
            "118", ",", "180", ",", "186", ",", "22", ",", "31", ",", "151", 
             ",", "156"}], "}"}], ",", 
           RowBox[{"{", 
            RowBox[{
            "118", ",", "180", ",", "186", ",", "22", ",", "31", ",", "151", 
             ",", "159"}], "}"}], ",", 
           RowBox[{"{", 
            RowBox[{
            "118", ",", "180", ",", "186", ",", "22", ",", "31", ",", "151", 
             ",", "162"}], "}"}], ",", 
           RowBox[{"{", 
            RowBox[{
            "118", ",", "180", ",", "186", ",", "22", ",", "31", ",", "151", 
             ",", "165"}], "}"}]}], "}"}], ",", 
         RowBox[{"{", 
          RowBox[{
           RowBox[{"{", 
            RowBox[{
            "118", ",", "180", ",", "186", ",", "22", ",", "31", ",", "154", 
             ",", "156"}], "}"}], ",", 
           RowBox[{"{", 
            RowBox[{
            "118", ",", "180", ",", "186", ",", "22", ",", "31", ",", "154", 
             ",", "159"}], "}"}], ",", 
           RowBox[{"{", 
            RowBox[{
            "118", ",", "180", ",", "186", ",", "22", ",", "31", ",", "154", 
             ",", "162"}], "}"}], ",", 
           RowBox[{"{", 
            RowBox[{
            "118", ",", "180", ",", "186", ",", "22", ",", "31", ",", "154", 
             ",", "165"}], "}"}]}], "}"}]}], "}"}]}], "}"}], ",", 
     RowBox[{"{", 
      RowBox[{
       RowBox[{"{", 
        RowBox[{
         RowBox[{"{", 
          RowBox[{
           RowBox[{"{", 
            RowBox[{
            "118", ",", "180", ",", "186", ",", "25", ",", "22", ",", "145", 
             ",", "156"}], "}"}], ",", 
           RowBox[{"{", 
            RowBox[{
            "118", ",", "180", ",", "186", ",", "25", ",", "22", ",", "145", 
             ",", "159"}], "}"}], ",", 
           RowBox[{"{", 
            RowBox[{
            "118", ",", "180", ",", "186", ",", "25", ",", "22", ",", "145", 
             ",", "162"}], "}"}], ",", 
           RowBox[{"{", 
            RowBox[{
            "118", ",", "180", ",", "186", ",", "25", ",", "22", ",", "145", 
             ",", "165"}], "}"}]}], "}"}], ",", 
         RowBox[{"{", 
          RowBox[{
           RowBox[{"{", 
            RowBox[{
            "118", ",", "180", ",", "186", ",", "25", ",", "22", ",", "148", 
             ",", "156"}], "}"}], ",", 
           RowBox[{"{", 
            RowBox[{
            "118", ",", "180", ",", "186", ",", "25", ",", "22", ",", "148", 
             ",", "159"}], "}"}], ",", 
           RowBox[{"{", 
            RowBox[{
            "118", ",", "180", ",", "186", ",", "25", ",", "22", ",", "148", 
             ",", "162"}], "}"}], ",", 
           RowBox[{"{", 
            RowBox[{
            "118", ",", "180", ",", "186", ",", "25", ",", "22", ",", "148", 
             ",", "165"}], "}"}]}], "}"}], ",", 
         RowBox[{"{", 
          RowBox[{
           RowBox[{"{", 
            RowBox[{
            "118", ",", "180", ",", "186", ",", "25", ",", "22", ",", "151", 
             ",", "156"}], "}"}], ",", 
           RowBox[{"{", 
            RowBox[{
            "118", ",", "180", ",", "186", ",", "25", ",", "22", ",", "151", 
             ",", "159"}], "}"}], ",", 
           RowBox[{"{", 
            RowBox[{
            "118", ",", "180", ",", "186", ",", "25", ",", "22", ",", "151", 
             ",", "162"}], "}"}], ",", 
           RowBox[{"{", 
            RowBox[{
            "118", ",", "180", ",", "186", ",", "25", ",", "22", ",", "151", 
             ",", "165"}], "}"}]}], "}"}], ",", 
         RowBox[{"{", 
          RowBox[{
           RowBox[{"{", 
            RowBox[{
            "118", ",", "180", ",", "186", ",", "25", ",", "22", ",", "154", 
             ",", "156"}], "}"}], ",", 
           RowBox[{"{", 
            RowBox[{
            "118", ",", "180", ",", "186", ",", "25", ",", "22", ",", "154", 
             ",", "159"}], "}"}], ",", 
           RowBox[{"{", 
            RowBox[{
            "118", ",", "180", ",", "186", ",", "25", ",", "22", ",", "154", 
             ",", "162"}], "}"}], ",", 
           RowBox[{"{", 
            RowBox[{
            "118", ",", "180", ",", "186", ",", "25", ",", "22", ",", "154", 
             ",", "165"}], "}"}]}], "}"}]}], "}"}], ",", 
       RowBox[{"{", 
        RowBox[{
         RowBox[{"{", 
          RowBox[{
           RowBox[{"{", 
            RowBox[{
            "118", ",", "180", ",", "186", ",", "25", ",", "25", ",", "145", 
             ",", "156"}], "}"}], ",", 
           RowBox[{"{", 
            RowBox[{
            "118", ",", "180", ",", "186", ",", "25", ",", "25", ",", "145", 
             ",", "159"}], "}"}], ",", 
           RowBox[{"{", 
            RowBox[{
            "118", ",", "180", ",", "186", ",", "25", ",", "25", ",", "145", 
             ",", "162"}], "}"}], ",", 
           RowBox[{"{", 
            RowBox[{
            "118", ",", "180", ",", "186", ",", "25", ",", "25", ",", "145", 
             ",", "165"}], "}"}]}], "}"}], ",", 
         RowBox[{"{", 
          RowBox[{
           RowBox[{"{", 
            RowBox[{
            "118", ",", "180", ",", "186", ",", "25", ",", "25", ",", "148", 
             ",", "156"}], "}"}], ",", 
           RowBox[{"{", 
            RowBox[{
            "118", ",", "180", ",", "186", ",", "25", ",", "25", ",", "148", 
             ",", "159"}], "}"}], ",", 
           RowBox[{"{", 
            RowBox[{
            "118", ",", "180", ",", "186", ",", "25", ",", "25", ",", "148", 
             ",", "162"}], "}"}], ",", 
           RowBox[{"{", 
            RowBox[{
            "118", ",", "180", ",", "186", ",", "25", ",", "25", ",", "148", 
             ",", "165"}], "}"}]}], "}"}], ",", 
         RowBox[{"{", 
          RowBox[{
           RowBox[{"{", 
            RowBox[{
            "118", ",", "180", ",", "186", ",", "25", ",", "25", ",", "151", 
             ",", "156"}], "}"}], ",", 
           RowBox[{"{", 
            RowBox[{
            "118", ",", "180", ",", "186", ",", "25", ",", "25", ",", "151", 
             ",", "159"}], "}"}], ",", 
           RowBox[{"{", 
            RowBox[{
            "118", ",", "180", ",", "186", ",", "25", ",", "25", ",", "151", 
             ",", "162"}], "}"}], ",", 
           RowBox[{"{", 
            RowBox[{
            "118", ",", "180", ",", "186", ",", "25", ",", "25", ",", "151", 
             ",", "165"}], "}"}]}], "}"}], ",", 
         RowBox[{"{", 
          RowBox[{
           RowBox[{"{", 
            RowBox[{
            "118", ",", "180", ",", "186", ",", "25", ",", "25", ",", "154", 
             ",", "156"}], "}"}], ",", 
           RowBox[{"{", 
            RowBox[{
            "118", ",", "180", ",", "186", ",", "25", ",", "25", ",", "154", 
             ",", "159"}], "}"}], ",", 
           RowBox[{"{", 
            RowBox[{
            "118", ",", "180", ",", "186", ",", "25", ",", "25", ",", "154", 
             ",", "162"}], "}"}], ",", 
           RowBox[{"{", 
            RowBox[{
            "118", ",", "180", ",", "186", ",", "25", ",", "25", ",", "154", 
             ",", "165"}], "}"}]}], "}"}]}], "}"}], ",", 
       RowBox[{"{", 
        RowBox[{
         RowBox[{"{", 
          RowBox[{
           RowBox[{"{", 
            RowBox[{
            "118", ",", "180", ",", "186", ",", "25", ",", "28", ",", "145", 
             ",", "156"}], "}"}], ",", 
           RowBox[{"{", 
            RowBox[{
            "118", ",", "180", ",", "186", ",", "25", ",", "28", ",", "145", 
             ",", "159"}], "}"}], ",", 
           RowBox[{"{", 
            RowBox[{
            "118", ",", "180", ",", "186", ",", "25", ",", "28", ",", "145", 
             ",", "162"}], "}"}], ",", 
           RowBox[{"{", 
            RowBox[{
            "118", ",", "180", ",", "186", ",", "25", ",", "28", ",", "145", 
             ",", "165"}], "}"}]}], "}"}], ",", 
         RowBox[{"{", 
          RowBox[{
           RowBox[{"{", 
            RowBox[{
            "118", ",", "180", ",", "186", ",", "25", ",", "28", ",", "148", 
             ",", "156"}], "}"}], ",", 
           RowBox[{"{", 
            RowBox[{
            "118", ",", "180", ",", "186", ",", "25", ",", "28", ",", "148", 
             ",", "159"}], "}"}], ",", 
           RowBox[{"{", 
            RowBox[{
            "118", ",", "180", ",", "186", ",", "25", ",", "28", ",", "148", 
             ",", "162"}], "}"}], ",", 
           RowBox[{"{", 
            RowBox[{
            "118", ",", "180", ",", "186", ",", "25", ",", "28", ",", "148", 
             ",", "165"}], "}"}]}], "}"}], ",", 
         RowBox[{"{", 
          RowBox[{
           RowBox[{"{", 
            RowBox[{
            "118", ",", "180", ",", "186", ",", "25", ",", "28", ",", "151", 
             ",", "156"}], "}"}], ",", 
           RowBox[{"{", 
            RowBox[{
            "118", ",", "180", ",", "186", ",", "25", ",", "28", ",", "151", 
             ",", "159"}], "}"}], ",", 
           RowBox[{"{", 
            RowBox[{
            "118", ",", "180", ",", "186", ",", "25", ",", "28", ",", "151", 
             ",", "162"}], "}"}], ",", 
           RowBox[{"{", 
            RowBox[{
            "118", ",", "180", ",", "186", ",", "25", ",", "28", ",", "151", 
             ",", "165"}], "}"}]}], "}"}], ",", 
         RowBox[{"{", 
          RowBox[{
           RowBox[{"{", 
            RowBox[{
            "118", ",", "180", ",", "186", ",", "25", ",", "28", ",", "154", 
             ",", "156"}], "}"}], ",", 
           RowBox[{"{", 
            RowBox[{
            "118", ",", "180", ",", "186", ",", "25", ",", "28", ",", "154", 
             ",", "159"}], "}"}], ",", 
           RowBox[{"{", 
            RowBox[{
            "118", ",", "180", ",", "186", ",", "25", ",", "28", ",", "154", 
             ",", "162"}], "}"}], ",", 
           RowBox[{"{", 
            RowBox[{
            "118", ",", "180", ",", "186", ",", "25", ",", "28", ",", "154", 
             ",", "165"}], "}"}]}], "}"}]}], "}"}], ",", 
       RowBox[{"{", 
        RowBox[{
         RowBox[{"{", 
          RowBox[{
           RowBox[{"{", 
            RowBox[{
            "118", ",", "180", ",", "186", ",", "25", ",", "31", ",", "145", 
             ",", "156"}], "}"}], ",", 
           RowBox[{"{", 
            RowBox[{
            "118", ",", "180", ",", "186", ",", "25", ",", "31", ",", "145", 
             ",", "159"}], "}"}], ",", 
           RowBox[{"{", 
            RowBox[{
            "118", ",", "180", ",", "186", ",", "25", ",", "31", ",", "145", 
             ",", "162"}], "}"}], ",", 
           RowBox[{"{", 
            RowBox[{
            "118", ",", "180", ",", "186", ",", "25", ",", "31", ",", "145", 
             ",", "165"}], "}"}]}], "}"}], ",", 
         RowBox[{"{", 
          RowBox[{
           RowBox[{"{", 
            RowBox[{
            "118", ",", "180", ",", "186", ",", "25", ",", "31", ",", "148", 
             ",", "156"}], "}"}], ",", 
           RowBox[{"{", 
            RowBox[{
            "118", ",", "180", ",", "186", ",", "25", ",", "31", ",", "148", 
             ",", "159"}], "}"}], ",", 
           RowBox[{"{", 
            RowBox[{
            "118", ",", "180", ",", "186", ",", "25", ",", "31", ",", "148", 
             ",", "162"}], "}"}], ",", 
           RowBox[{"{", 
            RowBox[{
            "118", ",", "180", ",", "186", ",", "25", ",", "31", ",", "148", 
             ",", "165"}], "}"}]}], "}"}], ",", 
         RowBox[{"{", 
          RowBox[{
           RowBox[{"{", 
            RowBox[{
            "118", ",", "180", ",", "186", ",", "25", ",", "31", ",", "151", 
             ",", "156"}], "}"}], ",", 
           RowBox[{"{", 
            RowBox[{
            "118", ",", "180", ",", "186", ",", "25", ",", "31", ",", "151", 
             ",", "159"}], "}"}], ",", 
           RowBox[{"{", 
            RowBox[{
            "118", ",", "180", ",", "186", ",", "25", ",", "31", ",", "151", 
             ",", "162"}], "}"}], ",", 
           RowBox[{"{", 
            RowBox[{
            "118", ",", "180", ",", "186", ",", "25", ",", "31", ",", "151", 
             ",", "165"}], "}"}]}], "}"}], ",", 
         RowBox[{"{", 
          RowBox[{
           RowBox[{"{", 
            RowBox[{
            "118", ",", "180", ",", "186", ",", "25", ",", "31", ",", "154", 
             ",", "156"}], "}"}], ",", 
           RowBox[{"{", 
            RowBox[{
            "118", ",", "180", ",", "186", ",", "25", ",", "31", ",", "154", 
             ",", "159"}], "}"}], ",", 
           RowBox[{"{", 
            RowBox[{
            "118", ",", "180", ",", "186", ",", "25", ",", "31", ",", "154", 
             ",", "162"}], "}"}], ",", 
           RowBox[{"{", 
            RowBox[{
            "118", ",", "180", ",", "186", ",", "25", ",", "31", ",", "154", 
             ",", "165"}], "}"}]}], "}"}]}], "}"}]}], "}"}], ",", 
     RowBox[{"{", 
      RowBox[{
       RowBox[{"{", 
        RowBox[{
         RowBox[{"{", 
          RowBox[{
           RowBox[{"{", 
            RowBox[{
            "118", ",", "180", ",", "186", ",", "28", ",", "22", ",", "145", 
             ",", "156"}], "}"}], ",", 
           RowBox[{"{", 
            RowBox[{
            "118", ",", "180", ",", "186", ",", "28", ",", "22", ",", "145", 
             ",", "159"}], "}"}], ",", 
           RowBox[{"{", 
            RowBox[{
            "118", ",", "180", ",", "186", ",", "28", ",", "22", ",", "145", 
             ",", "162"}], "}"}], ",", 
           RowBox[{"{", 
            RowBox[{
            "118", ",", "180", ",", "186", ",", "28", ",", "22", ",", "145", 
             ",", "165"}], "}"}]}], "}"}], ",", 
         RowBox[{"{", 
          RowBox[{
           RowBox[{"{", 
            RowBox[{
            "118", ",", "180", ",", "186", ",", "28", ",", "22", ",", "148", 
             ",", "156"}], "}"}], ",", 
           RowBox[{"{", 
            RowBox[{
            "118", ",", "180", ",", "186", ",", "28", ",", "22", ",", "148", 
             ",", "159"}], "}"}], ",", 
           RowBox[{"{", 
            RowBox[{
            "118", ",", "180", ",", "186", ",", "28", ",", "22", ",", "148", 
             ",", "162"}], "}"}], ",", 
           RowBox[{"{", 
            RowBox[{
            "118", ",", "180", ",", "186", ",", "28", ",", "22", ",", "148", 
             ",", "165"}], "}"}]}], "}"}], ",", 
         RowBox[{"{", 
          RowBox[{
           RowBox[{"{", 
            RowBox[{
            "118", ",", "180", ",", "186", ",", "28", ",", "22", ",", "151", 
             ",", "156"}], "}"}], ",", 
           RowBox[{"{", 
            RowBox[{
            "118", ",", "180", ",", "186", ",", "28", ",", "22", ",", "151", 
             ",", "159"}], "}"}], ",", 
           RowBox[{"{", 
            RowBox[{
            "118", ",", "180", ",", "186", ",", "28", ",", "22", ",", "151", 
             ",", "162"}], "}"}], ",", 
           RowBox[{"{", 
            RowBox[{
            "118", ",", "180", ",", "186", ",", "28", ",", "22", ",", "151", 
             ",", "165"}], "}"}]}], "}"}], ",", 
         RowBox[{"{", 
          RowBox[{
           RowBox[{"{", 
            RowBox[{
            "118", ",", "180", ",", "186", ",", "28", ",", "22", ",", "154", 
             ",", "156"}], "}"}], ",", 
           RowBox[{"{", 
            RowBox[{
            "118", ",", "180", ",", "186", ",", "28", ",", "22", ",", "154", 
             ",", "159"}], "}"}], ",", 
           RowBox[{"{", 
            RowBox[{
            "118", ",", "180", ",", "186", ",", "28", ",", "22", ",", "154", 
             ",", "162"}], "}"}], ",", 
           RowBox[{"{", 
            RowBox[{
            "118", ",", "180", ",", "186", ",", "28", ",", "22", ",", "154", 
             ",", "165"}], "}"}]}], "}"}]}], "}"}], ",", 
       RowBox[{"{", 
        RowBox[{
         RowBox[{"{", 
          RowBox[{
           RowBox[{"{", 
            RowBox[{
            "118", ",", "180", ",", "186", ",", "28", ",", "25", ",", "145", 
             ",", "156"}], "}"}], ",", 
           RowBox[{"{", 
            RowBox[{
            "118", ",", "180", ",", "186", ",", "28", ",", "25", ",", "145", 
             ",", "159"}], "}"}], ",", 
           RowBox[{"{", 
            RowBox[{
            "118", ",", "180", ",", "186", ",", "28", ",", "25", ",", "145", 
             ",", "162"}], "}"}], ",", 
           RowBox[{"{", 
            RowBox[{
            "118", ",", "180", ",", "186", ",", "28", ",", "25", ",", "145", 
             ",", "165"}], "}"}]}], "}"}], ",", 
         RowBox[{"{", 
          RowBox[{
           RowBox[{"{", 
            RowBox[{
            "118", ",", "180", ",", "186", ",", "28", ",", "25", ",", "148", 
             ",", "156"}], "}"}], ",", 
           RowBox[{"{", 
            RowBox[{
            "118", ",", "180", ",", "186", ",", "28", ",", "25", ",", "148", 
             ",", "159"}], "}"}], ",", 
           RowBox[{"{", 
            RowBox[{
            "118", ",", "180", ",", "186", ",", "28", ",", "25", ",", "148", 
             ",", "162"}], "}"}], ",", 
           RowBox[{"{", 
            RowBox[{
            "118", ",", "180", ",", "186", ",", "28", ",", "25", ",", "148", 
             ",", "165"}], "}"}]}], "}"}], ",", 
         RowBox[{"{", 
          RowBox[{
           RowBox[{"{", 
            RowBox[{
            "118", ",", "180", ",", "186", ",", "28", ",", "25", ",", "151", 
             ",", "156"}], "}"}], ",", 
           RowBox[{"{", 
            RowBox[{
            "118", ",", "180", ",", "186", ",", "28", ",", "25", ",", "151", 
             ",", "159"}], "}"}], ",", 
           RowBox[{"{", 
            RowBox[{
            "118", ",", "180", ",", "186", ",", "28", ",", "25", ",", "151", 
             ",", "162"}], "}"}], ",", 
           RowBox[{"{", 
            RowBox[{
            "118", ",", "180", ",", "186", ",", "28", ",", "25", ",", "151", 
             ",", "165"}], "}"}]}], "}"}], ",", 
         RowBox[{"{", 
          RowBox[{
           RowBox[{"{", 
            RowBox[{
            "118", ",", "180", ",", "186", ",", "28", ",", "25", ",", "154", 
             ",", "156"}], "}"}], ",", 
           RowBox[{"{", 
            RowBox[{
            "118", ",", "180", ",", "186", ",", "28", ",", "25", ",", "154", 
             ",", "159"}], "}"}], ",", 
           RowBox[{"{", 
            RowBox[{
            "118", ",", "180", ",", "186", ",", "28", ",", "25", ",", "154", 
             ",", "162"}], "}"}], ",", 
           RowBox[{"{", 
            RowBox[{
            "118", ",", "180", ",", "186", ",", "28", ",", "25", ",", "154", 
             ",", "165"}], "}"}]}], "}"}]}], "}"}], ",", 
       RowBox[{"{", 
        RowBox[{
         RowBox[{"{", 
          RowBox[{
           RowBox[{"{", 
            RowBox[{
            "118", ",", "180", ",", "186", ",", "28", ",", "28", ",", "145", 
             ",", "156"}], "}"}], ",", 
           RowBox[{"{", 
            RowBox[{
            "118", ",", "180", ",", "186", ",", "28", ",", "28", ",", "145", 
             ",", "159"}], "}"}], ",", 
           RowBox[{"{", 
            RowBox[{
            "118", ",", "180", ",", "186", ",", "28", ",", "28", ",", "145", 
             ",", "162"}], "}"}], ",", 
           RowBox[{"{", 
            RowBox[{
            "118", ",", "180", ",", "186", ",", "28", ",", "28", ",", "145", 
             ",", "165"}], "}"}]}], "}"}], ",", 
         RowBox[{"{", 
          RowBox[{
           RowBox[{"{", 
            RowBox[{
            "118", ",", "180", ",", "186", ",", "28", ",", "28", ",", "148", 
             ",", "156"}], "}"}], ",", 
           RowBox[{"{", 
            RowBox[{
            "118", ",", "180", ",", "186", ",", "28", ",", "28", ",", "148", 
             ",", "159"}], "}"}], ",", 
           RowBox[{"{", 
            RowBox[{
            "118", ",", "180", ",", "186", ",", "28", ",", "28", ",", "148", 
             ",", "162"}], "}"}], ",", 
           RowBox[{"{", 
            RowBox[{
            "118", ",", "180", ",", "186", ",", "28", ",", "28", ",", "148", 
             ",", "165"}], "}"}]}], "}"}], ",", 
         RowBox[{"{", 
          RowBox[{
           RowBox[{"{", 
            RowBox[{
            "118", ",", "180", ",", "186", ",", "28", ",", "28", ",", "151", 
             ",", "156"}], "}"}], ",", 
           RowBox[{"{", 
            RowBox[{
            "118", ",", "180", ",", "186", ",", "28", ",", "28", ",", "151", 
             ",", "159"}], "}"}], ",", 
           RowBox[{"{", 
            RowBox[{
            "118", ",", "180", ",", "186", ",", "28", ",", "28", ",", "151", 
             ",", "162"}], "}"}], ",", 
           RowBox[{"{", 
            RowBox[{
            "118", ",", "180", ",", "186", ",", "28", ",", "28", ",", "151", 
             ",", "165"}], "}"}]}], "}"}], ",", 
         RowBox[{"{", 
          RowBox[{
           RowBox[{"{", 
            RowBox[{
            "118", ",", "180", ",", "186", ",", "28", ",", "28", ",", "154", 
             ",", "156"}], "}"}], ",", 
           RowBox[{"{", 
            RowBox[{
            "118", ",", "180", ",", "186", ",", "28", ",", "28", ",", "154", 
             ",", "159"}], "}"}], ",", 
           RowBox[{"{", 
            RowBox[{
            "118", ",", "180", ",", "186", ",", "28", ",", "28", ",", "154", 
             ",", "162"}], "}"}], ",", 
           RowBox[{"{", 
            RowBox[{
            "118", ",", "180", ",", "186", ",", "28", ",", "28", ",", "154", 
             ",", "165"}], "}"}]}], "}"}]}], "}"}], ",", 
       RowBox[{"{", 
        RowBox[{
         RowBox[{"{", 
          RowBox[{
           RowBox[{"{", 
            RowBox[{
            "118", ",", "180", ",", "186", ",", "28", ",", "31", ",", "145", 
             ",", "156"}], "}"}], ",", 
           RowBox[{"{", 
            RowBox[{
            "118", ",", "180", ",", "186", ",", "28", ",", "31", ",", "145", 
             ",", "159"}], "}"}], ",", 
           RowBox[{"{", 
            RowBox[{
            "118", ",", "180", ",", "186", ",", "28", ",", "31", ",", "145", 
             ",", "162"}], "}"}], ",", 
           RowBox[{"{", 
            RowBox[{
            "118", ",", "180", ",", "186", ",", "28", ",", "31", ",", "145", 
             ",", "165"}], "}"}]}], "}"}], ",", 
         RowBox[{"{", 
          RowBox[{
           RowBox[{"{", 
            RowBox[{
            "118", ",", "180", ",", "186", ",", "28", ",", "31", ",", "148", 
             ",", "156"}], "}"}], ",", 
           RowBox[{"{", 
            RowBox[{
            "118", ",", "180", ",", "186", ",", "28", ",", "31", ",", "148", 
             ",", "159"}], "}"}], ",", 
           RowBox[{"{", 
            RowBox[{
            "118", ",", "180", ",", "186", ",", "28", ",", "31", ",", "148", 
             ",", "162"}], "}"}], ",", 
           RowBox[{"{", 
            RowBox[{
            "118", ",", "180", ",", "186", ",", "28", ",", "31", ",", "148", 
             ",", "165"}], "}"}]}], "}"}], ",", 
         RowBox[{"{", 
          RowBox[{
           RowBox[{"{", 
            RowBox[{
            "118", ",", "180", ",", "186", ",", "28", ",", "31", ",", "151", 
             ",", "156"}], "}"}], ",", 
           RowBox[{"{", 
            RowBox[{
            "118", ",", "180", ",", "186", ",", "28", ",", "31", ",", "151", 
             ",", "159"}], "}"}], ",", 
           RowBox[{"{", 
            RowBox[{
            "118", ",", "180", ",", "186", ",", "28", ",", "31", ",", "151", 
             ",", "162"}], "}"}], ",", 
           RowBox[{"{", 
            RowBox[{
            "118", ",", "180", ",", "186", ",", "28", ",", "31", ",", "151", 
             ",", "165"}], "}"}]}], "}"}], ",", 
         RowBox[{"{", 
          RowBox[{
           RowBox[{"{", 
            RowBox[{
            "118", ",", "180", ",", "186", ",", "28", ",", "31", ",", "154", 
             ",", "156"}], "}"}], ",", 
           RowBox[{"{", 
            RowBox[{
            "118", ",", "180", ",", "186", ",", "28", ",", "31", ",", "154", 
             ",", "159"}], "}"}], ",", 
           RowBox[{"{", 
            RowBox[{
            "118", ",", "180", ",", "186", ",", "28", ",", "31", ",", "154", 
             ",", "162"}], "}"}], ",", 
           RowBox[{"{", 
            RowBox[{
            "118", ",", "180", ",", "186", ",", "28", ",", "31", ",", "154", 
             ",", "165"}], "}"}]}], "}"}]}], "}"}]}], "}"}], ",", 
     RowBox[{"{", 
      RowBox[{
       RowBox[{"{", 
        RowBox[{
         RowBox[{"{", 
          RowBox[{
           RowBox[{"{", 
            RowBox[{
            "118", ",", "180", ",", "186", ",", "31", ",", "22", ",", "145", 
             ",", "156"}], "}"}], ",", 
           RowBox[{"{", 
            RowBox[{
            "118", ",", "180", ",", "186", ",", "31", ",", "22", ",", "145", 
             ",", "159"}], "}"}], ",", 
           RowBox[{"{", 
            RowBox[{
            "118", ",", "180", ",", "186", ",", "31", ",", "22", ",", "145", 
             ",", "162"}], "}"}], ",", 
           RowBox[{"{", 
            RowBox[{
            "118", ",", "180", ",", "186", ",", "31", ",", "22", ",", "145", 
             ",", "165"}], "}"}]}], "}"}], ",", 
         RowBox[{"{", 
          RowBox[{
           RowBox[{"{", 
            RowBox[{
            "118", ",", "180", ",", "186", ",", "31", ",", "22", ",", "148", 
             ",", "156"}], "}"}], ",", 
           RowBox[{"{", 
            RowBox[{
            "118", ",", "180", ",", "186", ",", "31", ",", "22", ",", "148", 
             ",", "159"}], "}"}], ",", 
           RowBox[{"{", 
            RowBox[{
            "118", ",", "180", ",", "186", ",", "31", ",", "22", ",", "148", 
             ",", "162"}], "}"}], ",", 
           RowBox[{"{", 
            RowBox[{
            "118", ",", "180", ",", "186", ",", "31", ",", "22", ",", "148", 
             ",", "165"}], "}"}]}], "}"}], ",", 
         RowBox[{"{", 
          RowBox[{
           RowBox[{"{", 
            RowBox[{
            "118", ",", "180", ",", "186", ",", "31", ",", "22", ",", "151", 
             ",", "156"}], "}"}], ",", 
           RowBox[{"{", 
            RowBox[{
            "118", ",", "180", ",", "186", ",", "31", ",", "22", ",", "151", 
             ",", "159"}], "}"}], ",", 
           RowBox[{"{", 
            RowBox[{
            "118", ",", "180", ",", "186", ",", "31", ",", "22", ",", "151", 
             ",", "162"}], "}"}], ",", 
           RowBox[{"{", 
            RowBox[{
            "118", ",", "180", ",", "186", ",", "31", ",", "22", ",", "151", 
             ",", "165"}], "}"}]}], "}"}], ",", 
         RowBox[{"{", 
          RowBox[{
           RowBox[{"{", 
            RowBox[{
            "118", ",", "180", ",", "186", ",", "31", ",", "22", ",", "154", 
             ",", "156"}], "}"}], ",", 
           RowBox[{"{", 
            RowBox[{
            "118", ",", "180", ",", "186", ",", "31", ",", "22", ",", "154", 
             ",", "159"}], "}"}], ",", 
           RowBox[{"{", 
            RowBox[{
            "118", ",", "180", ",", "186", ",", "31", ",", "22", ",", "154", 
             ",", "162"}], "}"}], ",", 
           RowBox[{"{", 
            RowBox[{
            "118", ",", "180", ",", "186", ",", "31", ",", "22", ",", "154", 
             ",", "165"}], "}"}]}], "}"}]}], "}"}], ",", 
       RowBox[{"{", 
        RowBox[{
         RowBox[{"{", 
          RowBox[{
           RowBox[{"{", 
            RowBox[{
            "118", ",", "180", ",", "186", ",", "31", ",", "25", ",", "145", 
             ",", "156"}], "}"}], ",", 
           RowBox[{"{", 
            RowBox[{
            "118", ",", "180", ",", "186", ",", "31", ",", "25", ",", "145", 
             ",", "159"}], "}"}], ",", 
           RowBox[{"{", 
            RowBox[{
            "118", ",", "180", ",", "186", ",", "31", ",", "25", ",", "145", 
             ",", "162"}], "}"}], ",", 
           RowBox[{"{", 
            RowBox[{
            "118", ",", "180", ",", "186", ",", "31", ",", "25", ",", "145", 
             ",", "165"}], "}"}]}], "}"}], ",", 
         RowBox[{"{", 
          RowBox[{
           RowBox[{"{", 
            RowBox[{
            "118", ",", "180", ",", "186", ",", "31", ",", "25", ",", "148", 
             ",", "156"}], "}"}], ",", 
           RowBox[{"{", 
            RowBox[{
            "118", ",", "180", ",", "186", ",", "31", ",", "25", ",", "148", 
             ",", "159"}], "}"}], ",", 
           RowBox[{"{", 
            RowBox[{
            "118", ",", "180", ",", "186", ",", "31", ",", "25", ",", "148", 
             ",", "162"}], "}"}], ",", 
           RowBox[{"{", 
            RowBox[{
            "118", ",", "180", ",", "186", ",", "31", ",", "25", ",", "148", 
             ",", "165"}], "}"}]}], "}"}], ",", 
         RowBox[{"{", 
          RowBox[{
           RowBox[{"{", 
            RowBox[{
            "118", ",", "180", ",", "186", ",", "31", ",", "25", ",", "151", 
             ",", "156"}], "}"}], ",", 
           RowBox[{"{", 
            RowBox[{
            "118", ",", "180", ",", "186", ",", "31", ",", "25", ",", "151", 
             ",", "159"}], "}"}], ",", 
           RowBox[{"{", 
            RowBox[{
            "118", ",", "180", ",", "186", ",", "31", ",", "25", ",", "151", 
             ",", "162"}], "}"}], ",", 
           RowBox[{"{", 
            RowBox[{
            "118", ",", "180", ",", "186", ",", "31", ",", "25", ",", "151", 
             ",", "165"}], "}"}]}], "}"}], ",", 
         RowBox[{"{", 
          RowBox[{
           RowBox[{"{", 
            RowBox[{
            "118", ",", "180", ",", "186", ",", "31", ",", "25", ",", "154", 
             ",", "156"}], "}"}], ",", 
           RowBox[{"{", 
            RowBox[{
            "118", ",", "180", ",", "186", ",", "31", ",", "25", ",", "154", 
             ",", "159"}], "}"}], ",", 
           RowBox[{"{", 
            RowBox[{
            "118", ",", "180", ",", "186", ",", "31", ",", "25", ",", "154", 
             ",", "162"}], "}"}], ",", 
           RowBox[{"{", 
            RowBox[{
            "118", ",", "180", ",", "186", ",", "31", ",", "25", ",", "154", 
             ",", "165"}], "}"}]}], "}"}]}], "}"}], ",", 
       RowBox[{"{", 
        RowBox[{
         RowBox[{"{", 
          RowBox[{
           RowBox[{"{", 
            RowBox[{
            "118", ",", "180", ",", "186", ",", "31", ",", "28", ",", "145", 
             ",", "156"}], "}"}], ",", 
           RowBox[{"{", 
            RowBox[{
            "118", ",", "180", ",", "186", ",", "31", ",", "28", ",", "145", 
             ",", "159"}], "}"}], ",", 
           RowBox[{"{", 
            RowBox[{
            "118", ",", "180", ",", "186", ",", "31", ",", "28", ",", "145", 
             ",", "162"}], "}"}], ",", 
           RowBox[{"{", 
            RowBox[{
            "118", ",", "180", ",", "186", ",", "31", ",", "28", ",", "145", 
             ",", "165"}], "}"}]}], "}"}], ",", 
         RowBox[{"{", 
          RowBox[{
           RowBox[{"{", 
            RowBox[{
            "118", ",", "180", ",", "186", ",", "31", ",", "28", ",", "148", 
             ",", "156"}], "}"}], ",", 
           RowBox[{"{", 
            RowBox[{
            "118", ",", "180", ",", "186", ",", "31", ",", "28", ",", "148", 
             ",", "159"}], "}"}], ",", 
           RowBox[{"{", 
            RowBox[{
            "118", ",", "180", ",", "186", ",", "31", ",", "28", ",", "148", 
             ",", "162"}], "}"}], ",", 
           RowBox[{"{", 
            RowBox[{
            "118", ",", "180", ",", "186", ",", "31", ",", "28", ",", "148", 
             ",", "165"}], "}"}]}], "}"}], ",", 
         RowBox[{"{", 
          RowBox[{
           RowBox[{"{", 
            RowBox[{
            "118", ",", "180", ",", "186", ",", "31", ",", "28", ",", "151", 
             ",", "156"}], "}"}], ",", 
           RowBox[{"{", 
            RowBox[{
            "118", ",", "180", ",", "186", ",", "31", ",", "28", ",", "151", 
             ",", "159"}], "}"}], ",", 
           RowBox[{"{", 
            RowBox[{
            "118", ",", "180", ",", "186", ",", "31", ",", "28", ",", "151", 
             ",", "162"}], "}"}], ",", 
           RowBox[{"{", 
            RowBox[{
            "118", ",", "180", ",", "186", ",", "31", ",", "28", ",", "151", 
             ",", "165"}], "}"}]}], "}"}], ",", 
         RowBox[{"{", 
          RowBox[{
           RowBox[{"{", 
            RowBox[{
            "118", ",", "180", ",", "186", ",", "31", ",", "28", ",", "154", 
             ",", "156"}], "}"}], ",", 
           RowBox[{"{", 
            RowBox[{
            "118", ",", "180", ",", "186", ",", "31", ",", "28", ",", "154", 
             ",", "159"}], "}"}], ",", 
           RowBox[{"{", 
            RowBox[{
            "118", ",", "180", ",", "186", ",", "31", ",", "28", ",", "154", 
             ",", "162"}], "}"}], ",", 
           RowBox[{"{", 
            RowBox[{
            "118", ",", "180", ",", "186", ",", "31", ",", "28", ",", "154", 
             ",", "165"}], "}"}]}], "}"}]}], "}"}], ",", 
       RowBox[{"{", 
        RowBox[{
         RowBox[{"{", 
          RowBox[{
           RowBox[{"{", 
            RowBox[{
            "118", ",", "180", ",", "186", ",", "31", ",", "31", ",", "145", 
             ",", "156"}], "}"}], ",", 
           RowBox[{"{", 
            RowBox[{
            "118", ",", "180", ",", "186", ",", "31", ",", "31", ",", "145", 
             ",", "159"}], "}"}], ",", 
           RowBox[{"{", 
            RowBox[{
            "118", ",", "180", ",", "186", ",", "31", ",", "31", ",", "145", 
             ",", "162"}], "}"}], ",", 
           RowBox[{"{", 
            RowBox[{
            "118", ",", "180", ",", "186", ",", "31", ",", "31", ",", "145", 
             ",", "165"}], "}"}]}], "}"}], ",", 
         RowBox[{"{", 
          RowBox[{
           RowBox[{"{", 
            RowBox[{
            "118", ",", "180", ",", "186", ",", "31", ",", "31", ",", "148", 
             ",", "156"}], "}"}], ",", 
           RowBox[{"{", 
            RowBox[{
            "118", ",", "180", ",", "186", ",", "31", ",", "31", ",", "148", 
             ",", "159"}], "}"}], ",", 
           RowBox[{"{", 
            RowBox[{
            "118", ",", "180", ",", "186", ",", "31", ",", "31", ",", "148", 
             ",", "162"}], "}"}], ",", 
           RowBox[{"{", 
            RowBox[{
            "118", ",", "180", ",", "186", ",", "31", ",", "31", ",", "148", 
             ",", "165"}], "}"}]}], "}"}], ",", 
         RowBox[{"{", 
          RowBox[{
           RowBox[{"{", 
            RowBox[{
            "118", ",", "180", ",", "186", ",", "31", ",", "31", ",", "151", 
             ",", "156"}], "}"}], ",", 
           RowBox[{"{", 
            RowBox[{
            "118", ",", "180", ",", "186", ",", "31", ",", "31", ",", "151", 
             ",", "159"}], "}"}], ",", 
           RowBox[{"{", 
            RowBox[{
            "118", ",", "180", ",", "186", ",", "31", ",", "31", ",", "151", 
             ",", "162"}], "}"}], ",", 
           RowBox[{"{", 
            RowBox[{
            "118", ",", "180", ",", "186", ",", "31", ",", "31", ",", "151", 
             ",", "165"}], "}"}]}], "}"}], ",", 
         RowBox[{"{", 
          RowBox[{
           RowBox[{"{", 
            RowBox[{
            "118", ",", "180", ",", "186", ",", "31", ",", "31", ",", "154", 
             ",", "156"}], "}"}], ",", 
           RowBox[{"{", 
            RowBox[{
            "118", ",", "180", ",", "186", ",", "31", ",", "31", ",", "154", 
             ",", "159"}], "}"}], ",", 
           RowBox[{"{", 
            RowBox[{
            "118", ",", "180", ",", "186", ",", "31", ",", "31", ",", "154", 
             ",", "162"}], "}"}], ",", 
           RowBox[{"{", 
            RowBox[{
            "118", ",", "180", ",", "186", ",", "31", ",", "31", ",", "154", 
             ",", "165"}], "}"}]}], "}"}]}], "}"}]}], "}"}]}], "}"}], ",", 
   RowBox[{"{", 
    RowBox[{
     RowBox[{"{", 
      RowBox[{
       RowBox[{"{", 
        RowBox[{
         RowBox[{"{", 
          RowBox[{
           RowBox[{"{", 
            RowBox[{
            "118", ",", "183", ",", "177", ",", "22", ",", "22", ",", "145", 
             ",", "156"}], "}"}], ",", 
           RowBox[{"{", 
            RowBox[{
            "118", ",", "183", ",", "177", ",", "22", ",", "22", ",", "145", 
             ",", "159"}], "}"}], ",", 
           RowBox[{"{", 
            RowBox[{
            "118", ",", "183", ",", "177", ",", "22", ",", "22", ",", "145", 
             ",", "162"}], "}"}], ",", 
           RowBox[{"{", 
            RowBox[{
            "118", ",", "183", ",", "177", ",", "22", ",", "22", ",", "145", 
             ",", "165"}], "}"}]}], "}"}], ",", 
         RowBox[{"{", 
          RowBox[{
           RowBox[{"{", 
            RowBox[{
            "118", ",", "183", ",", "177", ",", "22", ",", "22", ",", "148", 
             ",", "156"}], "}"}], ",", 
           RowBox[{"{", 
            RowBox[{
            "118", ",", "183", ",", "177", ",", "22", ",", "22", ",", "148", 
             ",", "159"}], "}"}], ",", 
           RowBox[{"{", 
            RowBox[{
            "118", ",", "183", ",", "177", ",", "22", ",", "22", ",", "148", 
             ",", "162"}], "}"}], ",", 
           RowBox[{"{", 
            RowBox[{
            "118", ",", "183", ",", "177", ",", "22", ",", "22", ",", "148", 
             ",", "165"}], "}"}]}], "}"}], ",", 
         RowBox[{"{", 
          RowBox[{
           RowBox[{"{", 
            RowBox[{
            "118", ",", "183", ",", "177", ",", "22", ",", "22", ",", "151", 
             ",", "156"}], "}"}], ",", 
           RowBox[{"{", 
            RowBox[{
            "118", ",", "183", ",", "177", ",", "22", ",", "22", ",", "151", 
             ",", "159"}], "}"}], ",", 
           RowBox[{"{", 
            RowBox[{
            "118", ",", "183", ",", "177", ",", "22", ",", "22", ",", "151", 
             ",", "162"}], "}"}], ",", 
           RowBox[{"{", 
            RowBox[{
            "118", ",", "183", ",", "177", ",", "22", ",", "22", ",", "151", 
             ",", "165"}], "}"}]}], "}"}], ",", 
         RowBox[{"{", 
          RowBox[{
           RowBox[{"{", 
            RowBox[{
            "118", ",", "183", ",", "177", ",", "22", ",", "22", ",", "154", 
             ",", "156"}], "}"}], ",", 
           RowBox[{"{", 
            RowBox[{
            "118", ",", "183", ",", "177", ",", "22", ",", "22", ",", "154", 
             ",", "159"}], "}"}], ",", 
           RowBox[{"{", 
            RowBox[{
            "118", ",", "183", ",", "177", ",", "22", ",", "22", ",", "154", 
             ",", "162"}], "}"}], ",", 
           RowBox[{"{", 
            RowBox[{
            "118", ",", "183", ",", "177", ",", "22", ",", "22", ",", "154", 
             ",", "165"}], "}"}]}], "}"}]}], "}"}], ",", 
       RowBox[{"{", 
        RowBox[{
         RowBox[{"{", 
          RowBox[{
           RowBox[{"{", 
            RowBox[{
            "118", ",", "183", ",", "177", ",", "22", ",", "25", ",", "145", 
             ",", "156"}], "}"}], ",", 
           RowBox[{"{", 
            RowBox[{
            "118", ",", "183", ",", "177", ",", "22", ",", "25", ",", "145", 
             ",", "159"}], "}"}], ",", 
           RowBox[{"{", 
            RowBox[{
            "118", ",", "183", ",", "177", ",", "22", ",", "25", ",", "145", 
             ",", "162"}], "}"}], ",", 
           RowBox[{"{", 
            RowBox[{
            "118", ",", "183", ",", "177", ",", "22", ",", "25", ",", "145", 
             ",", "165"}], "}"}]}], "}"}], ",", 
         RowBox[{"{", 
          RowBox[{
           RowBox[{"{", 
            RowBox[{
            "118", ",", "183", ",", "177", ",", "22", ",", "25", ",", "148", 
             ",", "156"}], "}"}], ",", 
           RowBox[{"{", 
            RowBox[{
            "118", ",", "183", ",", "177", ",", "22", ",", "25", ",", "148", 
             ",", "159"}], "}"}], ",", 
           RowBox[{"{", 
            RowBox[{
            "118", ",", "183", ",", "177", ",", "22", ",", "25", ",", "148", 
             ",", "162"}], "}"}], ",", 
           RowBox[{"{", 
            RowBox[{
            "118", ",", "183", ",", "177", ",", "22", ",", "25", ",", "148", 
             ",", "165"}], "}"}]}], "}"}], ",", 
         RowBox[{"{", 
          RowBox[{
           RowBox[{"{", 
            RowBox[{
            "118", ",", "183", ",", "177", ",", "22", ",", "25", ",", "151", 
             ",", "156"}], "}"}], ",", 
           RowBox[{"{", 
            RowBox[{
            "118", ",", "183", ",", "177", ",", "22", ",", "25", ",", "151", 
             ",", "159"}], "}"}], ",", 
           RowBox[{"{", 
            RowBox[{
            "118", ",", "183", ",", "177", ",", "22", ",", "25", ",", "151", 
             ",", "162"}], "}"}], ",", 
           RowBox[{"{", 
            RowBox[{
            "118", ",", "183", ",", "177", ",", "22", ",", "25", ",", "151", 
             ",", "165"}], "}"}]}], "}"}], ",", 
         RowBox[{"{", 
          RowBox[{
           RowBox[{"{", 
            RowBox[{
            "118", ",", "183", ",", "177", ",", "22", ",", "25", ",", "154", 
             ",", "156"}], "}"}], ",", 
           RowBox[{"{", 
            RowBox[{
            "118", ",", "183", ",", "177", ",", "22", ",", "25", ",", "154", 
             ",", "159"}], "}"}], ",", 
           RowBox[{"{", 
            RowBox[{
            "118", ",", "183", ",", "177", ",", "22", ",", "25", ",", "154", 
             ",", "162"}], "}"}], ",", 
           RowBox[{"{", 
            RowBox[{
            "118", ",", "183", ",", "177", ",", "22", ",", "25", ",", "154", 
             ",", "165"}], "}"}]}], "}"}]}], "}"}], ",", 
       RowBox[{"{", 
        RowBox[{
         RowBox[{"{", 
          RowBox[{
           RowBox[{"{", 
            RowBox[{
            "118", ",", "183", ",", "177", ",", "22", ",", "28", ",", "145", 
             ",", "156"}], "}"}], ",", 
           RowBox[{"{", 
            RowBox[{
            "118", ",", "183", ",", "177", ",", "22", ",", "28", ",", "145", 
             ",", "159"}], "}"}], ",", 
           RowBox[{"{", 
            RowBox[{
            "118", ",", "183", ",", "177", ",", "22", ",", "28", ",", "145", 
             ",", "162"}], "}"}], ",", 
           RowBox[{"{", 
            RowBox[{
            "118", ",", "183", ",", "177", ",", "22", ",", "28", ",", "145", 
             ",", "165"}], "}"}]}], "}"}], ",", 
         RowBox[{"{", 
          RowBox[{
           RowBox[{"{", 
            RowBox[{
            "118", ",", "183", ",", "177", ",", "22", ",", "28", ",", "148", 
             ",", "156"}], "}"}], ",", 
           RowBox[{"{", 
            RowBox[{
            "118", ",", "183", ",", "177", ",", "22", ",", "28", ",", "148", 
             ",", "159"}], "}"}], ",", 
           RowBox[{"{", 
            RowBox[{
            "118", ",", "183", ",", "177", ",", "22", ",", "28", ",", "148", 
             ",", "162"}], "}"}], ",", 
           RowBox[{"{", 
            RowBox[{
            "118", ",", "183", ",", "177", ",", "22", ",", "28", ",", "148", 
             ",", "165"}], "}"}]}], "}"}], ",", 
         RowBox[{"{", 
          RowBox[{
           RowBox[{"{", 
            RowBox[{
            "118", ",", "183", ",", "177", ",", "22", ",", "28", ",", "151", 
             ",", "156"}], "}"}], ",", 
           RowBox[{"{", 
            RowBox[{
            "118", ",", "183", ",", "177", ",", "22", ",", "28", ",", "151", 
             ",", "159"}], "}"}], ",", 
           RowBox[{"{", 
            RowBox[{
            "118", ",", "183", ",", "177", ",", "22", ",", "28", ",", "151", 
             ",", "162"}], "}"}], ",", 
           RowBox[{"{", 
            RowBox[{
            "118", ",", "183", ",", "177", ",", "22", ",", "28", ",", "151", 
             ",", "165"}], "}"}]}], "}"}], ",", 
         RowBox[{"{", 
          RowBox[{
           RowBox[{"{", 
            RowBox[{
            "118", ",", "183", ",", "177", ",", "22", ",", "28", ",", "154", 
             ",", "156"}], "}"}], ",", 
           RowBox[{"{", 
            RowBox[{
            "118", ",", "183", ",", "177", ",", "22", ",", "28", ",", "154", 
             ",", "159"}], "}"}], ",", 
           RowBox[{"{", 
            RowBox[{
            "118", ",", "183", ",", "177", ",", "22", ",", "28", ",", "154", 
             ",", "162"}], "}"}], ",", 
           RowBox[{"{", 
            RowBox[{
            "118", ",", "183", ",", "177", ",", "22", ",", "28", ",", "154", 
             ",", "165"}], "}"}]}], "}"}]}], "}"}], ",", 
       RowBox[{"{", 
        RowBox[{
         RowBox[{"{", 
          RowBox[{
           RowBox[{"{", 
            RowBox[{
            "118", ",", "183", ",", "177", ",", "22", ",", "31", ",", "145", 
             ",", "156"}], "}"}], ",", 
           RowBox[{"{", 
            RowBox[{
            "118", ",", "183", ",", "177", ",", "22", ",", "31", ",", "145", 
             ",", "159"}], "}"}], ",", 
           RowBox[{"{", 
            RowBox[{
            "118", ",", "183", ",", "177", ",", "22", ",", "31", ",", "145", 
             ",", "162"}], "}"}], ",", 
           RowBox[{"{", 
            RowBox[{
            "118", ",", "183", ",", "177", ",", "22", ",", "31", ",", "145", 
             ",", "165"}], "}"}]}], "}"}], ",", 
         RowBox[{"{", 
          RowBox[{
           RowBox[{"{", 
            RowBox[{
            "118", ",", "183", ",", "177", ",", "22", ",", "31", ",", "148", 
             ",", "156"}], "}"}], ",", 
           RowBox[{"{", 
            RowBox[{
            "118", ",", "183", ",", "177", ",", "22", ",", "31", ",", "148", 
             ",", "159"}], "}"}], ",", 
           RowBox[{"{", 
            RowBox[{
            "118", ",", "183", ",", "177", ",", "22", ",", "31", ",", "148", 
             ",", "162"}], "}"}], ",", 
           RowBox[{"{", 
            RowBox[{
            "118", ",", "183", ",", "177", ",", "22", ",", "31", ",", "148", 
             ",", "165"}], "}"}]}], "}"}], ",", 
         RowBox[{"{", 
          RowBox[{
           RowBox[{"{", 
            RowBox[{
            "118", ",", "183", ",", "177", ",", "22", ",", "31", ",", "151", 
             ",", "156"}], "}"}], ",", 
           RowBox[{"{", 
            RowBox[{
            "118", ",", "183", ",", "177", ",", "22", ",", "31", ",", "151", 
             ",", "159"}], "}"}], ",", 
           RowBox[{"{", 
            RowBox[{
            "118", ",", "183", ",", "177", ",", "22", ",", "31", ",", "151", 
             ",", "162"}], "}"}], ",", 
           RowBox[{"{", 
            RowBox[{
            "118", ",", "183", ",", "177", ",", "22", ",", "31", ",", "151", 
             ",", "165"}], "}"}]}], "}"}], ",", 
         RowBox[{"{", 
          RowBox[{
           RowBox[{"{", 
            RowBox[{
            "118", ",", "183", ",", "177", ",", "22", ",", "31", ",", "154", 
             ",", "156"}], "}"}], ",", 
           RowBox[{"{", 
            RowBox[{
            "118", ",", "183", ",", "177", ",", "22", ",", "31", ",", "154", 
             ",", "159"}], "}"}], ",", 
           RowBox[{"{", 
            RowBox[{
            "118", ",", "183", ",", "177", ",", "22", ",", "31", ",", "154", 
             ",", "162"}], "}"}], ",", 
           RowBox[{"{", 
            RowBox[{
            "118", ",", "183", ",", "177", ",", "22", ",", "31", ",", "154", 
             ",", "165"}], "}"}]}], "}"}]}], "}"}]}], "}"}], ",", 
     RowBox[{"{", 
      RowBox[{
       RowBox[{"{", 
        RowBox[{
         RowBox[{"{", 
          RowBox[{
           RowBox[{"{", 
            RowBox[{
            "118", ",", "183", ",", "177", ",", "25", ",", "22", ",", "145", 
             ",", "156"}], "}"}], ",", 
           RowBox[{"{", 
            RowBox[{
            "118", ",", "183", ",", "177", ",", "25", ",", "22", ",", "145", 
             ",", "159"}], "}"}], ",", 
           RowBox[{"{", 
            RowBox[{
            "118", ",", "183", ",", "177", ",", "25", ",", "22", ",", "145", 
             ",", "162"}], "}"}], ",", 
           RowBox[{"{", 
            RowBox[{
            "118", ",", "183", ",", "177", ",", "25", ",", "22", ",", "145", 
             ",", "165"}], "}"}]}], "}"}], ",", 
         RowBox[{"{", 
          RowBox[{
           RowBox[{"{", 
            RowBox[{
            "118", ",", "183", ",", "177", ",", "25", ",", "22", ",", "148", 
             ",", "156"}], "}"}], ",", 
           RowBox[{"{", 
            RowBox[{
            "118", ",", "183", ",", "177", ",", "25", ",", "22", ",", "148", 
             ",", "159"}], "}"}], ",", 
           RowBox[{"{", 
            RowBox[{
            "118", ",", "183", ",", "177", ",", "25", ",", "22", ",", "148", 
             ",", "162"}], "}"}], ",", 
           RowBox[{"{", 
            RowBox[{
            "118", ",", "183", ",", "177", ",", "25", ",", "22", ",", "148", 
             ",", "165"}], "}"}]}], "}"}], ",", 
         RowBox[{"{", 
          RowBox[{
           RowBox[{"{", 
            RowBox[{
            "118", ",", "183", ",", "177", ",", "25", ",", "22", ",", "151", 
             ",", "156"}], "}"}], ",", 
           RowBox[{"{", 
            RowBox[{
            "118", ",", "183", ",", "177", ",", "25", ",", "22", ",", "151", 
             ",", "159"}], "}"}], ",", 
           RowBox[{"{", 
            RowBox[{
            "118", ",", "183", ",", "177", ",", "25", ",", "22", ",", "151", 
             ",", "162"}], "}"}], ",", 
           RowBox[{"{", 
            RowBox[{
            "118", ",", "183", ",", "177", ",", "25", ",", "22", ",", "151", 
             ",", "165"}], "}"}]}], "}"}], ",", 
         RowBox[{"{", 
          RowBox[{
           RowBox[{"{", 
            RowBox[{
            "118", ",", "183", ",", "177", ",", "25", ",", "22", ",", "154", 
             ",", "156"}], "}"}], ",", 
           RowBox[{"{", 
            RowBox[{
            "118", ",", "183", ",", "177", ",", "25", ",", "22", ",", "154", 
             ",", "159"}], "}"}], ",", 
           RowBox[{"{", 
            RowBox[{
            "118", ",", "183", ",", "177", ",", "25", ",", "22", ",", "154", 
             ",", "162"}], "}"}], ",", 
           RowBox[{"{", 
            RowBox[{
            "118", ",", "183", ",", "177", ",", "25", ",", "22", ",", "154", 
             ",", "165"}], "}"}]}], "}"}]}], "}"}], ",", 
       RowBox[{"{", 
        RowBox[{
         RowBox[{"{", 
          RowBox[{
           RowBox[{"{", 
            RowBox[{
            "118", ",", "183", ",", "177", ",", "25", ",", "25", ",", "145", 
             ",", "156"}], "}"}], ",", 
           RowBox[{"{", 
            RowBox[{
            "118", ",", "183", ",", "177", ",", "25", ",", "25", ",", "145", 
             ",", "159"}], "}"}], ",", 
           RowBox[{"{", 
            RowBox[{
            "118", ",", "183", ",", "177", ",", "25", ",", "25", ",", "145", 
             ",", "162"}], "}"}], ",", 
           RowBox[{"{", 
            RowBox[{
            "118", ",", "183", ",", "177", ",", "25", ",", "25", ",", "145", 
             ",", "165"}], "}"}]}], "}"}], ",", 
         RowBox[{"{", 
          RowBox[{
           RowBox[{"{", 
            RowBox[{
            "118", ",", "183", ",", "177", ",", "25", ",", "25", ",", "148", 
             ",", "156"}], "}"}], ",", 
           RowBox[{"{", 
            RowBox[{
            "118", ",", "183", ",", "177", ",", "25", ",", "25", ",", "148", 
             ",", "159"}], "}"}], ",", 
           RowBox[{"{", 
            RowBox[{
            "118", ",", "183", ",", "177", ",", "25", ",", "25", ",", "148", 
             ",", "162"}], "}"}], ",", 
           RowBox[{"{", 
            RowBox[{
            "118", ",", "183", ",", "177", ",", "25", ",", "25", ",", "148", 
             ",", "165"}], "}"}]}], "}"}], ",", 
         RowBox[{"{", 
          RowBox[{
           RowBox[{"{", 
            RowBox[{
            "118", ",", "183", ",", "177", ",", "25", ",", "25", ",", "151", 
             ",", "156"}], "}"}], ",", 
           RowBox[{"{", 
            RowBox[{
            "118", ",", "183", ",", "177", ",", "25", ",", "25", ",", "151", 
             ",", "159"}], "}"}], ",", 
           RowBox[{"{", 
            RowBox[{
            "118", ",", "183", ",", "177", ",", "25", ",", "25", ",", "151", 
             ",", "162"}], "}"}], ",", 
           RowBox[{"{", 
            RowBox[{
            "118", ",", "183", ",", "177", ",", "25", ",", "25", ",", "151", 
             ",", "165"}], "}"}]}], "}"}], ",", 
         RowBox[{"{", 
          RowBox[{
           RowBox[{"{", 
            RowBox[{
            "118", ",", "183", ",", "177", ",", "25", ",", "25", ",", "154", 
             ",", "156"}], "}"}], ",", 
           RowBox[{"{", 
            RowBox[{
            "118", ",", "183", ",", "177", ",", "25", ",", "25", ",", "154", 
             ",", "159"}], "}"}], ",", 
           RowBox[{"{", 
            RowBox[{
            "118", ",", "183", ",", "177", ",", "25", ",", "25", ",", "154", 
             ",", "162"}], "}"}], ",", 
           RowBox[{"{", 
            RowBox[{
            "118", ",", "183", ",", "177", ",", "25", ",", "25", ",", "154", 
             ",", "165"}], "}"}]}], "}"}]}], "}"}], ",", 
       RowBox[{"{", 
        RowBox[{
         RowBox[{"{", 
          RowBox[{
           RowBox[{"{", 
            RowBox[{
            "118", ",", "183", ",", "177", ",", "25", ",", "28", ",", "145", 
             ",", "156"}], "}"}], ",", 
           RowBox[{"{", 
            RowBox[{
            "118", ",", "183", ",", "177", ",", "25", ",", "28", ",", "145", 
             ",", "159"}], "}"}], ",", 
           RowBox[{"{", 
            RowBox[{
            "118", ",", "183", ",", "177", ",", "25", ",", "28", ",", "145", 
             ",", "162"}], "}"}], ",", 
           RowBox[{"{", 
            RowBox[{
            "118", ",", "183", ",", "177", ",", "25", ",", "28", ",", "145", 
             ",", "165"}], "}"}]}], "}"}], ",", 
         RowBox[{"{", 
          RowBox[{
           RowBox[{"{", 
            RowBox[{
            "118", ",", "183", ",", "177", ",", "25", ",", "28", ",", "148", 
             ",", "156"}], "}"}], ",", 
           RowBox[{"{", 
            RowBox[{
            "118", ",", "183", ",", "177", ",", "25", ",", "28", ",", "148", 
             ",", "159"}], "}"}], ",", 
           RowBox[{"{", 
            RowBox[{
            "118", ",", "183", ",", "177", ",", "25", ",", "28", ",", "148", 
             ",", "162"}], "}"}], ",", 
           RowBox[{"{", 
            RowBox[{
            "118", ",", "183", ",", "177", ",", "25", ",", "28", ",", "148", 
             ",", "165"}], "}"}]}], "}"}], ",", 
         RowBox[{"{", 
          RowBox[{
           RowBox[{"{", 
            RowBox[{
            "118", ",", "183", ",", "177", ",", "25", ",", "28", ",", "151", 
             ",", "156"}], "}"}], ",", 
           RowBox[{"{", 
            RowBox[{
            "118", ",", "183", ",", "177", ",", "25", ",", "28", ",", "151", 
             ",", "159"}], "}"}], ",", 
           RowBox[{"{", 
            RowBox[{
            "118", ",", "183", ",", "177", ",", "25", ",", "28", ",", "151", 
             ",", "162"}], "}"}], ",", 
           RowBox[{"{", 
            RowBox[{
            "118", ",", "183", ",", "177", ",", "25", ",", "28", ",", "151", 
             ",", "165"}], "}"}]}], "}"}], ",", 
         RowBox[{"{", 
          RowBox[{
           RowBox[{"{", 
            RowBox[{
            "118", ",", "183", ",", "177", ",", "25", ",", "28", ",", "154", 
             ",", "156"}], "}"}], ",", 
           RowBox[{"{", 
            RowBox[{
            "118", ",", "183", ",", "177", ",", "25", ",", "28", ",", "154", 
             ",", "159"}], "}"}], ",", 
           RowBox[{"{", 
            RowBox[{
            "118", ",", "183", ",", "177", ",", "25", ",", "28", ",", "154", 
             ",", "162"}], "}"}], ",", 
           RowBox[{"{", 
            RowBox[{
            "118", ",", "183", ",", "177", ",", "25", ",", "28", ",", "154", 
             ",", "165"}], "}"}]}], "}"}]}], "}"}], ",", 
       RowBox[{"{", 
        RowBox[{
         RowBox[{"{", 
          RowBox[{
           RowBox[{"{", 
            RowBox[{
            "118", ",", "183", ",", "177", ",", "25", ",", "31", ",", "145", 
             ",", "156"}], "}"}], ",", 
           RowBox[{"{", 
            RowBox[{
            "118", ",", "183", ",", "177", ",", "25", ",", "31", ",", "145", 
             ",", "159"}], "}"}], ",", 
           RowBox[{"{", 
            RowBox[{
            "118", ",", "183", ",", "177", ",", "25", ",", "31", ",", "145", 
             ",", "162"}], "}"}], ",", 
           RowBox[{"{", 
            RowBox[{
            "118", ",", "183", ",", "177", ",", "25", ",", "31", ",", "145", 
             ",", "165"}], "}"}]}], "}"}], ",", 
         RowBox[{"{", 
          RowBox[{
           RowBox[{"{", 
            RowBox[{
            "118", ",", "183", ",", "177", ",", "25", ",", "31", ",", "148", 
             ",", "156"}], "}"}], ",", 
           RowBox[{"{", 
            RowBox[{
            "118", ",", "183", ",", "177", ",", "25", ",", "31", ",", "148", 
             ",", "159"}], "}"}], ",", 
           RowBox[{"{", 
            RowBox[{
            "118", ",", "183", ",", "177", ",", "25", ",", "31", ",", "148", 
             ",", "162"}], "}"}], ",", 
           RowBox[{"{", 
            RowBox[{
            "118", ",", "183", ",", "177", ",", "25", ",", "31", ",", "148", 
             ",", "165"}], "}"}]}], "}"}], ",", 
         RowBox[{"{", 
          RowBox[{
           RowBox[{"{", 
            RowBox[{
            "118", ",", "183", ",", "177", ",", "25", ",", "31", ",", "151", 
             ",", "156"}], "}"}], ",", 
           RowBox[{"{", 
            RowBox[{
            "118", ",", "183", ",", "177", ",", "25", ",", "31", ",", "151", 
             ",", "159"}], "}"}], ",", 
           RowBox[{"{", 
            RowBox[{
            "118", ",", "183", ",", "177", ",", "25", ",", "31", ",", "151", 
             ",", "162"}], "}"}], ",", 
           RowBox[{"{", 
            RowBox[{
            "118", ",", "183", ",", "177", ",", "25", ",", "31", ",", "151", 
             ",", "165"}], "}"}]}], "}"}], ",", 
         RowBox[{"{", 
          RowBox[{
           RowBox[{"{", 
            RowBox[{
            "118", ",", "183", ",", "177", ",", "25", ",", "31", ",", "154", 
             ",", "156"}], "}"}], ",", 
           RowBox[{"{", 
            RowBox[{
            "118", ",", "183", ",", "177", ",", "25", ",", "31", ",", "154", 
             ",", "159"}], "}"}], ",", 
           RowBox[{"{", 
            RowBox[{
            "118", ",", "183", ",", "177", ",", "25", ",", "31", ",", "154", 
             ",", "162"}], "}"}], ",", 
           RowBox[{"{", 
            RowBox[{
            "118", ",", "183", ",", "177", ",", "25", ",", "31", ",", "154", 
             ",", "165"}], "}"}]}], "}"}]}], "}"}]}], "}"}], ",", 
     RowBox[{"{", 
      RowBox[{
       RowBox[{"{", 
        RowBox[{
         RowBox[{"{", 
          RowBox[{
           RowBox[{"{", 
            RowBox[{
            "118", ",", "183", ",", "177", ",", "28", ",", "22", ",", "145", 
             ",", "156"}], "}"}], ",", 
           RowBox[{"{", 
            RowBox[{
            "118", ",", "183", ",", "177", ",", "28", ",", "22", ",", "145", 
             ",", "159"}], "}"}], ",", 
           RowBox[{"{", 
            RowBox[{
            "118", ",", "183", ",", "177", ",", "28", ",", "22", ",", "145", 
             ",", "162"}], "}"}], ",", 
           RowBox[{"{", 
            RowBox[{
            "118", ",", "183", ",", "177", ",", "28", ",", "22", ",", "145", 
             ",", "165"}], "}"}]}], "}"}], ",", 
         RowBox[{"{", 
          RowBox[{
           RowBox[{"{", 
            RowBox[{
            "118", ",", "183", ",", "177", ",", "28", ",", "22", ",", "148", 
             ",", "156"}], "}"}], ",", 
           RowBox[{"{", 
            RowBox[{
            "118", ",", "183", ",", "177", ",", "28", ",", "22", ",", "148", 
             ",", "159"}], "}"}], ",", 
           RowBox[{"{", 
            RowBox[{
            "118", ",", "183", ",", "177", ",", "28", ",", "22", ",", "148", 
             ",", "162"}], "}"}], ",", 
           RowBox[{"{", 
            RowBox[{
            "118", ",", "183", ",", "177", ",", "28", ",", "22", ",", "148", 
             ",", "165"}], "}"}]}], "}"}], ",", 
         RowBox[{"{", 
          RowBox[{
           RowBox[{"{", 
            RowBox[{
            "118", ",", "183", ",", "177", ",", "28", ",", "22", ",", "151", 
             ",", "156"}], "}"}], ",", 
           RowBox[{"{", 
            RowBox[{
            "118", ",", "183", ",", "177", ",", "28", ",", "22", ",", "151", 
             ",", "159"}], "}"}], ",", 
           RowBox[{"{", 
            RowBox[{
            "118", ",", "183", ",", "177", ",", "28", ",", "22", ",", "151", 
             ",", "162"}], "}"}], ",", 
           RowBox[{"{", 
            RowBox[{
            "118", ",", "183", ",", "177", ",", "28", ",", "22", ",", "151", 
             ",", "165"}], "}"}]}], "}"}], ",", 
         RowBox[{"{", 
          RowBox[{
           RowBox[{"{", 
            RowBox[{
            "118", ",", "183", ",", "177", ",", "28", ",", "22", ",", "154", 
             ",", "156"}], "}"}], ",", 
           RowBox[{"{", 
            RowBox[{
            "118", ",", "183", ",", "177", ",", "28", ",", "22", ",", "154", 
             ",", "159"}], "}"}], ",", 
           RowBox[{"{", 
            RowBox[{
[truncated: 4,730,719 more chars]
