# Supplementary material for: Algorithmic Design of Geometric Data for Molecular Potential Energy Surfaces
Source: Algorithms. Author manuscript; Available in PMC 2025 Aug 28. (PMC12382435; doi:10.3390/a16010006)
Supplement: Suppl Folder [file NIHMS2075095-supplement-Suppl_Folder.zip › S1/Formaldehyde.nb]

(* Content-type: application/vnd.wolfram.mathematica *)

(*** Wolfram Notebook File ***)
(* http://www.wolfram.com/nb *)

(* CreatedBy='Mathematica 12.3' *)

(*CacheID: 234*)
(* Internal cache information:
NotebookFileLineBreakTest
NotebookFileLineBreakTest
NotebookDataPosition[       158,          7]
NotebookDataLength[    651150,      18650]
NotebookOptionsPosition[    648874,      18606]
NotebookOutlinePosition[    649265,      18622]
CellTagsIndexPosition[    649222,      18619]
WindowFrame->Normal*)

(* Beginning of Notebook Content *)
Notebook[{

Cell[CellGroupData[{
Cell[BoxData[{
 RowBox[{
  RowBox[{"reqCO", "\[Equal]", "2.300"}], 
  "\[IndentingNewLine]"}], "\[IndentingNewLine]", 
 RowBox[{
  RowBox[{"reqCHa", "\[Equal]", "2.100"}], 
  "\[IndentingNewLine]"}], "\[IndentingNewLine]", 
 RowBox[{
  RowBox[{"reqCHb", "\[Equal]", "2.100"}], 
  "\[IndentingNewLine]"}], "\[IndentingNewLine]", 
 RowBox[{
  RowBox[{"thetaOCHa", "\[Equal]", "120"}], 
  "\[IndentingNewLine]"}], "\[IndentingNewLine]", 
 RowBox[{
  RowBox[{"thetaOCHb", "\[Equal]", "120"}], 
  "\[IndentingNewLine]"}], "\[IndentingNewLine]", 
 RowBox[{
  RowBox[{"thetawagg", " ", "\[Equal]", " ", "180"}], 
  "\[IndentingNewLine]"}], "\[IndentingNewLine]", 
 RowBox[{"formaldehyde", "=", 
  RowBox[{"Flatten", "[", 
   RowBox[{
    RowBox[{"Table", " ", "[", 
     RowBox[{
      RowBox[{"{", 
       RowBox[{
       "reqCO", ",", "reqCHa", ",", " ", "reqCHb", ",", " ", "thetaOCHa", ",",
         " ", "thetaOCHb", ",", "thetawagg"}], "}"}], ",", 
      RowBox[{"{", 
       RowBox[{"reqCO", ",", " ", "2.200", ",", "2.400", ",", "0.09"}], "}"}],
       ",", " ", 
      RowBox[{"{", 
       RowBox[{
       "reqCHa", ",", " ", "2.000", ",", " ", "2.200", ",", " ", "0.09"}], 
       "}"}], ",", " ", 
      RowBox[{"{", 
       RowBox[{"reqCHb", ",", " ", "2.000", ",", "2.200", " ", ",", "0.09"}], 
       "}"}], ",", " ", 
      RowBox[{"{", 
       RowBox[{"thetaOCHa", ",", " ", "115", ",", "130", " ", ",", "5"}], 
       "}"}], ",", " ", 
      RowBox[{"{", 
       RowBox[{"thetaOCHb", ",", " ", "115", ",", "130", ",", "5"}], "}"}], 
      ",", " ", 
      RowBox[{"{", 
       RowBox[{"thetawagg", ",", " ", "170", ",", "190", " ", ",", "5"}], 
       "}"}]}], "]"}], ",", "2"}], " ", "]"}]}]}], "Input",
 CellChangeTimes->{3.879513250762722*^9},
 CellLabel->"In[8]:=",ExpressionUUID->"147858ce-cfa8-4e53-868f-897a7df4c54b"],

Cell[BoxData[
 RowBox[{"reqCO", "\[Equal]", "2.3`"}]], "Output",
 CellChangeTimes->{3.879513253594597*^9},
 CellLabel->"Out[8]=",ExpressionUUID->"cd0a23de-cae5-4391-a6ab-547d1d9a8434"],

Cell[BoxData[
 RowBox[{"reqCHa", "\[Equal]", "2.1`"}]], "Output",
 CellChangeTimes->{3.879513253596884*^9},
 CellLabel->"Out[9]=",ExpressionUUID->"dfbe83c8-050e-424a-9e53-86a2533fafcf"],

Cell[BoxData[
 RowBox[{"reqCHb", "\[Equal]", "2.1`"}]], "Output",
 CellChangeTimes->{3.8795132535985737`*^9},
 CellLabel->"Out[10]=",ExpressionUUID->"75ba50a5-b9aa-4245-a6eb-4acb1aab9cd5"],

Cell[BoxData[
 RowBox[{"thetaOCHa", "\[Equal]", "120"}]], "Output",
 CellChangeTimes->{3.879513253600442*^9},
 CellLabel->"Out[11]=",ExpressionUUID->"f824b0e0-e9cd-4146-a93a-90aebad21a9e"],

Cell[BoxData[
 RowBox[{"thetaOCHb", "\[Equal]", "120"}]], "Output",
 CellChangeTimes->{3.879513253602275*^9},
 CellLabel->"Out[12]=",ExpressionUUID->"d0c8f9c9-5a5e-4321-a87a-09f13e5b2fbc"],

Cell[BoxData[
 RowBox[{"thetawagg", "\[Equal]", "180"}]], "Output",
 CellChangeTimes->{3.879513253604021*^9},
 CellLabel->"Out[13]=",ExpressionUUID->"69c902eb-c00a-4260-afac-206f5876e771"],

Cell[BoxData[
 RowBox[{"{", 
  RowBox[{
   RowBox[{"{", 
    RowBox[{
     RowBox[{"{", 
      RowBox[{
       RowBox[{"{", 
        RowBox[{
         RowBox[{"{", 
          RowBox[{
          "2.2`", ",", "2.`", ",", "2.`", ",", "115", ",", "115", ",", 
           "170"}], "}"}], ",", 
         RowBox[{"{", 
          RowBox[{
          "2.2`", ",", "2.`", ",", "2.`", ",", "115", ",", "115", ",", 
           "175"}], "}"}], ",", 
         RowBox[{"{", 
          RowBox[{
          "2.2`", ",", "2.`", ",", "2.`", ",", "115", ",", "115", ",", 
           "180"}], "}"}], ",", 
         RowBox[{"{", 
          RowBox[{
          "2.2`", ",", "2.`", ",", "2.`", ",", "115", ",", "115", ",", 
           "185"}], "}"}], ",", 
         RowBox[{"{", 
          RowBox[{
          "2.2`", ",", "2.`", ",", "2.`", ",", "115", ",", "115", ",", 
           "190"}], "}"}]}], "}"}], ",", 
       RowBox[{"{", 
        RowBox[{
         RowBox[{"{", 
          RowBox[{
          "2.2`", ",", "2.`", ",", "2.`", ",", "115", ",", "120", ",", 
           "170"}], "}"}], ",", 
         RowBox[{"{", 
          RowBox[{
          "2.2`", ",", "2.`", ",", "2.`", ",", "115", ",", "120", ",", 
           "175"}], "}"}], ",", 
         RowBox[{"{", 
          RowBox[{
          "2.2`", ",", "2.`", ",", "2.`", ",", "115", ",", "120", ",", 
           "180"}], "}"}], ",", 
         RowBox[{"{", 
          RowBox[{
          "2.2`", ",", "2.`", ",", "2.`", ",", "115", ",", "120", ",", 
           "185"}], "}"}], ",", 
         RowBox[{"{", 
          RowBox[{
          "2.2`", ",", "2.`", ",", "2.`", ",", "115", ",", "120", ",", 
           "190"}], "}"}]}], "}"}], ",", 
       RowBox[{"{", 
        RowBox[{
         RowBox[{"{", 
          RowBox[{
          "2.2`", ",", "2.`", ",", "2.`", ",", "115", ",", "125", ",", 
           "170"}], "}"}], ",", 
         RowBox[{"{", 
          RowBox[{
          "2.2`", ",", "2.`", ",", "2.`", ",", "115", ",", "125", ",", 
           "175"}], "}"}], ",", 
         RowBox[{"{", 
          RowBox[{
          "2.2`", ",", "2.`", ",", "2.`", ",", "115", ",", "125", ",", 
           "180"}], "}"}], ",", 
         RowBox[{"{", 
          RowBox[{
          "2.2`", ",", "2.`", ",", "2.`", ",", "115", ",", "125", ",", 
           "185"}], "}"}], ",", 
         RowBox[{"{", 
          RowBox[{
          "2.2`", ",", "2.`", ",", "2.`", ",", "115", ",", "125", ",", 
           "190"}], "}"}]}], "}"}], ",", 
       RowBox[{"{", 
        RowBox[{
         RowBox[{"{", 
          RowBox[{
          "2.2`", ",", "2.`", ",", "2.`", ",", "115", ",", "130", ",", 
           "170"}], "}"}], ",", 
         RowBox[{"{", 
          RowBox[{
          "2.2`", ",", "2.`", ",", "2.`", ",", "115", ",", "130", ",", 
           "175"}], "}"}], ",", 
         RowBox[{"{", 
          RowBox[{
          "2.2`", ",", "2.`", ",", "2.`", ",", "115", ",", "130", ",", 
           "180"}], "}"}], ",", 
         RowBox[{"{", 
          RowBox[{
          "2.2`", ",", "2.`", ",", "2.`", ",", "115", ",", "130", ",", 
           "185"}], "}"}], ",", 
         RowBox[{"{", 
          RowBox[{
          "2.2`", ",", "2.`", ",", "2.`", ",", "115", ",", "130", ",", 
           "190"}], "}"}]}], "}"}]}], "}"}], ",", 
     RowBox[{"{", 
      RowBox[{
       RowBox[{"{", 
        RowBox[{
         RowBox[{"{", 
          RowBox[{
          "2.2`", ",", "2.`", ",", "2.`", ",", "120", ",", "115", ",", 
           "170"}], "}"}], ",", 
         RowBox[{"{", 
          RowBox[{
          "2.2`", ",", "2.`", ",", "2.`", ",", "120", ",", "115", ",", 
           "175"}], "}"}], ",", 
         RowBox[{"{", 
          RowBox[{
          "2.2`", ",", "2.`", ",", "2.`", ",", "120", ",", "115", ",", 
           "180"}], "}"}], ",", 
         RowBox[{"{", 
          RowBox[{
          "2.2`", ",", "2.`", ",", "2.`", ",", "120", ",", "115", ",", 
           "185"}], "}"}], ",", 
         RowBox[{"{", 
          RowBox[{
          "2.2`", ",", "2.`", ",", "2.`", ",", "120", ",", "115", ",", 
           "190"}], "}"}]}], "}"}], ",", 
       RowBox[{"{", 
        RowBox[{
         RowBox[{"{", 
          RowBox[{
          "2.2`", ",", "2.`", ",", "2.`", ",", "120", ",", "120", ",", 
           "170"}], "}"}], ",", 
         RowBox[{"{", 
          RowBox[{
          "2.2`", ",", "2.`", ",", "2.`", ",", "120", ",", "120", ",", 
           "175"}], "}"}], ",", 
         RowBox[{"{", 
          RowBox[{
          "2.2`", ",", "2.`", ",", "2.`", ",", "120", ",", "120", ",", 
           "180"}], "}"}], ",", 
         RowBox[{"{", 
          RowBox[{
          "2.2`", ",", "2.`", ",", "2.`", ",", "120", ",", "120", ",", 
           "185"}], "}"}], ",", 
         RowBox[{"{", 
          RowBox[{
          "2.2`", ",", "2.`", ",", "2.`", ",", "120", ",", "120", ",", 
           "190"}], "}"}]}], "}"}], ",", 
       RowBox[{"{", 
        RowBox[{
         RowBox[{"{", 
          RowBox[{
          "2.2`", ",", "2.`", ",", "2.`", ",", "120", ",", "125", ",", 
           "170"}], "}"}], ",", 
         RowBox[{"{", 
          RowBox[{
          "2.2`", ",", "2.`", ",", "2.`", ",", "120", ",", "125", ",", 
           "175"}], "}"}], ",", 
         RowBox[{"{", 
          RowBox[{
          "2.2`", ",", "2.`", ",", "2.`", ",", "120", ",", "125", ",", 
           "180"}], "}"}], ",", 
         RowBox[{"{", 
          RowBox[{
          "2.2`", ",", "2.`", ",", "2.`", ",", "120", ",", "125", ",", 
           "185"}], "}"}], ",", 
         RowBox[{"{", 
          RowBox[{
          "2.2`", ",", "2.`", ",", "2.`", ",", "120", ",", "125", ",", 
           "190"}], "}"}]}], "}"}], ",", 
       RowBox[{"{", 
        RowBox[{
         RowBox[{"{", 
          RowBox[{
          "2.2`", ",", "2.`", ",", "2.`", ",", "120", ",", "130", ",", 
           "170"}], "}"}], ",", 
         RowBox[{"{", 
          RowBox[{
          "2.2`", ",", "2.`", ",", "2.`", ",", "120", ",", "130", ",", 
           "175"}], "}"}], ",", 
         RowBox[{"{", 
          RowBox[{
          "2.2`", ",", "2.`", ",", "2.`", ",", "120", ",", "130", ",", 
           "180"}], "}"}], ",", 
         RowBox[{"{", 
          RowBox[{
          "2.2`", ",", "2.`", ",", "2.`", ",", "120", ",", "130", ",", 
           "185"}], "}"}], ",", 
         RowBox[{"{", 
          RowBox[{
          "2.2`", ",", "2.`", ",", "2.`", ",", "120", ",", "130", ",", 
           "190"}], "}"}]}], "}"}]}], "}"}], ",", 
     RowBox[{"{", 
      RowBox[{
       RowBox[{"{", 
        RowBox[{
         RowBox[{"{", 
          RowBox[{
          "2.2`", ",", "2.`", ",", "2.`", ",", "125", ",", "115", ",", 
           "170"}], "}"}], ",", 
         RowBox[{"{", 
          RowBox[{
          "2.2`", ",", "2.`", ",", "2.`", ",", "125", ",", "115", ",", 
           "175"}], "}"}], ",", 
         RowBox[{"{", 
          RowBox[{
          "2.2`", ",", "2.`", ",", "2.`", ",", "125", ",", "115", ",", 
           "180"}], "}"}], ",", 
         RowBox[{"{", 
          RowBox[{
          "2.2`", ",", "2.`", ",", "2.`", ",", "125", ",", "115", ",", 
           "185"}], "}"}], ",", 
         RowBox[{"{", 
          RowBox[{
          "2.2`", ",", "2.`", ",", "2.`", ",", "125", ",", "115", ",", 
           "190"}], "}"}]}], "}"}], ",", 
       RowBox[{"{", 
        RowBox[{
         RowBox[{"{", 
          RowBox[{
          "2.2`", ",", "2.`", ",", "2.`", ",", "125", ",", "120", ",", 
           "170"}], "}"}], ",", 
         RowBox[{"{", 
          RowBox[{
          "2.2`", ",", "2.`", ",", "2.`", ",", "125", ",", "120", ",", 
           "175"}], "}"}], ",", 
         RowBox[{"{", 
          RowBox[{
          "2.2`", ",", "2.`", ",", "2.`", ",", "125", ",", "120", ",", 
           "180"}], "}"}], ",", 
         RowBox[{"{", 
          RowBox[{
          "2.2`", ",", "2.`", ",", "2.`", ",", "125", ",", "120", ",", 
           "185"}], "}"}], ",", 
         RowBox[{"{", 
          RowBox[{
          "2.2`", ",", "2.`", ",", "2.`", ",", "125", ",", "120", ",", 
           "190"}], "}"}]}], "}"}], ",", 
       RowBox[{"{", 
        RowBox[{
         RowBox[{"{", 
          RowBox[{
          "2.2`", ",", "2.`", ",", "2.`", ",", "125", ",", "125", ",", 
           "170"}], "}"}], ",", 
         RowBox[{"{", 
          RowBox[{
          "2.2`", ",", "2.`", ",", "2.`", ",", "125", ",", "125", ",", 
           "175"}], "}"}], ",", 
         RowBox[{"{", 
          RowBox[{
          "2.2`", ",", "2.`", ",", "2.`", ",", "125", ",", "125", ",", 
           "180"}], "}"}], ",", 
         RowBox[{"{", 
          RowBox[{
          "2.2`", ",", "2.`", ",", "2.`", ",", "125", ",", "125", ",", 
           "185"}], "}"}], ",", 
         RowBox[{"{", 
          RowBox[{
          "2.2`", ",", "2.`", ",", "2.`", ",", "125", ",", "125", ",", 
           "190"}], "}"}]}], "}"}], ",", 
       RowBox[{"{", 
        RowBox[{
         RowBox[{"{", 
          RowBox[{
          "2.2`", ",", "2.`", ",", "2.`", ",", "125", ",", "130", ",", 
           "170"}], "}"}], ",", 
         RowBox[{"{", 
          RowBox[{
          "2.2`", ",", "2.`", ",", "2.`", ",", "125", ",", "130", ",", 
           "175"}], "}"}], ",", 
         RowBox[{"{", 
          RowBox[{
          "2.2`", ",", "2.`", ",", "2.`", ",", "125", ",", "130", ",", 
           "180"}], "}"}], ",", 
         RowBox[{"{", 
          RowBox[{
          "2.2`", ",", "2.`", ",", "2.`", ",", "125", ",", "130", ",", 
           "185"}], "}"}], ",", 
         RowBox[{"{", 
          RowBox[{
          "2.2`", ",", "2.`", ",", "2.`", ",", "125", ",", "130", ",", 
           "190"}], "}"}]}], "}"}]}], "}"}], ",", 
     RowBox[{"{", 
      RowBox[{
       RowBox[{"{", 
        RowBox[{
         RowBox[{"{", 
          RowBox[{
          "2.2`", ",", "2.`", ",", "2.`", ",", "130", ",", "115", ",", 
           "170"}], "}"}], ",", 
         RowBox[{"{", 
          RowBox[{
          "2.2`", ",", "2.`", ",", "2.`", ",", "130", ",", "115", ",", 
           "175"}], "}"}], ",", 
         RowBox[{"{", 
          RowBox[{
          "2.2`", ",", "2.`", ",", "2.`", ",", "130", ",", "115", ",", 
           "180"}], "}"}], ",", 
         RowBox[{"{", 
          RowBox[{
          "2.2`", ",", "2.`", ",", "2.`", ",", "130", ",", "115", ",", 
           "185"}], "}"}], ",", 
         RowBox[{"{", 
          RowBox[{
          "2.2`", ",", "2.`", ",", "2.`", ",", "130", ",", "115", ",", 
           "190"}], "}"}]}], "}"}], ",", 
       RowBox[{"{", 
        RowBox[{
         RowBox[{"{", 
          RowBox[{
          "2.2`", ",", "2.`", ",", "2.`", ",", "130", ",", "120", ",", 
           "170"}], "}"}], ",", 
         RowBox[{"{", 
          RowBox[{
          "2.2`", ",", "2.`", ",", "2.`", ",", "130", ",", "120", ",", 
           "175"}], "}"}], ",", 
         RowBox[{"{", 
          RowBox[{
          "2.2`", ",", "2.`", ",", "2.`", ",", "130", ",", "120", ",", 
           "180"}], "}"}], ",", 
         RowBox[{"{", 
          RowBox[{
          "2.2`", ",", "2.`", ",", "2.`", ",", "130", ",", "120", ",", 
           "185"}], "}"}], ",", 
         RowBox[{"{", 
          RowBox[{
          "2.2`", ",", "2.`", ",", "2.`", ",", "130", ",", "120", ",", 
           "190"}], "}"}]}], "}"}], ",", 
       RowBox[{"{", 
        RowBox[{
         RowBox[{"{", 
          RowBox[{
          "2.2`", ",", "2.`", ",", "2.`", ",", "130", ",", "125", ",", 
           "170"}], "}"}], ",", 
         RowBox[{"{", 
          RowBox[{
          "2.2`", ",", "2.`", ",", "2.`", ",", "130", ",", "125", ",", 
           "175"}], "}"}], ",", 
         RowBox[{"{", 
          RowBox[{
          "2.2`", ",", "2.`", ",", "2.`", ",", "130", ",", "125", ",", 
           "180"}], "}"}], ",", 
         RowBox[{"{", 
          RowBox[{
          "2.2`", ",", "2.`", ",", "2.`", ",", "130", ",", "125", ",", 
           "185"}], "}"}], ",", 
         RowBox[{"{", 
          RowBox[{
          "2.2`", ",", "2.`", ",", "2.`", ",", "130", ",", "125", ",", 
           "190"}], "}"}]}], "}"}], ",", 
       RowBox[{"{", 
        RowBox[{
         RowBox[{"{", 
          RowBox[{
          "2.2`", ",", "2.`", ",", "2.`", ",", "130", ",", "130", ",", 
           "170"}], "}"}], ",", 
         RowBox[{"{", 
          RowBox[{
          "2.2`", ",", "2.`", ",", "2.`", ",", "130", ",", "130", ",", 
           "175"}], "}"}], ",", 
         RowBox[{"{", 
          RowBox[{
          "2.2`", ",", "2.`", ",", "2.`", ",", "130", ",", "130", ",", 
           "180"}], "}"}], ",", 
         RowBox[{"{", 
          RowBox[{
          "2.2`", ",", "2.`", ",", "2.`", ",", "130", ",", "130", ",", 
           "185"}], "}"}], ",", 
         RowBox[{"{", 
          RowBox[{
          "2.2`", ",", "2.`", ",", "2.`", ",", "130", ",", "130", ",", 
           "190"}], "}"}]}], "}"}]}], "}"}]}], "}"}], ",", 
   RowBox[{"{", 
    RowBox[{
     RowBox[{"{", 
      RowBox[{
       RowBox[{"{", 
        RowBox[{
         RowBox[{"{", 
          RowBox[{
          "2.2`", ",", "2.`", ",", "2.09`", ",", "115", ",", "115", ",", 
           "170"}], "}"}], ",", 
         RowBox[{"{", 
          RowBox[{
          "2.2`", ",", "2.`", ",", "2.09`", ",", "115", ",", "115", ",", 
           "175"}], "}"}], ",", 
         RowBox[{"{", 
          RowBox[{
          "2.2`", ",", "2.`", ",", "2.09`", ",", "115", ",", "115", ",", 
           "180"}], "}"}], ",", 
         RowBox[{"{", 
          RowBox[{
          "2.2`", ",", "2.`", ",", "2.09`", ",", "115", ",", "115", ",", 
           "185"}], "}"}], ",", 
         RowBox[{"{", 
          RowBox[{
          "2.2`", ",", "2.`", ",", "2.09`", ",", "115", ",", "115", ",", 
           "190"}], "}"}]}], "}"}], ",", 
       RowBox[{"{", 
        RowBox[{
         RowBox[{"{", 
          RowBox[{
          "2.2`", ",", "2.`", ",", "2.09`", ",", "115", ",", "120", ",", 
           "170"}], "}"}], ",", 
         RowBox[{"{", 
          RowBox[{
          "2.2`", ",", "2.`", ",", "2.09`", ",", "115", ",", "120", ",", 
           "175"}], "}"}], ",", 
         RowBox[{"{", 
          RowBox[{
          "2.2`", ",", "2.`", ",", "2.09`", ",", "115", ",", "120", ",", 
           "180"}], "}"}], ",", 
         RowBox[{"{", 
          RowBox[{
          "2.2`", ",", "2.`", ",", "2.09`", ",", "115", ",", "120", ",", 
           "185"}], "}"}], ",", 
         RowBox[{"{", 
          RowBox[{
          "2.2`", ",", "2.`", ",", "2.09`", ",", "115", ",", "120", ",", 
           "190"}], "}"}]}], "}"}], ",", 
       RowBox[{"{", 
        RowBox[{
         RowBox[{"{", 
          RowBox[{
          "2.2`", ",", "2.`", ",", "2.09`", ",", "115", ",", "125", ",", 
           "170"}], "}"}], ",", 
         RowBox[{"{", 
          RowBox[{
          "2.2`", ",", "2.`", ",", "2.09`", ",", "115", ",", "125", ",", 
           "175"}], "}"}], ",", 
         RowBox[{"{", 
          RowBox[{
          "2.2`", ",", "2.`", ",", "2.09`", ",", "115", ",", "125", ",", 
           "180"}], "}"}], ",", 
         RowBox[{"{", 
          RowBox[{
          "2.2`", ",", "2.`", ",", "2.09`", ",", "115", ",", "125", ",", 
           "185"}], "}"}], ",", 
         RowBox[{"{", 
          RowBox[{
          "2.2`", ",", "2.`", ",", "2.09`", ",", "115", ",", "125", ",", 
           "190"}], "}"}]}], "}"}], ",", 
       RowBox[{"{", 
        RowBox[{
         RowBox[{"{", 
          RowBox[{
          "2.2`", ",", "2.`", ",", "2.09`", ",", "115", ",", "130", ",", 
           "170"}], "}"}], ",", 
         RowBox[{"{", 
          RowBox[{
          "2.2`", ",", "2.`", ",", "2.09`", ",", "115", ",", "130", ",", 
           "175"}], "}"}], ",", 
         RowBox[{"{", 
          RowBox[{
          "2.2`", ",", "2.`", ",", "2.09`", ",", "115", ",", "130", ",", 
           "180"}], "}"}], ",", 
         RowBox[{"{", 
          RowBox[{
          "2.2`", ",", "2.`", ",", "2.09`", ",", "115", ",", "130", ",", 
           "185"}], "}"}], ",", 
         RowBox[{"{", 
          RowBox[{
          "2.2`", ",", "2.`", ",", "2.09`", ",", "115", ",", "130", ",", 
           "190"}], "}"}]}], "}"}]}], "}"}], ",", 
     RowBox[{"{", 
      RowBox[{
       RowBox[{"{", 
        RowBox[{
         RowBox[{"{", 
          RowBox[{
          "2.2`", ",", "2.`", ",", "2.09`", ",", "120", ",", "115", ",", 
           "170"}], "}"}], ",", 
         RowBox[{"{", 
          RowBox[{
          "2.2`", ",", "2.`", ",", "2.09`", ",", "120", ",", "115", ",", 
           "175"}], "}"}], ",", 
         RowBox[{"{", 
          RowBox[{
          "2.2`", ",", "2.`", ",", "2.09`", ",", "120", ",", "115", ",", 
           "180"}], "}"}], ",", 
         RowBox[{"{", 
          RowBox[{
          "2.2`", ",", "2.`", ",", "2.09`", ",", "120", ",", "115", ",", 
           "185"}], "}"}], ",", 
         RowBox[{"{", 
          RowBox[{
          "2.2`", ",", "2.`", ",", "2.09`", ",", "120", ",", "115", ",", 
           "190"}], "}"}]}], "}"}], ",", 
       RowBox[{"{", 
        RowBox[{
         RowBox[{"{", 
          RowBox[{
          "2.2`", ",", "2.`", ",", "2.09`", ",", "120", ",", "120", ",", 
           "170"}], "}"}], ",", 
         RowBox[{"{", 
          RowBox[{
          "2.2`", ",", "2.`", ",", "2.09`", ",", "120", ",", "120", ",", 
           "175"}], "}"}], ",", 
         RowBox[{"{", 
          RowBox[{
          "2.2`", ",", "2.`", ",", "2.09`", ",", "120", ",", "120", ",", 
           "180"}], "}"}], ",", 
         RowBox[{"{", 
          RowBox[{
          "2.2`", ",", "2.`", ",", "2.09`", ",", "120", ",", "120", ",", 
           "185"}], "}"}], ",", 
         RowBox[{"{", 
          RowBox[{
          "2.2`", ",", "2.`", ",", "2.09`", ",", "120", ",", "120", ",", 
           "190"}], "}"}]}], "}"}], ",", 
       RowBox[{"{", 
        RowBox[{
         RowBox[{"{", 
          RowBox[{
          "2.2`", ",", "2.`", ",", "2.09`", ",", "120", ",", "125", ",", 
           "170"}], "}"}], ",", 
         RowBox[{"{", 
          RowBox[{
          "2.2`", ",", "2.`", ",", "2.09`", ",", "120", ",", "125", ",", 
           "175"}], "}"}], ",", 
         RowBox[{"{", 
          RowBox[{
          "2.2`", ",", "2.`", ",", "2.09`", ",", "120", ",", "125", ",", 
           "180"}], "}"}], ",", 
         RowBox[{"{", 
          RowBox[{
          "2.2`", ",", "2.`", ",", "2.09`", ",", "120", ",", "125", ",", 
           "185"}], "}"}], ",", 
         RowBox[{"{", 
          RowBox[{
          "2.2`", ",", "2.`", ",", "2.09`", ",", "120", ",", "125", ",", 
           "190"}], "}"}]}], "}"}], ",", 
       RowBox[{"{", 
        RowBox[{
         RowBox[{"{", 
          RowBox[{
          "2.2`", ",", "2.`", ",", "2.09`", ",", "120", ",", "130", ",", 
           "170"}], "}"}], ",", 
         RowBox[{"{", 
          RowBox[{
          "2.2`", ",", "2.`", ",", "2.09`", ",", "120", ",", "130", ",", 
           "175"}], "}"}], ",", 
         RowBox[{"{", 
          RowBox[{
          "2.2`", ",", "2.`", ",", "2.09`", ",", "120", ",", "130", ",", 
           "180"}], "}"}], ",", 
         RowBox[{"{", 
          RowBox[{
          "2.2`", ",", "2.`", ",", "2.09`", ",", "120", ",", "130", ",", 
           "185"}], "}"}], ",", 
         RowBox[{"{", 
          RowBox[{
          "2.2`", ",", "2.`", ",", "2.09`", ",", "120", ",", "130", ",", 
           "190"}], "}"}]}], "}"}]}], "}"}], ",", 
     RowBox[{"{", 
      RowBox[{
       RowBox[{"{", 
        RowBox[{
         RowBox[{"{", 
          RowBox[{
          "2.2`", ",", "2.`", ",", "2.09`", ",", "125", ",", "115", ",", 
           "170"}], "}"}], ",", 
         RowBox[{"{", 
          RowBox[{
          "2.2`", ",", "2.`", ",", "2.09`", ",", "125", ",", "115", ",", 
           "175"}], "}"}], ",", 
         RowBox[{"{", 
          RowBox[{
          "2.2`", ",", "2.`", ",", "2.09`", ",", "125", ",", "115", ",", 
           "180"}], "}"}], ",", 
         RowBox[{"{", 
          RowBox[{
          "2.2`", ",", "2.`", ",", "2.09`", ",", "125", ",", "115", ",", 
           "185"}], "}"}], ",", 
         RowBox[{"{", 
          RowBox[{
          "2.2`", ",", "2.`", ",", "2.09`", ",", "125", ",", "115", ",", 
           "190"}], "}"}]}], "}"}], ",", 
       RowBox[{"{", 
        RowBox[{
         RowBox[{"{", 
          RowBox[{
          "2.2`", ",", "2.`", ",", "2.09`", ",", "125", ",", "120", ",", 
           "170"}], "}"}], ",", 
         RowBox[{"{", 
          RowBox[{
          "2.2`", ",", "2.`", ",", "2.09`", ",", "125", ",", "120", ",", 
           "175"}], "}"}], ",", 
         RowBox[{"{", 
          RowBox[{
          "2.2`", ",", "2.`", ",", "2.09`", ",", "125", ",", "120", ",", 
           "180"}], "}"}], ",", 
         RowBox[{"{", 
          RowBox[{
          "2.2`", ",", "2.`", ",", "2.09`", ",", "125", ",", "120", ",", 
           "185"}], "}"}], ",", 
         RowBox[{"{", 
          RowBox[{
          "2.2`", ",", "2.`", ",", "2.09`", ",", "125", ",", "120", ",", 
           "190"}], "}"}]}], "}"}], ",", 
       RowBox[{"{", 
        RowBox[{
         RowBox[{"{", 
          RowBox[{
          "2.2`", ",", "2.`", ",", "2.09`", ",", "125", ",", "125", ",", 
           "170"}], "}"}], ",", 
         RowBox[{"{", 
          RowBox[{
          "2.2`", ",", "2.`", ",", "2.09`", ",", "125", ",", "125", ",", 
           "175"}], "}"}], ",", 
         RowBox[{"{", 
          RowBox[{
          "2.2`", ",", "2.`", ",", "2.09`", ",", "125", ",", "125", ",", 
           "180"}], "}"}], ",", 
         RowBox[{"{", 
          RowBox[{
          "2.2`", ",", "2.`", ",", "2.09`", ",", "125", ",", "125", ",", 
           "185"}], "}"}], ",", 
         RowBox[{"{", 
          RowBox[{
          "2.2`", ",", "2.`", ",", "2.09`", ",", "125", ",", "125", ",", 
           "190"}], "}"}]}], "}"}], ",", 
       RowBox[{"{", 
        RowBox[{
         RowBox[{"{", 
          RowBox[{
          "2.2`", ",", "2.`", ",", "2.09`", ",", "125", ",", "130", ",", 
           "170"}], "}"}], ",", 
         RowBox[{"{", 
          RowBox[{
          "2.2`", ",", "2.`", ",", "2.09`", ",", "125", ",", "130", ",", 
           "175"}], "}"}], ",", 
         RowBox[{"{", 
          RowBox[{
          "2.2`", ",", "2.`", ",", "2.09`", ",", "125", ",", "130", ",", 
           "180"}], "}"}], ",", 
         RowBox[{"{", 
          RowBox[{
          "2.2`", ",", "2.`", ",", "2.09`", ",", "125", ",", "130", ",", 
           "185"}], "}"}], ",", 
         RowBox[{"{", 
          RowBox[{
          "2.2`", ",", "2.`", ",", "2.09`", ",", "125", ",", "130", ",", 
           "190"}], "}"}]}], "}"}]}], "}"}], ",", 
     RowBox[{"{", 
      RowBox[{
       RowBox[{"{", 
        RowBox[{
         RowBox[{"{", 
          RowBox[{
          "2.2`", ",", "2.`", ",", "2.09`", ",", "130", ",", "115", ",", 
           "170"}], "}"}], ",", 
         RowBox[{"{", 
          RowBox[{
          "2.2`", ",", "2.`", ",", "2.09`", ",", "130", ",", "115", ",", 
           "175"}], "}"}], ",", 
         RowBox[{"{", 
          RowBox[{
          "2.2`", ",", "2.`", ",", "2.09`", ",", "130", ",", "115", ",", 
           "180"}], "}"}], ",", 
         RowBox[{"{", 
          RowBox[{
          "2.2`", ",", "2.`", ",", "2.09`", ",", "130", ",", "115", ",", 
           "185"}], "}"}], ",", 
         RowBox[{"{", 
          RowBox[{
          "2.2`", ",", "2.`", ",", "2.09`", ",", "130", ",", "115", ",", 
           "190"}], "}"}]}], "}"}], ",", 
       RowBox[{"{", 
        RowBox[{
         RowBox[{"{", 
          RowBox[{
          "2.2`", ",", "2.`", ",", "2.09`", ",", "130", ",", "120", ",", 
           "170"}], "}"}], ",", 
         RowBox[{"{", 
          RowBox[{
          "2.2`", ",", "2.`", ",", "2.09`", ",", "130", ",", "120", ",", 
           "175"}], "}"}], ",", 
         RowBox[{"{", 
          RowBox[{
          "2.2`", ",", "2.`", ",", "2.09`", ",", "130", ",", "120", ",", 
           "180"}], "}"}], ",", 
         RowBox[{"{", 
          RowBox[{
          "2.2`", ",", "2.`", ",", "2.09`", ",", "130", ",", "120", ",", 
           "185"}], "}"}], ",", 
         RowBox[{"{", 
          RowBox[{
          "2.2`", ",", "2.`", ",", "2.09`", ",", "130", ",", "120", ",", 
           "190"}], "}"}]}], "}"}], ",", 
       RowBox[{"{", 
        RowBox[{
         RowBox[{"{", 
          RowBox[{
          "2.2`", ",", "2.`", ",", "2.09`", ",", "130", ",", "125", ",", 
           "170"}], "}"}], ",", 
         RowBox[{"{", 
          RowBox[{
          "2.2`", ",", "2.`", ",", "2.09`", ",", "130", ",", "125", ",", 
           "175"}], "}"}], ",", 
         RowBox[{"{", 
          RowBox[{
          "2.2`", ",", "2.`", ",", "2.09`", ",", "130", ",", "125", ",", 
           "180"}], "}"}], ",", 
         RowBox[{"{", 
          RowBox[{
          "2.2`", ",", "2.`", ",", "2.09`", ",", "130", ",", "125", ",", 
           "185"}], "}"}], ",", 
         RowBox[{"{", 
          RowBox[{
          "2.2`", ",", "2.`", ",", "2.09`", ",", "130", ",", "125", ",", 
           "190"}], "}"}]}], "}"}], ",", 
       RowBox[{"{", 
        RowBox[{
         RowBox[{"{", 
          RowBox[{
          "2.2`", ",", "2.`", ",", "2.09`", ",", "130", ",", "130", ",", 
           "170"}], "}"}], ",", 
         RowBox[{"{", 
          RowBox[{
          "2.2`", ",", "2.`", ",", "2.09`", ",", "130", ",", "130", ",", 
           "175"}], "}"}], ",", 
         RowBox[{"{", 
          RowBox[{
          "2.2`", ",", "2.`", ",", "2.09`", ",", "130", ",", "130", ",", 
           "180"}], "}"}], ",", 
         RowBox[{"{", 
          RowBox[{
          "2.2`", ",", "2.`", ",", "2.09`", ",", "130", ",", "130", ",", 
           "185"}], "}"}], ",", 
         RowBox[{"{", 
          RowBox[{
          "2.2`", ",", "2.`", ",", "2.09`", ",", "130", ",", "130", ",", 
           "190"}], "}"}]}], "}"}]}], "}"}]}], "}"}], ",", 
   RowBox[{"{", 
    RowBox[{
     RowBox[{"{", 
      RowBox[{
       RowBox[{"{", 
        RowBox[{
         RowBox[{"{", 
          RowBox[{
          "2.2`", ",", "2.`", ",", "2.18`", ",", "115", ",", "115", ",", 
           "170"}], "}"}], ",", 
         RowBox[{"{", 
          RowBox[{
          "2.2`", ",", "2.`", ",", "2.18`", ",", "115", ",", "115", ",", 
           "175"}], "}"}], ",", 
         RowBox[{"{", 
          RowBox[{
          "2.2`", ",", "2.`", ",", "2.18`", ",", "115", ",", "115", ",", 
           "180"}], "}"}], ",", 
         RowBox[{"{", 
          RowBox[{
          "2.2`", ",", "2.`", ",", "2.18`", ",", "115", ",", "115", ",", 
           "185"}], "}"}], ",", 
         RowBox[{"{", 
          RowBox[{
          "2.2`", ",", "2.`", ",", "2.18`", ",", "115", ",", "115", ",", 
           "190"}], "}"}]}], "}"}], ",", 
       RowBox[{"{", 
        RowBox[{
         RowBox[{"{", 
          RowBox[{
          "2.2`", ",", "2.`", ",", "2.18`", ",", "115", ",", "120", ",", 
           "170"}], "}"}], ",", 
         RowBox[{"{", 
          RowBox[{
          "2.2`", ",", "2.`", ",", "2.18`", ",", "115", ",", "120", ",", 
           "175"}], "}"}], ",", 
         RowBox[{"{", 
          RowBox[{
          "2.2`", ",", "2.`", ",", "2.18`", ",", "115", ",", "120", ",", 
           "180"}], "}"}], ",", 
         RowBox[{"{", 
          RowBox[{
          "2.2`", ",", "2.`", ",", "2.18`", ",", "115", ",", "120", ",", 
           "185"}], "}"}], ",", 
         RowBox[{"{", 
          RowBox[{
          "2.2`", ",", "2.`", ",", "2.18`", ",", "115", ",", "120", ",", 
           "190"}], "}"}]}], "}"}], ",", 
       RowBox[{"{", 
        RowBox[{
         RowBox[{"{", 
          RowBox[{
          "2.2`", ",", "2.`", ",", "2.18`", ",", "115", ",", "125", ",", 
           "170"}], "}"}], ",", 
         RowBox[{"{", 
          RowBox[{
          "2.2`", ",", "2.`", ",", "2.18`", ",", "115", ",", "125", ",", 
           "175"}], "}"}], ",", 
         RowBox[{"{", 
          RowBox[{
          "2.2`", ",", "2.`", ",", "2.18`", ",", "115", ",", "125", ",", 
           "180"}], "}"}], ",", 
         RowBox[{"{", 
          RowBox[{
          "2.2`", ",", "2.`", ",", "2.18`", ",", "115", ",", "125", ",", 
           "185"}], "}"}], ",", 
         RowBox[{"{", 
          RowBox[{
          "2.2`", ",", "2.`", ",", "2.18`", ",", "115", ",", "125", ",", 
           "190"}], "}"}]}], "}"}], ",", 
       RowBox[{"{", 
        RowBox[{
         RowBox[{"{", 
          RowBox[{
          "2.2`", ",", "2.`", ",", "2.18`", ",", "115", ",", "130", ",", 
           "170"}], "}"}], ",", 
         RowBox[{"{", 
          RowBox[{
          "2.2`", ",", "2.`", ",", "2.18`", ",", "115", ",", "130", ",", 
           "175"}], "}"}], ",", 
         RowBox[{"{", 
          RowBox[{
          "2.2`", ",", "2.`", ",", "2.18`", ",", "115", ",", "130", ",", 
           "180"}], "}"}], ",", 
         RowBox[{"{", 
          RowBox[{
          "2.2`", ",", "2.`", ",", "2.18`", ",", "115", ",", "130", ",", 
           "185"}], "}"}], ",", 
         RowBox[{"{", 
          RowBox[{
          "2.2`", ",", "2.`", ",", "2.18`", ",", "115", ",", "130", ",", 
           "190"}], "}"}]}], "}"}]}], "}"}], ",", 
     RowBox[{"{", 
      RowBox[{
       RowBox[{"{", 
        RowBox[{
         RowBox[{"{", 
          RowBox[{
          "2.2`", ",", "2.`", ",", "2.18`", ",", "120", ",", "115", ",", 
           "170"}], "}"}], ",", 
         RowBox[{"{", 
          RowBox[{
          "2.2`", ",", "2.`", ",", "2.18`", ",", "120", ",", "115", ",", 
           "175"}], "}"}], ",", 
         RowBox[{"{", 
          RowBox[{
          "2.2`", ",", "2.`", ",", "2.18`", ",", "120", ",", "115", ",", 
           "180"}], "}"}], ",", 
         RowBox[{"{", 
          RowBox[{
          "2.2`", ",", "2.`", ",", "2.18`", ",", "120", ",", "115", ",", 
           "185"}], "}"}], ",", 
         RowBox[{"{", 
          RowBox[{
          "2.2`", ",", "2.`", ",", "2.18`", ",", "120", ",", "115", ",", 
           "190"}], "}"}]}], "}"}], ",", 
       RowBox[{"{", 
        RowBox[{
         RowBox[{"{", 
          RowBox[{
          "2.2`", ",", "2.`", ",", "2.18`", ",", "120", ",", "120", ",", 
           "170"}], "}"}], ",", 
         RowBox[{"{", 
          RowBox[{
          "2.2`", ",", "2.`", ",", "2.18`", ",", "120", ",", "120", ",", 
           "175"}], "}"}], ",", 
         RowBox[{"{", 
          RowBox[{
          "2.2`", ",", "2.`", ",", "2.18`", ",", "120", ",", "120", ",", 
           "180"}], "}"}], ",", 
         RowBox[{"{", 
          RowBox[{
          "2.2`", ",", "2.`", ",", "2.18`", ",", "120", ",", "120", ",", 
           "185"}], "}"}], ",", 
         RowBox[{"{", 
          RowBox[{
          "2.2`", ",", "2.`", ",", "2.18`", ",", "120", ",", "120", ",", 
           "190"}], "}"}]}], "}"}], ",", 
       RowBox[{"{", 
        RowBox[{
         RowBox[{"{", 
          RowBox[{
          "2.2`", ",", "2.`", ",", "2.18`", ",", "120", ",", "125", ",", 
           "170"}], "}"}], ",", 
         RowBox[{"{", 
          RowBox[{
          "2.2`", ",", "2.`", ",", "2.18`", ",", "120", ",", "125", ",", 
           "175"}], "}"}], ",", 
         RowBox[{"{", 
          RowBox[{
          "2.2`", ",", "2.`", ",", "2.18`", ",", "120", ",", "125", ",", 
           "180"}], "}"}], ",", 
         RowBox[{"{", 
          RowBox[{
          "2.2`", ",", "2.`", ",", "2.18`", ",", "120", ",", "125", ",", 
           "185"}], "}"}], ",", 
         RowBox[{"{", 
          RowBox[{
          "2.2`", ",", "2.`", ",", "2.18`", ",", "120", ",", "125", ",", 
           "190"}], "}"}]}], "}"}], ",", 
       RowBox[{"{", 
        RowBox[{
         RowBox[{"{", 
          RowBox[{
          "2.2`", ",", "2.`", ",", "2.18`", ",", "120", ",", "130", ",", 
           "170"}], "}"}], ",", 
         RowBox[{"{", 
          RowBox[{
          "2.2`", ",", "2.`", ",", "2.18`", ",", "120", ",", "130", ",", 
           "175"}], "}"}], ",", 
         RowBox[{"{", 
          RowBox[{
          "2.2`", ",", "2.`", ",", "2.18`", ",", "120", ",", "130", ",", 
           "180"}], "}"}], ",", 
         RowBox[{"{", 
          RowBox[{
          "2.2`", ",", "2.`", ",", "2.18`", ",", "120", ",", "130", ",", 
           "185"}], "}"}], ",", 
         RowBox[{"{", 
          RowBox[{
          "2.2`", ",", "2.`", ",", "2.18`", ",", "120", ",", "130", ",", 
           "190"}], "}"}]}], "}"}]}], "}"}], ",", 
     RowBox[{"{", 
      RowBox[{
       RowBox[{"{", 
        RowBox[{
         RowBox[{"{", 
          RowBox[{
          "2.2`", ",", "2.`", ",", "2.18`", ",", "125", ",", "115", ",", 
           "170"}], "}"}], ",", 
         RowBox[{"{", 
          RowBox[{
          "2.2`", ",", "2.`", ",", "2.18`", ",", "125", ",", "115", ",", 
           "175"}], "}"}], ",", 
         RowBox[{"{", 
          RowBox[{
          "2.2`", ",", "2.`", ",", "2.18`", ",", "125", ",", "115", ",", 
           "180"}], "}"}], ",", 
         RowBox[{"{", 
          RowBox[{
          "2.2`", ",", "2.`", ",", "2.18`", ",", "125", ",", "115", ",", 
           "185"}], "}"}], ",", 
         RowBox[{"{", 
          RowBox[{
          "2.2`", ",", "2.`", ",", "2.18`", ",", "125", ",", "115", ",", 
           "190"}], "}"}]}], "}"}], ",", 
       RowBox[{"{", 
        RowBox[{
         RowBox[{"{", 
          RowBox[{
          "2.2`", ",", "2.`", ",", "2.18`", ",", "125", ",", "120", ",", 
           "170"}], "}"}], ",", 
         RowBox[{"{", 
          RowBox[{
          "2.2`", ",", "2.`", ",", "2.18`", ",", "125", ",", "120", ",", 
           "175"}], "}"}], ",", 
         RowBox[{"{", 
          RowBox[{
          "2.2`", ",", "2.`", ",", "2.18`", ",", "125", ",", "120", ",", 
           "180"}], "}"}], ",", 
         RowBox[{"{", 
          RowBox[{
          "2.2`", ",", "2.`", ",", "2.18`", ",", "125", ",", "120", ",", 
           "185"}], "}"}], ",", 
         RowBox[{"{", 
          RowBox[{
          "2.2`", ",", "2.`", ",", "2.18`", ",", "125", ",", "120", ",", 
           "190"}], "}"}]}], "}"}], ",", 
       RowBox[{"{", 
        RowBox[{
         RowBox[{"{", 
          RowBox[{
          "2.2`", ",", "2.`", ",", "2.18`", ",", "125", ",", "125", ",", 
           "170"}], "}"}], ",", 
         RowBox[{"{", 
          RowBox[{
          "2.2`", ",", "2.`", ",", "2.18`", ",", "125", ",", "125", ",", 
           "175"}], "}"}], ",", 
         RowBox[{"{", 
          RowBox[{
          "2.2`", ",", "2.`", ",", "2.18`", ",", "125", ",", "125", ",", 
           "180"}], "}"}], ",", 
         RowBox[{"{", 
          RowBox[{
          "2.2`", ",", "2.`", ",", "2.18`", ",", "125", ",", "125", ",", 
           "185"}], "}"}], ",", 
         RowBox[{"{", 
          RowBox[{
          "2.2`", ",", "2.`", ",", "2.18`", ",", "125", ",", "125", ",", 
           "190"}], "}"}]}], "}"}], ",", 
       RowBox[{"{", 
        RowBox[{
         RowBox[{"{", 
          RowBox[{
          "2.2`", ",", "2.`", ",", "2.18`", ",", "125", ",", "130", ",", 
           "170"}], "}"}], ",", 
         RowBox[{"{", 
          RowBox[{
          "2.2`", ",", "2.`", ",", "2.18`", ",", "125", ",", "130", ",", 
           "175"}], "}"}], ",", 
         RowBox[{"{", 
          RowBox[{
          "2.2`", ",", "2.`", ",", "2.18`", ",", "125", ",", "130", ",", 
           "180"}], "}"}], ",", 
         RowBox[{"{", 
          RowBox[{
          "2.2`", ",", "2.`", ",", "2.18`", ",", "125", ",", "130", ",", 
           "185"}], "}"}], ",", 
         RowBox[{"{", 
          RowBox[{
          "2.2`", ",", "2.`", ",", "2.18`", ",", "125", ",", "130", ",", 
           "190"}], "}"}]}], "}"}]}], "}"}], ",", 
     RowBox[{"{", 
      RowBox[{
       RowBox[{"{", 
        RowBox[{
         RowBox[{"{", 
          RowBox[{
          "2.2`", ",", "2.`", ",", "2.18`", ",", "130", ",", "115", ",", 
           "170"}], "}"}], ",", 
         RowBox[{"{", 
          RowBox[{
          "2.2`", ",", "2.`", ",", "2.18`", ",", "130", ",", "115", ",", 
           "175"}], "}"}], ",", 
         RowBox[{"{", 
          RowBox[{
          "2.2`", ",", "2.`", ",", "2.18`", ",", "130", ",", "115", ",", 
           "180"}], "}"}], ",", 
         RowBox[{"{", 
          RowBox[{
          "2.2`", ",", "2.`", ",", "2.18`", ",", "130", ",", "115", ",", 
           "185"}], "}"}], ",", 
         RowBox[{"{", 
          RowBox[{
          "2.2`", ",", "2.`", ",", "2.18`", ",", "130", ",", "115", ",", 
           "190"}], "}"}]}], "}"}], ",", 
       RowBox[{"{", 
        RowBox[{
         RowBox[{"{", 
          RowBox[{
          "2.2`", ",", "2.`", ",", "2.18`", ",", "130", ",", "120", ",", 
           "170"}], "}"}], ",", 
         RowBox[{"{", 
          RowBox[{
          "2.2`", ",", "2.`", ",", "2.18`", ",", "130", ",", "120", ",", 
           "175"}], "}"}], ",", 
         RowBox[{"{", 
          RowBox[{
          "2.2`", ",", "2.`", ",", "2.18`", ",", "130", ",", "120", ",", 
           "180"}], "}"}], ",", 
         RowBox[{"{", 
          RowBox[{
          "2.2`", ",", "2.`", ",", "2.18`", ",", "130", ",", "120", ",", 
           "185"}], "}"}], ",", 
         RowBox[{"{", 
          RowBox[{
          "2.2`", ",", "2.`", ",", "2.18`", ",", "130", ",", "120", ",", 
           "190"}], "}"}]}], "}"}], ",", 
       RowBox[{"{", 
        RowBox[{
         RowBox[{"{", 
          RowBox[{
          "2.2`", ",", "2.`", ",", "2.18`", ",", "130", ",", "125", ",", 
           "170"}], "}"}], ",", 
         RowBox[{"{", 
          RowBox[{
          "2.2`", ",", "2.`", ",", "2.18`", ",", "130", ",", "125", ",", 
           "175"}], "}"}], ",", 
         RowBox[{"{", 
          RowBox[{
          "2.2`", ",", "2.`", ",", "2.18`", ",", "130", ",", "125", ",", 
           "180"}], "}"}], ",", 
         RowBox[{"{", 
          RowBox[{
          "2.2`", ",", "2.`", ",", "2.18`", ",", "130", ",", "125", ",", 
           "185"}], "}"}], ",", 
         RowBox[{"{", 
          RowBox[{
          "2.2`", ",", "2.`", ",", "2.18`", ",", "130", ",", "125", ",", 
           "190"}], "}"}]}], "}"}], ",", 
       RowBox[{"{", 
        RowBox[{
         RowBox[{"{", 
          RowBox[{
          "2.2`", ",", "2.`", ",", "2.18`", ",", "130", ",", "130", ",", 
           "170"}], "}"}], ",", 
         RowBox[{"{", 
          RowBox[{
          "2.2`", ",", "2.`", ",", "2.18`", ",", "130", ",", "130", ",", 
           "175"}], "}"}], ",", 
         RowBox[{"{", 
          RowBox[{
          "2.2`", ",", "2.`", ",", "2.18`", ",", "130", ",", "130", ",", 
           "180"}], "}"}], ",", 
         RowBox[{"{", 
          RowBox[{
          "2.2`", ",", "2.`", ",", "2.18`", ",", "130", ",", "130", ",", 
           "185"}], "}"}], ",", 
         RowBox[{"{", 
          RowBox[{
          "2.2`", ",", "2.`", ",", "2.18`", ",", "130", ",", "130", ",", 
           "190"}], "}"}]}], "}"}]}], "}"}]}], "}"}], ",", 
   RowBox[{"{", 
    RowBox[{
     RowBox[{"{", 
      RowBox[{
       RowBox[{"{", 
        RowBox[{
         RowBox[{"{", 
          RowBox[{
          "2.2`", ",", "2.09`", ",", "2.`", ",", "115", ",", "115", ",", 
           "170"}], "}"}], ",", 
         RowBox[{"{", 
          RowBox[{
          "2.2`", ",", "2.09`", ",", "2.`", ",", "115", ",", "115", ",", 
           "175"}], "}"}], ",", 
         RowBox[{"{", 
          RowBox[{
          "2.2`", ",", "2.09`", ",", "2.`", ",", "115", ",", "115", ",", 
           "180"}], "}"}], ",", 
         RowBox[{"{", 
          RowBox[{
          "2.2`", ",", "2.09`", ",", "2.`", ",", "115", ",", "115", ",", 
           "185"}], "}"}], ",", 
         RowBox[{"{", 
          RowBox[{
          "2.2`", ",", "2.09`", ",", "2.`", ",", "115", ",", "115", ",", 
           "190"}], "}"}]}], "}"}], ",", 
       RowBox[{"{", 
        RowBox[{
         RowBox[{"{", 
          RowBox[{
          "2.2`", ",", "2.09`", ",", "2.`", ",", "115", ",", "120", ",", 
           "170"}], "}"}], ",", 
         RowBox[{"{", 
          RowBox[{
          "2.2`", ",", "2.09`", ",", "2.`", ",", "115", ",", "120", ",", 
           "175"}], "}"}], ",", 
         RowBox[{"{", 
          RowBox[{
          "2.2`", ",", "2.09`", ",", "2.`", ",", "115", ",", "120", ",", 
           "180"}], "}"}], ",", 
         RowBox[{"{", 
          RowBox[{
          "2.2`", ",", "2.09`", ",", "2.`", ",", "115", ",", "120", ",", 
           "185"}], "}"}], ",", 
         RowBox[{"{", 
          RowBox[{
          "2.2`", ",", "2.09`", ",", "2.`", ",", "115", ",", "120", ",", 
           "190"}], "}"}]}], "}"}], ",", 
       RowBox[{"{", 
        RowBox[{
         RowBox[{"{", 
          RowBox[{
          "2.2`", ",", "2.09`", ",", "2.`", ",", "115", ",", "125", ",", 
           "170"}], "}"}], ",", 
         RowBox[{"{", 
          RowBox[{
          "2.2`", ",", "2.09`", ",", "2.`", ",", "115", ",", "125", ",", 
           "175"}], "}"}], ",", 
         RowBox[{"{", 
          RowBox[{
          "2.2`", ",", "2.09`", ",", "2.`", ",", "115", ",", "125", ",", 
           "180"}], "}"}], ",", 
         RowBox[{"{", 
          RowBox[{
          "2.2`", ",", "2.09`", ",", "2.`", ",", "115", ",", "125", ",", 
           "185"}], "}"}], ",", 
         RowBox[{"{", 
          RowBox[{
          "2.2`", ",", "2.09`", ",", "2.`", ",", "115", ",", "125", ",", 
           "190"}], "}"}]}], "}"}], ",", 
       RowBox[{"{", 
        RowBox[{
         RowBox[{"{", 
          RowBox[{
          "2.2`", ",", "2.09`", ",", "2.`", ",", "115", ",", "130", ",", 
           "170"}], "}"}], ",", 
         RowBox[{"{", 
          RowBox[{
          "2.2`", ",", "2.09`", ",", "2.`", ",", "115", ",", "130", ",", 
           "175"}], "}"}], ",", 
         RowBox[{"{", 
          RowBox[{
          "2.2`", ",", "2.09`", ",", "2.`", ",", "115", ",", "130", ",", 
           "180"}], "}"}], ",", 
         RowBox[{"{", 
          RowBox[{
          "2.2`", ",", "2.09`", ",", "2.`", ",", "115", ",", "130", ",", 
           "185"}], "}"}], ",", 
         RowBox[{"{", 
          RowBox[{
          "2.2`", ",", "2.09`", ",", "2.`", ",", "115", ",", "130", ",", 
           "190"}], "}"}]}], "}"}]}], "}"}], ",", 
     RowBox[{"{", 
      RowBox[{
       RowBox[{"{", 
        RowBox[{
         RowBox[{"{", 
          RowBox[{
          "2.2`", ",", "2.09`", ",", "2.`", ",", "120", ",", "115", ",", 
           "170"}], "}"}], ",", 
         RowBox[{"{", 
          RowBox[{
          "2.2`", ",", "2.09`", ",", "2.`", ",", "120", ",", "115", ",", 
           "175"}], "}"}], ",", 
         RowBox[{"{", 
          RowBox[{
          "2.2`", ",", "2.09`", ",", "2.`", ",", "120", ",", "115", ",", 
           "180"}], "}"}], ",", 
         RowBox[{"{", 
          RowBox[{
          "2.2`", ",", "2.09`", ",", "2.`", ",", "120", ",", "115", ",", 
           "185"}], "}"}], ",", 
         RowBox[{"{", 
          RowBox[{
          "2.2`", ",", "2.09`", ",", "2.`", ",", "120", ",", "115", ",", 
           "190"}], "}"}]}], "}"}], ",", 
       RowBox[{"{", 
        RowBox[{
         RowBox[{"{", 
          RowBox[{
          "2.2`", ",", "2.09`", ",", "2.`", ",", "120", ",", "120", ",", 
           "170"}], "}"}], ",", 
         RowBox[{"{", 
          RowBox[{
          "2.2`", ",", "2.09`", ",", "2.`", ",", "120", ",", "120", ",", 
           "175"}], "}"}], ",", 
         RowBox[{"{", 
          RowBox[{
          "2.2`", ",", "2.09`", ",", "2.`", ",", "120", ",", "120", ",", 
           "180"}], "}"}], ",", 
         RowBox[{"{", 
          RowBox[{
          "2.2`", ",", "2.09`", ",", "2.`", ",", "120", ",", "120", ",", 
           "185"}], "}"}], ",", 
         RowBox[{"{", 
          RowBox[{
          "2.2`", ",", "2.09`", ",", "2.`", ",", "120", ",", "120", ",", 
           "190"}], "}"}]}], "}"}], ",", 
       RowBox[{"{", 
        RowBox[{
         RowBox[{"{", 
          RowBox[{
          "2.2`", ",", "2.09`", ",", "2.`", ",", "120", ",", "125", ",", 
           "170"}], "}"}], ",", 
         RowBox[{"{", 
          RowBox[{
          "2.2`", ",", "2.09`", ",", "2.`", ",", "120", ",", "125", ",", 
           "175"}], "}"}], ",", 
         RowBox[{"{", 
          RowBox[{
          "2.2`", ",", "2.09`", ",", "2.`", ",", "120", ",", "125", ",", 
           "180"}], "}"}], ",", 
         RowBox[{"{", 
          RowBox[{
          "2.2`", ",", "2.09`", ",", "2.`", ",", "120", ",", "125", ",", 
           "185"}], "}"}], ",", 
         RowBox[{"{", 
          RowBox[{
          "2.2`", ",", "2.09`", ",", "2.`", ",", "120", ",", "125", ",", 
           "190"}], "}"}]}], "}"}], ",", 
       RowBox[{"{", 
        RowBox[{
         RowBox[{"{", 
          RowBox[{
          "2.2`", ",", "2.09`", ",", "2.`", ",", "120", ",", "130", ",", 
           "170"}], "}"}], ",", 
         RowBox[{"{", 
          RowBox[{
          "2.2`", ",", "2.09`", ",", "2.`", ",", "120", ",", "130", ",", 
           "175"}], "}"}], ",", 
         RowBox[{"{", 
          RowBox[{
          "2.2`", ",", "2.09`", ",", "2.`", ",", "120", ",", "130", ",", 
           "180"}], "}"}], ",", 
         RowBox[{"{", 
          RowBox[{
          "2.2`", ",", "2.09`", ",", "2.`", ",", "120", ",", "130", ",", 
           "185"}], "}"}], ",", 
         RowBox[{"{", 
          RowBox[{
          "2.2`", ",", "2.09`", ",", "2.`", ",", "120", ",", "130", ",", 
           "190"}], "}"}]}], "}"}]}], "}"}], ",", 
     RowBox[{"{", 
      RowBox[{
       RowBox[{"{", 
        RowBox[{
         RowBox[{"{", 
          RowBox[{
          "2.2`", ",", "2.09`", ",", "2.`", ",", "125", ",", "115", ",", 
           "170"}], "}"}], ",", 
         RowBox[{"{", 
          RowBox[{
          "2.2`", ",", "2.09`", ",", "2.`", ",", "125", ",", "115", ",", 
           "175"}], "}"}], ",", 
         RowBox[{"{", 
          RowBox[{
          "2.2`", ",", "2.09`", ",", "2.`", ",", "125", ",", "115", ",", 
           "180"}], "}"}], ",", 
         RowBox[{"{", 
          RowBox[{
          "2.2`", ",", "2.09`", ",", "2.`", ",", "125", ",", "115", ",", 
           "185"}], "}"}], ",", 
         RowBox[{"{", 
          RowBox[{
          "2.2`", ",", "2.09`", ",", "2.`", ",", "125", ",", "115", ",", 
           "190"}], "}"}]}], "}"}], ",", 
       RowBox[{"{", 
        RowBox[{
         RowBox[{"{", 
          RowBox[{
          "2.2`", ",", "2.09`", ",", "2.`", ",", "125", ",", "120", ",", 
           "170"}], "}"}], ",", 
         RowBox[{"{", 
          RowBox[{
          "2.2`", ",", "2.09`", ",", "2.`", ",", "125", ",", "120", ",", 
           "175"}], "}"}], ",", 
         RowBox[{"{", 
          RowBox[{
          "2.2`", ",", "2.09`", ",", "2.`", ",", "125", ",", "120", ",", 
           "180"}], "}"}], ",", 
         RowBox[{"{", 
          RowBox[{
          "2.2`", ",", "2.09`", ",", "2.`", ",", "125", ",", "120", ",", 
           "185"}], "}"}], ",", 
         RowBox[{"{", 
          RowBox[{
          "2.2`", ",", "2.09`", ",", "2.`", ",", "125", ",", "120", ",", 
           "190"}], "}"}]}], "}"}], ",", 
       RowBox[{"{", 
        RowBox[{
         RowBox[{"{", 
          RowBox[{
          "2.2`", ",", "2.09`", ",", "2.`", ",", "125", ",", "125", ",", 
           "170"}], "}"}], ",", 
         RowBox[{"{", 
          RowBox[{
          "2.2`", ",", "2.09`", ",", "2.`", ",", "125", ",", "125", ",", 
           "175"}], "}"}], ",", 
         RowBox[{"{", 
          RowBox[{
          "2.2`", ",", "2.09`", ",", "2.`", ",", "125", ",", "125", ",", 
           "180"}], "}"}], ",", 
         RowBox[{"{", 
          RowBox[{
          "2.2`", ",", "2.09`", ",", "2.`", ",", "125", ",", "125", ",", 
           "185"}], "}"}], ",", 
         RowBox[{"{", 
          RowBox[{
          "2.2`", ",", "2.09`", ",", "2.`", ",", "125", ",", "125", ",", 
           "190"}], "}"}]}], "}"}], ",", 
       RowBox[{"{", 
        RowBox[{
         RowBox[{"{", 
          RowBox[{
          "2.2`", ",", "2.09`", ",", "2.`", ",", "125", ",", "130", ",", 
           "170"}], "}"}], ",", 
         RowBox[{"{", 
          RowBox[{
          "2.2`", ",", "2.09`", ",", "2.`", ",", "125", ",", "130", ",", 
           "175"}], "}"}], ",", 
         RowBox[{"{", 
          RowBox[{
          "2.2`", ",", "2.09`", ",", "2.`", ",", "125", ",", "130", ",", 
           "180"}], "}"}], ",", 
         RowBox[{"{", 
          RowBox[{
          "2.2`", ",", "2.09`", ",", "2.`", ",", "125", ",", "130", ",", 
           "185"}], "}"}], ",", 
         RowBox[{"{", 
          RowBox[{
          "2.2`", ",", "2.09`", ",", "2.`", ",", "125", ",", "130", ",", 
           "190"}], "}"}]}], "}"}]}], "}"}], ",", 
     RowBox[{"{", 
      RowBox[{
       RowBox[{"{", 
        RowBox[{
         RowBox[{"{", 
          RowBox[{
          "2.2`", ",", "2.09`", ",", "2.`", ",", "130", ",", "115", ",", 
           "170"}], "}"}], ",", 
         RowBox[{"{", 
          RowBox[{
          "2.2`", ",", "2.09`", ",", "2.`", ",", "130", ",", "115", ",", 
           "175"}], "}"}], ",", 
         RowBox[{"{", 
          RowBox[{
          "2.2`", ",", "2.09`", ",", "2.`", ",", "130", ",", "115", ",", 
           "180"}], "}"}], ",", 
         RowBox[{"{", 
          RowBox[{
          "2.2`", ",", "2.09`", ",", "2.`", ",", "130", ",", "115", ",", 
           "185"}], "}"}], ",", 
         RowBox[{"{", 
          RowBox[{
          "2.2`", ",", "2.09`", ",", "2.`", ",", "130", ",", "115", ",", 
           "190"}], "}"}]}], "}"}], ",", 
       RowBox[{"{", 
        RowBox[{
         RowBox[{"{", 
          RowBox[{
          "2.2`", ",", "2.09`", ",", "2.`", ",", "130", ",", "120", ",", 
           "170"}], "}"}], ",", 
         RowBox[{"{", 
          RowBox[{
          "2.2`", ",", "2.09`", ",", "2.`", ",", "130", ",", "120", ",", 
           "175"}], "}"}], ",", 
         RowBox[{"{", 
          RowBox[{
          "2.2`", ",", "2.09`", ",", "2.`", ",", "130", ",", "120", ",", 
           "180"}], "}"}], ",", 
         RowBox[{"{", 
          RowBox[{
          "2.2`", ",", "2.09`", ",", "2.`", ",", "130", ",", "120", ",", 
           "185"}], "}"}], ",", 
         RowBox[{"{", 
          RowBox[{
          "2.2`", ",", "2.09`", ",", "2.`", ",", "130", ",", "120", ",", 
           "190"}], "}"}]}], "}"}], ",", 
       RowBox[{"{", 
        RowBox[{
         RowBox[{"{", 
          RowBox[{
          "2.2`", ",", "2.09`", ",", "2.`", ",", "130", ",", "125", ",", 
           "170"}], "}"}], ",", 
         RowBox[{"{", 
          RowBox[{
          "2.2`", ",", "2.09`", ",", "2.`", ",", "130", ",", "125", ",", 
           "175"}], "}"}], ",", 
         RowBox[{"{", 
          RowBox[{
          "2.2`", ",", "2.09`", ",", "2.`", ",", "130", ",", "125", ",", 
           "180"}], "}"}], ",", 
         RowBox[{"{", 
          RowBox[{
          "2.2`", ",", "2.09`", ",", "2.`", ",", "130", ",", "125", ",", 
           "185"}], "}"}], ",", 
         RowBox[{"{", 
          RowBox[{
          "2.2`", ",", "2.09`", ",", "2.`", ",", "130", ",", "125", ",", 
           "190"}], "}"}]}], "}"}], ",", 
       RowBox[{"{", 
        RowBox[{
         RowBox[{"{", 
          RowBox[{
          "2.2`", ",", "2.09`", ",", "2.`", ",", "130", ",", "130", ",", 
           "170"}], "}"}], ",", 
         RowBox[{"{", 
          RowBox[{
          "2.2`", ",", "2.09`", ",", "2.`", ",", "130", ",", "130", ",", 
           "175"}], "}"}], ",", 
         RowBox[{"{", 
          RowBox[{
          "2.2`", ",", "2.09`", ",", "2.`", ",", "130", ",", "130", ",", 
           "180"}], "}"}], ",", 
         RowBox[{"{", 
          RowBox[{
          "2.2`", ",", "2.09`", ",", "2.`", ",", "130", ",", "130", ",", 
           "185"}], "}"}], ",", 
         RowBox[{"{", 
          RowBox[{
          "2.2`", ",", "2.09`", ",", "2.`", ",", "130", ",", "130", ",", 
           "190"}], "}"}]}], "}"}]}], "}"}]}], "}"}], ",", 
   RowBox[{"{", 
    RowBox[{
     RowBox[{"{", 
      RowBox[{
       RowBox[{"{", 
        RowBox[{
         RowBox[{"{", 
          RowBox[{
          "2.2`", ",", "2.09`", ",", "2.09`", ",", "115", ",", "115", ",", 
           "170"}], "}"}], ",", 
         RowBox[{"{", 
          RowBox[{
          "2.2`", ",", "2.09`", ",", "2.09`", ",", "115", ",", "115", ",", 
           "175"}], "}"}], ",", 
         RowBox[{"{", 
          RowBox[{
          "2.2`", ",", "2.09`", ",", "2.09`", ",", "115", ",", "115", ",", 
           "180"}], "}"}], ",", 
         RowBox[{"{", 
          RowBox[{
          "2.2`", ",", "2.09`", ",", "2.09`", ",", "115", ",", "115", ",", 
           "185"}], "}"}], ",", 
         RowBox[{"{", 
          RowBox[{
          "2.2`", ",", "2.09`", ",", "2.09`", ",", "115", ",", "115", ",", 
           "190"}], "}"}]}], "}"}], ",", 
       RowBox[{"{", 
        RowBox[{
         RowBox[{"{", 
          RowBox[{
          "2.2`", ",", "2.09`", ",", "2.09`", ",", "115", ",", "120", ",", 
           "170"}], "}"}], ",", 
         RowBox[{"{", 
          RowBox[{
          "2.2`", ",", "2.09`", ",", "2.09`", ",", "115", ",", "120", ",", 
           "175"}], "}"}], ",", 
         RowBox[{"{", 
          RowBox[{
          "2.2`", ",", "2.09`", ",", "2.09`", ",", "115", ",", "120", ",", 
           "180"}], "}"}], ",", 
         RowBox[{"{", 
          RowBox[{
          "2.2`", ",", "2.09`", ",", "2.09`", ",", "115", ",", "120", ",", 
           "185"}], "}"}], ",", 
         RowBox[{"{", 
          RowBox[{
          "2.2`", ",", "2.09`", ",", "2.09`", ",", "115", ",", "120", ",", 
           "190"}], "}"}]}], "}"}], ",", 
       RowBox[{"{", 
        RowBox[{
         RowBox[{"{", 
          RowBox[{
          "2.2`", ",", "2.09`", ",", "2.09`", ",", "115", ",", "125", ",", 
           "170"}], "}"}], ",", 
         RowBox[{"{", 
          RowBox[{
          "2.2`", ",", "2.09`", ",", "2.09`", ",", "115", ",", "125", ",", 
           "175"}], "}"}], ",", 
         RowBox[{"{", 
          RowBox[{
          "2.2`", ",", "2.09`", ",", "2.09`", ",", "115", ",", "125", ",", 
           "180"}], "}"}], ",", 
         RowBox[{"{", 
          RowBox[{
          "2.2`", ",", "2.09`", ",", "2.09`", ",", "115", ",", "125", ",", 
           "185"}], "}"}], ",", 
         RowBox[{"{", 
          RowBox[{
          "2.2`", ",", "2.09`", ",", "2.09`", ",", "115", ",", "125", ",", 
           "190"}], "}"}]}], "}"}], ",", 
       RowBox[{"{", 
        RowBox[{
         RowBox[{"{", 
          RowBox[{
          "2.2`", ",", "2.09`", ",", "2.09`", ",", "115", ",", "130", ",", 
           "170"}], "}"}], ",", 
         RowBox[{"{", 
          RowBox[{
          "2.2`", ",", "2.09`", ",", "2.09`", ",", "115", ",", "130", ",", 
           "175"}], "}"}], ",", 
         RowBox[{"{", 
          RowBox[{
          "2.2`", ",", "2.09`", ",", "2.09`", ",", "115", ",", "130", ",", 
           "180"}], "}"}], ",", 
         RowBox[{"{", 
          RowBox[{
          "2.2`", ",", "2.09`", ",", "2.09`", ",", "115", ",", "130", ",", 
           "185"}], "}"}], ",", 
         RowBox[{"{", 
          RowBox[{
          "2.2`", ",", "2.09`", ",", "2.09`", ",", "115", ",", "130", ",", 
           "190"}], "}"}]}], "}"}]}], "}"}], ",", 
     RowBox[{"{", 
      RowBox[{
       RowBox[{"{", 
        RowBox[{
         RowBox[{"{", 
          RowBox[{
          "2.2`", ",", "2.09`", ",", "2.09`", ",", "120", ",", "115", ",", 
           "170"}], "}"}], ",", 
         RowBox[{"{", 
          RowBox[{
          "2.2`", ",", "2.09`", ",", "2.09`", ",", "120", ",", "115", ",", 
           "175"}], "}"}], ",", 
         RowBox[{"{", 
          RowBox[{
          "2.2`", ",", "2.09`", ",", "2.09`", ",", "120", ",", "115", ",", 
           "180"}], "}"}], ",", 
         RowBox[{"{", 
          RowBox[{
          "2.2`", ",", "2.09`", ",", "2.09`", ",", "120", ",", "115", ",", 
           "185"}], "}"}], ",", 
         RowBox[{"{", 
          RowBox[{
          "2.2`", ",", "2.09`", ",", "2.09`", ",", "120", ",", "115", ",", 
           "190"}], "}"}]}], "}"}], ",", 
       RowBox[{"{", 
        RowBox[{
         RowBox[{"{", 
          RowBox[{
          "2.2`", ",", "2.09`", ",", "2.09`", ",", "120", ",", "120", ",", 
           "170"}], "}"}], ",", 
         RowBox[{"{", 
          RowBox[{
          "2.2`", ",", "2.09`", ",", "2.09`", ",", "120", ",", "120", ",", 
           "175"}], "}"}], ",", 
         RowBox[{"{", 
          RowBox[{
          "2.2`", ",", "2.09`", ",", "2.09`", ",", "120", ",", "120", ",", 
           "180"}], "}"}], ",", 
         RowBox[{"{", 
          RowBox[{
          "2.2`", ",", "2.09`", ",", "2.09`", ",", "120", ",", "120", ",", 
           "185"}], "}"}], ",", 
         RowBox[{"{", 
          RowBox[{
          "2.2`", ",", "2.09`", ",", "2.09`", ",", "120", ",", "120", ",", 
           "190"}], "}"}]}], "}"}], ",", 
       RowBox[{"{", 
        RowBox[{
         RowBox[{"{", 
          RowBox[{
          "2.2`", ",", "2.09`", ",", "2.09`", ",", "120", ",", "125", ",", 
           "170"}], "}"}], ",", 
         RowBox[{"{", 
          RowBox[{
          "2.2`", ",", "2.09`", ",", "2.09`", ",", "120", ",", "125", ",", 
           "175"}], "}"}], ",", 
         RowBox[{"{", 
          RowBox[{
          "2.2`", ",", "2.09`", ",", "2.09`", ",", "120", ",", "125", ",", 
           "180"}], "}"}], ",", 
         RowBox[{"{", 
          RowBox[{
          "2.2`", ",", "2.09`", ",", "2.09`", ",", "120", ",", "125", ",", 
           "185"}], "}"}], ",", 
         RowBox[{"{", 
          RowBox[{
          "2.2`", ",", "2.09`", ",", "2.09`", ",", "120", ",", "125", ",", 
           "190"}], "}"}]}], "}"}], ",", 
       RowBox[{"{", 
        RowBox[{
         RowBox[{"{", 
          RowBox[{
          "2.2`", ",", "2.09`", ",", "2.09`", ",", "120", ",", "130", ",", 
           "170"}], "}"}], ",", 
         RowBox[{"{", 
          RowBox[{
          "2.2`", ",", "2.09`", ",", "2.09`", ",", "120", ",", "130", ",", 
           "175"}], "}"}], ",", 
         RowBox[{"{", 
          RowBox[{
          "2.2`", ",", "2.09`", ",", "2.09`", ",", "120", ",", "130", ",", 
           "180"}], "}"}], ",", 
         RowBox[{"{", 
          RowBox[{
          "2.2`", ",", "2.09`", ",", "2.09`", ",", "120", ",", "130", ",", 
           "185"}], "}"}], ",", 
         RowBox[{"{", 
          RowBox[{
          "2.2`", ",", "2.09`", ",", "2.09`", ",", "120", ",", "130", ",", 
           "190"}], "}"}]}], "}"}]}], "}"}], ",", 
     RowBox[{"{", 
      RowBox[{
       RowBox[{"{", 
        RowBox[{
         RowBox[{"{", 
          RowBox[{
          "2.2`", ",", "2.09`", ",", "2.09`", ",", "125", ",", "115", ",", 
           "170"}], "}"}], ",", 
         RowBox[{"{", 
          RowBox[{
          "2.2`", ",", "2.09`", ",", "2.09`", ",", "125", ",", "115", ",", 
           "175"}], "}"}], ",", 
         RowBox[{"{", 
          RowBox[{
          "2.2`", ",", "2.09`", ",", "2.09`", ",", "125", ",", "115", ",", 
           "180"}], "}"}], ",", 
         RowBox[{"{", 
          RowBox[{
          "2.2`", ",", "2.09`", ",", "2.09`", ",", "125", ",", "115", ",", 
           "185"}], "}"}], ",", 
         RowBox[{"{", 
          RowBox[{
          "2.2`", ",", "2.09`", ",", "2.09`", ",", "125", ",", "115", ",", 
           "190"}], "}"}]}], "}"}], ",", 
       RowBox[{"{", 
        RowBox[{
         RowBox[{"{", 
          RowBox[{
          "2.2`", ",", "2.09`", ",", "2.09`", ",", "125", ",", "120", ",", 
           "170"}], "}"}], ",", 
         RowBox[{"{", 
          RowBox[{
          "2.2`", ",", "2.09`", ",", "2.09`", ",", "125", ",", "120", ",", 
           "175"}], "}"}], ",", 
         RowBox[{"{", 
          RowBox[{
          "2.2`", ",", "2.09`", ",", "2.09`", ",", "125", ",", "120", ",", 
           "180"}], "}"}], ",", 
         RowBox[{"{", 
          RowBox[{
          "2.2`", ",", "2.09`", ",", "2.09`", ",", "125", ",", "120", ",", 
           "185"}], "}"}], ",", 
         RowBox[{"{", 
          RowBox[{
          "2.2`", ",", "2.09`", ",", "2.09`", ",", "125", ",", "120", ",", 
           "190"}], "}"}]}], "}"}], ",", 
       RowBox[{"{", 
        RowBox[{
         RowBox[{"{", 
          RowBox[{
          "2.2`", ",", "2.09`", ",", "2.09`", ",", "125", ",", "125", ",", 
           "170"}], "}"}], ",", 
         RowBox[{"{", 
          RowBox[{
          "2.2`", ",", "2.09`", ",", "2.09`", ",", "125", ",", "125", ",", 
           "175"}], "}"}], ",", 
         RowBox[{"{", 
          RowBox[{
          "2.2`", ",", "2.09`", ",", "2.09`", ",", "125", ",", "125", ",", 
           "180"}], "}"}], ",", 
         RowBox[{"{", 
          RowBox[{
          "2.2`", ",", "2.09`", ",", "2.09`", ",", "125", ",", "125", ",", 
           "185"}], "}"}], ",", 
         RowBox[{"{", 
          RowBox[{
          "2.2`", ",", "2.09`", ",", "2.09`", ",", "125", ",", "125", ",", 
           "190"}], "}"}]}], "}"}], ",", 
       RowBox[{"{", 
        RowBox[{
         RowBox[{"{", 
          RowBox[{
          "2.2`", ",", "2.09`", ",", "2.09`", ",", "125", ",", "130", ",", 
           "170"}], "}"}], ",", 
         RowBox[{"{", 
          RowBox[{
          "2.2`", ",", "2.09`", ",", "2.09`", ",", "125", ",", "130", ",", 
           "175"}], "}"}], ",", 
         RowBox[{"{", 
          RowBox[{
          "2.2`", ",", "2.09`", ",", "2.09`", ",", "125", ",", "130", ",", 
           "180"}], "}"}], ",", 
         RowBox[{"{", 
          RowBox[{
          "2.2`", ",", "2.09`", ",", "2.09`", ",", "125", ",", "130", ",", 
           "185"}], "}"}], ",", 
         RowBox[{"{", 
          RowBox[{
          "2.2`", ",", "2.09`", ",", "2.09`", ",", "125", ",", "130", ",", 
           "190"}], "}"}]}], "}"}]}], "}"}], ",", 
     RowBox[{"{", 
      RowBox[{
       RowBox[{"{", 
        RowBox[{
         RowBox[{"{", 
          RowBox[{
          "2.2`", ",", "2.09`", ",", "2.09`", ",", "130", ",", "115", ",", 
           "170"}], "}"}], ",", 
         RowBox[{"{", 
          RowBox[{
          "2.2`", ",", "2.09`", ",", "2.09`", ",", "130", ",", "115", ",", 
           "175"}], "}"}], ",", 
         RowBox[{"{", 
          RowBox[{
          "2.2`", ",", "2.09`", ",", "2.09`", ",", "130", ",", "115", ",", 
           "180"}], "}"}], ",", 
         RowBox[{"{", 
          RowBox[{
          "2.2`", ",", "2.09`", ",", "2.09`", ",", "130", ",", "115", ",", 
           "185"}], "}"}], ",", 
         RowBox[{"{", 
          RowBox[{
          "2.2`", ",", "2.09`", ",", "2.09`", ",", "130", ",", "115", ",", 
           "190"}], "}"}]}], "}"}], ",", 
       RowBox[{"{", 
        RowBox[{
         RowBox[{"{", 
          RowBox[{
          "2.2`", ",", "2.09`", ",", "2.09`", ",", "130", ",", "120", ",", 
           "170"}], "}"}], ",", 
         RowBox[{"{", 
          RowBox[{
          "2.2`", ",", "2.09`", ",", "2.09`", ",", "130", ",", "120", ",", 
           "175"}], "}"}], ",", 
         RowBox[{"{", 
          RowBox[{
          "2.2`", ",", "2.09`", ",", "2.09`", ",", "130", ",", "120", ",", 
           "180"}], "}"}], ",", 
         RowBox[{"{", 
          RowBox[{
          "2.2`", ",", "2.09`", ",", "2.09`", ",", "130", ",", "120", ",", 
           "185"}], "}"}], ",", 
         RowBox[{"{", 
          RowBox[{
          "2.2`", ",", "2.09`", ",", "2.09`", ",", "130", ",", "120", ",", 
           "190"}], "}"}]}], "}"}], ",", 
       RowBox[{"{", 
        RowBox[{
         RowBox[{"{", 
          RowBox[{
          "2.2`", ",", "2.09`", ",", "2.09`", ",", "130", ",", "125", ",", 
           "170"}], "}"}], ",", 
         RowBox[{"{", 
          RowBox[{
          "2.2`", ",", "2.09`", ",", "2.09`", ",", "130", ",", "125", ",", 
           "175"}], "}"}], ",", 
         RowBox[{"{", 
          RowBox[{
          "2.2`", ",", "2.09`", ",", "2.09`", ",", "130", ",", "125", ",", 
           "180"}], "}"}], ",", 
         RowBox[{"{", 
          RowBox[{
          "2.2`", ",", "2.09`", ",", "2.09`", ",", "130", ",", "125", ",", 
           "185"}], "}"}], ",", 
         RowBox[{"{", 
          RowBox[{
          "2.2`", ",", "2.09`", ",", "2.09`", ",", "130", ",", "125", ",", 
           "190"}], "}"}]}], "}"}], ",", 
       RowBox[{"{", 
        RowBox[{
         RowBox[{"{", 
          RowBox[{
          "2.2`", ",", "2.09`", ",", "2.09`", ",", "130", ",", "130", ",", 
           "170"}], "}"}], ",", 
         RowBox[{"{", 
          RowBox[{
          "2.2`", ",", "2.09`", ",", "2.09`", ",", "130", ",", "130", ",", 
           "175"}], "}"}], ",", 
         RowBox[{"{", 
          RowBox[{
          "2.2`", ",", "2.09`", ",", "2.09`", ",", "130", ",", "130", ",", 
           "180"}], "}"}], ",", 
         RowBox[{"{", 
          RowBox[{
          "2.2`", ",", "2.09`", ",", "2.09`", ",", "130", ",", "130", ",", 
           "185"}], "}"}], ",", 
         RowBox[{"{", 
          RowBox[{
          "2.2`", ",", "2.09`", ",", "2.09`", ",", "130", ",", "130", ",", 
           "190"}], "}"}]}], "}"}]}], "}"}]}], "}"}], ",", 
   RowBox[{"{", 
    RowBox[{
     RowBox[{"{", 
      RowBox[{
       RowBox[{"{", 
        RowBox[{
         RowBox[{"{", 
          RowBox[{
          "2.2`", ",", "2.09`", ",", "2.18`", ",", "115", ",", "115", ",", 
           "170"}], "}"}], ",", 
         RowBox[{"{", 
          RowBox[{
          "2.2`", ",", "2.09`", ",", "2.18`", ",", "115", ",", "115", ",", 
           "175"}], "}"}], ",", 
         RowBox[{"{", 
          RowBox[{
          "2.2`", ",", "2.09`", ",", "2.18`", ",", "115", ",", "115", ",", 
           "180"}], "}"}], ",", 
         RowBox[{"{", 
          RowBox[{
          "2.2`", ",", "2.09`", ",", "2.18`", ",", "115", ",", "115", ",", 
           "185"}], "}"}], ",", 
         RowBox[{"{", 
          RowBox[{
          "2.2`", ",", "2.09`", ",", "2.18`", ",", "115", ",", "115", ",", 
           "190"}], "}"}]}], "}"}], ",", 
       RowBox[{"{", 
        RowBox[{
         RowBox[{"{", 
          RowBox[{
          "2.2`", ",", "2.09`", ",", "2.18`", ",", "115", ",", "120", ",", 
           "170"}], "}"}], ",", 
         RowBox[{"{", 
          RowBox[{
          "2.2`", ",", "2.09`", ",", "2.18`", ",", "115", ",", "120", ",", 
           "175"}], "}"}], ",", 
         RowBox[{"{", 
          RowBox[{
          "2.2`", ",", "2.09`", ",", "2.18`", ",", "115", ",", "120", ",", 
           "180"}], "}"}], ",", 
         RowBox[{"{", 
          RowBox[{
          "2.2`", ",", "2.09`", ",", "2.18`", ",", "115", ",", "120", ",", 
           "185"}], "}"}], ",", 
         RowBox[{"{", 
          RowBox[{
          "2.2`", ",", "2.09`", ",", "2.18`", ",", "115", ",", "120", ",", 
           "190"}], "}"}]}], "}"}], ",", 
       RowBox[{"{", 
        RowBox[{
         RowBox[{"{", 
          RowBox[{
          "2.2`", ",", "2.09`", ",", "2.18`", ",", "115", ",", "125", ",", 
           "170"}], "}"}], ",", 
         RowBox[{"{", 
          RowBox[{
          "2.2`", ",", "2.09`", ",", "2.18`", ",", "115", ",", "125", ",", 
           "175"}], "}"}], ",", 
         RowBox[{"{", 
          RowBox[{
          "2.2`", ",", "2.09`", ",", "2.18`", ",", "115", ",", "125", ",", 
           "180"}], "}"}], ",", 
         RowBox[{"{", 
          RowBox[{
          "2.2`", ",", "2.09`", ",", "2.18`", ",", "115", ",", "125", ",", 
           "185"}], "}"}], ",", 
         RowBox[{"{", 
          RowBox[{
          "2.2`", ",", "2.09`", ",", "2.18`", ",", "115", ",", "125", ",", 
           "190"}], "}"}]}], "}"}], ",", 
       RowBox[{"{", 
        RowBox[{
         RowBox[{"{", 
          RowBox[{
          "2.2`", ",", "2.09`", ",", "2.18`", ",", "115", ",", "130", ",", 
           "170"}], "}"}], ",", 
         RowBox[{"{", 
          RowBox[{
          "2.2`", ",", "2.09`", ",", "2.18`", ",", "115", ",", "130", ",", 
           "175"}], "}"}], ",", 
         RowBox[{"{", 
          RowBox[{
          "2.2`", ",", "2.09`", ",", "2.18`", ",", "115", ",", "130", ",", 
           "180"}], "}"}], ",", 
         RowBox[{"{", 
          RowBox[{
          "2.2`", ",", "2.09`", ",", "2.18`", ",", "115", ",", "130", ",", 
           "185"}], "}"}], ",", 
         RowBox[{"{", 
          RowBox[{
          "2.2`", ",", "2.09`", ",", "2.18`", ",", "115", ",", "130", ",", 
           "190"}], "}"}]}], "}"}]}], "}"}], ",", 
     RowBox[{"{", 
      RowBox[{
       RowBox[{"{", 
        RowBox[{
         RowBox[{"{", 
          RowBox[{
          "2.2`", ",", "2.09`", ",", "2.18`", ",", "120", ",", "115", ",", 
           "170"}], "}"}], ",", 
         RowBox[{"{", 
          RowBox[{
          "2.2`", ",", "2.09`", ",", "2.18`", ",", "120", ",", "115", ",", 
           "175"}], "}"}], ",", 
         RowBox[{"{", 
          RowBox[{
          "2.2`", ",", "2.09`", ",", "2.18`", ",", "120", ",", "115", ",", 
           "180"}], "}"}], ",", 
         RowBox[{"{", 
          RowBox[{
          "2.2`", ",", "2.09`", ",", "2.18`", ",", "120", ",", "115", ",", 
           "185"}], "}"}], ",", 
         RowBox[{"{", 
          RowBox[{
          "2.2`", ",", "2.09`", ",", "2.18`", ",", "120", ",", "115", ",", 
           "190"}], "}"}]}], "}"}], ",", 
       RowBox[{"{", 
        RowBox[{
         RowBox[{"{", 
          RowBox[{
          "2.2`", ",", "2.09`", ",", "2.18`", ",", "120", ",", "120", ",", 
           "170"}], "}"}], ",", 
         RowBox[{"{", 
          RowBox[{
          "2.2`", ",", "2.09`", ",", "2.18`", ",", "120", ",", "120", ",", 
           "175"}], "}"}], ",", 
         RowBox[{"{", 
          RowBox[{
          "2.2`", ",", "2.09`", ",", "2.18`", ",", "120", ",", "120", ",", 
           "180"}], "}"}], ",", 
         RowBox[{"{", 
          RowBox[{
          "2.2`", ",", "2.09`", ",", "2.18`", ",", "120", ",", "120", ",", 
           "185"}], "}"}], ",", 
         RowBox[{"{", 
          RowBox[{
          "2.2`", ",", "2.09`", ",", "2.18`", ",", "120", ",", "120", ",", 
           "190"}], "}"}]}], "}"}], ",", 
       RowBox[{"{", 
        RowBox[{
         RowBox[{"{", 
          RowBox[{
          "2.2`", ",", "2.09`", ",", "2.18`", ",", "120", ",", "125", ",", 
           "170"}], "}"}], ",", 
         RowBox[{"{", 
          RowBox[{
          "2.2`", ",", "2.09`", ",", "2.18`", ",", "120", ",", "125", ",", 
           "175"}], "}"}], ",", 
         RowBox[{"{", 
          RowBox[{
          "2.2`", ",", "2.09`", ",", "2.18`", ",", "120", ",", "125", ",", 
           "180"}], "}"}], ",", 
         RowBox[{"{", 
          RowBox[{
          "2.2`", ",", "2.09`", ",", "2.18`", ",", "120", ",", "125", ",", 
           "185"}], "}"}], ",", 
         RowBox[{"{", 
          RowBox[{
          "2.2`", ",", "2.09`", ",", "2.18`", ",", "120", ",", "125", ",", 
           "190"}], "}"}]}], "}"}], ",", 
       RowBox[{"{", 
        RowBox[{
         RowBox[{"{", 
          RowBox[{
          "2.2`", ",", "2.09`", ",", "2.18`", ",", "120", ",", "130", ",", 
           "170"}], "}"}], ",", 
         RowBox[{"{", 
          RowBox[{
          "2.2`", ",", "2.09`", ",", "2.18`", ",", "120", ",", "130", ",", 
           "175"}], "}"}], ",", 
         RowBox[{"{", 
          RowBox[{
          "2.2`", ",", "2.09`", ",", "2.18`", ",", "120", ",", "130", ",", 
           "180"}], "}"}], ",", 
         RowBox[{"{", 
          RowBox[{
          "2.2`", ",", "2.09`", ",", "2.18`", ",", "120", ",", "130", ",", 
           "185"}], "}"}], ",", 
         RowBox[{"{", 
          RowBox[{
          "2.2`", ",", "2.09`", ",", "2.18`", ",", "120", ",", "130", ",", 
           "190"}], "}"}]}], "}"}]}], "}"}], ",", 
     RowBox[{"{", 
      RowBox[{
       RowBox[{"{", 
        RowBox[{
         RowBox[{"{", 
          RowBox[{
          "2.2`", ",", "2.09`", ",", "2.18`", ",", "125", ",", "115", ",", 
           "170"}], "}"}], ",", 
         RowBox[{"{", 
          RowBox[{
          "2.2`", ",", "2.09`", ",", "2.18`", ",", "125", ",", "115", ",", 
           "175"}], "}"}], ",", 
         RowBox[{"{", 
          RowBox[{
          "2.2`", ",", "2.09`", ",", "2.18`", ",", "125", ",", "115", ",", 
           "180"}], "}"}], ",", 
         RowBox[{"{", 
          RowBox[{
          "2.2`", ",", "2.09`", ",", "2.18`", ",", "125", ",", "115", ",", 
           "185"}], "}"}], ",", 
         RowBox[{"{", 
          RowBox[{
          "2.2`", ",", "2.09`", ",", "2.18`", ",", "125", ",", "115", ",", 
           "190"}], "}"}]}], "}"}], ",", 
       RowBox[{"{", 
        RowBox[{
         RowBox[{"{", 
          RowBox[{
          "2.2`", ",", "2.09`", ",", "2.18`", ",", "125", ",", "120", ",", 
           "170"}], "}"}], ",", 
         RowBox[{"{", 
          RowBox[{
          "2.2`", ",", "2.09`", ",", "2.18`", ",", "125", ",", "120", ",", 
           "175"}], "}"}], ",", 
         RowBox[{"{", 
          RowBox[{
          "2.2`", ",", "2.09`", ",", "2.18`", ",", "125", ",", "120", ",", 
           "180"}], "}"}], ",", 
         RowBox[{"{", 
          RowBox[{
          "2.2`", ",", "2.09`", ",", "2.18`", ",", "125", ",", "120", ",", 
           "185"}], "}"}], ",", 
         RowBox[{"{", 
          RowBox[{
          "2.2`", ",", "2.09`", ",", "2.18`", ",", "125", ",", "120", ",", 
           "190"}], "}"}]}], "}"}], ",", 
       RowBox[{"{", 
        RowBox[{
         RowBox[{"{", 
          RowBox[{
          "2.2`", ",", "2.09`", ",", "2.18`", ",", "125", ",", "125", ",", 
           "170"}], "}"}], ",", 
         RowBox[{"{", 
          RowBox[{
          "2.2`", ",", "2.09`", ",", "2.18`", ",", "125", ",", "125", ",", 
           "175"}], "}"}], ",", 
         RowBox[{"{", 
          RowBox[{
          "2.2`", ",", "2.09`", ",", "2.18`", ",", "125", ",", "125", ",", 
           "180"}], "}"}], ",", 
         RowBox[{"{", 
          RowBox[{
          "2.2`", ",", "2.09`", ",", "2.18`", ",", "125", ",", "125", ",", 
           "185"}], "}"}], ",", 
         RowBox[{"{", 
          RowBox[{
          "2.2`", ",", "2.09`", ",", "2.18`", ",", "125", ",", "125", ",", 
           "190"}], "}"}]}], "}"}], ",", 
       RowBox[{"{", 
        RowBox[{
         RowBox[{"{", 
          RowBox[{
          "2.2`", ",", "2.09`", ",", "2.18`", ",", "125", ",", "130", ",", 
           "170"}], "}"}], ",", 
         RowBox[{"{", 
          RowBox[{
          "2.2`", ",", "2.09`", ",", "2.18`", ",", "125", ",", "130", ",", 
           "175"}], "}"}], ",", 
         RowBox[{"{", 
          RowBox[{
          "2.2`", ",", "2.09`", ",", "2.18`", ",", "125", ",", "130", ",", 
           "180"}], "}"}], ",", 
         RowBox[{"{", 
          RowBox[{
          "2.2`", ",", "2.09`", ",", "2.18`", ",", "125", ",", "130", ",", 
           "185"}], "}"}], ",", 
         RowBox[{"{", 
          RowBox[{
          "2.2`", ",", "2.09`", ",", "2.18`", ",", "125", ",", "130", ",", 
           "190"}], "}"}]}], "}"}]}], "}"}], ",", 
     RowBox[{"{", 
      RowBox[{
       RowBox[{"{", 
        RowBox[{
         RowBox[{"{", 
          RowBox[{
          "2.2`", ",", "2.09`", ",", "2.18`", ",", "130", ",", "115", ",", 
           "170"}], "}"}], ",", 
         RowBox[{"{", 
          RowBox[{
          "2.2`", ",", "2.09`", ",", "2.18`", ",", "130", ",", "115", ",", 
           "175"}], "}"}], ",", 
         RowBox[{"{", 
          RowBox[{
          "2.2`", ",", "2.09`", ",", "2.18`", ",", "130", ",", "115", ",", 
           "180"}], "}"}], ",", 
         RowBox[{"{", 
          RowBox[{
          "2.2`", ",", "2.09`", ",", "2.18`", ",", "130", ",", "115", ",", 
           "185"}], "}"}], ",", 
         RowBox[{"{", 
          RowBox[{
          "2.2`", ",", "2.09`", ",", "2.18`", ",", "130", ",", "115", ",", 
           "190"}], "}"}]}], "}"}], ",", 
       RowBox[{"{", 
        RowBox[{
         RowBox[{"{", 
          RowBox[{
          "2.2`", ",", "2.09`", ",", "2.18`", ",", "130", ",", "120", ",", 
           "170"}], "}"}], ",", 
         RowBox[{"{", 
          RowBox[{
          "2.2`", ",", "2.09`", ",", "2.18`", ",", "130", ",", "120", ",", 
           "175"}], "}"}], ",", 
         RowBox[{"{", 
          RowBox[{
          "2.2`", ",", "2.09`", ",", "2.18`", ",", "130", ",", "120", ",", 
           "180"}], "}"}], ",", 
         RowBox[{"{", 
          RowBox[{
          "2.2`", ",", "2.09`", ",", "2.18`", ",", "130", ",", "120", ",", 
           "185"}], "}"}], ",", 
         RowBox[{"{", 
          RowBox[{
          "2.2`", ",", "2.09`", ",", "2.18`", ",", "130", ",", "120", ",", 
           "190"}], "}"}]}], "}"}], ",", 
       RowBox[{"{", 
        RowBox[{
         RowBox[{"{", 
          RowBox[{
          "2.2`", ",", "2.09`", ",", "2.18`", ",", "130", ",", "125", ",", 
           "170"}], "}"}], ",", 
         RowBox[{"{", 
          RowBox[{
          "2.2`", ",", "2.09`", ",", "2.18`", ",", "130", ",", "125", ",", 
           "175"}], "}"}], ",", 
         RowBox[{"{", 
          RowBox[{
          "2.2`", ",", "2.09`", ",", "2.18`", ",", "130", ",", "125", ",", 
           "180"}], "}"}], ",", 
         RowBox[{"{", 
          RowBox[{
          "2.2`", ",", "2.09`", ",", "2.18`", ",", "130", ",", "125", ",", 
           "185"}], "}"}], ",", 
         RowBox[{"{", 
          RowBox[{
          "2.2`", ",", "2.09`", ",", "2.18`", ",", "130", ",", "125", ",", 
           "190"}], "}"}]}], "}"}], ",", 
       RowBox[{"{", 
        RowBox[{
         RowBox[{"{", 
          RowBox[{
          "2.2`", ",", "2.09`", ",", "2.18`", ",", "130", ",", "130", ",", 
           "170"}], "}"}], ",", 
         RowBox[{"{", 
          RowBox[{
          "2.2`", ",", "2.09`", ",", "2.18`", ",", "130", ",", "130", ",", 
           "175"}], "}"}], ",", 
         RowBox[{"{", 
          RowBox[{
          "2.2`", ",", "2.09`", ",", "2.18`", ",", "130", ",", "130", ",", 
           "180"}], "}"}], ",", 
         RowBox[{"{", 
          RowBox[{
          "2.2`", ",", "2.09`", ",", "2.18`", ",", "130", ",", "130", ",", 
           "185"}], "}"}], ",", 
         RowBox[{"{", 
          RowBox[{
          "2.2`", ",", "2.09`", ",", "2.18`", ",", "130", ",", "130", ",", 
           "190"}], "}"}]}], "}"}]}], "}"}]}], "}"}], ",", 
   RowBox[{"{", 
    RowBox[{
     RowBox[{"{", 
      RowBox[{
       RowBox[{"{", 
        RowBox[{
         RowBox[{"{", 
          RowBox[{
          "2.2`", ",", "2.18`", ",", "2.`", ",", "115", ",", "115", ",", 
           "170"}], "}"}], ",", 
         RowBox[{"{", 
          RowBox[{
          "2.2`", ",", "2.18`", ",", "2.`", ",", "115", ",", "115", ",", 
           "175"}], "}"}], ",", 
         RowBox[{"{", 
          RowBox[{
          "2.2`", ",", "2.18`", ",", "2.`", ",", "115", ",", "115", ",", 
           "180"}], "}"}], ",", 
         RowBox[{"{", 
          RowBox[{
          "2.2`", ",", "2.18`", ",", "2.`", ",", "115", ",", "115", ",", 
           "185"}], "}"}], ",", 
         RowBox[{"{", 
          RowBox[{
          "2.2`", ",", "2.18`", ",", "2.`", ",", "115", ",", "115", ",", 
           "190"}], "}"}]}], "}"}], ",", 
       RowBox[{"{", 
        RowBox[{
         RowBox[{"{", 
          RowBox[{
          "2.2`", ",", "2.18`", ",", "2.`", ",", "115", ",", "120", ",", 
           "170"}], "}"}], ",", 
         RowBox[{"{", 
          RowBox[{
          "2.2`", ",", "2.18`", ",", "2.`", ",", "115", ",", "120", ",", 
           "175"}], "}"}], ",", 
         RowBox[{"{", 
          RowBox[{
          "2.2`", ",", "2.18`", ",", "2.`", ",", "115", ",", "120", ",", 
           "180"}], "}"}], ",", 
         RowBox[{"{", 
          RowBox[{
          "2.2`", ",", "2.18`", ",", "2.`", ",", "115", ",", "120", ",", 
           "185"}], "}"}], ",", 
         RowBox[{"{", 
          RowBox[{
          "2.2`", ",", "2.18`", ",", "2.`", ",", "115", ",", "120", ",", 
           "190"}], "}"}]}], "}"}], ",", 
       RowBox[{"{", 
        RowBox[{
         RowBox[{"{", 
          RowBox[{
          "2.2`", ",", "2.18`", ",", "2.`", ",", "115", ",", "125", ",", 
           "170"}], "}"}], ",", 
         RowBox[{"{", 
          RowBox[{
          "2.2`", ",", "2.18`", ",", "2.`", ",", "115", ",", "125", ",", 
           "175"}], "}"}], ",", 
         RowBox[{"{", 
          RowBox[{
          "2.2`", ",", "2.18`", ",", "2.`", ",", "115", ",", "125", ",", 
           "180"}], "}"}], ",", 
         RowBox[{"{", 
          RowBox[{
          "2.2`", ",", "2.18`", ",", "2.`", ",", "115", ",", "125", ",", 
           "185"}], "}"}], ",", 
         RowBox[{"{", 
          RowBox[{
          "2.2`", ",", "2.18`", ",", "2.`", ",", "115", ",", "125", ",", 
           "190"}], "}"}]}], "}"}], ",", 
       RowBox[{"{", 
        RowBox[{
         RowBox[{"{", 
          RowBox[{
          "2.2`", ",", "2.18`", ",", "2.`", ",", "115", ",", "130", ",", 
           "170"}], "}"}], ",", 
         RowBox[{"{", 
          RowBox[{
          "2.2`", ",", "2.18`", ",", "2.`", ",", "115", ",", "130", ",", 
           "175"}], "}"}], ",", 
         RowBox[{"{", 
          RowBox[{
          "2.2`", ",", "2.18`", ",", "2.`", ",", "115", ",", "130", ",", 
           "180"}], "}"}], ",", 
         RowBox[{"{", 
          RowBox[{
          "2.2`", ",", "2.18`", ",", "2.`", ",", "115", ",", "130", ",", 
           "185"}], "}"}], ",", 
         RowBox[{"{", 
          RowBox[{
          "2.2`", ",", "2.18`", ",", "2.`", ",", "115", ",", "130", ",", 
           "190"}], "}"}]}], "}"}]}], "}"}], ",", 
     RowBox[{"{", 
      RowBox[{
       RowBox[{"{", 
        RowBox[{
         RowBox[{"{", 
          RowBox[{
          "2.2`", ",", "2.18`", ",", "2.`", ",", "120", ",", "115", ",", 
           "170"}], "}"}], ",", 
         RowBox[{"{", 
          RowBox[{
          "2.2`", ",", "2.18`", ",", "2.`", ",", "120", ",", "115", ",", 
           "175"}], "}"}], ",", 
         RowBox[{"{", 
          RowBox[{
          "2.2`", ",", "2.18`", ",", "2.`", ",", "120", ",", "115", ",", 
           "180"}], "}"}], ",", 
         RowBox[{"{", 
          RowBox[{
          "2.2`", ",", "2.18`", ",", "2.`", ",", "120", ",", "115", ",", 
           "185"}], "}"}], ",", 
         RowBox[{"{", 
          RowBox[{
          "2.2`", ",", "2.18`", ",", "2.`", ",", "120", ",", "115", ",", 
           "190"}], "}"}]}], "}"}], ",", 
       RowBox[{"{", 
        RowBox[{
         RowBox[{"{", 
          RowBox[{
          "2.2`", ",", "2.18`", ",", "2.`", ",", "120", ",", "120", ",", 
           "170"}], "}"}], ",", 
         RowBox[{"{", 
          RowBox[{
          "2.2`", ",", "2.18`", ",", "2.`", ",", "120", ",", "120", ",", 
           "175"}], "}"}], ",", 
         RowBox[{"{", 
          RowBox[{
          "2.2`", ",", "2.18`", ",", "2.`", ",", "120", ",", "120", ",", 
           "180"}], "}"}], ",", 
         RowBox[{"{", 
          RowBox[{
          "2.2`", ",", "2.18`", ",", "2.`", ",", "120", ",", "120", ",", 
           "185"}], "}"}], ",", 
         RowBox[{"{", 
          RowBox[{
          "2.2`", ",", "2.18`", ",", "2.`", ",", "120", ",", "120", ",", 
           "190"}], "}"}]}], "}"}], ",", 
       RowBox[{"{", 
        RowBox[{
         RowBox[{"{", 
          RowBox[{
          "2.2`", ",", "2.18`", ",", "2.`", ",", "120", ",", "125", ",", 
           "170"}], "}"}], ",", 
         RowBox[{"{", 
          RowBox[{
          "2.2`", ",", "2.18`", ",", "2.`", ",", "120", ",", "125", ",", 
           "175"}], "}"}], ",", 
         RowBox[{"{", 
          RowBox[{
          "2.2`", ",", "2.18`", ",", "2.`", ",", "120", ",", "125", ",", 
           "180"}], "}"}], ",", 
         RowBox[{"{", 
          RowBox[{
          "2.2`", ",", "2.18`", ",", "2.`", ",", "120", ",", "125", ",", 
           "185"}], "}"}], ",", 
         RowBox[{"{", 
          RowBox[{
          "2.2`", ",", "2.18`", ",", "2.`", ",", "120", ",", "125", ",", 
           "190"}], "}"}]}], "}"}], ",", 
       RowBox[{"{", 
        RowBox[{
         RowBox[{"{", 
          RowBox[{
          "2.2`", ",", "2.18`", ",", "2.`", ",", "120", ",", "130", ",", 
           "170"}], "}"}], ",", 
         RowBox[{"{", 
          RowBox[{
          "2.2`", ",", "2.18`", ",", "2.`", ",", "120", ",", "130", ",", 
           "175"}], "}"}], ",", 
         RowBox[{"{", 
          RowBox[{
          "2.2`", ",", "2.18`", ",", "2.`", ",", "120", ",", "130", ",", 
           "180"}], "}"}], ",", 
         RowBox[{"{", 
          RowBox[{
          "2.2`", ",", "2.18`", ",", "2.`", ",", "120", ",", "130", ",", 
           "185"}], "}"}], ",", 
         RowBox[{"{", 
          RowBox[{
          "2.2`", ",", "2.18`", ",", "2.`", ",", "120", ",", "130", ",", 
           "190"}], "}"}]}], "}"}]}], "}"}], ",", 
     RowBox[{"{", 
      RowBox[{
       RowBox[{"{", 
        RowBox[{
         RowBox[{"{", 
          RowBox[{
          "2.2`", ",", "2.18`", ",", "2.`", ",", "125", ",", "115", ",", 
           "170"}], "}"}], ",", 
         RowBox[{"{", 
          RowBox[{
          "2.2`", ",", "2.18`", ",", "2.`", ",", "125", ",", "115", ",", 
           "175"}], "}"}], ",", 
         RowBox[{"{", 
          RowBox[{
          "2.2`", ",", "2.18`", ",", "2.`", ",", "125", ",", "115", ",", 
           "180"}], "}"}], ",", 
         RowBox[{"{", 
          RowBox[{
          "2.2`", ",", "2.18`", ",", "2.`", ",", "125", ",", "115", ",", 
           "185"}], "}"}], ",", 
         RowBox[{"{", 
          RowBox[{
          "2.2`", ",", "2.18`", ",", "2.`", ",", "125", ",", "115", ",", 
           "190"}], "}"}]}], "}"}], ",", 
       RowBox[{"{", 
        RowBox[{
         RowBox[{"{", 
          RowBox[{
          "2.2`", ",", "2.18`", ",", "2.`", ",", "125", ",", "120", ",", 
           "170"}], "}"}], ",", 
         RowBox[{"{", 
          RowBox[{
          "2.2`", ",", "2.18`", ",", "2.`", ",", "125", ",", "120", ",", 
           "175"}], "}"}], ",", 
         RowBox[{"{", 
          RowBox[{
          "2.2`", ",", "2.18`", ",", "2.`", ",", "125", ",", "120", ",", 
           "180"}], "}"}], ",", 
         RowBox[{"{", 
          RowBox[{
          "2.2`", ",", "2.18`", ",", "2.`", ",", "125", ",", "120", ",", 
           "185"}], "}"}], ",", 
         RowBox[{"{", 
          RowBox[{
          "2.2`", ",", "2.18`", ",", "2.`", ",", "125", ",", "120", ",", 
           "190"}], "}"}]}], "}"}], ",", 
       RowBox[{"{", 
        RowBox[{
         RowBox[{"{", 
          RowBox[{
          "2.2`", ",", "2.18`", ",", "2.`", ",", "125", ",", "125", ",", 
           "170"}], "}"}], ",", 
         RowBox[{"{", 
          RowBox[{
          "2.2`", ",", "2.18`", ",", "2.`", ",", "125", ",", "125", ",", 
           "175"}], "}"}], ",", 
         RowBox[{"{", 
          RowBox[{
          "2.2`", ",", "2.18`", ",", "2.`", ",", "125", ",", "125", ",", 
           "180"}], "}"}], ",", 
         RowBox[{"{", 
          RowBox[{
          "2.2`", ",", "2.18`", ",", "2.`", ",", "125", ",", "125", ",", 
           "185"}], "}"}], ",", 
         RowBox[{"{", 
          RowBox[{
          "2.2`", ",", "2.18`", ",", "2.`", ",", "125", ",", "125", ",", 
           "190"}], "}"}]}], "}"}], ",", 
       RowBox[{"{", 
        RowBox[{
         RowBox[{"{", 
          RowBox[{
          "2.2`", ",", "2.18`", ",", "2.`", ",", "125", ",", "130", ",", 
           "170"}], "}"}], ",", 
         RowBox[{"{", 
          RowBox[{
          "2.2`", ",", "2.18`", ",", "2.`", ",", "125", ",", "130", ",", 
           "175"}], "}"}], ",", 
         RowBox[{"{", 
          RowBox[{
          "2.2`", ",", "2.18`", ",", "2.`", ",", "125", ",", "130", ",", 
           "180"}], "}"}], ",", 
         RowBox[{"{", 
          RowBox[{
          "2.2`", ",", "2.18`", ",", "2.`", ",", "125", ",", "130", ",", 
           "185"}], "}"}], ",", 
         RowBox[{"{", 
          RowBox[{
          "2.2`", ",", "2.18`", ",", "2.`", ",", "125", ",", "130", ",", 
           "190"}], "}"}]}], "}"}]}], "}"}], ",", 
     RowBox[{"{", 
      RowBox[{
       RowBox[{"{", 
        RowBox[{
         RowBox[{"{", 
          RowBox[{
          "2.2`", ",", "2.18`", ",", "2.`", ",", "130", ",", "115", ",", 
           "170"}], "}"}], ",", 
         RowBox[{"{", 
          RowBox[{
          "2.2`", ",", "2.18`", ",", "2.`", ",", "130", ",", "115", ",", 
           "175"}], "}"}], ",", 
         RowBox[{"{", 
          RowBox[{
          "2.2`", ",", "2.18`", ",", "2.`", ",", "130", ",", "115", ",", 
           "180"}], "}"}], ",", 
         RowBox[{"{", 
          RowBox[{
          "2.2`", ",", "2.18`", ",", "2.`", ",", "130", ",", "115", ",", 
           "185"}], "}"}], ",", 
         RowBox[{"{", 
          RowBox[{
          "2.2`", ",", "2.18`", ",", "2.`", ",", "130", ",", "115", ",", 
           "190"}], "}"}]}], "}"}], ",", 
       RowBox[{"{", 
        RowBox[{
         RowBox[{"{", 
          RowBox[{
          "2.2`", ",", "2.18`", ",", "2.`", ",", "130", ",", "120", ",", 
           "170"}], "}"}], ",", 
         RowBox[{"{", 
          RowBox[{
          "2.2`", ",", "2.18`", ",", "2.`", ",", "130", ",", "120", ",", 
           "175"}], "}"}], ",", 
         RowBox[{"{", 
          RowBox[{
          "2.2`", ",", "2.18`", ",", "2.`", ",", "130", ",", "120", ",", 
           "180"}], "}"}], ",", 
         RowBox[{"{", 
          RowBox[{
          "2.2`", ",", "2.18`", ",", "2.`", ",", "130", ",", "120", ",", 
           "185"}], "}"}], ",", 
         RowBox[{"{", 
          RowBox[{
          "2.2`", ",", "2.18`", ",", "2.`", ",", "130", ",", "120", ",", 
           "190"}], "}"}]}], "}"}], ",", 
       RowBox[{"{", 
        RowBox[{
         RowBox[{"{", 
          RowBox[{
          "2.2`", ",", "2.18`", ",", "2.`", ",", "130", ",", "125", ",", 
           "170"}], "}"}], ",", 
         RowBox[{"{", 
          RowBox[{
          "2.2`", ",", "2.18`", ",", "2.`", ",", "130", ",", "125", ",", 
           "175"}], "}"}], ",", 
         RowBox[{"{", 
          RowBox[{
          "2.2`", ",", "2.18`", ",", "2.`", ",", "130", ",", "125", ",", 
           "180"}], "}"}], ",", 
         RowBox[{"{", 
          RowBox[{
          "2.2`", ",", "2.18`", ",", "2.`", ",", "130", ",", "125", ",", 
           "185"}], "}"}], ",", 
         RowBox[{"{", 
          RowBox[{
          "2.2`", ",", "2.18`", ",", "2.`", ",", "130", ",", "125", ",", 
           "190"}], "}"}]}], "}"}], ",", 
       RowBox[{"{", 
        RowBox[{
         RowBox[{"{", 
          RowBox[{
          "2.2`", ",", "2.18`", ",", "2.`", ",", "130", ",", "130", ",", 
           "170"}], "}"}], ",", 
         RowBox[{"{", 
          RowBox[{
          "2.2`", ",", "2.18`", ",", "2.`", ",", "130", ",", "130", ",", 
           "175"}], "}"}], ",", 
         RowBox[{"{", 
          RowBox[{
          "2.2`", ",", "2.18`", ",", "2.`", ",", "130", ",", "130", ",", 
           "180"}], "}"}], ",", 
         RowBox[{"{", 
          RowBox[{
          "2.2`", ",", "2.18`", ",", "2.`", ",", "130", ",", "130", ",", 
           "185"}], "}"}], ",", 
         RowBox[{"{", 
          RowBox[{
          "2.2`", ",", "2.18`", ",", "2.`", ",", "130", ",", "130", ",", 
           "190"}], "}"}]}], "}"}]}], "}"}]}], "}"}], ",", 
   RowBox[{"{", 
    RowBox[{
     RowBox[{"{", 
      RowBox[{
       RowBox[{"{", 
        RowBox[{
         RowBox[{"{", 
          RowBox[{
          "2.2`", ",", "2.18`", ",", "2.09`", ",", "115", ",", "115", ",", 
           "170"}], "}"}], ",", 
         RowBox[{"{", 
          RowBox[{
          "2.2`", ",", "2.18`", ",", "2.09`", ",", "115", ",", "115", ",", 
           "175"}], "}"}], ",", 
         RowBox[{"{", 
          RowBox[{
          "2.2`", ",", "2.18`", ",", "2.09`", ",", "115", ",", "115", ",", 
           "180"}], "}"}], ",", 
         RowBox[{"{", 
          RowBox[{
          "2.2`", ",", "2.18`", ",", "2.09`", ",", "115", ",", "115", ",", 
           "185"}], "}"}], ",", 
         RowBox[{"{", 
          RowBox[{
          "2.2`", ",", "2.18`", ",", "2.09`", ",", "115", ",", "115", ",", 
           "190"}], "}"}]}], "}"}], ",", 
       RowBox[{"{", 
        RowBox[{
         RowBox[{"{", 
          RowBox[{
          "2.2`", ",", "2.18`", ",", "2.09`", ",", "115", ",", "120", ",", 
           "170"}], "}"}], ",", 
         RowBox[{"{", 
          RowBox[{
          "2.2`", ",", "2.18`", ",", "2.09`", ",", "115", ",", "120", ",", 
           "175"}], "}"}], ",", 
         RowBox[{"{", 
          RowBox[{
          "2.2`", ",", "2.18`", ",", "2.09`", ",", "115", ",", "120", ",", 
           "180"}], "}"}], ",", 
         RowBox[{"{", 
          RowBox[{
          "2.2`", ",", "2.18`", ",", "2.09`", ",", "115", ",", "120", ",", 
           "185"}], "}"}], ",", 
         RowBox[{"{", 
          RowBox[{
          "2.2`", ",", "2.18`", ",", "2.09`", ",", "115", ",", "120", ",", 
           "190"}], "}"}]}], "}"}], ",", 
       RowBox[{"{", 
        RowBox[{
         RowBox[{"{", 
          RowBox[{
          "2.2`", ",", "2.18`", ",", "2.09`", ",", "115", ",", "125", ",", 
           "170"}], "}"}], ",", 
         RowBox[{"{", 
          RowBox[{
          "2.2`", ",", "2.18`", ",", "2.09`", ",", "115", ",", "125", ",", 
           "175"}], "}"}], ",", 
         RowBox[{"{", 
          RowBox[{
          "2.2`", ",", "2.18`", ",", "2.09`", ",", "115", ",", "125", ",", 
           "180"}], "}"}], ",", 
         RowBox[{"{", 
          RowBox[{
          "2.2`", ",", "2.18`", ",", "2.09`", ",", "115", ",", "125", ",", 
           "185"}], "}"}], ",", 
         RowBox[{"{", 
          RowBox[{
          "2.2`", ",", "2.18`", ",", "2.09`", ",", "115", ",", "125", ",", 
           "190"}], "}"}]}], "}"}], ",", 
       RowBox[{"{", 
        RowBox[{
         RowBox[{"{", 
          RowBox[{
          "2.2`", ",", "2.18`", ",", "2.09`", ",", "115", ",", "130", ",", 
           "170"}], "}"}], ",", 
         RowBox[{"{", 
          RowBox[{
          "2.2`", ",", "2.18`", ",", "2.09`", ",", "115", ",", "130", ",", 
           "175"}], "}"}], ",", 
         RowBox[{"{", 
          RowBox[{
          "2.2`", ",", "2.18`", ",", "2.09`", ",", "115", ",", "130", ",", 
           "180"}], "}"}], ",", 
         RowBox[{"{", 
          RowBox[{
          "2.2`", ",", "2.18`", ",", "2.09`", ",", "115", ",", "130", ",", 
           "185"}], "}"}], ",", 
         RowBox[{"{", 
          RowBox[{
          "2.2`", ",", "2.18`", ",", "2.09`", ",", "115", ",", "130", ",", 
           "190"}], "}"}]}], "}"}]}], "}"}], ",", 
     RowBox[{"{", 
      RowBox[{
       RowBox[{"{", 
        RowBox[{
         RowBox[{"{", 
          RowBox[{
          "2.2`", ",", "2.18`", ",", "2.09`", ",", "120", ",", "115", ",", 
           "170"}], "}"}], ",", 
         RowBox[{"{", 
          RowBox[{
          "2.2`", ",", "2.18`", ",", "2.09`", ",", "120", ",", "115", ",", 
           "175"}], "}"}], ",", 
         RowBox[{"{", 
          RowBox[{
          "2.2`", ",", "2.18`", ",", "2.09`", ",", "120", ",", "115", ",", 
           "180"}], "}"}], ",", 
         RowBox[{"{", 
          RowBox[{
          "2.2`", ",", "2.18`", ",", "2.09`", ",", "120", ",", "115", ",", 
           "185"}], "}"}], ",", 
         RowBox[{"{", 
          RowBox[{
          "2.2`", ",", "2.18`", ",", "2.09`", ",", "120", ",", "115", ",", 
           "190"}], "}"}]}], "}"}], ",", 
       RowBox[{"{", 
        RowBox[{
         RowBox[{"{", 
          RowBox[{
          "2.2`", ",", "2.18`", ",", "2.09`", ",", "120", ",", "120", ",", 
           "170"}], "}"}], ",", 
         RowBox[{"{", 
          RowBox[{
          "2.2`", ",", "2.18`", ",", "2.09`", ",", "120", ",", "120", ",", 
           "175"}], "}"}], ",", 
         RowBox[{"{", 
          RowBox[{
          "2.2`", ",", "2.18`", ",", "2.09`", ",", "120", ",", "120", ",", 
           "180"}], "}"}], ",", 
         RowBox[{"{", 
          RowBox[{
          "2.2`", ",", "2.18`", ",", "2.09`", ",", "120", ",", "120", ",", 
           "185"}], "}"}], ",", 
         RowBox[{"{", 
          RowBox[{
          "2.2`", ",", "2.18`", ",", "2.09`", ",", "120", ",", "120", ",", 
           "190"}], "}"}]}], "}"}], ",", 
       RowBox[{"{", 
        RowBox[{
         RowBox[{"{", 
          RowBox[{
          "2.2`", ",", "2.18`", ",", "2.09`", ",", "120", ",", "125", ",", 
           "170"}], "}"}], ",", 
         RowBox[{"{", 
          RowBox[{
          "2.2`", ",", "2.18`", ",", "2.09`", ",", "120", ",", "125", ",", 
           "175"}], "}"}], ",", 
         RowBox[{"{", 
          RowBox[{
          "2.2`", ",", "2.18`", ",", "2.09`", ",", "120", ",", "125", ",", 
           "180"}], "}"}], ",", 
         RowBox[{"{", 
          RowBox[{
          "2.2`", ",", "2.18`", ",", "2.09`", ",", "120", ",", "125", ",", 
           "185"}], "}"}], ",", 
         RowBox[{"{", 
          RowBox[{
          "2.2`", ",", "2.18`", ",", "2.09`", ",", "120", ",", "125", ",", 
           "190"}], "}"}]}], "}"}], ",", 
       RowBox[{"{", 
        RowBox[{
         RowBox[{"{", 
          RowBox[{
          "2.2`", ",", "2.18`", ",", "2.09`", ",", "120", ",", "130", ",", 
           "170"}], "}"}], ",", 
         RowBox[{"{", 
          RowBox[{
          "2.2`", ",", "2.18`", ",", "2.09`", ",", "120", ",", "130", ",", 
           "175"}], "}"}], ",", 
         RowBox[{"{", 
          RowBox[{
          "2.2`", ",", "2.18`", ",", "2.09`", ",", "120", ",", "130", ",", 
           "180"}], "}"}], ",", 
         RowBox[{"{", 
          RowBox[{
          "2.2`", ",", "2.18`", ",", "2.09`", ",", "120", ",", "130", ",", 
           "185"}], "}"}], ",", 
         RowBox[{"{", 
          RowBox[{
          "2.2`", ",", "2.18`", ",", "2.09`", ",", "120", ",", "130", ",", 
           "190"}], "}"}]}], "}"}]}], "}"}], ",", 
     RowBox[{"{", 
      RowBox[{
       RowBox[{"{", 
        RowBox[{
         RowBox[{"{", 
          RowBox[{
          "2.2`", ",", "2.18`", ",", "2.09`", ",", "125", ",", "115", ",", 
           "170"}], "}"}], ",", 
         RowBox[{"{", 
          RowBox[{
          "2.2`", ",", "2.18`", ",", "2.09`", ",", "125", ",", "115", ",", 
           "175"}], "}"}], ",", 
         RowBox[{"{", 
          RowBox[{
          "2.2`", ",", "2.18`", ",", "2.09`", ",", "125", ",", "115", ",", 
           "180"}], "}"}], ",", 
         RowBox[{"{", 
          RowBox[{
          "2.2`", ",", "2.18`", ",", "2.09`", ",", "125", ",", "115", ",", 
           "185"}], "}"}], ",", 
         RowBox[{"{", 
          RowBox[{
          "2.2`", ",", "2.18`", ",", "2.09`", ",", "125", ",", "115", ",", 
           "190"}], "}"}]}], "}"}], ",", 
       RowBox[{"{", 
        RowBox[{
         RowBox[{"{", 
          RowBox[{
          "2.2`", ",", "2.18`", ",", "2.09`", ",", "125", ",", "120", ",", 
           "170"}], "}"}], ",", 
         RowBox[{"{", 
          RowBox[{
          "2.2`", ",", "2.18`", ",", "2.09`", ",", "125", ",", "120", ",", 
           "175"}], "}"}], ",", 
         RowBox[{"{", 
          RowBox[{
          "2.2`", ",", "2.18`", ",", "2.09`", ",", "125", ",", "120", ",", 
           "180"}], "}"}], ",", 
         RowBox[{"{", 
          RowBox[{
          "2.2`", ",", "2.18`", ",", "2.09`", ",", "125", ",", "120", ",", 
           "185"}], "}"}], ",", 
         RowBox[{"{", 
          RowBox[{
          "2.2`", ",", "2.18`", ",", "2.09`", ",", "125", ",", "120", ",", 
           "190"}], "}"}]}], "}"}], ",", 
       RowBox[{"{", 
        RowBox[{
         RowBox[{"{", 
          RowBox[{
          "2.2`", ",", "2.18`", ",", "2.09`", ",", "125", ",", "125", ",", 
           "170"}], "}"}], ",", 
         RowBox[{"{", 
          RowBox[{
          "2.2`", ",", "2.18`", ",", "2.09`", ",", "125", ",", "125", ",", 
           "175"}], "}"}], ",", 
         RowBox[{"{", 
          RowBox[{
          "2.2`", ",", "2.18`", ",", "2.09`", ",", "125", ",", "125", ",", 
           "180"}], "}"}], ",", 
         RowBox[{"{", 
          RowBox[{
          "2.2`", ",", "2.18`", ",", "2.09`", ",", "125", ",", "125", ",", 
           "185"}], "}"}], ",", 
         RowBox[{"{", 
          RowBox[{
          "2.2`", ",", "2.18`", ",", "2.09`", ",", "125", ",", "125", ",", 
           "190"}], "}"}]}], "}"}], ",", 
       RowBox[{"{", 
        RowBox[{
         RowBox[{"{", 
          RowBox[{
          "2.2`", ",", "2.18`", ",", "2.09`", ",", "125", ",", "130", ",", 
           "170"}], "}"}], ",", 
         RowBox[{"{", 
          RowBox[{
          "2.2`", ",", "2.18`", ",", "2.09`", ",", "125", ",", "130", ",", 
           "175"}], "}"}], ",", 
         RowBox[{"{", 
          RowBox[{
          "2.2`", ",", "2.18`", ",", "2.09`", ",", "125", ",", "130", ",", 
           "180"}], "}"}], ",", 
         RowBox[{"{", 
          RowBox[{
          "2.2`", ",", "2.18`", ",", "2.09`", ",", "125", ",", "130", ",", 
           "185"}], "}"}], ",", 
         RowBox[{"{", 
          RowBox[{
          "2.2`", ",", "2.18`", ",", "2.09`", ",", "125", ",", "130", ",", 
           "190"}], "}"}]}], "}"}]}], "}"}], ",", 
     RowBox[{"{", 
      RowBox[{
       RowBox[{"{", 
        RowBox[{
         RowBox[{"{", 
          RowBox[{
          "2.2`", ",", "2.18`", ",", "2.09`", ",", "130", ",", "115", ",", 
           "170"}], "}"}], ",", 
         RowBox[{"{", 
          RowBox[{
          "2.2`", ",", "2.18`", ",", "2.09`", ",", "130", ",", "115", ",", 
           "175"}], "}"}], ",", 
         RowBox[{"{", 
          RowBox[{
          "2.2`", ",", "2.18`", ",", "2.09`", ",", "130", ",", "115", ",", 
           "180"}], "}"}], ",", 
         RowBox[{"{", 
          RowBox[{
          "2.2`", ",", "2.18`", ",", "2.09`", ",", "130", ",", "115", ",", 
           "185"}], "}"}], ",", 
         RowBox[{"{", 
          RowBox[{
          "2.2`", ",", "2.18`", ",", "2.09`", ",", "130", ",", "115", ",", 
           "190"}], "}"}]}], "}"}], ",", 
       RowBox[{"{", 
        RowBox[{
         RowBox[{"{", 
          RowBox[{
          "2.2`", ",", "2.18`", ",", "2.09`", ",", "130", ",", "120", ",", 
           "170"}], "}"}], ",", 
         RowBox[{"{", 
          RowBox[{
          "2.2`", ",", "2.18`", ",", "2.09`", ",", "130", ",", "120", ",", 
           "175"}], "}"}], ",", 
         RowBox[{"{", 
          RowBox[{
          "2.2`", ",", "2.18`", ",", "2.09`", ",", "130", ",", "120", ",", 
           "180"}], "}"}], ",", 
         RowBox[{"{", 
          RowBox[{
          "2.2`", ",", "2.18`", ",", "2.09`", ",", "130", ",", "120", ",", 
           "185"}], "}"}], ",", 
         RowBox[{"{", 
          RowBox[{
          "2.2`", ",", "2.18`", ",", "2.09`", ",", "130", ",", "120", ",", 
           "190"}], "}"}]}], "}"}], ",", 
       RowBox[{"{", 
        RowBox[{
         RowBox[{"{", 
          RowBox[{
          "2.2`", ",", "2.18`", ",", "2.09`", ",", "130", ",", "125", ",", 
           "170"}], "}"}], ",", 
         RowBox[{"{", 
          RowBox[{
          "2.2`", ",", "2.18`", ",", "2.09`", ",", "130", ",", "125", ",", 
           "175"}], "}"}], ",", 
         RowBox[{"{", 
          RowBox[{
          "2.2`", ",", "2.18`", ",", "2.09`", ",", "130", ",", "125", ",", 
           "180"}], "}"}], ",", 
         RowBox[{"{", 
          RowBox[{
          "2.2`", ",", "2.18`", ",", "2.09`", ",", "130", ",", "125", ",", 
           "185"}], "}"}], ",", 
         RowBox[{"{", 
          RowBox[{
          "2.2`", ",", "2.18`", ",", "2.09`", ",", "130", ",", "125", ",", 
           "190"}], "}"}]}], "}"}], ",", 
       RowBox[{"{", 
        RowBox[{
         RowBox[{"{", 
          RowBox[{
          "2.2`", ",", "2.18`", ",", "2.09`", ",", "130", ",", "130", ",", 
           "170"}], "}"}], ",", 
         RowBox[{"{", 
          RowBox[{
          "2.2`", ",", "2.18`", ",", "2.09`", ",", "130", ",", "130", ",", 
           "175"}], "}"}], ",", 
         RowBox[{"{", 
          RowBox[{
          "2.2`", ",", "2.18`", ",", "2.09`", ",", "130", ",", "130", ",", 
           "180"}], "}"}], ",", 
         RowBox[{"{", 
          RowBox[{
          "2.2`", ",", "2.18`", ",", "2.09`", ",", "130", ",", "130", ",", 
           "185"}], "}"}], ",", 
         RowBox[{"{", 
          RowBox[{
          "2.2`", ",", "2.18`", ",", "2.09`", ",", "130", ",", "130", ",", 
           "190"}], "}"}]}], "}"}]}], "}"}]}], "}"}], ",", 
   RowBox[{"{", 
    RowBox[{
     RowBox[{"{", 
      RowBox[{
       RowBox[{"{", 
        RowBox[{
         RowBox[{"{", 
          RowBox[{
          "2.2`", ",", "2.18`", ",", "2.18`", ",", "115", ",", "115", ",", 
           "170"}], "}"}], ",", 
         RowBox[{"{", 
          RowBox[{
          "2.2`", ",", "2.18`", ",", "2.18`", ",", "115", ",", "115", ",", 
           "175"}], "}"}], ",", 
         RowBox[{"{", 
          RowBox[{
          "2.2`", ",", "2.18`", ",", "2.18`", ",", "115", ",", "115", ",", 
           "180"}], "}"}], ",", 
         RowBox[{"{", 
          RowBox[{
          "2.2`", ",", "2.18`", ",", "2.18`", ",", "115", ",", "115", ",", 
           "185"}], "}"}], ",", 
         RowBox[{"{", 
          RowBox[{
          "2.2`", ",", "2.18`", ",", "2.18`", ",", "115", ",", "115", ",", 
           "190"}], "}"}]}], "}"}], ",", 
       RowBox[{"{", 
        RowBox[{
         RowBox[{"{", 
          RowBox[{
          "2.2`", ",", "2.18`", ",", "2.18`", ",", "115", ",", "120", ",", 
           "170"}], "}"}], ",", 
         RowBox[{"{", 
          RowBox[{
          "2.2`", ",", "2.18`", ",", "2.18`", ",", "115", ",", "120", ",", 
           "175"}], "}"}], ",", 
         RowBox[{"{", 
          RowBox[{
          "2.2`", ",", "2.18`", ",", "2.18`", ",", "115", ",", "120", ",", 
           "180"}], "}"}], ",", 
         RowBox[{"{", 
          RowBox[{
          "2.2`", ",", "2.18`", ",", "2.18`", ",", "115", ",", "120", ",", 
           "185"}], "}"}], ",", 
         RowBox[{"{", 
          RowBox[{
          "2.2`", ",", "2.18`", ",", "2.18`", ",", "115", ",", "120", ",", 
           "190"}], "}"}]}], "}"}], ",", 
       RowBox[{"{", 
        RowBox[{
         RowBox[{"{", 
          RowBox[{
          "2.2`", ",", "2.18`", ",", "2.18`", ",", "115", ",", "125", ",", 
           "170"}], "}"}], ",", 
         RowBox[{"{", 
          RowBox[{
          "2.2`", ",", "2.18`", ",", "2.18`", ",", "115", ",", "125", ",", 
           "175"}], "}"}], ",", 
         RowBox[{"{", 
          RowBox[{
          "2.2`", ",", "2.18`", ",", "2.18`", ",", "115", ",", "125", ",", 
           "180"}], "}"}], ",", 
         RowBox[{"{", 
          RowBox[{
          "2.2`", ",", "2.18`", ",", "2.18`", ",", "115", ",", "125", ",", 
           "185"}], "}"}], ",", 
         RowBox[{"{", 
          RowBox[{
          "2.2`", ",", "2.18`", ",", "2.18`", ",", "115", ",", "125", ",", 
           "190"}], "}"}]}], "}"}], ",", 
       RowBox[{"{", 
        RowBox[{
         RowBox[{"{", 
          RowBox[{
          "2.2`", ",", "2.18`", ",", "2.18`", ",", "115", ",", "130", ",", 
           "170"}], "}"}], ",", 
         RowBox[{"{", 
          RowBox[{
          "2.2`", ",", "2.18`", ",", "2.18`", ",", "115", ",", "130", ",", 
           "175"}], "}"}], ",", 
         RowBox[{"{", 
          RowBox[{
          "2.2`", ",", "2.18`", ",", "2.18`", ",", "115", ",", "130", ",", 
           "180"}], "}"}], ",", 
         RowBox[{"{", 
          RowBox[{
          "2.2`", ",", "2.18`", ",", "2.18`", ",", "115", ",", "130", ",", 
           "185"}], "}"}], ",", 
         RowBox[{"{", 
          RowBox[{
          "2.2`", ",", "2.18`", ",", "2.18`", ",", "115", ",", "130", ",", 
           "190"}], "}"}]}], "}"}]}], "}"}], ",", 
     RowBox[{"{", 
      RowBox[{
       RowBox[{"{", 
        RowBox[{
         RowBox[{"{", 
          RowBox[{
          "2.2`", ",", "2.18`", ",", "2.18`", ",", "120", ",", "115", ",", 
           "170"}], "}"}], ",", 
         RowBox[{"{", 
          RowBox[{
          "2.2`", ",", "2.18`", ",", "2.18`", ",", "120", ",", "115", ",", 
           "175"}], "}"}], ",", 
         RowBox[{"{", 
          RowBox[{
          "2.2`", ",", "2.18`", ",", "2.18`", ",", "120", ",", "115", ",", 
           "180"}], "}"}], ",", 
         RowBox[{"{", 
          RowBox[{
          "2.2`", ",", "2.18`", ",", "2.18`", ",", "120", ",", "115", ",", 
           "185"}], "}"}], ",", 
         RowBox[{"{", 
          RowBox[{
          "2.2`", ",", "2.18`", ",", "2.18`", ",", "120", ",", "115", ",", 
           "190"}], "}"}]}], "}"}], ",", 
       RowBox[{"{", 
        RowBox[{
         RowBox[{"{", 
          RowBox[{
          "2.2`", ",", "2.18`", ",", "2.18`", ",", "120", ",", "120", ",", 
           "170"}], "}"}], ",", 
         RowBox[{"{", 
          RowBox[{
          "2.2`", ",", "2.18`", ",", "2.18`", ",", "120", ",", "120", ",", 
           "175"}], "}"}], ",", 
         RowBox[{"{", 
          RowBox[{
          "2.2`", ",", "2.18`", ",", "2.18`", ",", "120", ",", "120", ",", 
           "180"}], "}"}], ",", 
         RowBox[{"{", 
          RowBox[{
          "2.2`", ",", "2.18`", ",", "2.18`", ",", "120", ",", "120", ",", 
           "185"}], "}"}], ",", 
         RowBox[{"{", 
          RowBox[{
          "2.2`", ",", "2.18`", ",", "2.18`", ",", "120", ",", "120", ",", 
           "190"}], "}"}]}], "}"}], ",", 
       RowBox[{"{", 
        RowBox[{
         RowBox[{"{", 
          RowBox[{
          "2.2`", ",", "2.18`", ",", "2.18`", ",", "120", ",", "125", ",", 
           "170"}], "}"}], ",", 
         RowBox[{"{", 
          RowBox[{
          "2.2`", ",", "2.18`", ",", "2.18`", ",", "120", ",", "125", ",", 
           "175"}], "}"}], ",", 
         RowBox[{"{", 
          RowBox[{
          "2.2`", ",", "2.18`", ",", "2.18`", ",", "120", ",", "125", ",", 
           "180"}], "}"}], ",", 
         RowBox[{"{", 
          RowBox[{
          "2.2`", ",", "2.18`", ",", "2.18`", ",", "120", ",", "125", ",", 
           "185"}], "}"}], ",", 
         RowBox[{"{", 
          RowBox[{
          "2.2`", ",", "2.18`", ",", "2.18`", ",", "120", ",", "125", ",", 
           "190"}], "}"}]}], "}"}], ",", 
       RowBox[{"{", 
        RowBox[{
         RowBox[{"{", 
          RowBox[{
          "2.2`", ",", "2.18`", ",", "2.18`", ",", "120", ",", "130", ",", 
           "170"}], "}"}], ",", 
         RowBox[{"{", 
          RowBox[{
          "2.2`", ",", "2.18`", ",", "2.18`", ",", "120", ",", "130", ",", 
           "175"}], "}"}], ",", 
         RowBox[{"{", 
          RowBox[{
          "2.2`", ",", "2.18`", ",", "2.18`", ",", "120", ",", "130", ",", 
           "180"}], "}"}], ",", 
         RowBox[{"{", 
          RowBox[{
          "2.2`", ",", "2.18`", ",", "2.18`", ",", "120", ",", "130", ",", 
           "185"}], "}"}], ",", 
         RowBox[{"{", 
          RowBox[{
          "2.2`", ",", "2.18`", ",", "2.18`", ",", "120", ",", "130", ",", 
           "190"}], "}"}]}], "}"}]}], "}"}], ",", 
     RowBox[{"{", 
      RowBox[{
       RowBox[{"{", 
        RowBox[{
         RowBox[{"{", 
          RowBox[{
          "2.2`", ",", "2.18`", ",", "2.18`", ",", "125", ",", "115", ",", 
           "170"}], "}"}], ",", 
         RowBox[{"{", 
          RowBox[{
          "2.2`", ",", "2.18`", ",", "2.18`", ",", "125", ",", "115", ",", 
           "175"}], "}"}], ",", 
         RowBox[{"{", 
          RowBox[{
          "2.2`", ",", "2.18`", ",", "2.18`", ",", "125", ",", "115", ",", 
           "180"}], "}"}], ",", 
         RowBox[{"{", 
          RowBox[{
          "2.2`", ",", "2.18`", ",", "2.18`", ",", "125", ",", "115", ",", 
           "185"}], "}"}], ",", 
         RowBox[{"{", 
          RowBox[{
          "2.2`", ",", "2.18`", ",", "2.18`", ",", "125", ",", "115", ",", 
           "190"}], "}"}]}], "}"}], ",", 
       RowBox[{"{", 
        RowBox[{
         RowBox[{"{", 
          RowBox[{
          "2.2`", ",", "2.18`", ",", "2.18`", ",", "125", ",", "120", ",", 
           "170"}], "}"}], ",", 
         RowBox[{"{", 
          RowBox[{
          "2.2`", ",", "2.18`", ",", "2.18`", ",", "125", ",", "120", ",", 
           "175"}], "}"}], ",", 
         RowBox[{"{", 
          RowBox[{
          "2.2`", ",", "2.18`", ",", "2.18`", ",", "125", ",", "120", ",", 
           "180"}], "}"}], ",", 
         RowBox[{"{", 
          RowBox[{
          "2.2`", ",", "2.18`", ",", "2.18`", ",", "125", ",", "120", ",", 
           "185"}], "}"}], ",", 
         RowBox[{"{", 
          RowBox[{
          "2.2`", ",", "2.18`", ",", "2.18`", ",", "125", ",", "120", ",", 
           "190"}], "}"}]}], "}"}], ",", 
       RowBox[{"{", 
        RowBox[{
         RowBox[{"{", 
          RowBox[{
          "2.2`", ",", "2.18`", ",", "2.18`", ",", "125", ",", "125", ",", 
           "170"}], "}"}], ",", 
         RowBox[{"{", 
          RowBox[{
          "2.2`", ",", "2.18`", ",", "2.18`", ",", "125", ",", "125", ",", 
           "175"}], "}"}], ",", 
         RowBox[{"{", 
          RowBox[{
          "2.2`", ",", "2.18`", ",", "2.18`", ",", "125", ",", "125", ",", 
           "180"}], "}"}], ",", 
         RowBox[{"{", 
          RowBox[{
          "2.2`", ",", "2.18`", ",", "2.18`", ",", "125", ",", "125", ",", 
           "185"}], "}"}], ",", 
         RowBox[{"{", 
          RowBox[{
          "2.2`", ",", "2.18`", ",", "2.18`", ",", "125", ",", "125", ",", 
           "190"}], "}"}]}], "}"}], ",", 
       RowBox[{"{", 
        RowBox[{
         RowBox[{"{", 
          RowBox[{
          "2.2`", ",", "2.18`", ",", "2.18`", ",", "125", ",", "130", ",", 
           "170"}], "}"}], ",", 
         RowBox[{"{", 
          RowBox[{
          "2.2`", ",", "2.18`", ",", "2.18`", ",", "125", ",", "130", ",", 
           "175"}], "}"}], ",", 
         RowBox[{"{", 
          RowBox[{
          "2.2`", ",", "2.18`", ",", "2.18`", ",", "125", ",", "130", ",", 
           "180"}], "}"}], ",", 
         RowBox[{"{", 
          RowBox[{
          "2.2`", ",", "2.18`", ",", "2.18`", ",", "125", ",", "130", ",", 
           "185"}], "}"}], ",", 
         RowBox[{"{", 
          RowBox[{
          "2.2`", ",", "2.18`", ",", "2.18`", ",", "125", ",", "130", ",", 
           "190"}], "}"}]}], "}"}]}], "}"}], ",", 
     RowBox[{"{", 
      RowBox[{
       RowBox[{"{", 
        RowBox[{
         RowBox[{"{", 
          RowBox[{
          "2.2`", ",", "2.18`", ",", "2.18`", ",", "130", ",", "115", ",", 
           "170"}], "}"}], ",", 
         RowBox[{"{", 
          RowBox[{
          "2.2`", ",", "2.18`", ",", "2.18`", ",", "130", ",", "115", ",", 
           "175"}], "}"}], ",", 
         RowBox[{"{", 
          RowBox[{
          "2.2`", ",", "2.18`", ",", "2.18`", ",", "130", ",", "115", ",", 
           "180"}], "}"}], ",", 
         RowBox[{"{", 
          RowBox[{
          "2.2`", ",", "2.18`", ",", "2.18`", ",", "130", ",", "115", ",", 
           "185"}], "}"}], ",", 
         RowBox[{"{", 
          RowBox[{
          "2.2`", ",", "2.18`", ",", "2.18`", ",", "130", ",", "115", ",", 
           "190"}], "}"}]}], "}"}], ",", 
       RowBox[{"{", 
        RowBox[{
         RowBox[{"{", 
          RowBox[{
          "2.2`", ",", "2.18`", ",", "2.18`", ",", "130", ",", "120", ",", 
           "170"}], "}"}], ",", 
         RowBox[{"{", 
          RowBox[{
          "2.2`", ",", "2.18`", ",", "2.18`", ",", "130", ",", "120", ",", 
           "175"}], "}"}], ",", 
         RowBox[{"{", 
          RowBox[{
          "2.2`", ",", "2.18`", ",", "2.18`", ",", "130", ",", "120", ",", 
           "180"}], "}"}], ",", 
         RowBox[{"{", 
          RowBox[{
          "2.2`", ",", "2.18`", ",", "2.18`", ",", "130", ",", "120", ",", 
           "185"}], "}"}], ",", 
         RowBox[{"{", 
          RowBox[{
          "2.2`", ",", "2.18`", ",", "2.18`", ",", "130", ",", "120", ",", 
           "190"}], "}"}]}], "}"}], ",", 
       RowBox[{"{", 
        RowBox[{
         RowBox[{"{", 
          RowBox[{
          "2.2`", ",", "2.18`", ",", "2.18`", ",", "130", ",", "125", ",", 
           "170"}], "}"}], ",", 
         RowBox[{"{", 
          RowBox[{
          "2.2`", ",", "2.18`", ",", "2.18`", ",", "130", ",", "125", ",", 
           "175"}], "}"}], ",", 
         RowBox[{"{", 
          RowBox[{
          "2.2`", ",", "2.18`", ",", "2.18`", ",", "130", ",", "125", ",", 
           "180"}], "}"}], ",", 
         RowBox[{"{", 
          RowBox[{
          "2.2`", ",", "2.18`", ",", "2.18`", ",", "130", ",", "125", ",", 
           "185"}], "}"}], ",", 
         RowBox[{"{", 
          RowBox[{
          "2.2`", ",", "2.18`", ",", "2.18`", ",", "130", ",", "125", ",", 
           "190"}], "}"}]}], "}"}], ",", 
       RowBox[{"{", 
        RowBox[{
         RowBox[{"{", 
          RowBox[{
          "2.2`", ",", "2.18`", ",", "2.18`", ",", "130", ",", "130", ",", 
           "170"}], "}"}], ",", 
         RowBox[{"{", 
          RowBox[{
          "2.2`", ",", "2.18`", ",", "2.18`", ",", "130", ",", "130", ",", 
           "175"}], "}"}], ",", 
         RowBox[{"{", 
          RowBox[{
          "2.2`", ",", "2.18`", ",", "2.18`", ",", "130", ",", "130", ",", 
           "180"}], "}"}], ",", 
         RowBox[{"{", 
          RowBox[{
          "2.2`", ",", "2.18`", ",", "2.18`", ",", "130", ",", "130", ",", 
           "185"}], "}"}], ",", 
         RowBox[{"{", 
          RowBox[{
          "2.2`", ",", "2.18`", ",", "2.18`", ",", "130", ",", "130", ",", 
           "190"}], "}"}]}], "}"}]}], "}"}]}], "}"}], ",", 
   RowBox[{"{", 
    RowBox[{
     RowBox[{"{", 
      RowBox[{
       RowBox[{"{", 
        RowBox[{
         RowBox[{"{", 
          RowBox[{
          "2.29`", ",", "2.`", ",", "2.`", ",", "115", ",", "115", ",", 
           "170"}], "}"}], ",", 
         RowBox[{"{", 
          RowBox[{
          "2.29`", ",", "2.`", ",", "2.`", ",", "115", ",", "115", ",", 
           "175"}], "}"}], ",", 
         RowBox[{"{", 
          RowBox[{
          "2.29`", ",", "2.`", ",", "2.`", ",", "115", ",", "115", ",", 
           "180"}], "}"}], ",", 
         RowBox[{"{", 
          RowBox[{
          "2.29`", ",", "2.`", ",", "2.`", ",", "115", ",", "115", ",", 
           "185"}], "}"}], ",", 
         RowBox[{"{", 
          RowBox[{
          "2.29`", ",", "2.`", ",", "2.`", ",", "115", ",", "115", ",", 
           "190"}], "}"}]}], "}"}], ",", 
       RowBox[{"{", 
        RowBox[{
         RowBox[{"{", 
          RowBox[{
          "2.29`", ",", "2.`", ",", "2.`", ",", "115", ",", "120", ",", 
           "170"}], "}"}], ",", 
         RowBox[{"{", 
          RowBox[{
          "2.29`", ",", "2.`", ",", "2.`", ",", "115", ",", "120", ",", 
           "175"}], "}"}], ",", 
         RowBox[{"{", 
          RowBox[{
          "2.29`", ",", "2.`", ",", "2.`", ",", "115", ",", "120", ",", 
           "180"}], "}"}], ",", 
         RowBox[{"{", 
          RowBox[{
          "2.29`", ",", "2.`", ",", "2.`", ",", "115", ",", "120", ",", 
           "185"}], "}"}], ",", 
         RowBox[{"{", 
          RowBox[{
          "2.29`", ",", "2.`", ",", "2.`", ",", "115", ",", "120", ",", 
           "190"}], "}"}]}], "}"}], ",", 
       RowBox[{"{", 
        RowBox[{
         RowBox[{"{", 
          RowBox[{
          "2.29`", ",", "2.`", ",", "2.`", ",", "115", ",", "125", ",", 
           "170"}], "}"}], ",", 
         RowBox[{"{", 
          RowBox[{
          "2.29`", ",", "2.`", ",", "2.`", ",", "115", ",", "125", ",", 
           "175"}], "}"}], ",", 
         RowBox[{"{", 
          RowBox[{
          "2.29`", ",", "2.`", ",", "2.`", ",", "115", ",", "125", ",", 
           "180"}], "}"}], ",", 
         RowBox[{"{", 
          RowBox[{
          "2.29`", ",", "2.`", ",", "2.`", ",", "115", ",", "125", ",", 
           "185"}], "}"}], ",", 
         RowBox[{"{", 
          RowBox[{
          "2.29`", ",", "2.`", ",", "2.`", ",", "115", ",", "125", ",", 
           "190"}], "}"}]}], "}"}], ",", 
       RowBox[{"{", 
        RowBox[{
         RowBox[{"{", 
          RowBox[{
          "2.29`", ",", "2.`", ",", "2.`", ",", "115", ",", "130", ",", 
           "170"}], "}"}], ",", 
         RowBox[{"{", 
          RowBox[{
          "2.29`", ",", "2.`", ",", "2.`", ",", "115", ",", "130", ",", 
           "175"}], "}"}], ",", 
         RowBox[{"{", 
          RowBox[{
          "2.29`", ",", "2.`", ",", "2.`", ",", "115", ",", "130", ",", 
           "180"}], "}"}], ",", 
         RowBox[{"{", 
          RowBox[{
          "2.29`", ",", "2.`", ",", "2.`", ",", "115", ",", "130", ",", 
           "185"}], "}"}], ",", 
         RowBox[{"{", 
          RowBox[{
          "2.29`", ",", "2.`", ",", "2.`", ",", "115", ",", "130", ",", 
           "190"}], "}"}]}], "}"}]}], "}"}], ",", 
     RowBox[{"{", 
      RowBox[{
       RowBox[{"{", 
        RowBox[{
         RowBox[{"{", 
          RowBox[{
          "2.29`", ",", "2.`", ",", "2.`", ",", "120", ",", "115", ",", 
           "170"}], "}"}], ",", 
         RowBox[{"{", 
          RowBox[{
          "2.29`", ",", "2.`", ",", "2.`", ",", "120", ",", "115", ",", 
           "175"}], "}"}], ",", 
         RowBox[{"{", 
          RowBox[{
          "2.29`", ",", "2.`", ",", "2.`", ",", "120", ",", "115", ",", 
           "180"}], "}"}], ",", 
         RowBox[{"{", 
          RowBox[{
          "2.29`", ",", "2.`", ",", "2.`", ",", "120", ",", "115", ",", 
           "185"}], "}"}], ",", 
         RowBox[{"{", 
          RowBox[{
          "2.29`", ",", "2.`", ",", "2.`", ",", "120", ",", "115", ",", 
           "190"}], "}"}]}], "}"}], ",", 
       RowBox[{"{", 
        RowBox[{
         RowBox[{"{", 
          RowBox[{
          "2.29`", ",", "2.`", ",", "2.`", ",", "120", ",", "120", ",", 
           "170"}], "}"}], ",", 
         RowBox[{"{", 
          RowBox[{
          "2.29`", ",", "2.`", ",", "2.`", ",", "120", ",", "120", ",", 
           "175"}], "}"}], ",", 
         RowBox[{"{", 
          RowBox[{
          "2.29`", ",", "2.`", ",", "2.`", ",", "120", ",", "120", ",", 
           "180"}], "}"}], ",", 
         RowBox[{"{", 
          RowBox[{
          "2.29`", ",", "2.`", ",", "2.`", ",", "120", ",", "120", ",", 
           "185"}], "}"}], ",", 
         RowBox[{"{", 
          RowBox[{
          "2.29`", ",", "2.`", ",", "2.`", ",", "120", ",", "120", ",", 
           "190"}], "}"}]}], "}"}], ",", 
       RowBox[{"{", 
        RowBox[{
         RowBox[{"{", 
          RowBox[{
          "2.29`", ",", "2.`", ",", "2.`", ",", "120", ",", "125", ",", 
           "170"}], "}"}], ",", 
         RowBox[{"{", 
          RowBox[{
          "2.29`", ",", "2.`", ",", "2.`", ",", "120", ",", "125", ",", 
           "175"}], "}"}], ",", 
         RowBox[{"{", 
          RowBox[{
          "2.29`", ",", "2.`", ",", "2.`", ",", "120", ",", "125", ",", 
           "180"}], "}"}], ",", 
         RowBox[{"{", 
          RowBox[{
          "2.29`", ",", "2.`", ",", "2.`", ",", "120", ",", "125", ",", 
           "185"}], "}"}], ",", 
         RowBox[{"{", 
          RowBox[{
          "2.29`", ",", "2.`", ",", "2.`", ",", "120", ",", "125", ",", 
           "190"}], "}"}]}], "}"}], ",", 
       RowBox[{"{", 
        RowBox[{
         RowBox[{"{", 
          RowBox[{
          "2.29`", ",", "2.`", ",", "2.`", ",", "120", ",", "130", ",", 
           "170"}], "}"}], ",", 
         RowBox[{"{", 
          RowBox[{
          "2.29`", ",", "2.`", ",", "2.`", ",", "120", ",", "130", ",", 
           "175"}], "}"}], ",", 
         RowBox[{"{", 
          RowBox[{
          "2.29`", ",", "2.`", ",", "2.`", ",", "120", ",", "130", ",", 
           "180"}], "}"}], ",", 
         RowBox[{"{", 
          RowBox[{
          "2.29`", ",", "2.`", ",", "2.`", ",", "120", ",", "130", ",", 
           "185"}], "}"}], ",", 
         RowBox[{"{", 
          RowBox[{
          "2.29`", ",", "2.`", ",", "2.`", ",", "120", ",", "130", ",", 
           "190"}], "}"}]}], "}"}]}], "}"}], ",", 
     RowBox[{"{", 
      RowBox[{
       RowBox[{"{", 
        RowBox[{
         RowBox[{"{", 
          RowBox[{
          "2.29`", ",", "2.`", ",", "2.`", ",", "125", ",", "115", ",", 
           "170"}], "}"}], ",", 
         RowBox[{"{", 
          RowBox[{
          "2.29`", ",", "2.`", ",", "2.`", ",", "125", ",", "115", ",", 
           "175"}], "}"}], ",", 
         RowBox[{"{", 
          RowBox[{
          "2.29`", ",", "2.`", ",", "2.`", ",", "125", ",", "115", ",", 
           "180"}], "}"}], ",", 
         RowBox[{"{", 
          RowBox[{
          "2.29`", ",", "2.`", ",", "2.`", ",", "125", ",", "115", ",", 
           "185"}], "}"}], ",", 
         RowBox[{"{", 
          RowBox[{
          "2.29`", ",", "2.`", ",", "2.`", ",", "125", ",", "115", ",", 
           "190"}], "}"}]}], "}"}], ",", 
       RowBox[{"{", 
        RowBox[{
         RowBox[{"{", 
          RowBox[{
          "2.29`", ",", "2.`", ",", "2.`", ",", "125", ",", "120", ",", 
           "170"}], "}"}], ",", 
         RowBox[{"{", 
          RowBox[{
          "2.29`", ",", "2.`", ",", "2.`", ",", "125", ",", "120", ",", 
           "175"}], "}"}], ",", 
         RowBox[{"{", 
          RowBox[{
          "2.29`", ",", "2.`", ",", "2.`", ",", "125", ",", "120", ",", 
           "180"}], "}"}], ",", 
         RowBox[{"{", 
          RowBox[{
          "2.29`", ",", "2.`", ",", "2.`", ",", "125", ",", "120", ",", 
           "185"}], "}"}], ",", 
         RowBox[{"{", 
          RowBox[{
          "2.29`", ",", "2.`", ",", "2.`", ",", "125", ",", "120", ",", 
           "190"}], "}"}]}], "}"}], ",", 
       RowBox[{"{", 
        RowBox[{
         RowBox[{"{", 
          RowBox[{
          "2.29`", ",", "2.`", ",", "2.`", ",", "125", ",", "125", ",", 
           "170"}], "}"}], ",", 
         RowBox[{"{", 
          RowBox[{
          "2.29`", ",", "2.`", ",", "2.`", ",", "125", ",", "125", ",", 
           "175"}], "}"}], ",", 
         RowBox[{"{", 
          RowBox[{
          "2.29`", ",", "2.`", ",", "2.`", ",", "125", ",", "125", ",", 
           "180"}], "}"}], ",", 
         RowBox[{"{", 
          RowBox[{
          "2.29`", ",", "2.`", ",", "2.`", ",", "125", ",", "125", ",", 
           "185"}], "}"}], ",", 
         RowBox[{"{", 
          RowBox[{
          "2.29`", ",", "2.`", ",", "2.`", ",", "125", ",", "125", ",", 
           "190"}], "}"}]}], "}"}], ",", 
       RowBox[{"{", 
        RowBox[{
         RowBox[{"{", 
          RowBox[{
          "2.29`", ",", "2.`", ",", "2.`", ",", "125", ",", "130", ",", 
           "170"}], "}"}], ",", 
         RowBox[{"{", 
          RowBox[{
          "2.29`", ",", "2.`", ",", "2.`", ",", "125", ",", "130", ",", 
           "175"}], "}"}], ",", 
         RowBox[{"{", 
          RowBox[{
          "2.29`", ",", "2.`", ",", "2.`", ",", "125", ",", "130", ",", 
           "180"}], "}"}], ",", 
         RowBox[{"{", 
          RowBox[{
          "2.29`", ",", "2.`", ",", "2.`", ",", "125", ",", "130", ",", 
           "185"}], "}"}], ",", 
         RowBox[{"{", 
          RowBox[{
          "2.29`", ",", "2.`", ",", "2.`", ",", "125", ",", "130", ",", 
           "190"}], "}"}]}], "}"}]}], "}"}], ",", 
     RowBox[{"{", 
      RowBox[{
       RowBox[{"{", 
        RowBox[{
         RowBox[{"{", 
          RowBox[{
          "2.29`", ",", "2.`", ",", "2.`", ",", "130", ",", "115", ",", 
           "170"}], "}"}], ",", 
         RowBox[{"{", 
          RowBox[{
          "2.29`", ",", "2.`", ",", "2.`", ",", "130", ",", "115", ",", 
           "175"}], "}"}], ",", 
         RowBox[{"{", 
          RowBox[{
          "2.29`", ",", "2.`", ",", "2.`", ",", "130", ",", "115", ",", 
           "180"}], "}"}], ",", 
         RowBox[{"{", 
          RowBox[{
          "2.29`", ",", "2.`", ",", "2.`", ",", "130", ",", "115", ",", 
           "185"}], "}"}], ",", 
         RowBox[{"{", 
          RowBox[{
          "2.29`", ",", "2.`", ",", "2.`", ",", "130", ",", "115", ",", 
           "190"}], "}"}]}], "}"}], ",", 
       RowBox[{"{", 
        RowBox[{
         RowBox[{"{", 
          RowBox[{
          "2.29`", ",", "2.`", ",", "2.`", ",", "130", ",", "120", ",", 
           "170"}], "}"}], ",", 
         RowBox[{"{", 
          RowBox[{
          "2.29`", ",", "2.`", ",", "2.`", ",", "130", ",", "120", ",", 
           "175"}], "}"}], ",", 
         RowBox[{"{", 
          RowBox[{
          "2.29`", ",", "2.`", ",", "2.`", ",", "130", ",", "120", ",", 
           "180"}], "}"}], ",", 
         RowBox[{"{", 
          RowBox[{
          "2.29`", ",", "2.`", ",", "2.`", ",", "130", ",", "120", ",", 
           "185"}], "}"}], ",", 
         RowBox[{"{", 
          RowBox[{
          "2.29`", ",", "2.`", ",", "2.`", ",", "130", ",", "120", ",", 
           "190"}], "}"}]}], "}"}], ",", 
       RowBox[{"{", 
        RowBox[{
         RowBox[{"{", 
          RowBox[{
          "2.29`", ",", "2.`", ",", "2.`", ",", "130", ",", "125", ",", 
           "170"}], "}"}], ",", 
         RowBox[{"{", 
          RowBox[{
          "2.29`", ",", "2.`", ",", "2.`", ",", "130", ",", "125", ",", 
           "175"}], "}"}], ",", 
         RowBox[{"{", 
          RowBox[{
          "2.29`", ",", "2.`", ",", "2.`", ",", "130", ",", "125", ",", 
           "180"}], "}"}], ",", 
         RowBox[{"{", 
          RowBox[{
          "2.29`", ",", "2.`", ",", "2.`", ",", "130", ",", "125", ",", 
           "185"}], "}"}], ",", 
         RowBox[{"{", 
          RowBox[{
          "2.29`", ",", "2.`", ",", "2.`", ",", "130", ",", "125", ",", 
           "190"}], "}"}]}], "}"}], ",", 
       RowBox[{"{", 
        RowBox[{
         RowBox[{"{", 
          RowBox[{
          "2.29`", ",", "2.`", ",", "2.`", ",", "130", ",", "130", ",", 
           "170"}], "}"}], ",", 
         RowBox[{"{", 
          RowBox[{
          "2.29`", ",", "2.`", ",", "2.`", ",", "130", ",", "130", ",", 
           "175"}], "}"}], ",", 
         RowBox[{"{", 
          RowBox[{
          "2.29`", ",", "2.`", ",", "2.`", ",", "130", ",", "130", ",", 
           "180"}], "}"}], ",", 
         RowBox[{"{", 
          RowBox[{
          "2.29`", ",", "2.`", ",", "2.`", ",", "130", ",", "130", ",", 
           "185"}], "}"}], ",", 
         RowBox[{"{", 
          RowBox[{
          "2.29`", ",", "2.`", ",", "2.`", ",", "130", ",", "130", ",", 
           "190"}], "}"}]}], "}"}]}], "}"}]}], "}"}], ",", 
   RowBox[{"{", 
    RowBox[{
     RowBox[{"{", 
      RowBox[{
       RowBox[{"{", 
        RowBox[{
         RowBox[{"{", 
          RowBox[{
          "2.29`", ",", "2.`", ",", "2.09`", ",", "115", ",", "115", ",", 
           "170"}], "}"}], ",", 
         RowBox[{"{", 
          RowBox[{
          "2.29`", ",", "2.`", ",", "2.09`", ",", "115", ",", "115", ",", 
           "175"}], "}"}], ",", 
         RowBox[{"{", 
          RowBox[{
          "2.29`", ",", "2.`", ",", "2.09`", ",", "115", ",", "115", ",", 
           "180"}], "}"}], ",", 
         RowBox[{"{", 
          RowBox[{
          "2.29`", ",", "2.`", ",", "2.09`", ",", "115", ",", "115", ",", 
           "185"}], "}"}], ",", 
         RowBox[{"{", 
          RowBox[{
          "2.29`", ",", "2.`", ",", "2.09`", ",", "115", ",", "115", ",", 
           "190"}], "}"}]}], "}"}], ",", 
       RowBox[{"{", 
        RowBox[{
         RowBox[{"{", 
          RowBox[{
          "2.29`", ",", "2.`", ",", "2.09`", ",", "115", ",", "120", ",", 
           "170"}], "}"}], ",", 
         RowBox[{"{", 
          RowBox[{
          "2.29`", ",", "2.`", ",", "2.09`", ",", "115", ",", "120", ",", 
           "175"}], "}"}], ",", 
         RowBox[{"{", 
          RowBox[{
          "2.29`", ",", "2.`", ",", "2.09`", ",", "115", ",", "120", ",", 
           "180"}], "}"}], ",", 
         RowBox[{"{", 
          RowBox[{
          "2.29`", ",", "2.`", ",", "2.09`", ",", "115", ",", "120", ",", 
           "185"}], "}"}], ",", 
         RowBox[{"{", 
          RowBox[{
          "2.29`", ",", "2.`", ",", "2.09`", ",", "115", ",", "120", ",", 
           "190"}], "}"}]}], "}"}], ",", 
       RowBox[{"{", 
        RowBox[{
         RowBox[{"{", 
          RowBox[{
          "2.29`", ",", "2.`", ",", "2.09`", ",", "115", ",", "125", ",", 
           "170"}], "}"}], ",", 
         RowBox[{"{", 
          RowBox[{
          "2.29`", ",", "2.`", ",", "2.09`", ",", "115", ",", "125", ",", 
           "175"}], "}"}], ",", 
         RowBox[{"{", 
          RowBox[{
          "2.29`", ",", "2.`", ",", "2.09`", ",", "115", ",", "125", ",", 
           "180"}], "}"}], ",", 
         RowBox[{"{", 
          RowBox[{
          "2.29`", ",", "2.`", ",", "2.09`", ",", "115", ",", "125", ",", 
           "185"}], "}"}], ",", 
         RowBox[{"{", 
          RowBox[{
          "2.29`", ",", "2.`", ",", "2.09`", ",", "115", ",", "125", ",", 
           "190"}], "}"}]}], "}"}], ",", 
       RowBox[{"{", 
        RowBox[{
         RowBox[{"{", 
          RowBox[{
          "2.29`", ",", "2.`", ",", "2.09`", ",", "115", ",", "130", ",", 
           "170"}], "}"}], ",", 
         RowBox[{"{", 
          RowBox[{
          "2.29`", ",", "2.`", ",", "2.09`", ",", "115", ",", "130", ",", 
           "175"}], "}"}], ",", 
         RowBox[{"{", 
          RowBox[{
          "2.29`", ",", "2.`", ",", "2.09`", ",", "115", ",", "130", ",", 
           "180"}], "}"}], ",", 
         RowBox[{"{", 
          RowBox[{
          "2.29`", ",", "2.`", ",", "2.09`", ",", "115", ",", "130", ",", 
           "185"}], "}"}], ",", 
         RowBox[{"{", 
          RowBox[{
          "2.29`", ",", "2.`", ",", "2.09`", ",", "115", ",", "130", ",", 
           "190"}], "}"}]}], "}"}]}], "}"}], ",", 
     RowBox[{"{", 
      RowBox[{
       RowBox[{"{", 
        RowBox[{
         RowBox[{"{", 
          RowBox[{
          "2.29`", ",", "2.`", ",", "2.09`", ",", "120", ",", "115", ",", 
           "170"}], "}"}], ",", 
         RowBox[{"{", 
          RowBox[{
          "2.29`", ",", "2.`", ",", "2.09`", ",", "120", ",", "115", ",", 
           "175"}], "}"}], ",", 
         RowBox[{"{", 
          RowBox[{
          "2.29`", ",", "2.`", ",", "2.09`", ",", "120", ",", "115", ",", 
           "180"}], "}"}], ",", 
         RowBox[{"{", 
          RowBox[{
          "2.29`", ",", "2.`", ",", "2.09`", ",", "120", ",", "115", ",", 
           "185"}], "}"}], ",", 
         RowBox[{"{", 
          RowBox[{
          "2.29`", ",", "2.`", ",", "2.09`", ",", "120", ",", "115", ",", 
           "190"}], "}"}]}], "}"}], ",", 
       RowBox[{"{", 
        RowBox[{
         RowBox[{"{", 
          RowBox[{
          "2.29`", ",", "2.`", ",", "2.09`", ",", "120", ",", "120", ",", 
           "170"}], "}"}], ",", 
         RowBox[{"{", 
          RowBox[{
          "2.29`", ",", "2.`", ",", "2.09`", ",", "120", ",", "120", ",", 
           "175"}], "}"}], ",", 
         RowBox[{"{", 
          RowBox[{
          "2.29`", ",", "2.`", ",", "2.09`", ",", "120", ",", "120", ",", 
           "180"}], "}"}], ",", 
         RowBox[{"{", 
          RowBox[{
          "2.29`", ",", "2.`", ",", "2.09`", ",", "120", ",", "120", ",", 
           "185"}], "}"}], ",", 
         RowBox[{"{", 
          RowBox[{
          "2.29`", ",", "2.`", ",", "2.09`", ",", "120", ",", "120", ",", 
           "190"}], "}"}]}], "}"}], ",", 
       RowBox[{"{", 
        RowBox[{
         RowBox[{"{", 
          RowBox[{
          "2.29`", ",", "2.`", ",", "2.09`", ",", "120", ",", "125", ",", 
           "170"}], "}"}], ",", 
         RowBox[{"{", 
          RowBox[{
          "2.29`", ",", "2.`", ",", "2.09`", ",", "120", ",", "125", ",", 
           "175"}], "}"}], ",", 
         RowBox[{"{", 
          RowBox[{
          "2.29`", ",", "2.`", ",", "2.09`", ",", "120", ",", "125", ",", 
           "180"}], "}"}], ",", 
         RowBox[{"{", 
          RowBox[{
          "2.29`", ",", "2.`", ",", "2.09`", ",", "120", ",", "125", ",", 
           "185"}], "}"}], ",", 
         RowBox[{"{", 
          RowBox[{
          "2.29`", ",", "2.`", ",", "2.09`", ",", "120", ",", "125", ",", 
           "190"}], "}"}]}], "}"}], ",", 
       RowBox[{"{", 
        RowBox[{
         RowBox[{"{", 
          RowBox[{
          "2.29`", ",", "2.`", ",", "2.09`", ",", "120", ",", "130", ",", 
           "170"}], "}"}], ",", 
         RowBox[{"{", 
          RowBox[{
          "2.29`", ",", "2.`", ",", "2.09`", ",", "120", ",", "130", ",", 
           "175"}], "}"}], ",", 
         RowBox[{"{", 
          RowBox[{
          "2.29`", ",", "2.`", ",", "2.09`", ",", "120", ",", "130", ",", 
           "180"}], "}"}], ",", 
         RowBox[{"{", 
          RowBox[{
          "2.29`", ",", "2.`", ",", "2.09`", ",", "120", ",", "130", ",", 
           "185"}], "}"}], ",", 
         RowBox[{"{", 
          RowBox[{
          "2.29`", ",", "2.`", ",", "2.09`", ",", "120", ",", "130", ",", 
           "190"}], "}"}]}], "}"}]}], "}"}], ",", 
     RowBox[{"{", 
      RowBox[{
       RowBox[{"{", 
        RowBox[{
         RowBox[{"{", 
          RowBox[{
          "2.29`", ",", "2.`", ",", "2.09`", ",", "125", ",", "115", ",", 
           "170"}], "}"}], ",", 
         RowBox[{"{", 
          RowBox[{
          "2.29`", ",", "2.`", ",", "2.09`", ",", "125", ",", "115", ",", 
           "175"}], "}"}], ",", 
         RowBox[{"{", 
          RowBox[{
          "2.29`", ",", "2.`", ",", "2.09`", ",", "125", ",", "115", ",", 
           "180"}], "}"}], ",", 
         RowBox[{"{", 
          RowBox[{
          "2.29`", ",", "2.`", ",", "2.09`", ",", "125", ",", "115", ",", 
           "185"}], "}"}], ",", 
         RowBox[{"{", 
          RowBox[{
          "2.29`", ",", "2.`", ",", "2.09`", ",", "125", ",", "115", ",", 
           "190"}], "}"}]}], "}"}], ",", 
       RowBox[{"{", 
        RowBox[{
         RowBox[{"{", 
          RowBox[{
          "2.29`", ",", "2.`", ",", "2.09`", ",", "125", ",", "120", ",", 
           "170"}], "}"}], ",", 
         RowBox[{"{", 
          RowBox[{
          "2.29`", ",", "2.`", ",", "2.09`", ",", "125", ",", "120", ",", 
           "175"}], "}"}], ",", 
         RowBox[{"{", 
          RowBox[{
          "2.29`", ",", "2.`", ",", "2.09`", ",", "125", ",", "120", ",", 
           "180"}], "}"}], ",", 
         RowBox[{"{", 
          RowBox[{
          "2.29`", ",", "2.`", ",", "2.09`", ",", "125", ",", "120", ",", 
           "185"}], "}"}], ",", 
         RowBox[{"{", 
          RowBox[{
          "2.29`", ",", "2.`", ",", "2.09`", ",", "125", ",", "120", ",", 
           "190"}], "}"}]}], "}"}], ",", 
       RowBox[{"{", 
        RowBox[{
         RowBox[{"{", 
          RowBox[{
          "2.29`", ",", "2.`", ",", "2.09`", ",", "125", ",", "125", ",", 
           "170"}], "}"}], ",", 
         RowBox[{"{", 
          RowBox[{
          "2.29`", ",", "2.`", ",", "2.09`", ",", "125", ",", "125", ",", 
           "175"}], "}"}], ",", 
         RowBox[{"{", 
          RowBox[{
          "2.29`", ",", "2.`", ",", "2.09`", ",", "125", ",", "125", ",", 
           "180"}], "}"}], ",", 
         RowBox[{"{", 
          RowBox[{
          "2.29`", ",", "2.`", ",", "2.09`", ",", "125", ",", "125", ",", 
           "185"}], "}"}], ",", 
         RowBox[{"{", 
          RowBox[{
          "2.29`", ",", "2.`", ",", "2.09`", ",", "125", ",", "125", ",", 
           "190"}], "}"}]}], "}"}], ",", 
       RowBox[{"{", 
        RowBox[{
         RowBox[{"{", 
          RowBox[{
          "2.29`", ",", "2.`", ",", "2.09`", ",", "125", ",", "130", ",", 
           "170"}], "}"}], ",", 
         RowBox[{"{", 
          RowBox[{
          "2.29`", ",", "2.`", ",", "2.09`", ",", "125", ",", "130", ",", 
           "175"}], "}"}], ",", 
         RowBox[{"{", 
          RowBox[{
          "2.29`", ",", "2.`", ",", "2.09`", ",", "125", ",", "130", ",", 
           "180"}], "}"}], ",", 
         RowBox[{"{", 
          RowBox[{
          "2.29`", ",", "2.`", ",", "2.09`", ",", "125", ",", "130", ",", 
           "185"}], "}"}], ",", 
         RowBox[{"{", 
          RowBox[{
          "2.29`", ",", "2.`", ",", "2.09`", ",", "125", ",", "130", ",", 
           "190"}], "}"}]}], "}"}]}], "}"}], ",", 
     RowBox[{"{", 
      RowBox[{
       RowBox[{"{", 
        RowBox[{
         RowBox[{"{", 
          RowBox[{
          "2.29`", ",", "2.`", ",", "2.09`", ",", "130", ",", "115", ",", 
           "170"}], "}"}], ",", 
         RowBox[{"{", 
          RowBox[{
          "2.29`", ",", "2.`", ",", "2.09`", ",", "130", ",", "115", ",", 
           "175"}], "}"}], ",", 
         RowBox[{"{", 
          RowBox[{
          "2.29`", ",", "2.`", ",", "2.09`", ",", "130", ",", "115", ",", 
           "180"}], "}"}], ",", 
         RowBox[{"{", 
          RowBox[{
          "2.29`", ",", "2.`", ",", "2.09`", ",", "130", ",", "115", ",", 
           "185"}], "}"}], ",", 
         RowBox[{"{", 
          RowBox[{
          "2.29`", ",", "2.`", ",", "2.09`", ",", "130", ",", "115", ",", 
           "190"}], "}"}]}], "}"}], ",", 
       RowBox[{"{", 
        RowBox[{
         RowBox[{"{", 
          RowBox[{
          "2.29`", ",", "2.`", ",", "2.09`", ",", "130", ",", "120", ",", 
           "170"}], "}"}], ",", 
         RowBox[{"{", 
          RowBox[{
          "2.29`", ",", "2.`", ",", "2.09`", ",", "130", ",", "120", ",", 
           "175"}], "}"}], ",", 
         RowBox[{"{", 
          RowBox[{
          "2.29`", ",", "2.`", ",", "2.09`", ",", "130", ",", "120", ",", 
           "180"}], "}"}], ",", 
         RowBox[{"{", 
          RowBox[{
          "2.29`", ",", "2.`", ",", "2.09`", ",", "130", ",", "120", ",", 
           "185"}], "}"}], ",", 
         RowBox[{"{", 
          RowBox[{
          "2.29`", ",", "2.`", ",", "2.09`", ",", "130", ",", "120", ",", 
           "190"}], "}"}]}], "}"}], ",", 
       RowBox[{"{", 
        RowBox[{
         RowBox[{"{", 
          RowBox[{
          "2.29`", ",", "2.`", ",", "2.09`", ",", "130", ",", "125", ",", 
           "170"}], "}"}], ",", 
         RowBox[{"{", 
          RowBox[{
          "2.29`", ",", "2.`", ",", "2.09`", ",", "130", ",", "125", ",", 
           "175"}], "}"}], ",", 
         RowBox[{"{", 
          RowBox[{
          "2.29`", ",", "2.`", ",", "2.09`", ",", "130", ",", "125", ",", 
           "180"}], "}"}], ",", 
         RowBox[{"{", 
          RowBox[{
          "2.29`", ",", "2.`", ",", "2.09`", ",", "130", ",", "125", ",", 
           "185"}], "}"}], ",", 
         RowBox[{"{", 
          RowBox[{
          "2.29`", ",", "2.`", ",", "2.09`", ",", "130", ",", "125", ",", 
           "190"}], "}"}]}], "}"}], ",", 
       RowBox[{"{", 
        RowBox[{
         RowBox[{"{", 
          RowBox[{
          "2.29`", ",", "2.`", ",", "2.09`", ",", "130", ",", "130", ",", 
           "170"}], "}"}], ",", 
         RowBox[{"{", 
          RowBox[{
          "2.29`", ",", "2.`", ",", "2.09`", ",", "130", ",", "130", ",", 
           "175"}], "}"}], ",", 
         RowBox[{"{", 
          RowBox[{
          "2.29`", ",", "2.`", ",", "2.09`", ",", "130", ",", "130", ",", 
           "180"}], "}"}], ",", 
         RowBox[{"{", 
          RowBox[{
          "2.29`", ",", "2.`", ",", "2.09`", ",", "130", ",", "130", ",", 
           "185"}], "}"}], ",", 
         RowBox[{"{", 
          RowBox[{
          "2.29`", ",", "2.`", ",", "2.09`", ",", "130", ",", "130", ",", 
           "190"}], "}"}]}], "}"}]}], "}"}]}], "}"}], ",", 
   RowBox[{"{", 
    RowBox[{
     RowBox[{"{", 
      RowBox[{
       RowBox[{"{", 
        RowBox[{
         RowBox[{"{", 
          RowBox[{
          "2.29`", ",", "2.`", ",", "2.18`", ",", "115", ",", "115", ",", 
           "170"}], "}"}], ",", 
         RowBox[{"{", 
          RowBox[{
          "2.29`", ",", "2.`", ",", "2.18`", ",", "115", ",", "115", ",", 
           "175"}], "}"}], ",", 
         RowBox[{"{", 
          RowBox[{
          "2.29`", ",", "2.`", ",", "2.18`", ",", "115", ",", "115", ",", 
           "180"}], "}"}], ",", 
         RowBox[{"{", 
          RowBox[{
          "2.29`", ",", "2.`", ",", "2.18`", ",", "115", ",", "115", ",", 
           "185"}], "}"}], ",", 
         RowBox[{"{", 
          RowBox[{
          "2.29`", ",", "2.`", ",", "2.18`", ",", "115", ",", "115", ",", 
           "190"}], "}"}]}], "}"}], ",", 
       RowBox[{"{", 
        RowBox[{
         RowBox[{"{", 
          RowBox[{
          "2.29`", ",", "2.`", ",", "2.18`", ",", "115", ",", "120", ",", 
           "170"}], "}"}], ",", 
         RowBox[{"{", 
          RowBox[{
          "2.29`", ",", "2.`", ",", "2.18`", ",", "115", ",", "120", ",", 
           "175"}], "}"}], ",", 
         RowBox[{"{", 
          RowBox[{
          "2.29`", ",", "2.`", ",", "2.18`", ",", "115", ",", "120", ",", 
           "180"}], "}"}], ",", 
         RowBox[{"{", 
          RowBox[{
          "2.29`", ",", "2.`", ",", "2.18`", ",", "115", ",", "120", ",", 
           "185"}], "}"}], ",", 
         RowBox[{"{", 
          RowBox[{
          "2.29`", ",", "2.`", ",", "2.18`", ",", "115", ",", "120", ",", 
           "190"}], "}"}]}], "}"}], ",", 
       RowBox[{"{", 
        RowBox[{
         RowBox[{"{", 
          RowBox[{
          "2.29`", ",", "2.`", ",", "2.18`", ",", "115", ",", "125", ",", 
           "170"}], "}"}], ",", 
         RowBox[{"{", 
          RowBox[{
          "2.29`", ",", "2.`", ",", "2.18`", ",", "115", ",", "125", ",", 
           "175"}], "}"}], ",", 
         RowBox[{"{", 
          RowBox[{
          "2.29`", ",", "2.`", ",", "2.18`", ",", "115", ",", "125", ",", 
           "180"}], "}"}], ",", 
         RowBox[{"{", 
          RowBox[{
          "2.29`", ",", "2.`", ",", "2.18`", ",", "115", ",", "125", ",", 
           "185"}], "}"}], ",", 
         RowBox[{"{", 
          RowBox[{
          "2.29`", ",", "2.`", ",", "2.18`", ",", "115", ",", "125", ",", 
           "190"}], "}"}]}], "}"}], ",", 
       RowBox[{"{", 
        RowBox[{
         RowBox[{"{", 
          RowBox[{
          "2.29`", ",", "2.`", ",", "2.18`", ",", "115", ",", "130", ",", 
           "170"}], "}"}], ",", 
         RowBox[{"{", 
          RowBox[{
          "2.29`", ",", "2.`", ",", "2.18`", ",", "115", ",", "130", ",", 
           "175"}], "}"}], ",", 
         RowBox[{"{", 
          RowBox[{
          "2.29`", ",", "2.`", ",", "2.18`", ",", "115", ",", "130", ",", 
           "180"}], "}"}], ",", 
         RowBox[{"{", 
          RowBox[{
          "2.29`", ",", "2.`", ",", "2.18`", ",", "115", ",", "130", ",", 
           "185"}], "}"}], ",", 
         RowBox[{"{", 
          RowBox[{
          "2.29`", ",", "2.`", ",", "2.18`", ",", "115", ",", "130", ",", 
           "190"}], "}"}]}], "}"}]}], "}"}], ",", 
     RowBox[{"{", 
      RowBox[{
       RowBox[{"{", 
        RowBox[{
         RowBox[{"{", 
          RowBox[{
          "2.29`", ",", "2.`", ",", "2.18`", ",", "120", ",", "115", ",", 
           "170"}], "}"}], ",", 
         RowBox[{"{", 
          RowBox[{
          "2.29`", ",", "2.`", ",", "2.18`", ",", "120", ",", "115", ",", 
           "175"}], "}"}], ",", 
         RowBox[{"{", 
          RowBox[{
          "2.29`", ",", "2.`", ",", "2.18`", ",", "120", ",", "115", ",", 
           "180"}], "}"}], ",", 
         RowBox[{"{", 
          RowBox[{
          "2.29`", ",", "2.`", ",", "2.18`", ",", "120", ",", "115", ",", 
           "185"}], "}"}], ",", 
         RowBox[{"{", 
          RowBox[{
          "2.29`", ",", "2.`", ",", "2.18`", ",", "120", ",", "115", ",", 
           "190"}], "}"}]}], "}"}], ",", 
       RowBox[{"{", 
        RowBox[{
         RowBox[{"{", 
          RowBox[{
          "2.29`", ",", "2.`", ",", "2.18`", ",", "120", ",", "120", ",", 
           "170"}], "}"}], ",", 
         RowBox[{"{", 
          RowBox[{
          "2.29`", ",", "2.`", ",", "2.18`", ",", "120", ",", "120", ",", 
           "175"}], "}"}], ",", 
         RowBox[{"{", 
          RowBox[{
          "2.29`", ",", "2.`", ",", "2.18`", ",", "120", ",", "120", ",", 
           "180"}], "}"}], ",", 
         RowBox[{"{", 
          RowBox[{
          "2.29`", ",", "2.`", ",", "2.18`", ",", "120", ",", "120", ",", 
           "185"}], "}"}], ",", 
         RowBox[{"{", 
          RowBox[{
          "2.29`", ",", "2.`", ",", "2.18`", ",", "120", ",", "120", ",", 
           "190"}], "}"}]}], "}"}], ",", 
       RowBox[{"{", 
        RowBox[{
         RowBox[{"{", 
          RowBox[{
          "2.29`", ",", "2.`", ",", "2.18`", ",", "120", ",", "125", ",", 
           "170"}], "}"}], ",", 
         RowBox[{"{", 
          RowBox[{
          "2.29`", ",", "2.`", ",", "2.18`", ",", "120", ",", "125", ",", 
           "175"}], "}"}], ",", 
         RowBox[{"{", 
          RowBox[{
          "2.29`", ",", "2.`", ",", "2.18`", ",", "120", ",", "125", ",", 
           "180"}], "}"}], ",", 
         RowBox[{"{", 
          RowBox[{
          "2.29`", ",", "2.`", ",", "2.18`", ",", "120", ",", "125", ",", 
           "185"}], "}"}], ",", 
         RowBox[{"{", 
          RowBox[{
          "2.29`", ",", "2.`", ",", "2.18`", ",", "120", ",", "125", ",", 
           "190"}], "}"}]}], "}"}], ",", 
       RowBox[{"{", 
        RowBox[{
         RowBox[{"{", 
          RowBox[{
          "2.29`", ",", "2.`", ",", "2.18`", ",", "120", ",", "130", ",", 
           "170"}], "}"}], ",", 
         RowBox[{"{", 
          RowBox[{
          "2.29`", ",", "2.`", ",", "2.18`", ",", "120", ",", "130", ",", 
           "175"}], "}"}], ",", 
         RowBox[{"{", 
          RowBox[{
          "2.29`", ",", "2.`", ",", "2.18`", ",", "120", ",", "130", ",", 
           "180"}], "}"}], ",", 
         RowBox[{"{", 
          RowBox[{
          "2.29`", ",", "2.`", ",", "2.18`", ",", "120", ",", "130", ",", 
           "185"}], "}"}], ",", 
         RowBox[{"{", 
          RowBox[{
          "2.29`", ",", "2.`", ",", "2.18`", ",", "120", ",", "130", ",", 
           "190"}], "}"}]}], "}"}]}], "}"}], ",", 
     RowBox[{"{", 
      RowBox[{
       RowBox[{"{", 
        RowBox[{
         RowBox[{"{", 
          RowBox[{
          "2.29`", ",", "2.`", ",", "2.18`", ",", "125", ",", "115", ",", 
           "170"}], "}"}], ",", 
         RowBox[{"{", 
          RowBox[{
          "2.29`", ",", "2.`", ",", "2.18`", ",", "125", ",", "115", ",", 
           "175"}], "}"}], ",", 
         RowBox[{"{", 
          RowBox[{
          "2.29`", ",", "2.`", ",", "2.18`", ",", "125", ",", "115", ",", 
           "180"}], "}"}], ",", 
         RowBox[{"{", 
          RowBox[{
          "2.29`", ",", "2.`", ",", "2.18`", ",", "125", ",", "115", ",", 
           "185"}], "}"}], ",", 
         RowBox[{"{", 
          RowBox[{
          "2.29`", ",", "2.`", ",", "2.18`", ",", "125", ",", "115", ",", 
           "190"}], "}"}]}], "}"}], ",", 
       RowBox[{"{", 
        RowBox[{
         RowBox[{"{", 
          RowBox[{
          "2.29`", ",", "2.`", ",", "2.18`", ",", "125", ",", "120", ",", 
           "170"}], "}"}], ",", 
         RowBox[{"{", 
          RowBox[{
          "2.29`", ",", "2.`", ",", "2.18`", ",", "125", ",", "120", ",", 
           "175"}], "}"}], ",", 
         RowBox[{"{", 
          RowBox[{
          "2.29`", ",", "2.`", ",", "2.18`", ",", "125", ",", "120", ",", 
           "180"}], "}"}], ",", 
         RowBox[{"{", 
          RowBox[{
          "2.29`", ",", "2.`", ",", "2.18`", ",", "125", ",", "120", ",", 
           "185"}], "}"}], ",", 
         RowBox[{"{", 
          RowBox[{
          "2.29`", ",", "2.`", ",", "2.18`", ",", "125", ",", "120", ",", 
           "190"}], "}"}]}], "}"}], ",", 
       RowBox[{"{", 
        RowBox[{
         RowBox[{"{", 
          RowBox[{
          "2.29`", ",", "2.`", ",", "2.18`", ",", "125", ",", "125", ",", 
           "170"}], "}"}], ",", 
         RowBox[{"{", 
          RowBox[{
          "2.29`", ",", "2.`", ",", "2.18`", ",", "125", ",", "125", ",", 
           "175"}], "}"}], ",", 
         RowBox[{"{", 
          RowBox[{
          "2.29`", ",", "2.`", ",", "2.18`", ",", "125", ",", "125", ",", 
           "180"}], "}"}], ",", 
         RowBox[{"{", 
          RowBox[{
          "2.29`", ",", "2.`", ",", "2.18`", ",", "125", ",", "125", ",", 
           "185"}], "}"}], ",", 
         RowBox[{"{", 
          RowBox[{
          "2.29`", ",", "2.`", ",", "2.18`", ",", "125", ",", "125", ",", 
           "190"}], "}"}]}], "}"}], ",", 
       RowBox[{"{", 
        RowBox[{
         RowBox[{"{", 
          RowBox[{
          "2.29`", ",", "2.`", ",", "2.18`", ",", "125", ",", "130", ",", 
           "170"}], "}"}], ",", 
         RowBox[{"{", 
          RowBox[{
          "2.29`", ",", "2.`", ",", "2.18`", ",", "125", ",", "130", ",", 
           "175"}], "}"}], ",", 
         RowBox[{"{", 
          RowBox[{
          "2.29`", ",", "2.`", ",", "2.18`", ",", "125", ",", "130", ",", 
           "180"}], "}"}], ",", 
         RowBox[{"{", 
          RowBox[{
          "2.29`", ",", "2.`", ",", "2.18`", ",", "125", ",", "130", ",", 
           "185"}], "}"}], ",", 
         RowBox[{"{", 
          RowBox[{
          "2.29`", ",", "2.`", ",", "2.18`", ",", "125", ",", "130", ",", 
           "190"}], "}"}]}], "}"}]}], "}"}], ",", 
     RowBox[{"{", 
      RowBox[{
       RowBox[{"{", 
        RowBox[{
         RowBox[{"{", 
          RowBox[{
          "2.29`", ",", "2.`", ",", "2.18`", ",", "130", ",", "115", ",", 
           "170"}], "}"}], ",", 
         RowBox[{"{", 
          RowBox[{
          "2.29`", ",", "2.`", ",", "2.18`", ",", "130", ",", "115", ",", 
           "175"}], "}"}], ",", 
         RowBox[{"{", 
          RowBox[{
          "2.29`", ",", "2.`", ",", "2.18`", ",", "130", ",", "115", ",", 
           "180"}], "}"}], ",", 
         RowBox[{"{", 
          RowBox[{
          "2.29`", ",", "2.`", ",", "2.18`", ",", "130", ",", "115", ",", 
           "185"}], "}"}], ",", 
         RowBox[{"{", 
          RowBox[{
          "2.29`", ",", "2.`", ",", "2.18`", ",", "130", ",", "115", ",", 
           "190"}], "}"}]}], "}"}], ",", 
       RowBox[{"{", 
        RowBox[{
         RowBox[{"{", 
          RowBox[{
          "2.29`", ",", "2.`", ",", "2.18`", ",", "130", ",", "120", ",", 
           "170"}], "}"}], ",", 
         RowBox[{"{", 
          RowBox[{
          "2.29`", ",", "2.`", ",", "2.18`", ",", "130", ",", "120", ",", 
           "175"}], "}"}], ",", 
         RowBox[{"{", 
          RowBox[{
          "2.29`", ",", "2.`", ",", "2.18`", ",", "130", ",", "120", ",", 
           "180"}], "}"}], ",", 
         RowBox[{"{", 
          RowBox[{
          "2.29`", ",", "2.`", ",", "2.18`", ",", "130", ",", "120", ",", 
           "185"}], "}"}], ",", 
         RowBox[{"{", 
          RowBox[{
          "2.29`", ",", "2.`", ",", "2.18`", ",", "130", ",", "120", ",", 
           "190"}], "}"}]}], "}"}], ",", 
       RowBox[{"{", 
        RowBox[{
         RowBox[{"{", 
          RowBox[{
          "2.29`", ",", "2.`", ",", "2.18`", ",", "130", ",", "125", ",", 
           "170"}], "}"}], ",", 
         RowBox[{"{", 
          RowBox[{
          "2.29`", ",", "2.`", ",", "2.18`", ",", "130", ",", "125", ",", 
           "175"}], "}"}], ",", 
         RowBox[{"{", 
          RowBox[{
          "2.29`", ",", "2.`", ",", "2.18`", ",", "130", ",", "125", ",", 
           "180"}], "}"}], ",", 
         RowBox[{"{", 
          RowBox[{
          "2.29`", ",", "2.`", ",", "2.18`", ",", "130", ",", "125", ",", 
           "185"}], "}"}], ",", 
         RowBox[{"{", 
          RowBox[{
          "2.29`", ",", "2.`", ",", "2.18`", ",", "130", ",", "125", ",", 
           "190"}], "}"}]}], "}"}], ",", 
       RowBox[{"{", 
        RowBox[{
         RowBox[{"{", 
          RowBox[{
          "2.29`", ",", "2.`", ",", "2.18`", ",", "130", ",", "130", ",", 
           "170"}], "}"}], ",", 
         RowBox[{"{", 
          RowBox[{
          "2.29`", ",", "2.`", ",", "2.18`", ",", "130", ",", "130", ",", 
           "175"}], "}"}], ",", 
         RowBox[{"{", 
          RowBox[{
          "2.29`", ",", "2.`", ",", "2.18`", ",", "130", ",", "130", ",", 
           "180"}], "}"}], ",", 
         RowBox[{"{", 
          RowBox[{
          "2.29`", ",", "2.`", ",", "2.18`", ",", "130", ",", "130", ",", 
           "185"}], "}"}], ",", 
         RowBox[{"{", 
          RowBox[{
          "2.29`", ",", "2.`", ",", "2.18`", ",", "130", ",", "130", ",", 
           "190"}], "}"}]}], "}"}]}], "}"}]}], "}"}], ",", 
   RowBox[{"{", 
    RowBox[{
     RowBox[{"{", 
      RowBox[{
       RowBox[{"{", 
        RowBox[{
         RowBox[{"{", 
          RowBox[{
          "2.29`", ",", "2.09`", ",", "2.`", ",", "115", ",", "115", ",", 
           "170"}], "}"}], ",", 
         RowBox[{"{", 
          RowBox[{
          "2.29`", ",", "2.09`", ",", "2.`", ",", "115", ",", "115", ",", 
           "175"}], "}"}], ",", 
         RowBox[{"{", 
          RowBox[{
          "2.29`", ",", "2.09`", ",", "2.`", ",", "115", ",", "115", ",", 
           "180"}], "}"}], ",", 
         RowBox[{"{", 
          RowBox[{
          "2.29`", ",", "2.09`", ",", "2.`", ",", "115", ",", "115", ",", 
           "185"}], "}"}], ",", 
         RowBox[{"{", 
          RowBox[{
          "2.29`", ",", "2.09`", ",", "2.`", ",", "115", ",", "115", ",", 
           "190"}], "}"}]}], "}"}], ",", 
       RowBox[{"{", 
        RowBox[{
         RowBox[{"{", 
          RowBox[{
          "2.29`", ",", "2.09`", ",", "2.`", ",", "115", ",", "120", ",", 
           "170"}], "}"}], ",", 
         RowBox[{"{", 
          RowBox[{
          "2.29`", ",", "2.09`", ",", "2.`", ",", "115", ",", "120", ",", 
           "175"}], "}"}], ",", 
         RowBox[{"{", 
          RowBox[{
          "2.29`", ",", "2.09`", ",", "2.`", ",", "115", ",", "120", ",", 
           "180"}], "}"}], ",", 
         RowBox[{"{", 
          RowBox[{
          "2.29`", ",", "2.09`", ",", "2.`", ",", "115", ",", "120", ",", 
           "185"}], "}"}], ",", 
         RowBox[{"{", 
          RowBox[{
          "2.29`", ",", "2.09`", ",", "2.`", ",", "115", ",", "120", ",", 
           "190"}], "}"}]}], "}"}], ",", 
       RowBox[{"{", 
        RowBox[{
         RowBox[{"{", 
          RowBox[{
          "2.29`", ",", "2.09`", ",", "2.`", ",", "115", ",", "125", ",", 
           "170"}], "}"}], ",", 
         RowBox[{"{", 
          RowBox[{
          "2.29`", ",", "2.09`", ",", "2.`", ",", "115", ",", "125", ",", 
           "175"}], "}"}], ",", 
         RowBox[{"{", 
          RowBox[{
          "2.29`", ",", "2.09`", ",", "2.`", ",", "115", ",", "125", ",", 
           "180"}], "}"}], ",", 
         RowBox[{"{", 
          RowBox[{
          "2.29`", ",", "2.09`", ",", "2.`", ",", "115", ",", "125", ",", 
           "185"}], "}"}], ",", 
         RowBox[{"{", 
          RowBox[{
          "2.29`", ",", "2.09`", ",", "2.`", ",", "115", ",", "125", ",", 
           "190"}], "}"}]}], "}"}], ",", 
       RowBox[{"{", 
        RowBox[{
         RowBox[{"{", 
          RowBox[{
          "2.29`", ",", "2.09`", ",", "2.`", ",", "115", ",", "130", ",", 
           "170"}], "}"}], ",", 
         RowBox[{"{", 
          RowBox[{
          "2.29`", ",", "2.09`", ",", "2.`", ",", "115", ",", "130", ",", 
           "175"}], "}"}], ",", 
         RowBox[{"{", 
          RowBox[{
          "2.29`", ",", "2.09`", ",", "2.`", ",", "115", ",", "130", ",", 
           "180"}], "}"}], ",", 
         RowBox[{"{", 
          RowBox[{
          "2.29`", ",", "2.09`", ",", "2.`", ",", "115", ",", "130", ",", 
           "185"}], "}"}], ",", 
         RowBox[{"{", 
          RowBox[{
          "2.29`", ",", "2.09`", ",", "2.`", ",", "115", ",", "130", ",", 
           "190"}], "}"}]}], "}"}]}], "}"}], ",", 
     RowBox[{"{", 
      RowBox[{
       RowBox[{"{", 
        RowBox[{
         RowBox[{"{", 
          RowBox[{
          "2.29`", ",", "2.09`", ",", "2.`", ",", "120", ",", "115", ",", 
           "170"}], "}"}], ",", 
         RowBox[{"{", 
          RowBox[{
          "2.29`", ",", "2.09`", ",", "2.`", ",", "120", ",", "115", ",", 
           "175"}], "}"}], ",", 
         RowBox[{"{", 
          RowBox[{
          "2.29`", ",", "2.09`", ",", "2.`", ",", "120", ",", "115", ",", 
           "180"}], "}"}], ",", 
         RowBox[{"{", 
          RowBox[{
          "2.29`", ",", "2.09`", ",", "2.`", ",", "120", ",", "115", ",", 
           "185"}], "}"}], ",", 
         RowBox[{"{", 
          RowBox[{
          "2.29`", ",", "2.09`", ",", "2.`", ",", "120", ",", "115", ",", 
           "190"}], "}"}]}], "}"}], ",", 
       RowBox[{"{", 
        RowBox[{
         RowBox[{"{", 
          RowBox[{
          "2.29`", ",", "2.09`", ",", "2.`", ",", "120", ",", "120", ",", 
           "170"}], "}"}], ",", 
         RowBox[{"{", 
          RowBox[{
          "2.29`", ",", "2.09`", ",", "2.`", ",", "120", ",", "120", ",", 
           "175"}], "}"}], ",", 
         RowBox[{"{", 
          RowBox[{
          "2.29`", ",", "2.09`", ",", "2.`", ",", "120", ",", "120", ",", 
           "180"}], "}"}], ",", 
         RowBox[{"{", 
          RowBox[{
          "2.29`", ",", "2.09`", ",", "2.`", ",", "120", ",", "120", ",", 
           "185"}], "}"}], ",", 
         RowBox[{"{", 
          RowBox[{
          "2.29`", ",", "2.09`", ",", "2.`", ",", "120", ",", "120", ",", 
           "190"}], "}"}]}], "}"}], ",", 
       RowBox[{"{", 
        RowBox[{
         RowBox[{"{", 
          RowBox[{
          "2.29`", ",", "2.09`", ",", "2.`", ",", "120", ",", "125", ",", 
           "170"}], "}"}], ",", 
         RowBox[{"{", 
          RowBox[{
          "2.29`", ",", "2.09`", ",", "2.`", ",", "120", ",", "125", ",", 
           "175"}], "}"}], ",", 
         RowBox[{"{", 
          RowBox[{
          "2.29`", ",", "2.09`", ",", "2.`", ",", "120", ",", "125", ",", 
           "180"}], "}"}], ",", 
         RowBox[{"{", 
          RowBox[{
          "2.29`", ",", "2.09`", ",", "2.`", ",", "120", ",", "125", ",", 
           "185"}], "}"}], ",", 
         RowBox[{"{", 
          RowBox[{
          "2.29`", ",", "2.09`", ",", "2.`", ",", "120", ",", "125", ",", 
           "190"}], "}"}]}], "}"}], ",", 
       RowBox[{"{", 
        RowBox[{
         RowBox[{"{", 
          RowBox[{
          "2.29`", ",", "2.09`", ",", "2.`", ",", "120", ",", "130", ",", 
           "170"}], "}"}], ",", 
         RowBox[{"{", 
          RowBox[{
          "2.29`", ",", "2.09`", ",", "2.`", ",", "120", ",", "130", ",", 
           "175"}], "}"}], ",", 
         RowBox[{"{", 
          RowBox[{
          "2.29`", ",", "2.09`", ",", "2.`", ",", "120", ",", "130", ",", 
           "180"}], "}"}], ",", 
         RowBox[{"{", 
          RowBox[{
          "2.29`", ",", "2.09`", ",", "2.`", ",", "120", ",", "130", ",", 
           "185"}], "}"}], ",", 
         RowBox[{"{", 
          RowBox[{
          "2.29`", ",", "2.09`", ",", "2.`", ",", "120", ",", "130", ",", 
           "190"}], "}"}]}], "}"}]}], "}"}], ",", 
     RowBox[{"{", 
      RowBox[{
       RowBox[{"{", 
        RowBox[{
         RowBox[{"{", 
          RowBox[{
          "2.29`", ",", "2.09`", ",", "2.`", ",", "125", ",", "115", ",", 
           "170"}], "}"}], ",", 
         RowBox[{"{", 
          RowBox[{
          "2.29`", ",", "2.09`", ",", "2.`", ",", "125", ",", "115", ",", 
           "175"}], "}"}], ",", 
         RowBox[{"{", 
          RowBox[{
          "2.29`", ",", "2.09`", ",", "2.`", ",", "125", ",", "115", ",", 
           "180"}], "}"}], ",", 
         RowBox[{"{", 
          RowBox[{
          "2.29`", ",", "2.09`", ",", "2.`", ",", "125", ",", "115", ",", 
           "185"}], "}"}], ",", 
         RowBox[{"{", 
          RowBox[{
          "2.29`", ",", "2.09`", ",", "2.`", ",", "125", ",", "115", ",", 
           "190"}], "}"}]}], "}"}], ",", 
       RowBox[{"{", 
        RowBox[{
         RowBox[{"{", 
          RowBox[{
          "2.29`", ",", "2.09`", ",", "2.`", ",", "125", ",", "120", ",", 
           "170"}], "}"}], ",", 
         RowBox[{"{", 
          RowBox[{
          "2.29`", ",", "2.09`", ",", "2.`", ",", "125", ",", "120", ",", 
           "175"}], "}"}], ",", 
         RowBox[{"{", 
          RowBox[{
          "2.29`", ",", "2.09`", ",", "2.`", ",", "125", ",", "120", ",", 
           "180"}], "}"}], ",", 
         RowBox[{"{", 
          RowBox[{
          "2.29`", ",", "2.09`", ",", "2.`", ",", "125", ",", "120", ",", 
           "185"}], "}"}], ",", 
         RowBox[{"{", 
          RowBox[{
          "2.29`", ",", "2.09`", ",", "2.`", ",", "125", ",", "120", ",", 
           "190"}], "}"}]}], "}"}], ",", 
       RowBox[{"{", 
        RowBox[{
         RowBox[{"{", 
          RowBox[{
          "2.29`", ",", "2.09`", ",", "2.`", ",", "125", ",", "125", ",", 
           "170"}], "}"}], ",", 
         RowBox[{"{", 
          RowBox[{
          "2.29`", ",", "2.09`", ",", "2.`", ",", "125", ",", "125", ",", 
           "175"}], "}"}], ",", 
         RowBox[{"{", 
          RowBox[{
          "2.29`", ",", "2.09`", ",", "2.`", ",", "125", ",", "125", ",", 
           "180"}], "}"}], ",", 
         RowBox[{"{", 
          RowBox[{
          "2.29`", ",", "2.09`", ",", "2.`", ",", "125", ",", "125", ",", 
           "185"}], "}"}], ",", 
         RowBox[{"{", 
          RowBox[{
          "2.29`", ",", "2.09`", ",", "2.`", ",", "125", ",", "125", ",", 
           "190"}], "}"}]}], "}"}], ",", 
       RowBox[{"{", 
        RowBox[{
         RowBox[{"{", 
          RowBox[{
          "2.29`", ",", "2.09`", ",", "2.`", ",", "125", ",", "130", ",", 
           "170"}], "}"}], ",", 
         RowBox[{"{", 
          RowBox[{
          "2.29`", ",", "2.09`", ",", "2.`", ",", "125", ",", "130", ",", 
           "175"}], "}"}], ",", 
         RowBox[{"{", 
          RowBox[{
          "2.29`", ",", "2.09`", ",", "2.`", ",", "125", ",", "130", ",", 
           "180"}], "}"}], ",", 
         RowBox[{"{", 
          RowBox[{
          "2.29`", ",", "2.09`", ",", "2.`", ",", "125", ",", "130", ",", 
           "185"}], "}"}], ",", 
         RowBox[{"{", 
          RowBox[{
          "2.29`", ",", "2.09`", ",", "2.`", ",", "125", ",", "130", ",", 
           "190"}], "}"}]}], "}"}]}], "}"}], ",", 
     RowBox[{"{", 
      RowBox[{
       RowBox[{"{", 
        RowBox[{
         RowBox[{"{", 
          RowBox[{
          "2.29`", ",", "2.09`", ",", "2.`", ",", "130", ",", "115", ",", 
           "170"}], "}"}], ",", 
         RowBox[{"{", 
          RowBox[{
          "2.29`", ",", "2.09`", ",", "2.`", ",", "130", ",", "115", ",", 
           "175"}], "}"}], ",", 
         RowBox[{"{", 
          RowBox[{
          "2.29`", ",", "2.09`", ",", "2.`", ",", "130", ",", "115", ",", 
           "180"}], "}"}], ",", 
         RowBox[{"{", 
          RowBox[{
          "2.29`", ",", "2.09`", ",", "2.`", ",", "130", ",", "115", ",", 
           "185"}], "}"}], ",", 
         RowBox[{"{", 
          RowBox[{
          "2.29`", ",", "2.09`", ",", "2.`", ",", "130", ",", "115", ",", 
           "190"}], "}"}]}], "}"}], ",", 
       RowBox[{"{", 
        RowBox[{
         RowBox[{"{", 
          RowBox[{
          "2.29`", ",", "2.09`", ",", "2.`", ",", "130", ",", "120", ",", 
           "170"}], "}"}], ",", 
         RowBox[{"{", 
          RowBox[{
          "2.29`", ",", "2.09`", ",", "2.`", ",", "130", ",", "120", ",", 
           "175"}], "}"}], ",", 
         RowBox[{"{", 
          RowBox[{
          "2.29`", ",", "2.09`", ",", "2.`", ",", "130", ",", "120", ",", 
           "180"}], "}"}], ",", 
         RowBox[{"{", 
          RowBox[{
          "2.29`", ",", "2.09`", ",", "2.`", ",", "130", ",", "120", ",", 
           "185"}], "}"}], ",", 
         RowBox[{"{", 
          RowBox[{
          "2.29`", ",", "2.09`", ",", "2.`", ",", "130", ",", "120", ",", 
           "190"}], "}"}]}], "}"}], ",", 
       RowBox[{"{", 
        RowBox[{
         RowBox[{"{", 
          RowBox[{
          "2.29`", ",", "2.09`", ",", "2.`", ",", "130", ",", "125", ",", 
           "170"}], "}"}], ",", 
         RowBox[{"{", 
          RowBox[{
          "2.29`", ",", "2.09`", ",", "2.`", ",", "130", ",", "125", ",", 
           "175"}], "}"}], ",", 
         RowBox[{"{", 
          RowBox[{
          "2.29`", ",", "2.09`", ",", "2.`", ",", "130", ",", "125", ",", 
           "180"}], "}"}], ",", 
         RowBox[{"{", 
          RowBox[{
          "2.29`", ",", "2.09`", ",", "2.`", ",", "130", ",", "125", ",", 
           "185"}], "}"}], ",", 
         RowBox[{"{", 
          RowBox[{
          "2.29`", ",", "2.09`", ",", "2.`", ",", "130", ",", "125", ",", 
           "190"}], "}"}]}], "}"}], ",", 
       RowBox[{"{", 
        RowBox[{
         RowBox[{"{", 
          RowBox[{
          "2.29`", ",", "2.09`", ",", "2.`", ",", "130", ",", "130", ",", 
           "170"}], "}"}], ",", 
         RowBox[{"{", 
          RowBox[{
          "2.29`", ",", "2.09`", ",", "2.`", ",", "130", ",", "130", ",", 
           "175"}], "}"}], ",", 
         RowBox[{"{", 
          RowBox[{
          "2.29`", ",", "2.09`", ",", "2.`", ",", "130", ",", "130", ",", 
           "180"}], "}"}], ",", 
         RowBox[{"{", 
          RowBox[{
          "2.29`", ",", "2.09`", ",", "2.`", ",", "130", ",", "130", ",", 
           "185"}], "}"}], ",", 
         RowBox[{"{", 
          RowBox[{
          "2.29`", ",", "2.09`", ",", "2.`", ",", "130", ",", "130", ",", 
           "190"}], "}"}]}], "}"}]}], "}"}]}], "}"}], ",", 
   RowBox[{"{", 
    RowBox[{
     RowBox[{"{", 
      RowBox[{
       RowBox[{"{", 
        RowBox[{
         RowBox[{"{", 
          RowBox[{
          "2.29`", ",", "2.09`", ",", "2.09`", ",", "115", ",", "115", ",", 
           "170"}], "}"}], ",", 
         RowBox[{"{", 
          RowBox[{
          "2.29`", ",", "2.09`", ",", "2.09`", ",", "115", ",", "115", ",", 
           "175"}], "}"}], ",", 
         RowBox[{"{", 
          RowBox[{
          "2.29`", ",", "2.09`", ",", "2.09`", ",", "115", ",", "115", ",", 
           "180"}], "}"}], ",", 
         RowBox[{"{", 
          RowBox[{
          "2.29`", ",", "2.09`", ",", "2.09`", ",", "115", ",", "115", ",", 
           "185"}], "}"}], ",", 
         RowBox[{"{", 
          RowBox[{
          "2.29`", ",", "2.09`", ",", "2.09`", ",", "115", ",", "115", ",", 
           "190"}], "}"}]}], "}"}], ",", 
       RowBox[{"{", 
        RowBox[{
         RowBox[{"{", 
          RowBox[{
          "2.29`", ",", "2.09`", ",", "2.09`", ",", "115", ",", "120", ",", 
           "170"}], "}"}], ",", 
         RowBox[{"{", 
          RowBox[{
          "2.29`", ",", "2.09`", ",", "2.09`", ",", "115", ",", "120", ",", 
           "175"}], "}"}], ",", 
         RowBox[{"{", 
          RowBox[{
          "2.29`", ",", "2.09`", ",", "2.09`", ",", "115", ",", "120", ",", 
           "180"}], "}"}], ",", 
         RowBox[{"{", 
          RowBox[{
          "2.29`", ",", "2.09`", ",", "2.09`", ",", "115", ",", "120", ",", 
           "185"}], "}"}], ",", 
         RowBox[{"{", 
          RowBox[{
          "2.29`", ",", "2.09`", ",", "2.09`", ",", "115", ",", "120", ",", 
           "190"}], "}"}]}], "}"}], ",", 
       RowBox[{"{", 
        RowBox[{
         RowBox[{"{", 
          RowBox[{
          "2.29`", ",", "2.09`", ",", "2.09`", ",", "115", ",", "125", ",", 
           "170"}], "}"}], ",", 
         RowBox[{"{", 
          RowBox[{
          "2.29`", ",", "2.09`", ",", "2.09`", ",", "115", ",", "125", ",", 
           "175"}], "}"}], ",", 
         RowBox[{"{", 
          RowBox[{
          "2.29`", ",", "2.09`", ",", "2.09`", ",", "115", ",", "125", ",", 
           "180"}], "}"}], ",", 
         RowBox[{"{", 
          RowBox[{
          "2.29`", ",", "2.09`", ",", "2.09`", ",", "115", ",", "125", ",", 
           "185"}], "}"}], ",", 
         RowBox[{"{", 
          RowBox[{
          "2.29`", ",", "2.09`", ",", "2.09`", ",", "115", ",", "125", ",", 
           "190"}], "}"}]}], "}"}], ",", 
       RowBox[{"{", 
        RowBox[{
         RowBox[{"{", 
          RowBox[{
          "2.29`", ",", "2.09`", ",", "2.09`", ",", "115", ",", "130", ",", 
           "170"}], "}"}], ",", 
         RowBox[{"{", 
          RowBox[{
          "2.29`", ",", "2.09`", ",", "2.09`", ",", "115", ",", "130", ",", 
           "175"}], "}"}], ",", 
         RowBox[{"{", 
          RowBox[{
          "2.29`", ",", "2.09`", ",", "2.09`", ",", "115", ",", "130", ",", 
           "180"}], "}"}], ",", 
         RowBox[{"{", 
          RowBox[{
          "2.29`", ",", "2.09`", ",", "2.09`", ",", "115", ",", "130", ",", 
           "185"}], "}"}], ",", 
         RowBox[{"{", 
          RowBox[{
          "2.29`", ",", "2.09`", ",", "2.09`", ",", "115", ",", "130", ",", 
           "190"}], "}"}]}], "}"}]}], "}"}], ",", 
     RowBox[{"{", 
      RowBox[{
       RowBox[{"{", 
        RowBox[{
         RowBox[{"{", 
          RowBox[{
          "2.29`", ",", "2.09`", ",", "2.09`", ",", "120", ",", "115", ",", 
           "170"}], "}"}], ",", 
         RowBox[{"{", 
          RowBox[{
          "2.29`", ",", "2.09`", ",", "2.09`", ",", "120", ",", "115", ",", 
           "175"}], "}"}], ",", 
         RowBox[{"{", 
          RowBox[{
          "2.29`", ",", "2.09`", ",", "2.09`", ",", "120", ",", "115", ",", 
           "180"}], "}"}], ",", 
         RowBox[{"{", 
          RowBox[{
          "2.29`", ",", "2.09`", ",", "2.09`", ",", "120", ",", "115", ",", 
           "185"}], "}"}], ",", 
         RowBox[{"{", 
          RowBox[{
          "2.29`", ",", "2.09`", ",", "2.09`", ",", "120", ",", "115", ",", 
           "190"}], "}"}]}], "}"}], ",", 
       RowBox[{"{", 
        RowBox[{
         RowBox[{"{", 
          RowBox[{
          "2.29`", ",", "2.09`", ",", "2.09`", ",", "120", ",", "120", ",", 
           "170"}], "}"}], ",", 
         RowBox[{"{", 
          RowBox[{
          "2.29`", ",", "2.09`", ",", "2.09`", ",", "120", ",", "120", ",", 
           "175"}], "}"}], ",", 
         RowBox[{"{", 
          RowBox[{
          "2.29`", ",", "2.09`", ",", "2.09`", ",", "120", ",", "120", ",", 
           "180"}], "}"}], ",", 
         RowBox[{"{", 
          RowBox[{
          "2.29`", ",", "2.09`", ",", "2.09`", ",", "120", ",", "120", ",", 
           "185"}], "}"}], ",", 
         RowBox[{"{", 
          RowBox[{
          "2.29`", ",", "2.09`", ",", "2.09`", ",", "120", ",", "120", ",", 
           "190"}], "}"}]}], "}"}], ",", 
       RowBox[{"{", 
        RowBox[{
         RowBox[{"{", 
          RowBox[{
          "2.29`", ",", "2.09`", ",", "2.09`", ",", "120", ",", "125", ",", 
           "170"}], "}"}], ",", 
         RowBox[{"{", 
          RowBox[{
          "2.29`", ",", "2.09`", ",", "2.09`", ",", "120", ",", "125", ",", 
           "175"}], "}"}], ",", 
         RowBox[{"{", 
          RowBox[{
          "2.29`", ",", "2.09`", ",", "2.09`", ",", "120", ",", "125", ",", 
           "180"}], "}"}], ",", 
         RowBox[{"{", 
          RowBox[{
          "2.29`", ",", "2.09`", ",", "2.09`", ",", "120", ",", "125", ",", 
           "185"}], "}"}], ",", 
         RowBox[{"{", 
          RowBox[{
          "2.29`", ",", "2.09`", ",", "2.09`", ",", "120", ",", "125", ",", 
           "190"}], "}"}]}], "}"}], ",", 
       RowBox[{"{", 
        RowBox[{
         RowBox[{"{", 
          RowBox[{
          "2.29`", ",", "2.09`", ",", "2.09`", ",", "120", ",", "130", ",", 
           "170"}], "}"}], ",", 
         RowBox[{"{", 
          RowBox[{
          "2.29`", ",", "2.09`", ",", "2.09`", ",", "120", ",", "130", ",", 
           "175"}], "}"}], ",", 
         RowBox[{"{", 
          RowBox[{
          "2.29`", ",", "2.09`", ",", "2.09`", ",", "120", ",", "130", ",", 
           "180"}], "}"}], ",", 
         RowBox[{"{", 
          RowBox[{
          "2.29`", ",", "2.09`", ",", "2.09`", ",", "120", ",", "130", ",", 
           "185"}], "}"}], ",", 
         RowBox[{"{", 
          RowBox[{
          "2.29`", ",", "2.09`", ",", "2.09`", ",", "120", ",", "130", ",", 
           "190"}], "}"}]}], "}"}]}], "}"}], ",", 
     RowBox[{"{", 
      RowBox[{
       RowBox[{"{", 
        RowBox[{
         RowBox[{"{", 
          RowBox[{
          "2.29`", ",", "2.09`", ",", "2.09`", ",", "125", ",", "115", ",", 
           "170"}], "}"}], ",", 
         RowBox[{"{", 
          RowBox[{
          "2.29`", ",", "2.09`", ",", "2.09`", ",", "125", ",", "115", ",", 
           "175"}], "}"}], ",", 
         RowBox[{"{", 
          RowBox[{
          "2.29`", ",", "2.09`", ",", "2.09`", ",", "125", ",", "115", ",", 
           "180"}], "}"}], ",", 
         RowBox[{"{", 
          RowBox[{
          "2.29`", ",", "2.09`", ",", "2.09`", ",", "125", ",", "115", ",", 
           "185"}], "}"}], ",", 
         RowBox[{"{", 
          RowBox[{
          "2.29`", ",", "2.09`", ",", "2.09`", ",", "125", ",", "115", ",", 
           "190"}], "}"}]}], "}"}], ",", 
       RowBox[{"{", 
        RowBox[{
         RowBox[{"{", 
          RowBox[{
          "2.29`", ",", "2.09`", ",", "2.09`", ",", "125", ",", "120", ",", 
           "170"}], "}"}], ",", 
         RowBox[{"{", 
          RowBox[{
          "2.29`", ",", "2.09`", ",", "2.09`", ",", "125", ",", "120", ",", 
           "175"}], "}"}], ",", 
         RowBox[{"{", 
          RowBox[{
          "2.29`", ",", "2.09`", ",", "2.09`", ",", "125", ",", "120", ",", 
           "180"}], "}"}], ",", 
         RowBox[{"{", 
          RowBox[{
          "2.29`", ",", "2.09`", ",", "2.09`", ",", "125", ",", "120", ",", 
           "185"}], "}"}], ",", 
         RowBox[{"{", 
          RowBox[{
          "2.29`", ",", "2.09`", ",", "2.09`", ",", "125", ",", "120", ",", 
           "190"}], "}"}]}], "}"}], ",", 
       RowBox[{"{", 
        RowBox[{
         RowBox[{"{", 
          RowBox[{
          "2.29`", ",", "2.09`", ",", "2.09`", ",", "125", ",", "125", ",", 
           "170"}], "}"}], ",", 
         RowBox[{"{", 
          RowBox[{
          "2.29`", ",", "2.09`", ",", "2.09`", ",", "125", ",", "125", ",", 
           "175"}], "}"}], ",", 
         RowBox[{"{", 
          RowBox[{
          "2.29`", ",", "2.09`", ",", "2.09`", ",", "125", ",", "125", ",", 
           "180"}], "}"}], ",", 
         RowBox[{"{", 
          RowBox[{
          "2.29`", ",", "2.09`", ",", "2.09`", ",", "125", ",", "125", ",", 
           "185"}], "}"}], ",", 
         RowBox[{"{", 
          RowBox[{
          "2.29`", ",", "2.09`", ",", "2.09`", ",", "125", ",", "125", ",", 
           "190"}], "}"}]}], "}"}], ",", 
       RowBox[{"{", 
        RowBox[{
         RowBox[{"{", 
          RowBox[{
          "2.29`", ",", "2.09`", ",", "2.09`", ",", "125", ",", "130", ",", 
           "170"}], "}"}], ",", 
         RowBox[{"{", 
          RowBox[{
          "2.29`", ",", "2.09`", ",", "2.09`", ",", "125", ",", "130", ",", 
           "175"}], "}"}], ",", 
         RowBox[{"{", 
          RowBox[{
          "2.29`", ",", "2.09`", ",", "2.09`", ",", "125", ",", "130", ",", 
           "180"}], "}"}], ",", 
         RowBox[{"{", 
          RowBox[{
          "2.29`", ",", "2.09`", ",", "2.09`", ",", "125", ",", "130", ",", 
           "185"}], "}"}], ",", 
         RowBox[{"{", 
          RowBox[{
          "2.29`", ",", "2.09`", ",", "2.09`", ",", "125", ",", "130", ",", 
           "190"}], "}"}]}], "}"}]}], "}"}], ",", 
     RowBox[{"{", 
      RowBox[{
       RowBox[{"{", 
        RowBox[{
         RowBox[{"{", 
          RowBox[{
          "2.29`", ",", "2.09`", ",", "2.09`", ",", "130", ",", "115", ",", 
           "170"}], "}"}], ",", 
         RowBox[{"{", 
          RowBox[{
          "2.29`", ",", "2.09`", ",", "2.09`", ",", "130", ",", "115", ",", 
           "175"}], "}"}], ",", 
         RowBox[{"{", 
          RowBox[{
          "2.29`", ",", "2.09`", ",", "2.09`", ",", "130", ",", "115", ",", 
           "180"}], "}"}], ",", 
         RowBox[{"{", 
          RowBox[{
          "2.29`", ",", "2.09`", ",", "2.09`", ",", "130", ",", "115", ",", 
           "185"}], "}"}], ",", 
         RowBox[{"{", 
          RowBox[{
          "2.29`", ",", "2.09`", ",", "2.09`", ",", "130", ",", "115", ",", 
           "190"}], "}"}]}], "}"}], ",", 
       RowBox[{"{", 
        RowBox[{
         RowBox[{"{", 
          RowBox[{
          "2.29`", ",", "2.09`", ",", "2.09`", ",", "130", ",", "120", ",", 
           "170"}], "}"}], ",", 
         RowBox[{"{", 
          RowBox[{
          "2.29`", ",", "2.09`", ",", "2.09`", ",", "130", ",", "120", ",", 
           "175"}], "}"}], ",", 
         RowBox[{"{", 
          RowBox[{
          "2.29`", ",", "2.09`", ",", "2.09`", ",", "130", ",", "120", ",", 
           "180"}], "}"}], ",", 
         RowBox[{"{", 
          RowBox[{
          "2.29`", ",", "2.09`", ",", "2.09`", ",", "130", ",", "120", ",", 
           "185"}], "}"}], ",", 
         RowBox[{"{", 
          RowBox[{
          "2.29`", ",", "2.09`", ",", "2.09`", ",", "130", ",", "120", ",", 
           "190"}], "}"}]}], "}"}], ",", 
       RowBox[{"{", 
        RowBox[{
         RowBox[{"{", 
          RowBox[{
          "2.29`", ",", "2.09`", ",", "2.09`", ",", "130", ",", "125", ",", 
           "170"}], "}"}], ",", 
         RowBox[{"{", 
          RowBox[{
          "2.29`", ",", "2.09`", ",", "2.09`", ",", "130", ",", "125", ",", 
           "175"}], "}"}], ",", 
         RowBox[{"{", 
          RowBox[{
          "2.29`", ",", "2.09`", ",", "2.09`", ",", "130", ",", "125", ",", 
           "180"}], "}"}], ",", 
         RowBox[{"{", 
          RowBox[{
          "2.29`", ",", "2.09`", ",", "2.09`", ",", "130", ",", "125", ",", 
           "185"}], "}"}], ",", 
         RowBox[{"{", 
          RowBox[{
          "2.29`", ",", "2.09`", ",", "2.09`", ",", "130", ",", "125", ",", 
           "190"}], "}"}]}], "}"}], ",", 
       RowBox[{"{", 
        RowBox[{
         RowBox[{"{", 
          RowBox[{
          "2.29`", ",", "2.09`", ",", "2.09`", ",", "130", ",", "130", ",", 
           "170"}], "}"}], ",", 
         RowBox[{"{", 
          RowBox[{
          "2.29`", ",", "2.09`", ",", "2.09`", ",", "130", ",", "130", ",", 
           "175"}], "}"}], ",", 
         RowBox[{"{", 
          RowBox[{
          "2.29`", ",", "2.09`", ",", "2.09`", ",", "130", ",", "130", ",", 
           "180"}], "}"}], ",", 
         RowBox[{"{", 
          RowBox[{
          "2.29`", ",", "2.09`", ",", "2.09`", ",", "130", ",", "130", ",", 
           "185"}], "}"}], ",", 
         RowBox[{"{", 
          RowBox[{
          "2.29`", ",", "2.09`", ",", "2.09`", ",", "130", ",", "130", ",", 
           "190"}], "}"}]}], "}"}]}], "}"}]}], "}"}], ",", 
   RowBox[{"{", 
    RowBox[{
     RowBox[{"{", 
      RowBox[{
       RowBox[{"{", 
        RowBox[{
         RowBox[{"{", 
          RowBox[{
          "2.29`", ",", "2.09`", ",", "2.18`", ",", "115", ",", "115", ",", 
           "170"}], "}"}], ",", 
         RowBox[{"{", 
          RowBox[{
          "2.29`", ",", "2.09`", ",", "2.18`", ",", "115", ",", "115", ",", 
           "175"}], "}"}], ",", 
         RowBox[{"{", 
          RowBox[{
          "2.29`", ",", "2.09`", ",", "2.18`", ",", "115", ",", "115", ",", 
           "180"}], "}"}], ",", 
         RowBox[{"{", 
          RowBox[{
          "2.29`", ",", "2.09`", ",", "2.18`", ",", "115", ",", "115", ",", 
           "185"}], "}"}], ",", 
         RowBox[{"{", 
          RowBox[{
          "2.29`", ",", "2.09`", ",", "2.18`", ",", "115", ",", "115", ",", 
           "190"}], "}"}]}], "}"}], ",", 
       RowBox[{"{", 
        RowBox[{
         RowBox[{"{", 
          RowBox[{
          "2.29`", ",", "2.09`", ",", "2.18`", ",", "115", ",", "120", ",", 
           "170"}], "}"}], ",", 
         RowBox[{"{", 
          RowBox[{
          "2.29`", ",", "2.09`", ",", "2.18`", ",", "115", ",", "120", ",", 
           "175"}], "}"}], ",", 
         RowBox[{"{", 
          RowBox[{
          "2.29`", ",", "2.09`", ",", "2.18`", ",", "115", ",", "120", ",", 
           "180"}], "}"}], ",", 
         RowBox[{"{", 
          RowBox[{
          "2.29`", ",", "2.09`", ",", "2.18`", ",", "115", ",", "120", ",", 
           "185"}], "}"}], ",", 
         RowBox[{"{", 
          RowBox[{
          "2.29`", ",", "2.09`", ",", "2.18`", ",", "115", ",", "120", ",", 
           "190"}], "}"}]}], "}"}], ",", 
       RowBox[{"{", 
        RowBox[{
         RowBox[{"{", 
          RowBox[{
          "2.29`", ",", "2.09`", ",", "2.18`", ",", "115", ",", "125", ",", 
           "170"}], "}"}], ",", 
         RowBox[{"{", 
          RowBox[{
          "2.29`", ",", "2.09`", ",", "2.18`", ",", "115", ",", "125", ",", 
           "175"}], "}"}], ",", 
         RowBox[{"{", 
          RowBox[{
          "2.29`", ",", "2.09`", ",", "2.18`", ",", "115", ",", "125", ",", 
           "180"}], "}"}], ",", 
         RowBox[{"{", 
          RowBox[{
          "2.29`", ",", "2.09`", ",", "2.18`", ",", "115", ",", "125", ",", 
           "185"}], "}"}], ",", 
         RowBox[{"{", 
          RowBox[{
          "2.29`", ",", "2.09`", ",", "2.18`", ",", "115", ",", "125", ",", 
           "190"}], "}"}]}], "}"}], ",", 
       RowBox[{"{", 
        RowBox[{
         RowBox[{"{", 
          RowBox[{
          "2.29`", ",", "2.09`", ",", "2.18`", ",", "115", ",", "130", ",", 
           "170"}], "}"}], ",", 
         RowBox[{"{", 
          RowBox[{
          "2.29`", ",", "2.09`", ",", "2.18`", ",", "115", ",", "130", ",", 
           "175"}], "}"}], ",", 
         RowBox[{"{", 
          RowBox[{
          "2.29`", ",", "2.09`", ",", "2.18`", ",", "115", ",", "130", ",", 
           "180"}], "}"}], ",", 
         RowBox[{"{", 
          RowBox[{
          "2.29`", ",", "2.09`", ",", "2.18`", ",", "115", ",", "130", ",", 
           "185"}], "}"}], ",", 
         RowBox[{"{", 
          RowBox[{
          "2.29`", ",", "2.09`", ",", "2.18`", ",", "115", ",", "130", ",", 
           "190"}], "}"}]}], "}"}]}], "}"}], ",", 
     RowBox[{"{", 
      RowBox[{
       RowBox[{"{", 
        RowBox[{
         RowBox[{"{", 
          RowBox[{
          "2.29`", ",", "2.09`", ",", "2.18`", ",", "120", ",", "115", ",", 
           "170"}], "}"}], ",", 
         RowBox[{"{", 
          RowBox[{
          "2.29`", ",", "2.09`", ",", "2.18`", ",", "120", ",", "115", ",", 
           "175"}], "}"}], ",", 
         RowBox[{"{", 
          RowBox[{
          "2.29`", ",", "2.09`", ",", "2.18`", ",", "120", ",", "115", ",", 
           "180"}], "}"}], ",", 
         RowBox[{"{", 
          RowBox[{
          "2.29`", ",", "2.09`", ",", "2.18`", ",", "120", ",", "115", ",", 
           "185"}], "}"}], ",", 
         RowBox[{"{", 
          RowBox[{
          "2.29`", ",", "2.09`", ",", "2.18`", ",", "120", ",", "115", ",", 
           "190"}], "}"}]}], "}"}], ",", 
       RowBox[{"{", 
        RowBox[{
         RowBox[{"{", 
          RowBox[{
          "2.29`", ",", "2.09`", ",", "2.18`", ",", "120", ",", "120", ",", 
           "170"}], "}"}], ",", 
         RowBox[{"{", 
          RowBox[{
          "2.29`", ",", "2.09`", ",", "2.18`", ",", "120", ",", "120", ",", 
           "175"}], "}"}], ",", 
         RowBox[{"{", 
          RowBox[{
          "2.29`", ",", "2.09`", ",", "2.18`", ",", "120", ",", "120", ",", 
           "180"}], "}"}], ",", 
         RowBox[{"{", 
          RowBox[{
          "2.29`", ",", "2.09`", ",", "2.18`", ",", "120", ",", "120", ",", 
           "185"}], "}"}], ",", 
         RowBox[{"{", 
          RowBox[{
          "2.29`", ",", "2.09`", ",", "2.18`", ",", "120", ",", "120", ",", 
           "190"}], "}"}]}], "}"}], ",", 
       RowBox[{"{", 
        RowBox[{
         RowBox[{"{", 
          RowBox[{
          "2.29`", ",", "2.09`", ",", "2.18`", ",", "120", ",", "125", ",", 
           "170"}], "}"}], ",", 
         RowBox[{"{", 
          RowBox[{
          "2.29`", ",", "2.09`", ",", "2.18`", ",", "120", ",", "125", ",", 
           "175"}], "}"}], ",", 
         RowBox[{"{", 
          RowBox[{
          "2.29`", ",", "2.09`", ",", "2.18`", ",", "120", ",", "125", ",", 
           "180"}], "}"}], ",", 
         RowBox[{"{", 
          RowBox[{
          "2.29`", ",", "2.09`", ",", "2.18`", ",", "120", ",", "125", ",", 
           "185"}], "}"}], ",", 
         RowBox[{"{", 
          RowBox[{
          "2.29`", ",", "2.09`", ",", "2.18`", ",", "120", ",", "125", ",", 
           "190"}], "}"}]}], "}"}], ",", 
       RowBox[{"{", 
        RowBox[{
         RowBox[{"{", 
          RowBox[{
          "2.29`", ",", "2.09`", ",", "2.18`", ",", "120", ",", "130", ",", 
           "170"}], "}"}], ",", 
         RowBox[{"{", 
          RowBox[{
          "2.29`", ",", "2.09`", ",", "2.18`", ",", "120", ",", "130", ",", 
           "175"}], "}"}], ",", 
         RowBox[{"{", 
          RowBox[{
          "2.29`", ",", "2.09`", ",", "2.18`", ",", "120", ",", "130", ",", 
           "180"}], "}"}], ",", 
         RowBox[{"{", 
          RowBox[{
          "2.29`", ",", "2.09`", ",", "2.18`", ",", "120", ",", "130", ",", 
           "185"}], "}"}], ",", 
         RowBox[{"{", 
          RowBox[{
          "2.29`", ",", "2.09`", ",", "2.18`", ",", "120", ",", "130", ",", 
           "190"}], "}"}]}], "}"}]}], "}"}], ",", 
     RowBox[{"{", 
      RowBox[{
       RowBox[{"{", 
        RowBox[{
         RowBox[{"{", 
          RowBox[{
          "2.29`", ",", "2.09`", ",", "2.18`", ",", "125", ",", "115", ",", 
           "170"}], "}"}], ",", 
         RowBox[{"{", 
          RowBox[{
          "2.29`", ",", "2.09`", ",", "2.18`", ",", "125", ",", "115", ",", 
           "175"}], "}"}], ",", 
         RowBox[{"{", 
          RowBox[{
          "2.29`", ",", "2.09`", ",", "2.18`", ",", "125", ",", "115", ",", 
           "180"}], "}"}], ",", 
         RowBox[{"{", 
          RowBox[{
          "2.29`", ",", "2.09`", ",", "2.18`", ",", "125", ",", "115", ",", 
           "185"}], "}"}], ",", 
         RowBox[{"{", 
          RowBox[{
          "2.29`", ",", "2.09`", ",", "2.18`", ",", "125", ",", "115", ",", 
           "190"}], "}"}]}], "}"}], ",", 
       RowBox[{"{", 
        RowBox[{
         RowBox[{"{", 
          RowBox[{
          "2.29`", ",", "2.09`", ",", "2.18`", ",", "125", ",", "120", ",", 
           "170"}], "}"}], ",", 
         RowBox[{"{", 
          RowBox[{
          "2.29`", ",", "2.09`", ",", "2.18`", ",", "125", ",", "120", ",", 
           "175"}], "}"}], ",", 
         RowBox[{"{", 
          RowBox[{
          "2.29`", ",", "2.09`", ",", "2.18`", ",", "125", ",", "120", ",", 
           "180"}], "}"}], ",", 
         RowBox[{"{", 
          RowBox[{
          "2.29`", ",", "2.09`", ",", "2.18`", ",", "125", ",", "120", ",", 
           "185"}], "}"}], ",", 
         RowBox[{"{", 
          RowBox[{
          "2.29`", ",", "2.09`", ",", "2.18`", ",", "125", ",", "120", ",", 
           "190"}], "}"}]}], "}"}], ",", 
       RowBox[{"{", 
        RowBox[{
         RowBox[{"{", 
          RowBox[{
          "2.29`", ",", "2.09`", ",", "2.18`", ",", "125", ",", "125", ",", 
           "170"}], "}"}], ",", 
         RowBox[{"{", 
          RowBox[{
          "2.29`", ",", "2.09`", ",", "2.18`", ",", "125", ",", "125", ",", 
           "175"}], "}"}], ",", 
         RowBox[{"{", 
          RowBox[{
          "2.29`", ",", "2.09`", ",", "2.18`", ",", "125", ",", "125", ",", 
           "180"}], "}"}], ",", 
         RowBox[{"{", 
          RowBox[{
          "2.29`", ",", "2.09`", ",", "2.18`", ",", "125", ",", "125", ",", 
           "185"}], "}"}], ",", 
         RowBox[{"{", 
          RowBox[{
          "2.29`", ",", "2.09`", ",", "2.18`", ",", "125", ",", "125", ",", 
           "190"}], "}"}]}], "}"}], ",", 
       RowBox[{"{", 
        RowBox[{
         RowBox[{"{", 
          RowBox[{
          "2.29`", ",", "2.09`", ",", "2.18`", ",", "125", ",", "130", ",", 
           "170"}], "}"}], ",", 
         RowBox[{"{", 
          RowBox[{
          "2.29`", ",", "2.09`", ",", "2.18`", ",", "125", ",", "130", ",", 
           "175"}], "}"}], ",", 
         RowBox[{"{", 
          RowBox[{
          "2.29`", ",", "2.09`", ",", "2.18`", ",", "125", ",", "130", ",", 
           "180"}], "}"}], ",", 
         RowBox[{"{", 
          RowBox[{
          "2.29`", ",", "2.09`", ",", "2.18`", ",", "125", ",", "130", ",", 
           "185"}], "}"}], ",", 
         RowBox[{"{", 
          RowBox[{
          "2.29`", ",", "2.09`", ",", "2.18`", ",", "125", ",", "130", ",", 
           "190"}], "}"}]}], "}"}]}], "}"}], ",", 
     RowBox[{"{", 
      RowBox[{
       RowBox[{"{", 
        RowBox[{
         RowBox[{"{", 
          RowBox[{
          "2.29`", ",", "2.09`", ",", "2.18`", ",", "130", ",", "115", ",", 
           "170"}], "}"}], ",", 
         RowBox[{"{", 
          RowBox[{
          "2.29`", ",", "2.09`", ",", "2.18`", ",", "130", ",", "115", ",", 
           "175"}], "}"}], ",", 
         RowBox[{"{", 
          RowBox[{
          "2.29`", ",", "2.09`", ",", "2.18`", ",", "130", ",", "115", ",", 
           "180"}], "}"}], ",", 
         RowBox[{"{", 
          RowBox[{
          "2.29`", ",", "2.09`", ",", "2.18`", ",", "130", ",", "115", ",", 
           "185"}], "}"}], ",", 
         RowBox[{"{", 
          RowBox[{
          "2.29`", ",", "2.09`", ",", "2.18`", ",", "130", ",", "115", ",", 
           "190"}], "}"}]}], "}"}], ",", 
       RowBox[{"{", 
        RowBox[{
         RowBox[{"{", 
          RowBox[{
          "2.29`", ",", "2.09`", ",", "2.18`", ",", "130", ",", "120", ",", 
           "170"}], "}"}], ",", 
         RowBox[{"{", 
          RowBox[{
          "2.29`", ",", "2.09`", ",", "2.18`", ",", "130", ",", "120", ",", 
           "175"}], "}"}], ",", 
         RowBox[{"{", 
          RowBox[{
          "2.29`", ",", "2.09`", ",", "2.18`", ",", "130", ",", "120", ",", 
           "180"}], "}"}], ",", 
         RowBox[{"{", 
          RowBox[{
          "2.29`", ",", "2.09`", ",", "2.18`", ",", "130", ",", "120", ",", 
           "185"}], "}"}], ",", 
         RowBox[{"{", 
          RowBox[{
          "2.29`", ",", "2.09`", ",", "2.18`", ",", "130", ",", "120", ",", 
           "190"}], "}"}]}], "}"}], ",", 
       RowBox[{"{", 
        RowBox[{
         RowBox[{"{", 
          RowBox[{
          "2.29`", ",", "2.09`", ",", "2.18`", ",", "130", ",", "125", ",", 
           "170"}], "}"}], ",", 
         RowBox[{"{", 
          RowBox[{
          "2.29`", ",", "2.09`", ",", "2.18`", ",", "130", ",", "125", ",", 
           "175"}], "}"}], ",", 
         RowBox[{"{", 
          RowBox[{
          "2.29`", ",", "2.09`", ",", "2.18`", ",", "130", ",", "125", ",", 
           "180"}], "}"}], ",", 
         RowBox[{"{", 
          RowBox[{
          "2.29`", ",", "2.09`", ",", "2.18`", ",", "130", ",", "125", ",", 
           "185"}], "}"}], ",", 
         RowBox[{"{", 
          RowBox[{
          "2.29`", ",", "2.09`", ",", "2.18`", ",", "130", ",", "125", ",", 
           "190"}], "}"}]}], "}"}], ",", 
       RowBox[{"{", 
        RowBox[{
         RowBox[{"{", 
          RowBox[{
          "2.29`", ",", "2.09`", ",", "2.18`", ",", "130", ",", "130", ",", 
           "170"}], "}"}], ",", 
         RowBox[{"{", 
          RowBox[{
          "2.29`", ",", "2.09`", ",", "2.18`", ",", "130", ",", "130", ",", 
           "175"}], "}"}], ",", 
         RowBox[{"{", 
          RowBox[{
          "2.29`", ",", "2.09`", ",", "2.18`", ",", "130", ",", "130", ",", 
           "180"}], "}"}], ",", 
         RowBox[{"{", 
          RowBox[{
          "2.29`", ",", "2.09`", ",", "2.18`", ",", "130", ",", "130", ",", 
           "185"}], "}"}], ",", 
         RowBox[{"{", 
          RowBox[{
          "2.29`", ",", "2.09`", ",", "2.18`", ",", "130", ",", "130", ",", 
           "190"}], "}"}]}], "}"}]}], "}"}]}], "}"}], ",", 
   RowBox[{"{", 
    RowBox[{
     RowBox[{"{", 
      RowBox[{
       RowBox[{"{", 
        RowBox[{
         RowBox[{"{", 
          RowBox[{
          "2.29`", ",", "2.18`", ",", "2.`", ",", "115", ",", "115", ",", 
           "170"}], "}"}], ",", 
         RowBox[{"{", 
          RowBox[{
          "2.29`", ",", "2.18`", ",", "2.`", ",", "115", ",", "115", ",", 
           "175"}], "}"}], ",", 
         RowBox[{"{", 
          RowBox[{
          "2.29`", ",", "2.18`", ",", "2.`", ",", "115", ",", "115", ",", 
           "180"}], "}"}], ",", 
         RowBox[{"{", 
          RowBox[{
          "2.29`", ",", "2.18`", ",", "2.`", ",", "115", ",", "115", ",", 
           "185"}], "}"}], ",", 
         RowBox[{"{", 
          RowBox[{
          "2.29`", ",", "2.18`", ",", "2.`", ",", "115", ",", "115", ",", 
           "190"}], "}"}]}], "}"}], ",", 
       RowBox[{"{", 
        RowBox[{
         RowBox[{"{", 
          RowBox[{
          "2.29`", ",", "2.18`", ",", "2.`", ",", "115", ",", "120", ",", 
           "170"}], "}"}], ",", 
         RowBox[{"{", 
          RowBox[{
          "2.29`", ",", "2.18`", ",", "2.`", ",", "115", ",", "120", ",", 
           "175"}], "}"}], ",", 
         RowBox[{"{", 
          RowBox[{
          "2.29`", ",", "2.18`", ",", "2.`", ",", "115", ",", "120", ",", 
           "180"}], "}"}], ",", 
         RowBox[{"{", 
          RowBox[{
          "2.29`", ",", "2.18`", ",", "2.`", ",", "115", ",", "120", ",", 
           "185"}], "}"}], ",", 
         RowBox[{"{", 
          RowBox[{
          "2.29`", ",", "2.18`", ",", "2.`", ",", "115", ",", "120", ",", 
           "190"}], "}"}]}], "}"}], ",", 
       RowBox[{"{", 
        RowBox[{
         RowBox[{"{", 
          RowBox[{
          "2.29`", ",", "2.18`", ",", "2.`", ",", "115", ",", "125", ",", 
           "170"}], "}"}], ",", 
         RowBox[{"{", 
          RowBox[{
          "2.29`", ",", "2.18`", ",", "2.`", ",", "115", ",", "125", ",", 
           "175"}], "}"}], ",", 
         RowBox[{"{", 
          RowBox[{
          "2.29`", ",", "2.18`", ",", "2.`", ",", "115", ",", "125", ",", 
           "180"}], "}"}], ",", 
         RowBox[{"{", 
          RowBox[{
          "2.29`", ",", "2.18`", ",", "2.`", ",", "115", ",", "125", ",", 
           "185"}], "}"}], ",", 
         RowBox[{"{", 
          RowBox[{
          "2.29`", ",", "2.18`", ",", "2.`", ",", "115", ",", "125", ",", 
           "190"}], "}"}]}], "}"}], ",", 
       RowBox[{"{", 
        RowBox[{
         RowBox[{"{", 
          RowBox[{
          "2.29`", ",", "2.18`", ",", "2.`", ",", "115", ",", "130", ",", 
           "170"}], "}"}], ",", 
         RowBox[{"{", 
          RowBox[{
          "2.29`", ",", "2.18`", ",", "2.`", ",", "115", ",", "130", ",", 
           "175"}], "}"}], ",", 
         RowBox[{"{", 
          RowBox[{
          "2.29`", ",", "2.18`", ",", "2.`", ",", "115", ",", "130", ",", 
           "180"}], "}"}], ",", 
         RowBox[{"{", 
          RowBox[{
          "2.29`", ",", "2.18`", ",", "2.`", ",", "115", ",", "130", ",", 
           "185"}], "}"}], ",", 
         RowBox[{"{", 
          RowBox[{
          "2.29`", ",", "2.18`", ",", "2.`", ",", "115", ",", "130", ",", 
           "190"}], "}"}]}], "}"}]}], "}"}], ",", 
     RowBox[{"{", 
      RowBox[{
       RowBox[{"{", 
        RowBox[{
         RowBox[{"{", 
          RowBox[{
          "2.29`", ",", "2.18`", ",", "2.`", ",", "120", ",", "115", ",", 
           "170"}], "}"}], ",", 
         RowBox[{"{", 
          RowBox[{
          "2.29`", ",", "2.18`", ",", "2.`", ",", "120", ",", "115", ",", 
           "175"}], "}"}], ",", 
         RowBox[{"{", 
          RowBox[{
          "2.29`", ",", "2.18`", ",", "2.`", ",", "120", ",", "115", ",", 
           "180"}], "}"}], ",", 
         RowBox[{"{", 
          RowBox[{
          "2.29`", ",", "2.18`", ",", "2.`", ",", "120", ",", "115", ",", 
           "185"}], "}"}], ",", 
         RowBox[{"{", 
          RowBox[{
          "2.29`", ",", "2.18`", ",", "2.`", ",", "120", ",", "115", ",", 
           "190"}], "}"}]}], "}"}], ",", 
       RowBox[{"{", 
        RowBox[{
         RowBox[{"{", 
          RowBox[{
          "2.29`", ",", "2.18`", ",", "2.`", ",", "120", ",", "120", ",", 
           "170"}], "}"}], ",", 
         RowBox[{"{", 
          RowBox[{
          "2.29`", ",", "2.18`", ",", "2.`", ",", "120", ",", "120", ",", 
           "175"}], "}"}], ",", 
         RowBox[{"{", 
          RowBox[{
          "2.29`", ",", "2.18`", ",", "2.`", ",", "120", ",", "120", ",", 
           "180"}], "}"}], ",", 
         RowBox[{"{", 
          RowBox[{
          "2.29`", ",", "2.18`", ",", "2.`", ",", "120", ",", "120", ",", 
           "185"}], "}"}], ",", 
         RowBox[{"{", 
          RowBox[{
          "2.29`", ",", "2.18`", ",", "2.`", ",", "120", ",", "120", ",", 
           "190"}], "}"}]}], "}"}], ",", 
       RowBox[{"{", 
        RowBox[{
         RowBox[{"{", 
          RowBox[{
          "2.29`", ",", "2.18`", ",", "2.`", ",", "120", ",", "125", ",", 
           "170"}], "}"}], ",", 
         RowBox[{"{", 
          RowBox[{
          "2.29`", ",", "2.18`", ",", "2.`", ",", "120", ",", "125", ",", 
           "175"}], "}"}], ",", 
         RowBox[{"{", 
          RowBox[{
          "2.29`", ",", "2.18`", ",", "2.`", ",", "120", ",", "125", ",", 
           "180"}], "}"}], ",", 
         RowBox[{"{", 
          RowBox[{
          "2.29`", ",", "2.18`", ",", "2.`", ",", "120", ",", "125", ",", 
           "185"}], "}"}], ",", 
         RowBox[{"{", 
          RowBox[{
          "2.29`", ",", "2.18`", ",", "2.`", ",", "120", ",", "125", ",", 
           "190"}], "}"}]}], "}"}], ",", 
       RowBox[{"{", 
        RowBox[{
         RowBox[{"{", 
          RowBox[{
          "2.29`", ",", "2.18`", ",", "2.`", ",", "120", ",", "130", ",", 
           "170"}], "}"}], ",", 
         RowBox[{"{", 
          RowBox[{
          "2.29`", ",", "2.18`", ",", "2.`", ",", "120", ",", "130", ",", 
           "175"}], "}"}], ",", 
         RowBox[{"{", 
          RowBox[{
          "2.29`", ",", "2.18`", ",", "2.`", ",", "120", ",", "130", ",", 
           "180"}], "}"}], ",", 
         RowBox[{"{", 
          RowBox[{
          "2.29`", ",", "2.18`", ",", "2.`", ",", "120", ",", "130", ",", 
           "185"}], "}"}], ",", 
         RowBox[{"{", 
          RowBox[{
          "2.29`", ",", "2.18`", ",", "2.`", ",", "120", ",", "130", ",", 
           "190"}], "}"}]}], "}"}]}], "}"}], ",", 
     RowBox[{"{", 
      RowBox[{
       RowBox[{"{", 
        RowBox[{
         RowBox[{"{", 
          RowBox[{
          "2.29`", ",", "2.18`", ",", "2.`", ",", "125", ",", "115", ",", 
           "170"}], "}"}], ",", 
         RowBox[{"{", 
          RowBox[{
          "2.29`", ",", "2.18`", ",", "2.`", ",", "125", ",", "115", ",", 
           "175"}], "}"}], ",", 
         RowBox[{"{", 
          RowBox[{
          "2.29`", ",", "2.18`", ",", "2.`", ",", "125", ",", "115", ",", 
           "180"}], "}"}], ",", 
         RowBox[{"{", 
          RowBox[{
          "2.29`", ",", "2.18`", ",", "2.`", ",", "125", ",", "115", ",", 
           "185"}], "}"}], ",", 
         RowBox[{"{", 
          RowBox[{
          "2.29`", ",", "2.18`", ",", "2.`", ",", "125", ",", "115", ",", 
           "190"}], "}"}]}], "}"}], ",", 
       RowBox[{"{", 
        RowBox[{
         RowBox[{"{", 
          RowBox[{
          "2.29`", ",", "2.18`", ",", "2.`", ",", "125", ",", "120", ",", 
           "170"}], "}"}], ",", 
         RowBox[{"{", 
          RowBox[{
          "2.29`", ",", "2.18`", ",", "2.`", ",", "125", ",", "120", ",", 
           "175"}], "}"}], ",", 
         RowBox[{"{", 
          RowBox[{
          "2.29`", ",", "2.18`", ",", "2.`", ",", "125", ",", "120", ",", 
           "180"}], "}"}], ",", 
         RowBox[{"{", 
          RowBox[{
          "2.29`", ",", "2.18`", ",", "2.`", ",", "125", ",", "120", ",", 
           "185"}], "}"}], ",", 
         RowBox[{"{", 
          RowBox[{
          "2.29`", ",", "2.18`", ",", "2.`", ",", "125", ",", "120", ",", 
           "190"}], "}"}]}], "}"}], ",", 
       RowBox[{"{", 
        RowBox[{
         RowBox[{"{", 
          RowBox[{
          "2.29`", ",", "2.18`", ",", "2.`", ",", "125", ",", "125", ",", 
           "170"}], "}"}], ",", 
         RowBox[{"{", 
          RowBox[{
          "2.29`", ",", "2.18`", ",", "2.`", ",", "125", ",", "125", ",", 
           "175"}], "}"}], ",", 
         RowBox[{"{", 
          RowBox[{
          "2.29`", ",", "2.18`", ",", "2.`", ",", "125", ",", "125", ",", 
           "180"}], "}"}], ",", 
         RowBox[{"{", 
          RowBox[{
          "2.29`", ",", "2.18`", ",", "2.`", ",", "125", ",", "125", ",", 
           "185"}], "}"}], ",", 
         RowBox[{"{", 
          RowBox[{
          "2.29`", ",", "2.18`", ",", "2.`", ",", "125", ",", "125", ",", 
           "190"}], "}"}]}], "}"}], ",", 
       RowBox[{"{", 
        RowBox[{
         RowBox[{"{", 
          RowBox[{
          "2.29`", ",", "2.18`", ",", "2.`", ",", "125", ",", "130", ",", 
           "170"}], "}"}], ",", 
         RowBox[{"{", 
          RowBox[{
          "2.29`", ",", "2.18`", ",", "2.`", ",", "125", ",", "130", ",", 
           "175"}], "}"}], ",", 
         RowBox[{"{", 
          RowBox[{
          "2.29`", ",", "2.18`", ",", "2.`", ",", "125", ",", "130", ",", 
           "180"}], "}"}], ",", 
         RowBox[{"{", 
          RowBox[{
          "2.29`", ",", "2.18`", ",", "2.`", ",", "125", ",", "130", ",", 
           "185"}], "}"}], ",", 
         RowBox[{"{", 
          RowBox[{
          "2.29`", ",", "2.18`", ",", "2.`", ",", "125", ",", "130", ",", 
           "190"}], "}"}]}], "}"}]}], "}"}], ",", 
     RowBox[{"{", 
      RowBox[{
       RowBox[{"{", 
        RowBox[{
         RowBox[{"{", 
          RowBox[{
          "2.29`", ",", "2.18`", ",", "2.`", ",", "130", ",", "115", ",", 
           "170"}], "}"}], ",", 
         RowBox[{"{", 
          RowBox[{
          "2.29`", ",", "2.18`", ",", "2.`", ",", "130", ",", "115", ",", 
           "175"}], "}"}], ",", 
         RowBox[{"{", 
          RowBox[{
          "2.29`", ",", "2.18`", ",", "2.`", ",", "130", ",", "115", ",", 
           "180"}], "}"}], ",", 
         RowBox[{"{", 
          RowBox[{
          "2.29`", ",", "2.18`", ",", "2.`", ",", "130", ",", "115", ",", 
           "185"}], "}"}], ",", 
         RowBox[{"{", 
          RowBox[{
          "2.29`", ",", "2.18`", ",", "2.`", ",", "130", ",", "115", ",", 
           "190"}], "}"}]}], "}"}], ",", 
       RowBox[{"{", 
        RowBox[{
         RowBox[{"{", 
          RowBox[{
          "2.29`", ",", "2.18`", ",", "2.`", ",", "130", ",", "120", ",", 
           "170"}], "}"}], ",", 
         RowBox[{"{", 
          RowBox[{
          "2.29`", ",", "2.18`", ",", "2.`", ",", "130", ",", "120", ",", 
           "175"}], "}"}], ",", 
         RowBox[{"{", 
          RowBox[{
          "2.29`", ",", "2.18`", ",", "2.`", ",", "130", ",", "120", ",", 
           "180"}], "}"}], ",", 
         RowBox[{"{", 
          RowBox[{
          "2.29`", ",", "2.18`", ",", "2.`", ",", "130", ",", "120", ",", 
           "185"}], "}"}], ",", 
         RowBox[{"{", 
          RowBox[{
          "2.29`", ",", "2.18`", ",", "2.`", ",", "130", ",", "120", ",", 
           "190"}], "}"}]}], "}"}], ",", 
       RowBox[{"{", 
        RowBox[{
         RowBox[{"{", 
          RowBox[{
          "2.29`", ",", "2.18`", ",", "2.`", ",", "130", ",", "125", ",", 
           "170"}], "}"}], ",", 
         RowBox[{"{", 
          RowBox[{
          "2.29`", ",", "2.18`", ",", "2.`", ",", "130", ",", "125", ",", 
           "175"}], "}"}], ",", 
         RowBox[{"{", 
          RowBox[{
          "2.29`", ",", "2.18`", ",", "2.`", ",", "130", ",", "125", ",", 
           "180"}], "}"}], ",", 
         RowBox[{"{", 
          RowBox[{
          "2.29`", ",", "2.18`", ",", "2.`", ",", "130", ",", "125", ",", 
           "185"}], "}"}], ",", 
         RowBox[{"{", 
          RowBox[{
          "2.29`", ",", "2.18`", ",", "2.`", ",", "130", ",", "125", ",", 
           "190"}], "}"}]}], "}"}], ",", 
       RowBox[{"{", 
        RowBox[{
         RowBox[{"{", 
          RowBox[{
          "2.29`", ",", "2.18`", ",", "2.`", ",", "130", ",", "130", ",", 
           "170"}], "}"}], ",", 
         RowBox[{"{", 
          RowBox[{
          "2.29`", ",", "2.18`", ",", "2.`", ",", "130", ",", "130", ",", 
           "175"}], "}"}], ",", 
         RowBox[{"{", 
          RowBox[{
          "2.29`", ",", "2.18`", ",", "2.`", ",", "130", ",", "130", ",", 
           "180"}], "}"}], ",", 
         RowBox[{"{", 
          RowBox[{
          "2.29`", ",", "2.18`", ",", "2.`", ",", "130", ",", "130", ",", 
           "185"}], "}"}], ",", 
         RowBox[{"{", 
          RowBox[{
          "2.29`", ",", "2.18`", ",", "2.`", ",", "130", ",", "130", ",", 
           "190"}], "}"}]}], "}"}]}], "}"}]}], "}"}], ",", 
   RowBox[{"{", 
    RowBox[{
     RowBox[{"{", 
      RowBox[{
       RowBox[{"{", 
        RowBox[{
         RowBox[{"{", 
          RowBox[{
          "2.29`", ",", "2.18`", ",", "2.09`", ",", "115", ",", "115", ",", 
           "170"}], "}"}], ",", 
         RowBox[{"{", 
          RowBox[{
          "2.29`", ",", "2.18`", ",", "2.09`", ",", "115", ",", "115", ",", 
           "175"}], "}"}], ",", 
         RowBox[{"{", 
          RowBox[{
          "2.29`", ",", "2.18`", ",", "2.09`", ",", "115", ",", "115", ",", 
           "180"}], "}"}], ",", 
         RowBox[{"{", 
          RowBox[{
          "2.29`", ",", "2.18`", ",", "2.09`", ",", "115", ",", "115", ",", 
           "185"}], "}"}], ",", 
         RowBox[{"{", 
          RowBox[{
          "2.29`", ",", "2.18`", ",", "2.09`", ",", "115", ",", "115", ",", 
           "190"}], "}"}]}], "}"}], ",", 
       RowBox[{"{", 
        RowBox[{
         RowBox[{"{", 
          RowBox[{
          "2.29`", ",", "2.18`", ",", "2.09`", ",", "115", ",", "120", ",", 
           "170"}], "}"}], ",", 
         RowBox[{"{", 
          RowBox[{
          "2.29`", ",", "2.18`", ",", "2.09`", ",", "115", ",", "120", ",", 
           "175"}], "}"}], ",", 
         RowBox[{"{", 
          RowBox[{
          "2.29`", ",", "2.18`", ",", "2.09`", ",", "115", ",", "120", ",", 
           "180"}], "}"}], ",", 
         RowBox[{"{", 
          RowBox[{
          "2.29`", ",", "2.18`", ",", "2.09`", ",", "115", ",", "120", ",", 
           "185"}], "}"}], ",", 
         RowBox[{"{", 
          RowBox[{
          "2.29`", ",", "2.18`", ",", "2.09`", ",", "115", ",", "120", ",", 
           "190"}], "}"}]}], "}"}], ",", 
       RowBox[{"{", 
        RowBox[{
         RowBox[{"{", 
          RowBox[{
          "2.29`", ",", "2.18`", ",", "2.09`", ",", "115", ",", "125", ",", 
           "170"}], "}"}], ",", 
         RowBox[{"{", 
          RowBox[{
          "2.29`", ",", "2.18`", ",", "2.09`", ",", "115", ",", "125", ",", 
           "175"}], "}"}], ",", 
         RowBox[{"{", 
          RowBox[{
          "2.29`", ",", "2.18`", ",", "2.09`", ",", "115", ",", "125", ",", 
           "180"}], "}"}], ",", 
         RowBox[{"{", 
          RowBox[{
          "2.29`", ",", "2.18`", ",", "2.09`", ",", "115", ",", "125", ",", 
           "185"}], "}"}], ",", 
         RowBox[{"{", 
          RowBox[{
          "2.29`", ",", "2.18`", ",", "2.09`", ",", "115", ",", "125", ",", 
           "190"}], "}"}]}], "}"}], ",", 
       RowBox[{"{", 
        RowBox[{
         RowBox[{"{", 
          RowBox[{
          "2.29`", ",", "2.18`", ",", "2.09`", ",", "115", ",", "130", ",", 
           "170"}], "}"}], ",", 
         RowBox[{"{", 
          RowBox[{
          "2.29`", ",", "2.18`", ",", "2.09`", ",", "115", ",", "130", ",", 
           "175"}], "}"}], ",", 
         RowBox[{"{", 
          RowBox[{
          "2.29`", ",", "2.18`", ",", "2.09`", ",", "115", ",", "130", ",", 
           "180"}], "}"}], ",", 
         RowBox[{"{", 
          RowBox[{
          "2.29`", ",", "2.18`", ",", "2.09`", ",", "115", ",", "130", ",", 
           "185"}], "}"}], ",", 
         RowBox[{"{", 
          RowBox[{
          "2.29`", ",", "2.18`", ",", "2.09`", ",", "115", ",", "130", ",", 
           "190"}], "}"}]}], "}"}]}], "}"}], ",", 
     RowBox[{"{", 
      RowBox[{
       RowBox[{"{", 
        RowBox[{
         RowBox[{"{", 
          RowBox[{
          "2.29`", ",", "2.18`", ",", "2.09`", ",", "120", ",", "115", ",", 
           "170"}], "}"}], ",", 
         RowBox[{"{", 
          RowBox[{
          "2.29`", ",", "2.18`", ",", "2.09`", ",", "120", ",", "115", ",", 
           "175"}], "}"}], ",", 
         RowBox[{"{", 
          RowBox[{
          "2.29`", ",", "2.18`", ",", "2.09`", ",", "120", ",", "115", ",", 
           "180"}], "}"}], ",", 
         RowBox[{"{", 
          RowBox[{
          "2.29`", ",", "2.18`", ",", "2.09`", ",", "120", ",", "115", ",", 
           "185"}], "}"}], ",", 
         RowBox[{"{", 
          RowBox[{
          "2.29`", ",", "2.18`", ",", "2.09`", ",", "120", ",", "115", ",", 
           "190"}], "}"}]}], "}"}], ",", 
       RowBox[{"{", 
        RowBox[{
         RowBox[{"{", 
          RowBox[{
          "2.29`", ",", "2.18`", ",", "2.09`", ",", "120", ",", "120", ",", 
           "170"}], "}"}], ",", 
         RowBox[{"{", 
          RowBox[{
          "2.29`", ",", "2.18`", ",", "2.09`", ",", "120", ",", "120", ",", 
           "175"}], "}"}], ",", 
         RowBox[{"{", 
          RowBox[{
          "2.29`", ",", "2.18`", ",", "2.09`", ",", "120", ",", "120", ",", 
           "180"}], "}"}], ",", 
         RowBox[{"{", 
          RowBox[{
          "2.29`", ",", "2.18`", ",", "2.09`", ",", "120", ",", "120", ",", 
           "185"}], "}"}], ",", 
         RowBox[{"{", 
          RowBox[{
          "2.29`", ",", "2.18`", ",", "2.09`", ",", "120", ",", "120", ",", 
           "190"}], "}"}]}], "}"}], ",", 
       RowBox[{"{", 
        RowBox[{
         RowBox[{"{", 
          RowBox[{
          "2.29`", ",", "2.18`", ",", "2.09`", ",", "120", ",", "125", ",", 
           "170"}], "}"}], ",", 
         RowBox[{"{", 
          RowBox[{
          "2.29`", ",", "2.18`", ",", "2.09`", ",", "120", ",", "125", ",", 
           "175"}], "}"}], ",", 
         RowBox[{"{", 
          RowBox[{
          "2.29`", ",", "2.18`", ",", "2.09`", ",", "120", ",", "125", ",", 
           "180"}], "}"}], ",", 
         RowBox[{"{", 
          RowBox[{
          "2.29`", ",", "2.18`", ",", "2.09`", ",", "120", ",", "125", ",", 
           "185"}], "}"}], ",", 
         RowBox[{"{", 
          RowBox[{
          "2.29`", ",", "2.18`", ",", "2.09`", ",", "120", ",", "125", ",", 
           "190"}], "}"}]}], "}"}], ",", 
       RowBox[{"{", 
        RowBox[{
         RowBox[{"{", 
          RowBox[{
          "2.29`", ",", "2.18`", ",", "2.09`", ",", "120", ",", "130", ",", 
           "170"}], "}"}], ",", 
         RowBox[{"{", 
          RowBox[{
          "2.29`", ",", "2.18`", ",", "2.09`", ",", "120", ",", "130", ",", 
           "175"}], "}"}], ",", 
         RowBox[{"{", 
          RowBox[{
          "2.29`", ",", "2.18`", ",", "2.09`", ",", "120", ",", "130", ",", 
           "180"}], "}"}], ",", 
         RowBox[{"{", 
          RowBox[{
          "2.29`", ",", "2.18`", ",", "2.09`", ",", "120", ",", "130", ",", 
           "185"}], "}"}], ",", 
         RowBox[{"{", 
          RowBox[{
          "2.29`", ",", "2.18`", ",", "2.09`", ",", "120", ",", "130", ",", 
           "190"}], "}"}]}], "}"}]}], "}"}], ",", 
     RowBox[{"{", 
      RowBox[{
       RowBox[{"{", 
        RowBox[{
         RowBox[{"{", 
          RowBox[{
          "2.29`", ",", "2.18`", ",", "2.09`", ",", "125", ",", "115", ",", 
           "170"}], "}"}], ",", 
         RowBox[{"{", 
          RowBox[{
          "2.29`", ",", "2.18`", ",", "2.09`", ",", "125", ",", "115", ",", 
           "175"}], "}"}], ",", 
         RowBox[{"{", 
          RowBox[{
          "2.29`", ",", "2.18`", ",", "2.09`", ",", "125", ",", "115", ",", 
           "180"}], "}"}], ",", 
         RowBox[{"{", 
          RowBox[{
          "2.29`", ",", "2.18`", ",", "2.09`", ",", "125", ",", "115", ",", 
           "185"}], "}"}], ",", 
         RowBox[{"{", 
          RowBox[{
          "2.29`", ",", "2.18`", ",", "2.09`", ",", "125", ",", "115", ",", 
           "190"}], "}"}]}], "}"}], ",", 
       RowBox[{"{", 
        RowBox[{
         RowBox[{"{", 
          RowBox[{
          "2.29`", ",", "2.18`", ",", "2.09`", ",", "125", ",", "120", ",", 
           "170"}], "}"}], ",", 
         RowBox[{"{", 
          RowBox[{
          "2.29`", ",", "2.18`", ",", "2.09`", ",", "125", ",", "120", ",", 
           "175"}], "}"}], ",", 
         RowBox[{"{", 
          RowBox[{
          "2.29`", ",", "2.18`", ",", "2.09`", ",", "125", ",", "120", ",", 
           "180"}], "}"}], ",", 
         RowBox[{"{", 
          RowBox[{
          "2.29`", ",", "2.18`", ",", "2.09`", ",", "125", ",", "120", ",", 
           "185"}], "}"}], ",", 
         RowBox[{"{", 
          RowBox[{
          "2.29`", ",", "2.18`", ",", "2.09`", ",", "125", ",", "120", ",", 
           "190"}], "}"}]}], "}"}], ",", 
       RowBox[{"{", 
        RowBox[{
         RowBox[{"{", 
          RowBox[{
          "2.29`", ",", "2.18`", ",", "2.09`", ",", "125", ",", "125", ",", 
           "170"}], "}"}], ",", 
         RowBox[{"{", 
          RowBox[{
          "2.29`", ",", "2.18`", ",", "2.09`", ",", "125", ",", "125", ",", 
           "175"}], "}"}], ",", 
         RowBox[{"{", 
          RowBox[{
          "2.29`", ",", "2.18`", ",", "2.09`", ",", "125", ",", "125", ",", 
           "180"}], "}"}], ",", 
         RowBox[{"{", 
          RowBox[{
          "2.29`", ",", "2.18`", ",", "2.09`", ",", "125", ",", "125", ",", 
           "185"}], "}"}], ",", 
         RowBox[{"{", 
          RowBox[{
          "2.29`", ",", "2.18`", ",", "2.09`", ",", "125", ",", "125", ",", 
           "190"}], "}"}]}], "}"}], ",", 
       RowBox[{"{", 
        RowBox[{
         RowBox[{"{", 
          RowBox[{
          "2.29`", ",", "2.18`", ",", "2.09`", ",", "125", ",", "130", ",", 
           "170"}], "}"}], ",", 
         RowBox[{"{", 
          RowBox[{
          "2.29`", ",", "2.18`", ",", "2.09`", ",", "125", ",", "130", ",", 
           "175"}], "}"}], ",", 
         RowBox[{"{", 
          RowBox[{
          "2.29`", ",", "2.18`", ",", "2.09`", ",", "125", ",", "130", ",", 
           "180"}], "}"}], ",", 
         RowBox[{"{", 
          RowBox[{
          "2.29`", ",", "2.18`", ",", "2.09`", ",", "125", ",", "130", ",", 
           "185"}], "}"}], ",", 
         RowBox[{"{", 
          RowBox[{
          "2.29`", ",", "2.18`", ",", "2.09`", ",", "125", ",", "130", ",", 
           "190"}], "}"}]}], "}"}]}], "}"}], ",", 
     RowBox[{"{", 
      RowBox[{
       RowBox[{"{", 
        RowBox[{
         RowBox[{"{", 
          RowBox[{
          "2.29`", ",", "2.18`", ",", "2.09`", ",", "130", ",", "115", ",", 
           "170"}], "}"}], ",", 
         RowBox[{"{", 
          RowBox[{
          "2.29`", ",", "2.18`", ",", "2.09`", ",", "130", ",", "115", ",", 
           "175"}], "}"}], ",", 
         RowBox[{"{", 
          RowBox[{
          "2.29`", ",", "2.18`", ",", "2.09`", ",", "130", ",", "115", ",", 
           "180"}], "}"}], ",", 
         RowBox[{"{", 
          RowBox[{
          "2.29`", ",", "2.18`", ",", "2.09`", ",", "130", ",", "115", ",", 
           "185"}], "}"}], ",", 
         RowBox[{"{", 
          RowBox[{
          "2.29`", ",", "2.18`", ",", "2.09`", ",", "130", ",", "115", ",", 
           "190"}], "}"}]}], "}"}], ",", 
       RowBox[{"{", 
        RowBox[{
         RowBox[{"{", 
          RowBox[{
          "2.29`", ",", "2.18`", ",", "2.09`", ",", "130", ",", "120", ",", 
           "170"}], "}"}], ",", 
         RowBox[{"{", 
          RowBox[{
          "2.29`", ",", "2.18`", ",", "2.09`", ",", "130", ",", "120", ",", 
           "175"}], "}"}], ",", 
         RowBox[{"{", 
          RowBox[{
          "2.29`", ",", "2.18`", ",", "2.09`", ",", "130", ",", "120", ",", 
           "180"}], "}"}], ",", 
         RowBox[{"{", 
          RowBox[{
          "2.29`", ",", "2.18`", ",", "2.09`", ",", "130", ",", "120", ",", 
           "185"}], "}"}], ",", 
         RowBox[{"{", 
          RowBox[{
          "2.29`", ",", "2.18`", ",", "2.09`", ",", "130", ",", "120", ",", 
           "190"}], "}"}]}], "}"}], ",", 
       RowBox[{"{", 
        RowBox[{
         RowBox[{"{", 
          RowBox[{
          "2.29`", ",", "2.18`", ",", "2.09`", ",", "130", ",", "125", ",", 
           "170"}], "}"}], ",", 
         RowBox[{"{", 
          RowBox[{
          "2.29`", ",", "2.18`", ",", "2.09`", ",", "130", ",", "125", ",", 
           "175"}], "}"}], ",", 
         RowBox[{"{", 
          RowBox[{
          "2.29`", ",", "2.18`", ",", "2.09`", ",", "130", ",", "125", ",", 
           "180"}], "}"}], ",", 
         RowBox[{"{", 
          RowBox[{
          "2.29`", ",", "2.18`", ",", "2.09`", ",", "130", ",", "125", ",", 
           "185"}], "}"}], ",", 
         RowBox[{"{", 
          RowBox[{
          "2.29`", ",", "2.18`", ",", "2.09`", ",", "130", ",", "125", ",", 
           "190"}], "}"}]}], "}"}], ",", 
       RowBox[{"{", 
        RowBox[{
         RowBox[{"{", 
          RowBox[{
          "2.29`", ",", "2.18`", ",", "2.09`", ",", "130", ",", "130", ",", 
           "170"}], "}"}], ",", 
         RowBox[{"{", 
          RowBox[{
          "2.29`", ",", "2.18`", ",", "2.09`", ",", "130", ",", "130", ",", 
           "175"}], "}"}], ",", 
         RowBox[{"{", 
          RowBox[{
          "2.29`", ",", "2.18`", ",", "2.09`", ",", "130", ",", "130", ",", 
           "180"}], "}"}], ",", 
         RowBox[{"{", 
          RowBox[{
          "2.29`", ",", "2.18`", ",", "2.09`", ",", "130", ",", "130", ",", 
           "185"}], "}"}], ",", 
         RowBox[{"{", 
          RowBox[{
          "2.29`", ",", "2.18`", ",", "2.09`", ",", "130", ",", "130", ",", 
           "190"}], "}"}]}], "}"}]}], "}"}]}], "}"}], ",", 
   RowBox[{"{", 
    RowBox[{
     RowBox[{"{", 
      RowBox[{
       RowBox[{"{", 
        RowBox[{
         RowBox[{"{", 
          RowBox[{
          "2.29`", ",", "2.18`", ",", "2.18`", ",", "115", ",", "115", ",", 
           "170"}], "}"}], ",", 
         RowBox[{"{", 
          RowBox[{
          "2.29`", ",", "2.18`", ",", "2.18`", ",", "115", ",", "115", ",", 
           "175"}], "}"}], ",", 
         RowBox[{"{", 
          RowBox[{
          "2.29`", ",", "2.18`", ",", "2.18`", ",", "115", ",", "115", ",", 
           "180"}], "}"}], ",", 
         RowBox[{"{", 
          RowBox[{
          "2.29`", ",", "2.18`", ",", "2.18`", ",", "115", ",", "115", ",", 
           "185"}], "}"}], ",", 
         RowBox[{"{", 
          RowBox[{
          "2.29`", ",", "2.18`", ",", "2.18`", ",", "115", ",", "115", ",", 
           "190"}], "}"}]}], "}"}], ",", 
       RowBox[{"{", 
        RowBox[{
         RowBox[{"{", 
          RowBox[{
          "2.29`", ",", "2.18`", ",", "2.18`", ",", "115", ",", "120", ",", 
           "170"}], "}"}], ",", 
         RowBox[{"{", 
          RowBox[{
          "2.29`", ",", "2.18`", ",", "2.18`", ",", "115", ",", "120", ",", 
           "175"}], "}"}], ",", 
         RowBox[{"{", 
          RowBox[{
          "2.29`", ",", "2.18`", ",", "2.18`", ",", "115", ",", "120", ",", 
           "180"}], "}"}], ",", 
         RowBox[{"{", 
          RowBox[{
          "2.29`", ",", "2.18`", ",", "2.18`", ",", "115", ",", "120", ",", 
           "185"}], "}"}], ",", 
         RowBox[{"{", 
          RowBox[{
          "2.29`", ",", "2.18`", ",", "2.18`", ",", "115", ",", "120", ",", 
           "190"}], "}"}]}], "}"}], ",", 
       RowBox[{"{", 
        RowBox[{
         RowBox[{"{", 
          RowBox[{
          "2.29`", ",", "2.18`", ",", "2.18`", ",", "115", ",", "125", ",", 
           "170"}], "}"}], ",", 
         RowBox[{"{", 
          RowBox[{
          "2.29`", ",", "2.18`", ",", "2.18`", ",", "115", ",", "125", ",", 
           "175"}], "}"}], ",", 
         RowBox[{"{", 
          RowBox[{
          "2.29`", ",", "2.18`", ",", "2.18`", ",", "115", ",", "125", ",", 
           "180"}], "}"}], ",", 
         RowBox[{"{", 
          RowBox[{
          "2.29`", ",", "2.18`", ",", "2.18`", ",", "115", ",", "125", ",", 
           "185"}], "}"}], ",", 
         RowBox[{"{", 
          RowBox[{
          "2.29`", ",", "2.18`", ",", "2.18`", ",", "115", ",", "125", ",", 
           "190"}], "}"}]}], "}"}], ",", 
       RowBox[{"{", 
        RowBox[{
         RowBox[{"{", 
          RowBox[{
          "2.29`", ",", "2.18`", ",", "2.18`", ",", "115", ",", "130", ",", 
           "170"}], "}"}], ",", 
         RowBox[{"{", 
          RowBox[{
          "2.29`", ",", "2.18`", ",", "2.18`", ",", "115", ",", "130", ",", 
           "175"}], "}"}], ",", 
         RowBox[{"{", 
          RowBox[{
          "2.29`", ",", "2.18`", ",", "2.18`", ",", "115", ",", "130", ",", 
           "180"}], "}"}], ",", 
         RowBox[{"{", 
          RowBox[{
          "2.29`", ",", "2.18`", ",", "2.18`", ",", "115", ",", "130", ",", 
           "185"}], "}"}], ",", 
         RowBox[{"{", 
          RowBox[{
          "2.29`", ",", "2.18`", ",", "2.18`", ",", "115", ",", "130", ",", 
           "190"}], "}"}]}], "}"}]}], "}"}], ",", 
     RowBox[{"{", 
      RowBox[{
       RowBox[{"{", 
        RowBox[{
         RowBox[{"{", 
          RowBox[{
          "2.29`", ",", "2.18`", ",", "2.18`", ",", "120", ",", "115", ",", 
           "170"}], "}"}], ",", 
         RowBox[{"{", 
          RowBox[{
          "2.29`", ",", "2.18`", ",", "2.18`", ",", "120", ",", "115", ",", 
           "175"}], "}"}], ",", 
         RowBox[{"{", 
          RowBox[{
          "2.29`", ",", "2.18`", ",", "2.18`", ",", "120", ",", "115", ",", 
           "180"}], "}"}], ",", 
         RowBox[{"{", 
          RowBox[{
          "2.29`", ",", "2.18`", ",", "2.18`", ",", "120", ",", "115", ",", 
           "185"}], "}"}], ",", 
         RowBox[{"{", 
          RowBox[{
          "2.29`", ",", "2.18`", ",", "2.18`", ",", "120", ",", "115", ",", 
           "190"}], "}"}]}], "}"}], ",", 
       RowBox[{"{", 
        RowBox[{
         RowBox[{"{", 
          RowBox[{
          "2.29`", ",", "2.18`", ",", "2.18`", ",", "120", ",", "120", ",", 
           "170"}], "}"}], ",", 
         RowBox[{"{", 
          RowBox[{
          "2.29`", ",", "2.18`", ",", "2.18`", ",", "120", ",", "120", ",", 
           "175"}], "}"}], ",", 
         RowBox[{"{", 
          RowBox[{
          "2.29`", ",", "2.18`", ",", "2.18`", ",", "120", ",", "120", ",", 
           "180"}], "}"}], ",", 
         RowBox[{"{", 
          RowBox[{
          "2.29`", ",", "2.18`", ",", "2.18`", ",", "120", ",", "120", ",", 
           "185"}], "}"}], ",", 
         RowBox[{"{", 
          RowBox[{
          "2.29`", ",", "2.18`", ",", "2.18`", ",", "120", ",", "120", ",", 
           "190"}], "}"}]}], "}"}], ",", 
       RowBox[{"{", 
        RowBox[{
         RowBox[{"{", 
          RowBox[{
          "2.29`", ",", "2.18`", ",", "2.18`", ",", "120", ",", "125", ",", 
           "170"}], "}"}], ",", 
         RowBox[{"{", 
          RowBox[{
          "2.29`", ",", "2.18`", ",", "2.18`", ",", "120", ",", "125", ",", 
           "175"}], "}"}], ",", 
         RowBox[{"{", 
          RowBox[{
          "2.29`", ",", "2.18`", ",", "2.18`", ",", "120", ",", "125", ",", 
           "180"}], "}"}], ",", 
         RowBox[{"{", 
          RowBox[{
          "2.29`", ",", "2.18`", ",", "2.18`", ",", "120", ",", "125", ",", 
           "185"}], "}"}], ",", 
         RowBox[{"{", 
          RowBox[{
          "2.29`", ",", "2.18`", ",", "2.18`", ",", "120", ",", "125", ",", 
           "190"}], "}"}]}], "}"}], ",", 
       RowBox[{"{", 
        RowBox[{
         RowBox[{"{", 
          RowBox[{
          "2.29`", ",", "2.18`", ",", "2.18`", ",", "120", ",", "130", ",", 
           "170"}], "}"}], ",", 
         RowBox[{"{", 
          RowBox[{
          "2.29`", ",", "2.18`", ",", "2.18`", ",", "120", ",", "130", ",", 
           "175"}], "}"}], ",", 
         RowBox[{"{", 
          RowBox[{
          "2.29`", ",", "2.18`", ",", "2.18`", ",", "120", ",", "130", ",", 
           "180"}], "}"}], ",", 
         RowBox[{"{", 
          RowBox[{
          "2.29`", ",", "2.18`", ",", "2.18`", ",", "120", ",", "130", ",", 
           "185"}], "}"}], ",", 
         RowBox[{"{", 
          RowBox[{
          "2.29`", ",", "2.18`", ",", "2.18`", ",", "120", ",", "130", ",", 
           "190"}], "}"}]}], "}"}]}], "}"}], ",", 
     RowBox[{"{", 
      RowBox[{
       RowBox[{"{", 
        RowBox[{
         RowBox[{"{", 
          RowBox[{
          "2.29`", ",", "2.18`", ",", "2.18`", ",", "125", ",", "115", ",", 
           "170"}], "}"}], ",", 
         RowBox[{"{", 
          RowBox[{
          "2.29`", ",", "2.18`", ",", "2.18`", ",", "125", ",", "115", ",", 
           "175"}], "}"}], ",", 
         RowBox[{"{", 
          RowBox[{
          "2.29`", ",", "2.18`", ",", "2.18`", ",", "125", ",", "115", ",", 
           "180"}], "}"}], ",", 
         RowBox[{"{", 
          RowBox[{
          "2.29`", ",", "2.18`", ",", "2.18`", ",", "125", ",", "115", ",", 
           "185"}], "}"}], ",", 
         RowBox[{"{", 
          RowBox[{
          "2.29`", ",", "2.18`", ",", "2.18`", ",", "125", ",", "115", ",", 
           "190"}], "}"}]}], "}"}], ",", 
       RowBox[{"{", 
        RowBox[{
         RowBox[{"{", 
          RowBox[{
          "2.29`", ",", "2.18`", ",", "2.18`", ",", "125", ",", "120", ",", 
           "170"}], "}"}], ",", 
         RowBox[{"{", 
          RowBox[{
          "2.29`", ",", "2.18`", ",", "2.18`", ",", "125", ",", "120", ",", 
           "175"}], "}"}], ",", 
         RowBox[{"{", 
          RowBox[{
          "2.29`", ",", "2.18`", ",", "2.18`", ",", "125", ",", "120", ",", 
           "180"}], "}"}], ",", 
         RowBox[{"{", 
          RowBox[{
          "2.29`", ",", "2.18`", ",", "2.18`", ",", "125", ",", "120", ",", 
           "185"}], "}"}], ",", 
         RowBox[{"{", 
          RowBox[{
          "2.29`", ",", "2.18`", ",", "2.18`", ",", "125", ",", "120", ",", 
           "190"}], "}"}]}], "}"}], ",", 
       RowBox[{"{", 
        RowBox[{
         RowBox[{"{", 
          RowBox[{
          "2.29`", ",", "2.18`", ",", "2.18`", ",", "125", ",", "125", ",", 
           "170"}], "}"}], ",", 
         RowBox[{"{", 
          RowBox[{
          "2.29`", ",", "2.18`", ",", "2.18`", ",", "125", ",", "125", ",", 
           "175"}], "}"}], ",", 
         RowBox[{"{", 
          RowBox[{
          "2.29`", ",", "2.18`", ",", "2.18`", ",", "125", ",", "125", ",", 
           "180"}], "}"}], ",", 
         RowBox[{"{", 
          RowBox[{
          "2.29`", ",", "2.18`", ",", "2.18`", ",", "125", ",", "125", ",", 
           "185"}], "}"}], ",", 
         RowBox[{"{", 
          RowBox[{
          "2.29`", ",", "2.18`", ",", "2.18`", ",", "125", ",", "125", ",", 
           "190"}], "}"}]}], "}"}], ",", 
       RowBox[{"{", 
        RowBox[{
         RowBox[{"{", 
          RowBox[{
          "2.29`", ",", "2.18`", ",", "2.18`", ",", "125", ",", "130", ",", 
           "170"}], "}"}], ",", 
         RowBox[{"{", 
          RowBox[{
          "2.29`", ",", "2.18`", ",", "2.18`", ",", "125", ",", "130", ",", 
           "175"}], "}"}], ",", 
         RowBox[{"{", 
          RowBox[{
          "2.29`", ",", "2.18`", ",", "2.18`", ",", "125", ",", "130", ",", 
           "180"}], "}"}], ",", 
         RowBox[{"{", 
          RowBox[{
          "2.29`", ",", "2.18`", ",", "2.18`", ",", "125", ",", "130", ",", 
           "185"}], "}"}], ",", 
         RowBox[{"{", 
          RowBox[{
          "2.29`", ",", "2.18`", ",", "2.18`", ",", "125", ",", "130", ",", 
           "190"}], "}"}]}], "}"}]}], "}"}], ",", 
     RowBox[{"{", 
      RowBox[{
       RowBox[{"{", 
        RowBox[{
         RowBox[{"{", 
          RowBox[{
          "2.29`", ",", "2.18`", ",", "2.18`", ",", "130", ",", "115", ",", 
           "170"}], "}"}], ",", 
         RowBox[{"{", 
          RowBox[{
          "2.29`", ",", "2.18`", ",", "2.18`", ",", "130", ",", "115", ",", 
           "175"}], "}"}], ",", 
         RowBox[{"{", 
          RowBox[{
          "2.29`", ",", "2.18`", ",", "2.18`", ",", "130", ",", "115", ",", 
           "180"}], "}"}], ",", 
         RowBox[{"{", 
          RowBox[{
          "2.29`", ",", "2.18`", ",", "2.18`", ",", "130", ",", "115", ",", 
           "185"}], "}"}], ",", 
         RowBox[{"{", 
          RowBox[{
          "2.29`", ",", "2.18`", ",", "2.18`", ",", "130", ",", "115", ",", 
           "190"}], "}"}]}], "}"}], ",", 
       RowBox[{"{", 
        RowBox[{
         RowBox[{"{", 
          RowBox[{
          "2.29`", ",", "2.18`", ",", "2.18`", ",", "130", ",", "120", ",", 
           "170"}], "}"}], ",", 
         RowBox[{"{", 
          RowBox[{
          "2.29`", ",", "2.18`", ",", "2.18`", ",", "130", ",", "120", ",", 
           "175"}], "}"}], ",", 
         RowBox[{"{", 
          RowBox[{
          "2.29`", ",", "2.18`", ",", "2.18`", ",", "130", ",", "120", ",", 
           "180"}], "}"}], ",", 
         RowBox[{"{", 
          RowBox[{
          "2.29`", ",", "2.18`", ",", "2.18`", ",", "130", ",", "120", ",", 
           "185"}], "}"}], ",", 
         RowBox[{"{", 
          RowBox[{
          "2.29`", ",", "2.18`", ",", "2.18`", ",", "130", ",", "120", ",", 
           "190"}], "}"}]}], "}"}], ",", 
       RowBox[{"{", 
        RowBox[{
         RowBox[{"{", 
          RowBox[{
          "2.29`", ",", "2.18`", ",", "2.18`", ",", "130", ",", "125", ",", 
           "170"}], "}"}], ",", 
         RowBox[{"{", 
          RowBox[{
          "2.29`", ",", "2.18`", ",", "2.18`", ",", "130", ",", "125", ",", 
           "175"}], "}"}], ",", 
         RowBox[{"{", 
          RowBox[{
          "2.29`", ",", "2.18`", ",", "2.18`", ",", "130", ",", "125", ",", 
           "180"}], "}"}], ",", 
         RowBox[{"{", 
          RowBox[{
          "2.29`", ",", "2.18`", ",", "2.18`", ",", "130", ",", "125", ",", 
           "185"}], "}"}], ",", 
         RowBox[{"{", 
          RowBox[{
          "2.29`", ",", "2.18`", ",", "2.18`", ",", "130", ",", "125", ",", 
           "190"}], "}"}]}], "}"}], ",", 
       RowBox[{"{", 
        RowBox[{
         RowBox[{"{", 
          RowBox[{
          "2.29`", ",", "2.18`", ",", "2.18`", ",", "130", ",", "130", ",", 
           "170"}], "}"}], ",", 
         RowBox[{"{", 
          RowBox[{
          "2.29`", ",", "2.18`", ",", "2.18`", ",", "130", ",", "130", ",", 
           "175"}], "}"}], ",", 
         RowBox[{"{", 
          RowBox[{
          "2.29`", ",", "2.18`", ",", "2.18`", ",", "130", ",", "130", ",", 
           "180"}], "}"}], ",", 
         RowBox[{"{", 
          RowBox[{
          "2.29`", ",", "2.18`", ",", "2.18`", ",", "130", ",", "130", ",", 
           "185"}], "}"}], ",", 
         RowBox[{"{", 
          RowBox[{
          "2.29`", ",", "2.18`", ",", "2.18`", ",", "130", ",", "130", ",", 
           "190"}], "}"}]}], "}"}]}], "}"}]}], "}"}], ",", 
   RowBox[{"{", 
    RowBox[{
     RowBox[{"{", 
      RowBox[{
       RowBox[{"{", 
        RowBox[{
         RowBox[{"{", 
          RowBox[{
          "2.3800000000000003`", ",", "2.`", ",", "2.`", ",", "115", ",", 
           "115", ",", "170"}], "}"}], ",", 
         RowBox[{"{", 
          RowBox[{
          "2.3800000000000003`", ",", "2.`", ",", "2.`", ",", "115", ",", 
           "115", ",", "175"}], "}"}], ",", 
         RowBox[{"{", 
          RowBox[{
          "2.3800000000000003`", ",", "2.`", ",", "2.`", ",", "115", ",", 
           "115", ",", "180"}], "}"}], ",", 
         RowBox[{"{", 
          RowBox[{
          "2.3800000000000003`", ",", "2.`", ",", "2.`", ",", "115", ",", 
           "115", ",", "185"}], "}"}], ",", 
         RowBox[{"{", 
          RowBox[{
          "2.3800000000000003`", ",", "2.`", ",", "2.`", ",", "115", ",", 
           "115", ",", "190"}], "}"}]}], "}"}], ",", 
       RowBox[{"{", 
        RowBox[{
         RowBox[{"{", 
          RowBox[{
          "2.3800000000000003`", ",", "2.`", ",", "2.`", ",", "115", ",", 
           "120", ",", "170"}], "}"}], ",", 
         RowBox[{"{", 
          RowBox[{
          "2.3800000000000003`", ",", "2.`", ",", "2.`", ",", "115", ",", 
           "120", ",", "175"}], "}"}], ",", 
         RowBox[{"{", 
          RowBox[{
          "2.3800000000000003`", ",", "2.`", ",", "2.`", ",", "115", ",", 
           "120", ",", "180"}], "}"}], ",", 
         RowBox[{"{", 
          RowBox[{
          "2.3800000000000003`", ",", "2.`", ",", "2.`", ",", "115", ",", 
           "120", ",", "185"}], "}"}], ",", 
         RowBox[{"{", 
          RowBox[{
          "2.3800000000000003`", ",", "2.`", ",", "2.`", ",", "115", ",", 
           "120", ",", "190"}], "}"}]}], "}"}], ",", 
       RowBox[{"{", 
        RowBox[{
         RowBox[{"{", 
          RowBox[{
          "2.3800000000000003`", ",", "2.`", ",", "2.`", ",", "115", ",", 
           "125", ",", "170"}], "}"}], ",", 
         RowBox[{"{", 
          RowBox[{
          "2.3800000000000003`", ",", "2.`", ",", "2.`", ",", "115", ",", 
           "125", ",", "175"}], "}"}], ",", 
         RowBox[{"{", 
          RowBox[{
          "2.3800000000000003`", ",", "2.`", ",", "2.`", ",", "115", ",", 
           "125", ",", "180"}], "}"}], ",", 
         RowBox[{"{", 
          RowBox[{
          "2.3800000000000003`", ",", "2.`", ",", "2.`", ",", "115", ",", 
           "125", ",", "185"}], "}"}], ",", 
         RowBox[{"{", 
          RowBox[{
          "2.3800000000000003`", ",", "2.`", ",", "2.`", ",", "115", ",", 
           "125", ",", "190"}], "}"}]}], "}"}], ",", 
       RowBox[{"{", 
        RowBox[{
         RowBox[{"{", 
          RowBox[{
          "2.3800000000000003`", ",", "2.`", ",", "2.`", ",", "115", ",", 
           "130", ",", "170"}], "}"}], ",", 
         RowBox[{"{", 
          RowBox[{
          "2.3800000000000003`", ",", "2.`", ",", "2.`", ",", "115", ",", 
           "130", ",", "175"}], "}"}], ",", 
         RowBox[{"{", 
          RowBox[{
          "2.3800000000000003`", ",", "2.`", ",", "2.`", ",", "115", ",", 
           "130", ",", "180"}], "}"}], ",", 
         RowBox[{"{", 
          RowBox[{
          "2.3800000000000003`", ",", "2.`", ",", "2.`", ",", "115", ",", 
           "130", ",", "185"}], "}"}], ",", 
         RowBox[{"{", 
          RowBox[{
          "2.3800000000000003`", ",", "2.`", ",", "2.`", ",", "115", ",", 
           "130", ",", "190"}], "}"}]}], "}"}]}], "}"}], ",", 
     RowBox[{"{", 
      RowBox[{
       RowBox[{"{", 
        RowBox[{
         RowBox[{"{", 
          RowBox[{
          "2.3800000000000003`", ",", "2.`", ",", "2.`", ",", "120", ",", 
           "115", ",", "170"}], "}"}], ",", 
         RowBox[{"{", 
          RowBox[{
          "2.3800000000000003`", ",", "2.`", ",", "2.`", ",", "120", ",", 
           "115", ",", "175"}], "}"}], ",", 
         RowBox[{"{", 
          RowBox[{
          "2.3800000000000003`", ",", "2.`", ",", "2.`", ",", "120", ",", 
           "115", ",", "180"}], "}"}], ",", 
         RowBox[{"{", 
          RowBox[{
          "2.3800000000000003`", ",", "2.`", ",", "2.`", ",", "120", ",", 
           "115", ",", "185"}], "}"}], ",", 
         RowBox[{"{", 
          RowBox[{
          "2.3800000000000003`", ",", "2.`", ",", "2.`", ",", "120", ",", 
           "115", ",", "190"}], "}"}]}], "}"}], ",", 
       RowBox[{"{", 
        RowBox[{
         RowBox[{"{", 
          RowBox[{
          "2.3800000000000003`", ",", "2.`", ",", "2.`", ",", "120", ",", 
           "120", ",", "170"}], "}"}], ",", 
         RowBox[{"{", 
          RowBox[{
          "2.3800000000000003`", ",", "2.`", ",", "2.`", ",", "120", ",", 
           "120", ",", "175"}], "}"}], ",", 
         RowBox[{"{", 
          RowBox[{
          "2.3800000000000003`", ",", "2.`", ",", "2.`", ",", "120", ",", 
           "120", ",", "180"}], "}"}], ",", 
         RowBox[{"{", 
          RowBox[{
          "2.3800000000000003`", ",", "2.`", ",", "2.`", ",", "120", ",", 
           "120", ",", "185"}], "}"}], ",", 
         RowBox[{"{", 
          RowBox[{
          "2.3800000000000003`", ",", "2.`", ",", "2.`", ",", "120", ",", 
           "120", ",", "190"}], "}"}]}], "}"}], ",", 
       RowBox[{"{", 
        RowBox[{
         RowBox[{"{", 
          RowBox[{
          "2.3800000000000003`", ",", "2.`", ",", "2.`", ",", "120", ",", 
           "125", ",", "170"}], "}"}], ",", 
         RowBox[{"{", 
          RowBox[{
          "2.3800000000000003`", ",", "2.`", ",", "2.`", ",", "120", ",", 
           "125", ",", "175"}], "}"}], ",", 
         RowBox[{"{", 
          RowBox[{
          "2.3800000000000003`", ",", "2.`", ",", "2.`", ",", "120", ",", 
           "125", ",", "180"}], "}"}], ",", 
         RowBox[{"{", 
          RowBox[{
          "2.3800000000000003`", ",", "2.`", ",", "2.`", ",", "120", ",", 
           "125", ",", "185"}], "}"}], ",", 
         RowBox[{"{", 
          RowBox[{
          "2.3800000000000003`", ",", "2.`", ",", "2.`", ",", "120", ",", 
           "125", ",", "190"}], "}"}]}], "}"}], ",", 
       RowBox[{"{", 
        RowBox[{
         RowBox[{"{", 
          RowBox[{
          "2.3800000000000003`", ",", "2.`", ",", "2.`", ",", "120", ",", 
           "130", ",", "170"}], "}"}], ",", 
         RowBox[{"{", 
          RowBox[{
          "2.3800000000000003`", ",", "2.`", ",", "2.`", ",", "120", ",", 
           "130", ",", "175"}], "}"}], ",", 
         RowBox[{"{", 
          RowBox[{
          "2.3800000000000003`", ",", "2.`", ",", "2.`", ",", "120", ",", 
           "130", ",", "180"}], "}"}], ",", 
         RowBox[{"{", 
          RowBox[{
          "2.3800000000000003`", ",", "2.`", ",", "2.`", ",", "120", ",", 
           "130", ",", "185"}], "}"}], ",", 
         RowBox[{"{", 
          RowBox[{
          "2.3800000000000003`", ",", "2.`", ",", "2.`", ",", "120", ",", 
           "130", ",", "190"}], "}"}]}], "}"}]}], "}"}], ",", 
     RowBox[{"{", 
      RowBox[{
       RowBox[{"{", 
        RowBox[{
         RowBox[{"{", 
          RowBox[{
          "2.3800000000000003`", ",", "2.`", ",", "2.`", ",", "125", ",", 
           "115", ",", "170"}], "}"}], ",", 
         RowBox[{"{", 
          RowBox[{
          "2.3800000000000003`", ",", "2.`", ",", "2.`", ",", "125", ",", 
           "115", ",", "175"}], "}"}], ",", 
         RowBox[{"{", 
          RowBox[{
          "2.3800000000000003`", ",", "2.`", ",", "2.`", ",", "125", ",", 
           "115", ",", "180"}], "}"}], ",", 
         RowBox[{"{", 
          RowBox[{
          "2.3800000000000003`", ",", "2.`", ",", "2.`", ",", "125", ",", 
           "115", ",", "185"}], "}"}], ",", 
         RowBox[{"{", 
          RowBox[{
          "2.3800000000000003`", ",", "2.`", ",", "2.`", ",", "125", ",", 
           "115", ",", "190"}], "}"}]}], "}"}], ",", 
       RowBox[{"{", 
        RowBox[{
         RowBox[{"{", 
          RowBox[{
          "2.3800000000000003`", ",", "2.`", ",", "2.`", ",", "125", ",", 
           "120", ",", "170"}], "}"}], ",", 
         RowBox[{"{", 
          RowBox[{
          "2.3800000000000003`", ",", "2.`", ",", "2.`", ",", "125", ",", 
           "120", ",", "175"}], "}"}], ",", 
         RowBox[{"{", 
          RowBox[{
          "2.3800000000000003`", ",", "2.`", ",", "2.`", ",", "125", ",", 
           "120", ",", "180"}], "}"}], ",", 
         RowBox[{"{", 
          RowBox[{
          "2.3800000000000003`", ",", "2.`", ",", "2.`", ",", "125", ",", 
           "120", ",", "185"}], "}"}], ",", 
         RowBox[{"{", 
          RowBox[{
          "2.3800000000000003`", ",", "2.`", ",", "2.`", ",", "125", ",", 
           "120", ",", "190"}], "}"}]}], "}"}], ",", 
       RowBox[{"{", 
        RowBox[{
         RowBox[{"{", 
          RowBox[{
          "2.3800000000000003`", ",", "2.`", ",", "2.`", ",", "125", ",", 
           "125", ",", "170"}], "}"}], ",", 
         RowBox[{"{", 
          RowBox[{
          "2.3800000000000003`", ",", "2.`", ",", "2.`", ",", "125", ",", 
           "125", ",", "175"}], "}"}], ",", 
         RowBox[{"{", 
          RowBox[{
          "2.3800000000000003`", ",", "2.`", ",", "2.`", ",", "125", ",", 
           "125", ",", "180"}], "}"}], ",", 
         RowBox[{"{", 
          RowBox[{
          "2.3800000000000003`", ",", "2.`", ",", "2.`", ",", "125", ",", 
           "125", ",", "185"}], "}"}], ",", 
         RowBox[{"{", 
          RowBox[{
          "2.3800000000000003`", ",", "2.`", ",", "2.`", ",", "125", ",", 
           "125", ",", "190"}], "}"}]}], "}"}], ",", 
       RowBox[{"{", 
        RowBox[{
         RowBox[{"{", 
          RowBox[{
          "2.3800000000000003`", ",", "2.`", ",", "2.`", ",", "125", ",", 
           "130", ",", "170"}], "}"}], ",", 
         RowBox[{"{", 
          RowBox[{
          "2.3800000000000003`", ",", "2.`", ",", "2.`", ",", "125", ",", 
           "130", ",", "175"}], "}"}], ",", 
         RowBox[{"{", 
          RowBox[{
          "2.3800000000000003`", ",", "2.`", ",", "2.`", ",", "125", ",", 
           "130", ",", "180"}], "}"}], ",", 
         RowBox[{"{", 
          RowBox[{
          "2.3800000000000003`", ",", "2.`", ",", "2.`", ",", "125", ",", 
           "130", ",", "185"}], "}"}], ",", 
         RowBox[{"{", 
          RowBox[{
          "2.3800000000000003`", ",", "2.`", ",", "2.`", ",", "125", ",", 
           "130", ",", "190"}], "}"}]}], "}"}]}], "}"}], ",", 
     RowBox[{"{", 
      RowBox[{
       RowBox[{"{", 
        RowBox[{
         RowBox[{"{", 
          RowBox[{
          "2.3800000000000003`", ",", "2.`", ",", "2.`", ",", "130", ",", 
           "115", ",", "170"}], "}"}], ",", 
         RowBox[{"{", 
          RowBox[{
          "2.3800000000000003`", ",", "2.`", ",", "2.`", ",", "130", ",", 
           "115", ",", "175"}], "}"}], ",", 
         RowBox[{"{", 
          RowBox[{
          "2.3800000000000003`", ",", "2.`", ",", "2.`", ",", "130", ",", 
           "115", ",", "180"}], "}"}], ",", 
         RowBox[{"{", 
          RowBox[{
          "2.3800000000000003`", ",", "2.`", ",", "2.`", ",", "130", ",", 
           "115", ",", "185"}], "}"}], ",", 
         RowBox[{"{", 
          RowBox[{
          "2.3800000000000003`", ",", "2.`", ",", "2.`", ",", "130", ",", 
           "115", ",", "190"}], "}"}]}], "}"}], ",", 
       RowBox[{"{", 
        RowBox[{
         RowBox[{"{", 
          RowBox[{
          "2.3800000000000003`", ",", "2.`", ",", "2.`", ",", "130", ",", 
           "120", ",", "170"}], "}"}], ",", 
         RowBox[{"{", 
          RowBox[{
          "2.3800000000000003`", ",", "2.`", ",", "2.`", ",", "130", ",", 
           "120", ",", "175"}], "}"}], ",", 
         RowBox[{"{", 
          RowBox[{
          "2.3800000000000003`", ",", "2.`", ",", "2.`", ",", "130", ",", 
           "120", ",", "180"}], "}"}], ",", 
         RowBox[{"{", 
          RowBox[{
          "2.3800000000000003`", ",", "2.`", ",", "2.`", ",", "130", ",", 
           "120", ",", "185"}], "}"}], ",", 
         RowBox[{"{", 
          RowBox[{
          "2.3800000000000003`", ",", "2.`", ",", "2.`", ",", "130", ",", 
           "120", ",", "190"}], "}"}]}], "}"}], ",", 
       RowBox[{"{", 
        RowBox[{
         RowBox[{"{", 
          RowBox[{
          "2.3800000000000003`", ",", "2.`", ",", "2.`", ",", "130", ",", 
           "125", ",", "170"}], "}"}], ",", 
         RowBox[{"{", 
          RowBox[{
          "2.3800000000000003`", ",", "2.`", ",", "2.`", ",", "130", ",", 
           "125", ",", "175"}], "}"}], ",", 
         RowBox[{"{", 
          RowBox[{
          "2.3800000000000003`", ",", "2.`", ",", "2.`", ",", "130", ",", 
           "125", ",", "180"}], "}"}], ",", 
         RowBox[{"{", 
          RowBox[{
          "2.3800000000000003`", ",", "2.`", ",", "2.`", ",", "130", ",", 
           "125", ",", "185"}], "}"}], ",", 
         RowBox[{"{", 
          RowBox[{
          "2.3800000000000003`", ",", "2.`", ",", "2.`", ",", "130", ",", 
           "125", ",", "190"}], "}"}]}], "}"}], ",", 
       RowBox[{"{", 
        RowBox[{
         RowBox[{"{", 
          RowBox[{
          "2.3800000000000003`", ",", "2.`", ",", "2.`", ",", "130", ",", 
           "130", ",", "170"}], "}"}], ",", 
         RowBox[{"{", 
          RowBox[{
          "2.3800000000000003`", ",", "2.`", ",", "2.`", ",", "130", ",", 
           "130", ",", "175"}], "}"}], ",", 
         RowBox[{"{", 
          RowBox[{
          "2.3800000000000003`", ",", "2.`", ",", "2.`", ",", "130", ",", 
           "130", ",", "180"}], "}"}], ",", 
         RowBox[{"{", 
          RowBox[{
          "2.3800000000000003`", ",", "2.`", ",", "2.`", ",", "130", ",", 
           "130", ",", "185"}], "}"}], ",", 
         RowBox[{"{", 
          RowBox[{
          "2.3800000000000003`", ",", "2.`", ",", "2.`", ",", "130", ",", 
           "130", ",", "190"}], "}"}]}], "}"}]}], "}"}]}], "}"}], ",", 
   RowBox[{"{", 
    RowBox[{
     RowBox[{"{", 
      RowBox[{
       RowBox[{"{", 
        RowBox[{
         RowBox[{"{", 
          RowBox[{
          "2.3800000000000003`", ",", "2.`", ",", "2.09`", ",", "115", ",", 
           "115", ",", "170"}], "}"}], ",", 
         RowBox[{"{", 
          RowBox[{
          "2.3800000000000003`", ",", "2.`", ",", "2.09`", ",", "115", ",", 
           "115", ",", "175"}], "}"}], ",", 
         RowBox[{"{", 
          RowBox[{
          "2.3800000000000003`", ",", "2.`", ",", "2.09`", ",", "115", ",", 
           "115", ",", "180"}], "}"}], ",", 
         RowBox[{"{", 
          RowBox[{
          "2.3800000000000003`", ",", "2.`", ",", "2.09`", ",", "115", ",", 
           "115", ",", "185"}], "}"}], ",", 
         RowBox[{"{", 
          RowBox[{
          "2.3800000000000003`", ",", "2.`", ",", "2.09`", ",", "115", ",", 
           "115", ",", "190"}], "}"}]}], "}"}], ",", 
       RowBox[{"{", 
        RowBox[{
         RowBox[{"{", 
          RowBox[{
          "2.3800000000000003`", ",", "2.`", ",", "2.09`", ",", "115", ",", 
           "120", ",", "170"}], "}"}], ",", 
         RowBox[{"{", 
          RowBox[{
          "2.3800000000000003`", ",", "2.`", ",", "2.09`", ",", "115", ",", 
           "120", ",", "175"}], "}"}], ",", 
         RowBox[{"{", 
          RowBox[{
          "2.3800000000000003`", ",", "2.`", ",", "2.09`", ",", "115", ",", 
           "120", ",", "180"}], "}"}], ",", 
         RowBox[{"{", 
          RowBox[{
          "2.3800000000000003`", ",", "2.`", ",", "2.09`", ",", "115", ",", 
           "120", ",", "185"}], "}"}], ",", 
         RowBox[{"{", 
          RowBox[{
          "2.3800000000000003`", ",", "2.`", ",", "2.09`", ",", "115", ",", 
           "120", ",", "190"}], "}"}]}], "}"}], ",", 
       RowBox[{"{", 
        RowBox[{
         RowBox[{"{", 
          RowBox[{
          "2.3800000000000003`", ",", "2.`", ",", "2.09`", ",", "115", ",", 
           "125", ",", "170"}], "}"}], ",", 
         RowBox[{"{", 
          RowBox[{
          "2.3800000000000003`", ",", "2.`", ",", "2.09`", ",", "115", ",", 
           "125", ",", "175"}], "}"}], ",", 
         RowBox[{"{", 
          RowBox[{
          "2.3800000000000003`", ",", "2.`", ",", "2.09`", ",", "115", ",", 
           "125", ",", "180"}], "}"}], ",", 
         RowBox[{"{", 
          RowBox[{
          "2.3800000000000003`", ",", "2.`", ",", "2.09`", ",", "115", ",", 
           "125", ",", "185"}], "}"}], ",", 
         RowBox[{"{", 
          RowBox[{
          "2.3800000000000003`", ",", "2.`", ",", "2.09`", ",", "115", ",", 
           "125", ",", "190"}], "}"}]}], "}"}], ",", 
       RowBox[{"{", 
        RowBox[{
         RowBox[{"{", 
          RowBox[{
          "2.3800000000000003`", ",", "2.`", ",", "2.09`", ",", "115", ",", 
           "130", ",", "170"}], "}"}], ",", 
         RowBox[{"{", 
          RowBox[{
          "2.3800000000000003`", ",", "2.`", ",", "2.09`", ",", "115", ",", 
           "130", ",", "175"}], "}"}], ",", 
         RowBox[{"{", 
          RowBox[{
          "2.3800000000000003`", ",", "2.`", ",", "2.09`", ",", "115", ",", 
           "130", ",", "180"}], "}"}], ",", 
         RowBox[{"{", 
          RowBox[{
          "2.3800000000000003`", ",", "2.`", ",", "2.09`", ",", "115", ",", 
           "130", ",", "185"}], "}"}], ",", 
         RowBox[{"{", 
          RowBox[{
          "2.3800000000000003`", ",", "2.`", ",", "2.09`", ",", "115", ",", 
           "130", ",", "190"}], "}"}]}], "}"}]}], "}"}], ",", 
     RowBox[{"{", 
      RowBox[{
       RowBox[{"{", 
        RowBox[{
         RowBox[{"{", 
          RowBox[{
          "2.3800000000000003`", ",", "2.`", ",", "2.09`", ",", "120", ",", 
           "115", ",", "170"}], "}"}], ",", 
         RowBox[{"{", 
          RowBox[{
          "2.3800000000000003`", ",", "2.`", ",", "2.09`", ",", "120", ",", 
           "115", ",", "175"}], "}"}], ",", 
         RowBox[{"{", 
          RowBox[{
          "2.3800000000000003`", ",", "2.`", ",", "2.09`", ",", "120", ",", 
           "115", ",", "180"}], "}"}], ",", 
         RowBox[{"{", 
          RowBox[{
          "2.3800000000000003`", ",", "2.`", ",", "2.09`", ",", "120", ",", 
           "115", ",", "185"}], "}"}], ",", 
         RowBox[{"{", 
          RowBox[{
          "2.3800000000000003`", ",", "2.`", ",", "2.09`", ",", "120", ",", 
           "115", ",", "190"}], "}"}]}], "}"}], ",", 
       RowBox[{"{", 
        RowBox[{
         RowBox[{"{", 
          RowBox[{
          "2.3800000000000003`", ",", "2.`", ",", "2.09`", ",", "120", ",", 
           "120", ",", "170"}], "}"}], ",", 
         RowBox[{"{", 
          RowBox[{
          "2.3800000000000003`", ",", "2.`", ",", "2.09`", ",", "120", ",", 
           "120", ",", "175"}], "}"}], ",", 
         RowBox[{"{", 
          RowBox[{
          "2.3800000000000003`", ",", "2.`", ",", "2.09`", ",", "120", ",", 
           "120", ",", "180"}], "}"}], ",", 
         RowBox[{"{", 
          RowBox[{
          "2.3800000000000003`", ",", "2.`", ",", "2.09`", ",", "120", ",", 
           "120", ",", "185"}], "}"}], ",", 
         RowBox[{"{", 
          RowBox[{
          "2.3800000000000003`", ",", "2.`", ",", "2.09`", ",", "120", ",", 
           "120", ",", "190"}], "}"}]}], "}"}], ",", 
       RowBox[{"{", 
        RowBox[{
         RowBox[{"{", 
          RowBox[{
          "2.3800000000000003`", ",", "2.`", ",", "2.09`", ",", "120", ",", 
           "125", ",", "170"}], "}"}], ",", 
         RowBox[{"{", 
          RowBox[{
          "2.3800000000000003`", ",", "2.`", ",", "2.09`", ",", "120", ",", 
           "125", ",", "175"}], "}"}], ",", 
         RowBox[{"{", 
          RowBox[{
          "2.3800000000000003`", ",", "2.`", ",", "2.09`", ",", "120", ",", 
           "125", ",", "180"}], "}"}], ",", 
         RowBox[{"{", 
          RowBox[{
          "2.3800000000000003`", ",", "2.`", ",", "2.09`", ",", "120", ",", 
           "125", ",", "185"}], "}"}], ",", 
         RowBox[{"{", 
          RowBox[{
          "2.3800000000000003`", ",", "2.`", ",", "2.09`", ",", "120", ",", 
           "125", ",", "190"}], "}"}]}], "}"}], ",", 
       RowBox[{"{", 
        RowBox[{
         RowBox[{"{", 
          RowBox[{
          "2.3800000000000003`", ",", "2.`", ",", "2.09`", ",", "120", ",", 
           "130", ",", "170"}], "}"}], ",", 
         RowBox[{"{", 
          RowBox[{
          "2.3800000000000003`", ",", "2.`", ",", "2.09`", ",", "120", ",", 
           "130", ",", "175"}], "}"}], ",", 
         RowBox[{"{", 
          RowBox[{
          "2.3800000000000003`", ",", "2.`", ",", "2.09`", ",", "120", ",", 
           "130", ",", "180"}], "}"}], ",", 
         RowBox[{"{", 
          RowBox[{
          "2.3800000000000003`", ",", "2.`", ",", "2.09`", ",", "120", ",", 
           "130", ",", "185"}], "}"}], ",", 
         RowBox[{"{", 
          RowBox[{
          "2.3800000000000003`", ",", "2.`", ",", "2.09`", ",", "120", ",", 
           "130", ",", "190"}], "}"}]}], "}"}]}], "}"}], ",", 
     RowBox[{"{", 
      RowBox[{
       RowBox[{"{", 
        RowBox[{
         RowBox[{"{", 
          RowBox[{
          "2.3800000000000003`", ",", "2.`", ",", "2.09`", ",", "125", ",", 
           "115", ",", "170"}], "}"}], ",", 
         RowBox[{"{", 
          RowBox[{
          "2.3800000000000003`", ",", "2.`", ",", "2.09`", ",", "125", ",", 
           "115", ",", "175"}], "}"}], ",", 
         RowBox[{"{", 
          RowBox[{
          "2.3800000000000003`", ",", "2.`", ",", "2.09`", ",", "125", ",", 
           "115", ",", "180"}], "}"}], ",", 
         RowBox[{"{", 
          RowBox[{
          "2.3800000000000003`", ",", "2.`", ",", "2.09`", ",", "125", ",", 
           "115", ",", "185"}], "}"}], ",", 
         RowBox[{"{", 
          RowBox[{
          "2.3800000000000003`", ",", "2.`", ",", "2.09`", ",", "125", ",", 
           "115", ",", "190"}], "}"}]}], "}"}], ",", 
       RowBox[{"{", 
        RowBox[{
         RowBox[{"{", 
          RowBox[{
          "2.3800000000000003`", ",", "2.`", ",", "2.09`", ",", "125", ",", 
           "120", ",", "170"}], "}"}], ",", 
         RowBox[{"{", 
          RowBox[{
          "2.3800000000000003`", ",", "2.`", ",", "2.09`", ",", "125", ",", 
           "120", ",", "175"}], "}"}], ",", 
         RowBox[{"{", 
          RowBox[{
          "2.3800000000000003`", ",", "2.`", ",", "2.09`", ",", "125", ",", 
           "120", ",", "180"}], "}"}], ",", 
         RowBox[{"{", 
          RowBox[{
          "2.3800000000000003`", ",", "2.`", ",", "2.09`", ",", "125", ",", 
           "120", ",", "185"}], "}"}], ",", 
         RowBox[{"{", 
          RowBox[{
          "2.3800000000000003`", ",", "2.`", ",", "2.09`", ",", "125", ",", 
           "120", ",", "190"}], "}"}]}], "}"}], ",", 
       RowBox[{"{", 
        RowBox[{
         RowBox[{"{", 
          RowBox[{
          "2.3800000000000003`", ",", "2.`", ",", "2.09`", ",", "125", ",", 
           "125", ",", "170"}], "}"}], ",", 
         RowBox[{"{", 
          RowBox[{
          "2.3800000000000003`", ",", "2.`", ",", "2.09`", ",", "125", ",", 
           "125", ",", "175"}], "}"}], ",", 
         RowBox[{"{", 
          RowBox[{
          "2.3800000000000003`", ",", "2.`", ",", "2.09`", ",", "125", ",", 
           "125", ",", "180"}], "}"}], ",", 
         RowBox[{"{", 
          RowBox[{
          "2.3800000000000003`", ",", "2.`", ",", "2.09`", ",", "125", ",", 
           "125", ",", "185"}], "}"}], ",", 
         RowBox[{"{", 
          RowBox[{
          "2.3800000000000003`", ",", "2.`", ",", "2.09`", ",", "125", ",", 
           "125", ",", "190"}], "}"}]}], "}"}], ",", 
       RowBox[{"{", 
        RowBox[{
         RowBox[{"{", 
          RowBox[{
          "2.3800000000000003`", ",", "2.`", ",", "2.09`", ",", "125", ",", 
           "130", ",", "170"}], "}"}], ",", 
         RowBox[{"{", 
          RowBox[{
          "2.3800000000000003`", ",", "2.`", ",", "2.09`", ",", "125", ",", 
           "130", ",", "175"}], "}"}], ",", 
         RowBox[{"{", 
          RowBox[{
          "2.3800000000000003`", ",", "2.`", ",", "2.09`", ",", "125", ",", 
           "130", ",", "180"}], "}"}], ",", 
         RowBox[{"{", 
          RowBox[{
          "2.3800000000000003`", ",", "2.`", ",", "2.09`", ",", "125", ",", 
           "130", ",", "185"}], "}"}], ",", 
         RowBox[{"{", 
          RowBox[{
          "2.3800000000000003`", ",", "2.`", ",", "2.09`", ",", "125", ",", 
           "130", ",", "190"}], "}"}]}], "}"}]}], "}"}], ",", 
     RowBox[{"{", 
      RowBox[{
       RowBox[{"{", 
        RowBox[{
         RowBox[{"{", 
          RowBox[{
          "2.3800000000000003`", ",", "2.`", ",", "2.09`", ",", "130", ",", 
           "115", ",", "170"}], "}"}], ",", 
         RowBox[{"{", 
          RowBox[{
          "2.3800000000000003`", ",", "2.`", ",", "2.09`", ",", "130", ",", 
           "115", ",", "175"}], "}"}], ",", 
         RowBox[{"{", 
          RowBox[{
          "2.3800000000000003`", ",", "2.`", ",", "2.09`", ",", "130", ",", 
           "115", ",", "180"}], "}"}], ",", 
         RowBox[{"{", 
          RowBox[{
          "2.3800000000000003`", ",", "2.`", ",", "2.09`", ",", "130", ",", 
           "115", ",", "185"}], "}"}], ",", 
         RowBox[{"{", 
          RowBox[{
          "2.3800000000000003`", ",", "2.`", ",", "2.09`", ",", "130", ",", 
           "115", ",", "190"}], "}"}]}], "}"}], ",", 
       RowBox[{"{", 
        RowBox[{
         RowBox[{"{", 
          RowBox[{
          "2.3800000000000003`", ",", "2.`", ",", "2.09`", ",", "130", ",", 
           "120", ",", "170"}], "}"}], ",", 
         RowBox[{"{", 
          RowBox[{
          "2.3800000000000003`", ",", "2.`", ",", "2.09`", ",", "130", ",", 
           "120", ",", "175"}], "}"}], ",", 
         RowBox[{"{", 
          RowBox[{
          "2.3800000000000003`", ",", "2.`", ",", "2.09`", ",", "130", ",", 
           "120", ",", "180"}], "}"}], ",", 
         RowBox[{"{", 
          RowBox[{
          "2.3800000000000003`", ",", "2.`", ",", "2.09`", ",", "130", ",", 
           "120", ",", "185"}], "}"}], ",", 
         RowBox[{"{", 
          RowBox[{
          "2.3800000000000003`", ",", "2.`", ",", "2.09`", ",", "130", ",", 
           "120", ",", "190"}], "}"}]}], "}"}], ",", 
       RowBox[{"{", 
        RowBox[{
         RowBox[{"{", 
          RowBox[{
          "2.3800000000000003`", ",", "2.`", ",", "2.09`", ",", "130", ",", 
           "125", ",", "170"}], "}"}], ",", 
         RowBox[{"{", 
          RowBox[{
          "2.3800000000000003`", ",", "2.`", ",", "2.09`", ",", "130", ",", 
           "125", ",", "175"}], "}"}], ",", 
         RowBox[{"{", 
          RowBox[{
          "2.3800000000000003`", ",", "2.`", ",", "2.09`", ",", "130", ",", 
           "125", ",", "180"}], "}"}], ",", 
         RowBox[{"{", 
          RowBox[{
          "2.3800000000000003`", ",", "2.`", ",", "2.09`", ",", "130", ",", 
           "125", ",", "185"}], "}"}], ",", 
         RowBox[{"{", 
          RowBox[{
          "2.3800000000000003`", ",", "2.`", ",", "2.09`", ",", "130", ",", 
           "125", ",", "190"}], "}"}]}], "}"}], ",", 
       RowBox[{"{", 
        RowBox[{
         RowBox[{"{", 
          RowBox[{
          "2.3800000000000003`", ",", "2.`", ",", "2.09`", ",", "130", ",", 
           "130", ",", "170"}], "}"}], ",", 
         RowBox[{"{", 
          RowBox[{
          "2.3800000000000003`", ",", "2.`", ",", "2.09`", ",", "130", ",", 
           "130", ",", "175"}], "}"}], ",", 
         RowBox[{"{", 
          RowBox[{
          "2.3800000000000003`", ",", "2.`", ",", "2.09`", ",", "130", ",", 
           "130", ",", "180"}], "}"}], ",", 
         RowBox[{"{", 
          RowBox[{
          "2.3800000000000003`", ",", "2.`", ",", "2.09`", ",", "130", ",", 
           "130", ",", "185"}], "}"}], ",", 
         RowBox[{"{", 
          RowBox[{
          "2.3800000000000003`", ",", "2.`", ",", "2.09`", ",", "130", ",", 
           "130", ",", "190"}], "}"}]}], "}"}]}], "}"}]}], "}"}], ",", 
   RowBox[{"{", 
    RowBox[{
     RowBox[{"{", 
      RowBox[{
       RowBox[{"{", 
        RowBox[{
         RowBox[{"{", 
          RowBox[{
          "2.3800000000000003`", ",", "2.`", ",", "2.18`", ",", "115", ",", 
           "115", ",", "170"}], "}"}], ",", 
         RowBox[{"{", 
          RowBox[{
          "2.3800000000000003`", ",", "2.`", ",", "2.18`", ",", "115", ",", 
           "115", ",", "175"}], "}"}], ",", 
         RowBox[{"{", 
          RowBox[{
          "2.3800000000000003`", ",", "2.`", ",", "2.18`", ",", "115", ",", 
           "115", ",", "180"}], "}"}], ",", 
         RowBox[{"{", 
          RowBox[{
          "2.3800000000000003`", ",", "2.`", ",", "2.18`", ",", "115", ",", 
           "115", ",", "185"}], "}"}], ",", 
         RowBox[{"{", 
          RowBox[{
          "2.3800000000000003`", ",", "2.`", ",", "2.18`", ",", "115", ",", 
           "115", ",", "190"}], "}"}]}], "}"}], ",", 
       RowBox[{"{", 
        RowBox[{
         RowBox[{"{", 
          RowBox[{
          "2.3800000000000003`", ",", "2.`", ",", "2.18`", ",", "115", ",", 
           "120", ",", "170"}], "}"}], ",", 
         RowBox[{"{", 
          RowBox[{
          "2.3800000000000003`", ",", "2.`", ",", "2.18`", ",", "115", ",", 
           "120", ",", "175"}], "}"}], ",", 
         RowBox[{"{", 
          RowBox[{
          "2.3800000000000003`", ",", "2.`", ",", "2.18`", ",", "115", ",", 
           "120", ",", "180"}], "}"}], ",", 
         RowBox[{"{", 
          RowBox[{
          "2.3800000000000003`", ",", "2.`", ",", "2.18`", ",", "115", ",", 
           "120", ",", "185"}], "}"}], ",", 
         RowBox[{"{", 
          RowBox[{
          "2.3800000000000003`", ",", "2.`", ",", "2.18`", ",", "115", ",", 
           "120", ",", "190"}], "}"}]}], "}"}], ",", 
       RowBox[{"{", 
        RowBox[{
         RowBox[{"{", 
          RowBox[{
          "2.3800000000000003`", ",", "2.`", ",", "2.18`", ",", "115", ",", 
           "125", ",", "170"}], "}"}], ",", 
         RowBox[{"{", 
          RowBox[{
          "2.3800000000000003`", ",", "2.`", ",", "2.18`", ",", "115", ",", 
           "125", ",", "175"}], "}"}], ",", 
         RowBox[{"{", 
          RowBox[{
          "2.3800000000000003`", ",", "2.`", ",", "2.18`", ",", "115", ",", 
           "125", ",", "180"}], "}"}], ",", 
         RowBox[{"{", 
          RowBox[{
          "2.3800000000000003`", ",", "2.`", ",", "2.18`", ",", "115", ",", 
           "125", ",", "185"}], "}"}], ",", 
         RowBox[{"{", 
          RowBox[{
          "2.3800000000000003`", ",", "2.`", ",", "2.18`", ",", "115", ",", 
           "125", ",", "190"}], "}"}]}], "}"}], ",", 
       RowBox[{"{", 
        RowBox[{
         RowBox[{"{", 
          RowBox[{
          "2.3800000000000003`", ",", "2.`", ",", "2.18`", ",", "115", ",", 
           "130", ",", "170"}], "}"}], ",", 
         RowBox[{"{", 
          RowBox[{
          "2.3800000000000003`", ",", "2.`", ",", "2.18`", ",", "115", ",", 
           "130", ",", "175"}], "}"}], ",", 
         RowBox[{"{", 
          RowBox[{
          "2.3800000000000003`", ",", "2.`", ",", "2.18`", ",", "115", ",", 
           "130", ",", "180"}], "}"}], ",", 
         RowBox[{"{", 
          RowBox[{
          "2.3800000000000003`", ",", "2.`", ",", "2.18`", ",", "115", ",", 
           "130", ",", "185"}], "}"}], ",", 
         RowBox[{"{", 
          RowBox[{
          "2.3800000000000003`", ",", "2.`", ",", "2.18`", ",", "115", ",", 
           "130", ",", "190"}], "}"}]}], "}"}]}], "}"}], ",", 
     RowBox[{"{", 
      RowBox[{
       RowBox[{"{", 
        RowBox[{
         RowBox[{"{", 
          RowBox[{
          "2.3800000000000003`", ",", "2.`", ",", "2.18`", ",", "120", ",", 
           "115", ",", "170"}], "}"}], ",", 
         RowBox[{"{", 
          RowBox[{
          "2.3800000000000003`", ",", "2.`", ",", "2.18`", ",", "120", ",", 
           "115", ",", "175"}], "}"}], ",", 
         RowBox[{"{", 
          RowBox[{
          "2.3800000000000003`", ",", "2.`", ",", "2.18`", ",", "120", ",", 
           "115", ",", "180"}], "}"}], ",", 
         RowBox[{"{", 
          RowBox[{
          "2.3800000000000003`", ",", "2.`", ",", "2.18`", ",", "120", ",", 
           "115", ",", "185"}], "}"}], ",", 
         RowBox[{"{", 
          RowBox[{
          "2.3800000000000003`", ",", "2.`", ",", "2.18`", ",", "120", ",", 
           "115", ",", "190"}], "}"}]}], "}"}], ",", 
       RowBox[{"{", 
        RowBox[{
         RowBox[{"{", 
          RowBox[{
          "2.3800000000000003`", ",", "2.`", ",", "2.18`", ",", "120", ",", 
           "120", ",", "170"}], "}"}], ",", 
         RowBox[{"{", 
          RowBox[{
          "2.3800000000000003`", ",", "2.`", ",", "2.18`", ",", "120", ",", 
           "120", ",", "175"}], "}"}], ",", 
         RowBox[{"{", 
          RowBox[{
          "2.3800000000000003`", ",", "2.`", ",", "2.18`", ",", "120", ",", 
           "120", ",", "180"}], "}"}], ",", 
         RowBox[{"{", 
          RowBox[{
          "2.3800000000000003`", ",", "2.`", ",", "2.18`", ",", "120", ",", 
           "120", ",", "185"}], "}"}], ",", 
         RowBox[{"{", 
          RowBox[{
          "2.3800000000000003`", ",", "2.`", ",", "2.18`", ",", "120", ",", 
           "120", ",", "190"}], "}"}]}], "}"}], ",", 
       RowBox[{"{", 
        RowBox[{
         RowBox[{"{", 
          RowBox[{
          "2.3800000000000003`", ",", "2.`", ",", "2.18`", ",", "120", ",", 
           "125", ",", "170"}], "}"}], ",", 
         RowBox[{"{", 
          RowBox[{
          "2.3800000000000003`", ",", "2.`", ",", "2.18`", ",", "120", ",", 
           "125", ",", "175"}], "}"}], ",", 
         RowBox[{"{", 
          RowBox[{
          "2.3800000000000003`", ",", "2.`", ",", "2.18`", ",", "120", ",", 
           "125", ",", "180"}], "}"}], ",", 
         RowBox[{"{", 
          RowBox[{
          "2.3800000000000003`", ",", "2.`", ",", "2.18`", ",", "120", ",", 
           "125", ",", "185"}], "}"}], ",", 
         RowBox[{"{", 
          RowBox[{
          "2.3800000000000003`", ",", "2.`", ",", "2.18`", ",", "120", ",", 
           "125", ",", "190"}], "}"}]}], "}"}], ",", 
       RowBox[{"{", 
        RowBox[{
         RowBox[{"{", 
          RowBox[{
          "2.3800000000000003`", ",", "2.`", ",", "2.18`", ",", "120", ",", 
           "130", ",", "170"}], "}"}], ",", 
         RowBox[{"{", 
          RowBox[{
          "2.3800000000000003`", ",", "2.`", ",", "2.18`", ",", "120", ",", 
           "130", ",", "175"}], "}"}], ",", 
         RowBox[{"{", 
          RowBox[{
          "2.3800000000000003`", ",", "2.`", ",", "2.18`", ",", "120", ",", 
           "130", ",", "180"}], "}"}], ",", 
         RowBox[{"{", 
          RowBox[{
          "2.3800000000000003`", ",", "2.`", ",", "2.18`", ",", "120", ",", 
           "130", ",", "185"}], "}"}], ",", 
         RowBox[{"{", 
          RowBox[{
          "2.3800000000000003`", ",", "2.`", ",", "2.18`", ",", "120", ",", 
           "130", ",", "190"}], "}"}]}], "}"}]}], "}"}], ",", 
     RowBox[{"{", 
      RowBox[{
       RowBox[{"{", 
        RowBox[{
         RowBox[{"{", 
          RowBox[{
          "2.3800000000000003`", ",", "2.`", ",", "2.18`", ",", "125", ",", 
           "115", ",", "170"}], "}"}], ",", 
         RowBox[{"{", 
          RowBox[{
          "2.3800000000000003`", ",", "2.`", ",", "2.18`", ",", "125", ",", 
           "115", ",", "175"}], "}"}], ",", 
         RowBox[{"{", 
          RowBox[{
          "2.3800000000000003`", ",", "2.`", ",", "2.18`", ",", "125", ",", 
           "115", ",", "180"}], "}"}], ",", 
         RowBox[{"{", 
          RowBox[{
          "2.3800000000000003`", ",", "2.`", ",", "2.18`", ",", "125", ",", 
           "115", ",", "185"}], "}"}], ",", 
         RowBox[{"{", 
          RowBox[{
          "2.3800000000000003`", ",", "2.`", ",", "2.18`", ",", "125", ",", 
           "115", ",", "190"}], "}"}]}], "}"}], ",", 
       RowBox[{"{", 
        RowBox[{
         RowBox[{"{", 
          RowBox[{
          "2.3800000000000003`", ",", "2.`", ",", "2.18`", ",", "125", ",", 
           "120", ",", "170"}], "}"}], ",", 
         RowBox[{"{", 
          RowBox[{
          "2.3800000000000003`", ",", "2.`", ",", "2.18`", ",", "125", ",", 
           "120", ",", "175"}], "}"}], ",", 
         RowBox[{"{", 
          RowBox[{
          "2.3800000000000003`", ",", "2.`", ",", "2.18`", ",", "125", ",", 
           "120", ",", "180"}], "}"}], ",", 
         RowBox[{"{", 
          RowBox[{
          "2.3800000000000003`", ",", "2.`", ",", "2.18`", ",", "125", ",", 
           "120", ",", "185"}], "}"}], ",", 
         RowBox[{"{", 
          RowBox[{
          "2.3800000000000003`", ",", "2.`", ",", "2.18`", ",", "125", ",", 
           "120", ",", "190"}], "}"}]}], "}"}], ",", 
       RowBox[{"{", 
        RowBox[{
         RowBox[{"{", 
          RowBox[{
          "2.3800000000000003`", ",", "2.`", ",", "2.18`", ",", "125", ",", 
           "125", ",", "170"}], "}"}], ",", 
         RowBox[{"{", 
          RowBox[{
          "2.3800000000000003`", ",", "2.`", ",", "2.18`", ",", "125", ",", 
           "125", ",", "175"}], "}"}], ",", 
         RowBox[{"{", 
          RowBox[{
          "2.3800000000000003`", ",", "2.`", ",", "2.18`", ",", "125", ",", 
           "125", ",", "180"}], "}"}], ",", 
         RowBox[{"{", 
          RowBox[{
          "2.3800000000000003`", ",", "2.`", ",", "2.18`", ",", "125", ",", 
           "125", ",", "185"}], "}"}], ",", 
         RowBox[{"{", 
          RowBox[{
          "2.3800000000000003`", ",", "2.`", ",", "2.18`", ",", "125", ",", 
           "125", ",", "190"}], "}"}]}], "}"}], ",", 
       RowBox[{"{", 
        RowBox[{
         RowBox[{"{", 
          RowBox[{
          "2.3800000000000003`", ",", "2.`", ",", "2.18`", ",", "125", ",", 
           "130", ",", "170"}], "}"}], ",", 
         RowBox[{"{", 
          RowBox[{
          "2.3800000000000003`", ",", "2.`", ",", "2.18`", ",", "125", ",", 
           "130", ",", "175"}], "}"}], ",", 
         RowBox[{"{", 
          RowBox[{
          "2.3800000000000003`", ",", "2.`", ",", "2.18`", ",", "125", ",", 
           "130", ",", "180"}], "}"}], ",", 
         RowBox[{"{", 
          RowBox[{
          "2.3800000000000003`", ",", "2.`", ",", "2.18`", ",", "125", ",", 
           "130", ",", "185"}], "}"}], ",", 
         RowBox[{"{", 
          RowBox[{
          "2.3800000000000003`", ",", "2.`", ",", "2.18`", ",", "125", ",", 
           "130", ",", "190"}], "}"}]}], "}"}]}], "}"}], ",", 
     RowBox[{"{", 
      RowBox[{
       RowBox[{"{", 
        RowBox[{
         RowBox[{"{", 
          RowBox[{
          "2.3800000000000003`", ",", "2.`", ",", "2.18`", ",", "130", ",", 
           "115", ",", "170"}], "}"}], ",", 
         RowBox[{"{", 
          RowBox[{
          "2.3800000000000003`", ",", "2.`", ",", "2.18`", ",", "130", ",", 
           "115", ",", "175"}], "}"}], ",", 
         RowBox[{"{", 
          RowBox[{
          "2.3800000000000003`", ",", "2.`", ",", "2.18`", ",", "130", ",", 
           "115", ",", "180"}], "}"}], ",", 
         RowBox[{"{", 
          RowBox[{
          "2.3800000000000003`", ",", "2.`", ",", "2.18`", ",", "130", ",", 
           "115", ",", "185"}], "}"}], ",", 
         RowBox[{"{", 
          RowBox[{
          "2.3800000000000003`", ",", "2.`", ",", "2.18`", ",", "130", ",", 
           "115", ",", "190"}], "}"}]}], "}"}], ",", 
       RowBox[{"{", 
        RowBox[{
         RowBox[{"{", 
          RowBox[{
          "2.3800000000000003`", ",", "2.`", ",", "2.18`", ",", "130", ",", 
           "120", ",", "170"}], "}"}], ",", 
         RowBox[{"{", 
          RowBox[{
          "2.3800000000000003`", ",", "2.`", ",", "2.18`", ",", "130", ",", 
           "120", ",", "175"}], "}"}], ",", 
         RowBox[{"{", 
          RowBox[{
          "2.3800000000000003`", ",", "2.`", ",", "2.18`", ",", "130", ",", 
           "120", ",", "180"}], "}"}], ",", 
         RowBox[{"{", 
          RowBox[{
          "2.3800000000000003`", ",", "2.`", ",", "2.18`", ",", "130", ",", 
           "120", ",", "185"}], "}"}], ",", 
         RowBox[{"{", 
          RowBox[{
          "2.3800000000000003`", ",", "2.`", ",", "2.18`", ",", "130", ",", 
           "120", ",", "190"}], "}"}]}], "}"}], ",", 
       RowBox[{"{", 
        RowBox[{
         RowBox[{"{", 
          RowBox[{
          "2.3800000000000003`", ",", "2.`", ",", "2.18`", ",", "130", ",", 
           "125", ",", "170"}], "}"}], ",", 
         RowBox[{"{", 
          RowBox[{
          "2.3800000000000003`", ",", "2.`", ",", "2.18`", ",", "130", ",", 
           "125", ",", "175"}], "}"}], ",", 
         RowBox[{"{", 
          RowBox[{
          "2.3800000000000003`", ",", "2.`", ",", "2.18`", ",", "130", ",", 
           "125", ",", "180"}], "}"}], ",", 
         RowBox[{"{", 
          RowBox[{
          "2.3800000000000003`", ",", "2.`", ",", "2.18`", ",", "130", ",", 
           "125", ",", "185"}], "}"}], ",", 
         RowBox[{"{", 
          RowBox[{
          "2.3800000000000003`", ",", "2.`", ",", "2.18`", ",", "130", ",", 
           "125", ",", "190"}], "}"}]}], "}"}], ",", 
       RowBox[{"{", 
        RowBox[{
         RowBox[{"{", 
          RowBox[{
          "2.3800000000000003`", ",", "2.`", ",", "2.18`", ",", "130", ",", 
           "130", ",", "170"}], "}"}], ",", 
         RowBox[{"{", 
          RowBox[{
          "2.3800000000000003`", ",", "2.`", ",", "2.18`", ",", "130", ",", 
           "130", ",", "175"}], "}"}], ",", 
         RowBox[{"{", 
          RowBox[{
          "2.3800000000000003`", ",", "2.`", ",", "2.18`", ",", "130", ",", 
           "130", ",", "180"}], "}"}], ",", 
         RowBox[{"{", 
          RowBox[{
          "2.3800000000000003`", ",", "2.`", ",", "2.18`", ",", "130", ",", 
           "130", ",", "185"}], "}"}], ",", 
         RowBox[{"{", 
          RowBox[{
          "2.3800000000000003`", ",", "2.`", ",", "2.18`", ",", "130", ",", 
           "130", ",", "190"}], "}"}]}], "}"}]}], "}"}]}], "}"}], ",", 
   RowBox[{"{", 
    RowBox[{
     RowBox[{"{", 
      RowBox[{
       RowBox[{"{", 
        RowBox[{
         RowBox[{"{", 
          RowBox[{
          "2.3800000000000003`", ",", "2.09`", ",", "2.`", ",", "115", ",", 
           "115", ",", "170"}], "}"}], ",", 
         RowBox[{"{", 
          RowBox[{
          "2.3800000000000003`", ",", "2.09`", ",", "2.`", ",", "115", ",", 
           "115", ",", "175"}], "}"}], ",", 
         RowBox[{"{", 
          RowBox[{
          "2.3800000000000003`", ",", "2.09`", ",", "2.`", ",", "115", ",", 
           "115", ",", "180"}], "}"}], ",", 
         RowBox[{"{", 
          RowBox[{
          "2.3800000000000003`", ",", "2.09`", ",", "2.`", ",", "115", ",", 
           "115", ",", "185"}], "}"}], ",", 
         RowBox[{"{", 
          RowBox[{
          "2.3800000000000003`", ",", "2.09`", ",", "2.`", ",", "115", ",", 
           "115", ",", "190"}], "}"}]}], "}"}], ",", 
       RowBox[{"{", 
        RowBox[{
         RowBox[{"{", 
          RowBox[{
          "2.3800000000000003`", ",", "2.09`", ",", "2.`", ",", "115", ",", 
           "120", ",", "170"}], "}"}], ",", 
         RowBox[{"{", 
          RowBox[{
          "2.3800000000000003`", ",", "2.09`", ",", "2.`", ",", "115", ",", 
           "120", ",", "175"}], "}"}], ",", 
         RowBox[{"{", 
          RowBox[{
          "2.3800000000000003`", ",", "2.09`", ",", "2.`", ",", "115", ",", 
           "120", ",", "180"}], "}"}], ",", 
         RowBox[{"{", 
          RowBox[{
          "2.3800000000000003`", ",", "2.09`", ",", "2.`", ",", "115", ",", 
           "120", ",", "185"}], "}"}], ",", 
         RowBox[{"{", 
          RowBox[{
          "2.3800000000000003`", ",", "2.09`", ",", "2.`", ",", "115", ",", 
           "120", ",", "190"}], "}"}]}], "}"}], ",", 
       RowBox[{"{", 
        RowBox[{
         RowBox[{"{", 
          RowBox[{
          "2.3800000000000003`", ",", "2.09`", ",", "2.`", ",", "115", ",", 
           "125", ",", "170"}], "}"}], ",", 
         RowBox[{"{", 
          RowBox[{
          "2.3800000000000003`", ",", "2.09`", ",", "2.`", ",", "115", ",", 
           "125", ",", "175"}], "}"}], ",", 
         RowBox[{"{", 
          RowBox[{
          "2.3800000000000003`", ",", "2.09`", ",", "2.`", ",", "115", ",", 
           "125", ",", "180"}], "}"}], ",", 
         RowBox[{"{", 
          RowBox[{
          "2.3800000000000003`", ",", "2.09`", ",", "2.`", ",", "115", ",", 
           "125", ",", "185"}], "}"}], ",", 
         RowBox[{"{", 
          RowBox[{
          "2.3800000000000003`", ",", "2.09`", ",", "2.`", ",", "115", ",", 
           "125", ",", "190"}], "}"}]}], "}"}], ",", 
       RowBox[{"{", 
        RowBox[{
         RowBox[{"{", 
          RowBox[{
          "2.3800000000000003`", ",", "2.09`", ",", "2.`", ",", "115", ",", 
           "130", ",", "170"}], "}"}], ",", 
         RowBox[{"{", 
          RowBox[{
          "2.3800000000000003`", ",", "2.09`", ",", "2.`", ",", "115", ",", 
           "130", ",", "175"}], "}"}], ",", 
         RowBox[{"{", 
          RowBox[{
          "2.3800000000000003`", ",", "2.09`", ",", "2.`", ",", "115", ",", 
           "130", ",", "180"}], "}"}], ",", 
         RowBox[{"{", 
          RowBox[{
          "2.3800000000000003`", ",", "2.09`", ",", "2.`", ",", "115", ",", 
           "130", ",", "185"}], "}"}], ",", 
         RowBox[{"{", 
          RowBox[{
          "2.3800000000000003`", ",", "2.09`", ",", "2.`", ",", "115", ",", 
           "130", ",", "190"}], "}"}]}], "}"}]}], "}"}], ",", 
     RowBox[{"{", 
      RowBox[{
       RowBox[{"{", 
        RowBox[{
         RowBox[{"{", 
          RowBox[{
          "2.3800000000000003`", ",", "2.09`", ",", "2.`", ",", "120", ",", 
           "115", ",", "170"}], "}"}], ",", 
         RowBox[{"{", 
          RowBox[{
          "2.3800000000000003`", ",", "2.09`", ",", "2.`", ",", "120", ",", 
           "115", ",", "175"}], "}"}], ",", 
         RowBox[{"{", 
          RowBox[{
          "2.3800000000000003`", ",", "2.09`", ",", "2.`", ",", "120", ",", 
           "115", ",", "180"}], "}"}], ",", 
         RowBox[{"{", 
          RowBox[{
          "2.3800000000000003`", ",", "2.09`", ",", "2.`", ",", "120", ",", 
           "115", ",", "185"}], "}"}], ",", 
         RowBox[{"{", 
          RowBox[{
          "2.3800000000000003`", ",", "2.09`", ",", "2.`", ",", "120", ",", 
           "115", ",", "190"}], "}"}]}], "}"}], ",", 
       RowBox[{"{", 
        RowBox[{
         RowBox[{"{", 
          RowBox[{
          "2.3800000000000003`", ",", "2.09`", ",", "2.`", ",", "120", ",", 
           "120", ",", "170"}], "}"}], ",", 
         RowBox[{"{", 
          RowBox[{
          "2.3800000000000003`", ",", "2.09`", ",", "2.`", ",", "120", ",", 
           "120", ",", "175"}], "}"}], ",", 
         RowBox[{"{", 
          RowBox[{
          "2.3800000000000003`", ",", "2.09`", ",", "2.`", ",", "120", ",", 
           "120", ",", "180"}], "}"}], ",", 
         RowBox[{"{", 
          RowBox[{
          "2.3800000000000003`", ",", "2.09`", ",", "2.`", ",", "120", ",", 
           "120", ",", "185"}], "}"}], ",", 
         RowBox[{"{", 
          RowBox[{
          "2.3800000000000003`", ",", "2.09`", ",", "2.`", ",", "120", ",", 
           "120", ",", "190"}], "}"}]}], "}"}], ",", 
       RowBox[{"{", 
        RowBox[{
         RowBox[{"{", 
          RowBox[{
          "2.3800000000000003`", ",", "2.09`", ",", "2.`", ",", "120", ",", 
           "125", ",", "170"}], "}"}], ",", 
         RowBox[{"{", 
          RowBox[{
          "2.3800000000000003`", ",", "2.09`", ",", "2.`", ",", "120", ",", 
           "125", ",", "175"}], "}"}], ",", 
         RowBox[{"{", 
          RowBox[{
          "2.3800000000000003`", ",", "2.09`", ",", "2.`", ",", "120", ",", 
           "125", ",", "180"}], "}"}], ",", 
         RowBox[{"{", 
          RowBox[{
          "2.3800000000000003`", ",", "2.09`", ",", "2.`", ",", "120", ",", 
           "125", ",", "185"}], "}"}], ",", 
         RowBox[{"{", 
          RowBox[{
          "2.3800000000000003`", ",", "2.09`", ",", "2.`", ",", "120", ",", 
           "125", ",", "190"}], "}"}]}], "}"}], ",", 
       RowBox[{"{", 
        RowBox[{
         RowBox[{"{", 
          RowBox[{
          "2.3800000000000003`", ",", "2.09`", ",", "2.`", ",", "120", ",", 
           "130", ",", "170"}], "}"}], ",", 
         RowBox[{"{", 
          RowBox[{
          "2.3800000000000003`", ",", "2.09`", ",", "2.`", ",", "120", ",", 
           "130", ",", "175"}], "}"}], ",", 
         RowBox[{"{", 
          RowBox[{
          "2.3800000000000003`", ",", "2.09`", ",", "2.`", ",", "120", ",", 
           "130", ",", "180"}], "}"}], ",", 
         RowBox[{"{", 
          RowBox[{
          "2.3800000000000003`", ",", "2.09`", ",", "2.`", ",", "120", ",", 
           "130", ",", "185"}], "}"}], ",", 
         RowBox[{"{", 
          RowBox[{
          "2.3800000000000003`", ",", "2.09`", ",", "2.`", ",", "120", ",", 
           "130", ",", "190"}], "}"}]}], "}"}]}], "}"}], ",", 
     RowBox[{"{", 
      RowBox[{
       RowBox[{"{", 
        RowBox[{
         RowBox[{"{", 
          RowBox[{
          "2.3800000000000003`", ",", "2.09`", ",", "2.`", ",", "125", ",", 
           "115", ",", "170"}], "}"}], ",", 
         RowBox[{"{", 
          RowBox[{
          "2.3800000000000003`", ",", "2.09`", ",", "2.`", ",", "125", ",", 
           "115", ",", "175"}], "}"}], ",", 
         RowBox[{"{", 
          RowBox[{
          "2.3800000000000003`", ",", "2.09`", ",", "2.`", ",", "125", ",", 
           "115", ",", "180"}], "}"}], ",", 
         RowBox[{"{", 
          RowBox[{
          "2.3800000000000003`", ",", "2.09`", ",", "2.`", ",", "125", ",", 
           "115", ",", "185"}], "}"}], ",", 
         RowBox[{"{", 
          RowBox[{
          "2.3800000000000003`", ",", "2.09`", ",", "2.`", ",", "125", ",", 
           "115", ",", "190"}], "}"}]}], "}"}], ",", 
       RowBox[{"{", 
        RowBox[{
         RowBox[{"{", 
          RowBox[{
          "2.3800000000000003`", ",", "2.09`", ",", "2.`", ",", "125", ",", 
           "120", ",", "170"}], "}"}], ",", 
         RowBox[{"{", 
          RowBox[{
          "2.3800000000000003`", ",", "2.09`", ",", "2.`", ",", "125", ",", 
           "120", ",", "175"}], "}"}], ",", 
         RowBox[{"{", 
          RowBox[{
          "2.3800000000000003`", ",", "2.09`", ",", "2.`", ",", "125", ",", 
           "120", ",", "180"}], "}"}], ",", 
         RowBox[{"{", 
          RowBox[{
          "2.3800000000000003`", ",", "2.09`", ",", "2.`", ",", "125", ",", 
           "120", ",", "185"}], "}"}], ",", 
         RowBox[{"{", 
          RowBox[{
          "2.3800000000000003`", ",", "2.09`", ",", "2.`", ",", "125", ",", 
           "120", ",", "190"}], "}"}]}], "}"}], ",", 
       RowBox[{"{", 
        RowBox[{
         RowBox[{"{", 
          RowBox[{
          "2.3800000000000003`", ",", "2.09`", ",", "2.`", ",", "125", ",", 
           "125", ",", "170"}], "}"}], ",", 
         RowBox[{"{", 
          RowBox[{
          "2.3800000000000003`", ",", "2.09`", ",", "2.`", ",", "125", ",", 
           "125", ",", "175"}], "}"}], ",", 
         RowBox[{"{", 
          RowBox[{
          "2.3800000000000003`", ",", "2.09`", ",", "2.`", ",", "125", ",", 
           "125", ",", "180"}], "}"}], ",", 
         RowBox[{"{", 
          RowBox[{
          "2.3800000000000003`", ",", "2.09`", ",", "2.`", ",", "125", ",", 
           "125", ",", "185"}], "}"}], ",", 
         RowBox[{"{", 
          RowBox[{
          "2.3800000000000003`", ",", "2.09`", ",", "2.`", ",", "125", ",", 
           "125", ",", "190"}], "}"}]}], "}"}], ",", 
       RowBox[{"{", 
        RowBox[{
         RowBox[{"{", 
          RowBox[{
          "2.3800000000000003`", ",", "2.09`", ",", "2.`", ",", "125", ",", 
           "130", ",", "170"}], "}"}], ",", 
         RowBox[{"{", 
          RowBox[{
          "2.3800000000000003`", ",", "2.09`", ",", "2.`", ",", "125", ",", 
           "130", ",", "175"}], "}"}], ",", 
         RowBox[{"{", 
          RowBox[{
          "2.3800000000000003`", ",", "2.09`", ",", "2.`", ",", "125", ",", 
           "130", ",", "180"}], "}"}], ",", 
         RowBox[{"{", 
          RowBox[{
          "2.3800000000000003`", ",", "2.09`", ",", "2.`", ",", "125", ",", 
           "130", ",", "185"}], "}"}], ",", 
         RowBox[{"{", 
          RowBox[{
          "2.3800000000000003`", ",", "2.09`", ",", "2.`", ",", "125", ",", 
           "130", ",", "190"}], "}"}]}], "}"}]}], "}"}], ",", 
     RowBox[{"{", 
      RowBox[{
       RowBox[{"{", 
        RowBox[{
         RowBox[{"{", 
          RowBox[{
          "2.3800000000000003`", ",", "2.09`", ",", "2.`", ",", "130", ",", 
           "115", ",", "170"}], "}"}], ",", 
         RowBox[{"{", 
          RowBox[{
          "2.3800000000000003`", ",", "2.09`", ",", "2.`", ",", "130", ",", 
           "115", ",", "175"}], "}"}], ",", 
         RowBox[{"{", 
          RowBox[{
          "2.3800000000000003`", ",", "2.09`", ",", "2.`", ",", "130", ",", 
           "115", ",", "180"}], "}"}], ",", 
         RowBox[{"{", 
          RowBox[{
          "2.3800000000000003`", ",", "2.09`", ",", "2.`", ",", "130", ",", 
           "115", ",", "185"}], "}"}], ",", 
         RowBox[{"{", 
          RowBox[{
          "2.3800000000000003`", ",", "2.09`", ",", "2.`", ",", "130", ",", 
           "115", ",", "190"}], "}"}]}], "}"}], ",", 
       RowBox[{"{", 
        RowBox[{
         RowBox[{"{", 
          RowBox[{
          "2.3800000000000003`", ",", "2.09`", ",", "2.`", ",", "130", ",", 
           "120", ",", "170"}], "}"}], ",", 
         RowBox[{"{", 
          RowBox[{
          "2.3800000000000003`", ",", "2.09`", ",", "2.`", ",", "130", ",", 
           "120", ",", "175"}], "}"}], ",", 
         RowBox[{"{", 
          RowBox[{
          "2.3800000000000003`", ",", "2.09`", ",", "2.`", ",", "130", ",", 
           "120", ",", "180"}], "}"}], ",", 
         RowBox[{"{", 
          RowBox[{
          "2.3800000000000003`", ",", "2.09`", ",", "2.`", ",", "130", ",", 
           "120", ",", "185"}], "}"}], ",", 
         RowBox[{"{", 
          RowBox[{
          "2.3800000000000003`", ",", "2.09`", ",", "2.`", ",", "130", ",", 
           "120", ",", "190"}], "}"}]}], "}"}], ",", 
       RowBox[{"{", 
        RowBox[{
         RowBox[{"{", 
          RowBox[{
          "2.3800000000000003`", ",", "2.09`", ",", "2.`", ",", "130", ",", 
           "125", ",", "170"}], "}"}], ",", 
         RowBox[{"{", 
          RowBox[{
          "2.3800000000000003`", ",", "2.09`", ",", "2.`", ",", "130", ",", 
           "125", ",", "175"}], "}"}], ",", 
         RowBox[{"{", 
          RowBox[{
          "2.3800000000000003`", ",", "2.09`", ",", "2.`", ",", "130", ",", 
           "125", ",", "180"}], "}"}], ",", 
         RowBox[{"{", 
          RowBox[{
          "2.3800000000000003`", ",", "2.09`", ",", "2.`", ",", "130", ",", 
           "125", ",", "185"}], "}"}], ",", 
         RowBox[{"{", 
          RowBox[{
          "2.3800000000000003`", ",", "2.09`", ",", "2.`", ",", "130", ",", 
           "125", ",", "190"}], "}"}]}], "}"}], ",", 
       RowBox[{"{", 
        RowBox[{
         RowBox[{"{", 
          RowBox[{
          "2.3800000000000003`", ",", "2.09`", ",", "2.`", ",", "130", ",", 
           "130", ",", "170"}], "}"}], ",", 
         RowBox[{"{", 
          RowBox[{
          "2.3800000000000003`", ",", "2.09`", ",", "2.`", ",", "130", ",", 
           "130", ",", "175"}], "}"}], ",", 
         RowBox[{"{", 
          RowBox[{
          "2.3800000000000003`", ",", "2.09`", ",", "2.`", ",", "130", ",", 
           "130", ",", "180"}], "}"}], ",", 
         RowBox[{"{", 
          RowBox[{
          "2.3800000000000003`", ",", "2.09`", ",", "2.`", ",", "130", ",", 
           "130", ",", "185"}], "}"}], ",", 
         RowBox[{"{", 
          RowBox[{
          "2.3800000000000003`", ",", "2.09`", ",", "2.`", ",", "130", ",", 
           "130", ",", "190"}], "}"}]}], "}"}]}], "}"}]}], "}"}], ",", 
   RowBox[{"{", 
    RowBox[{
     RowBox[{"{", 
      RowBox[{
       RowBox[{"{", 
        RowBox[{
         RowBox[{"{", 
          RowBox[{
          "2.3800000000000003`", ",", "2.09`", ",", "2.09`", ",", "115", ",", 
           "115", ",", "170"}], "}"}], ",", 
         RowBox[{"{", 
          RowBox[{
          "2.3800000000000003`", ",", "2.09`", ",", "2.09`", ",", "115", ",", 
           "115", ",", "175"}], "}"}], ",", 
         RowBox[{"{", 
          RowBox[{
          "2.3800000000000003`", ",", "2.09`", ",", "2.09`", ",", "115", ",", 
           "115", ",", "180"}], "}"}], ",", 
         RowBox[{"{", 
          RowBox[{
          "2.3800000000000003`", ",", "2.09`", ",", "2.09`", ",", "115", ",", 
           "115", ",", "185"}], "}"}], ",", 
         RowBox[{"{", 
          RowBox[{
          "2.3800000000000003`", ",", "2.09`", ",", "2.09`", ",", "115", ",", 
           "115", ",", "190"}], "}"}]}], "}"}], ",", 
       RowBox[{"{", 
        RowBox[{
         RowBox[{"{", 
          RowBox[{
          "2.3800000000000003`", ",", "2.09`", ",", "2.09`", ",", "115", ",", 
           "120", ",", "170"}], "}"}], ",", 
         RowBox[{"{", 
          RowBox[{
          "2.3800000000000003`", ",", "2.09`", ",", "2.09`", ",", "115", ",", 
           "120", ",", "175"}], "}"}], ",", 
         RowBox[{"{", 
          RowBox[{
          "2.3800000000000003`", ",", "2.09`", ",", "2.09`", ",", "115", ",", 
           "120", ",", "180"}], "}"}], ",", 
         RowBox[{"{", 
          RowBox[{
          "2.3800000000000003`", ",", "2.09`", ",", "2.09`", ",", "115", ",", 
           "120", ",", "185"}], "}"}], ",", 
         RowBox[{"{", 
          RowBox[{
          "2.3800000000000003`", ",", "2.09`", ",", "2.09`", ",", "115", ",", 
           "120", ",", "190"}], "}"}]}], "}"}], ",", 
       RowBox[{"{", 
        RowBox[{
         RowBox[{"{", 
          RowBox[{
          "2.3800000000000003`", ",", "2.09`", ",", "2.09`", ",", "115", ",", 
           "125", ",", "170"}], "}"}], ",", 
         RowBox[{"{", 
          RowBox[{
          "2.3800000000000003`", ",", "2.09`", ",", "2.09`", ",", "115", ",", 
           "125", ",", "175"}], "}"}], ",", 
         RowBox[{"{", 
          RowBox[{
          "2.3800000000000003`", ",", "2.09`", ",", "2.09`", ",", "115", ",", 
           "125", ",", "180"}], "}"}], ",", 
         RowBox[{"{", 
          RowBox[{
          "2.3800000000000003`", ",", "2.09`", ",", "2.09`", ",", "115", ",", 
           "125", ",", "185"}], "}"}], ",", 
         RowBox[{"{", 
          RowBox[{
          "2.3800000000000003`", ",", "2.09`", ",", "2.09`", ",", "115", ",", 
           "125", ",", "190"}], "}"}]}], "}"}], ",", 
       RowBox[{"{", 
        RowBox[{
         RowBox[{"{", 
          RowBox[{
          "2.3800000000000003`", ",", "2.09`", ",", "2.09`", ",", "115", ",", 
           "130", ",", "170"}], "}"}], ",", 
         RowBox[{"{", 
          RowBox[{
          "2.3800000000000003`", ",", "2.09`", ",", "2.09`", ",", "115", ",", 
           "130", ",", "175"}], "}"}], ",", 
         RowBox[{"{", 
          RowBox[{
          "2.3800000000000003`", ",", "2.09`", ",", "2.09`", ",", "115", ",", 
           "130", ",", "180"}], "}"}], ",", 
         RowBox[{"{", 
          RowBox[{
          "2.3800000000000003`", ",", "2.09`", ",", "2.09`", ",", "115", ",", 
           "130", ",", "185"}], "}"}], ",", 
         RowBox[{"{", 
          RowBox[{
          "2.3800000000000003`", ",", "2.09`", ",", "2.09`", ",", "115", ",", 
           "130", ",", "190"}], "}"}]}], "}"}]}], "}"}], ",", 
     RowBox[{"{", 
      RowBox[{
       RowBox[{"{", 
        RowBox[{
         RowBox[{"{", 
          RowBox[{
          "2.3800000000000003`", ",", "2.09`", ",", "2.09`", ",", "120", ",", 
           "115", ",", "170"}], "}"}], ",", 
         RowBox[{"{", 
          RowBox[{
          "2.3800000000000003`", ",", "2.09`", ",", "2.09`", ",", "120", ",", 
           "115", ",", "175"}], "}"}], ",", 
         RowBox[{"{", 
          RowBox[{
          "2.3800000000000003`", ",", "2.09`", ",", "2.09`", ",", "120", ",", 
           "115", ",", "180"}], "}"}], ",", 
         RowBox[{"{", 
          RowBox[{
          "2.3800000000000003`", ",", "2.09`", ",", "2.09`", ",", "120", ",", 
           "115", ",", "185"}], "}"}], ",", 
         RowBox[{"{", 
          RowBox[{
          "2.3800000000000003`", ",", "2.09`", ",", "2.09`", ",", "120", ",", 
           "115", ",", "190"}], "}"}]}], "}"}], ",", 
       RowBox[{"{", 
        RowBox[{
         RowBox[{"{", 
          RowBox[{
          "2.3800000000000003`", ",", "2.09`", ",", "2.09`", ",", "120", ",", 
           "120", ",", "170"}], "}"}], ",", 
         RowBox[{"{", 
          RowBox[{
          "2.3800000000000003`", ",", "2.09`", ",", "2.09`", ",", "120", ",", 
           "120", ",", "175"}], "}"}], ",", 
         RowBox[{"{", 
          RowBox[{
          "2.3800000000000003`", ",", "2.09`", ",", "2.09`", ",", "120", ",", 
           "120", ",", "180"}], "}"}], ",", 
         RowBox[{"{", 
          RowBox[{
          "2.3800000000000003`", ",", "2.09`", ",", "2.09`", ",", "120", ",", 
           "120", ",", "185"}], "}"}], ",", 
         RowBox[{"{", 
          RowBox[{
          "2.3800000000000003`", ",", "2.09`", ",", "2.09`", ",", "120", ",", 
           "120", ",", "190"}], "}"}]}], "}"}], ",", 
       RowBox[{"{", 
        RowBox[{
         RowBox[{"{", 
          RowBox[{
          "2.3800000000000003`", ",", "2.09`", ",", "2.09`", ",", "120", ",", 
           "125", ",", "170"}], "}"}], ",", 
         RowBox[{"{", 
          RowBox[{
          "2.3800000000000003`", ",", "2.09`", ",", "2.09`", ",", "120", ",", 
           "125", ",", "175"}], "}"}], ",", 
         RowBox[{"{", 
          RowBox[{
          "2.3800000000000003`", ",", "2.09`", ",", "2.09`", ",", "120", ",", 
           "125", ",", "180"}], "}"}], ",", 
         RowBox[{"{", 
          RowBox[{
          "2.3800000000000003`", ",", "2.09`", ",", "2.09`", ",", "120", ",", 
           "125", ",", "185"}], "}"}], ",", 
         RowBox[{"{", 
          RowBox[{
          "2.3800000000000003`", ",", "2.09`", ",", "2.09`", ",", "120", ",", 
           "125", ",", "190"}], "}"}]}], "}"}], ",", 
       RowBox[{"{", 
        RowBox[{
         RowBox[{"{", 
          RowBox[{
          "2.3800000000000003`", ",", "2.09`", ",", "2.09`", ",", "120", ",", 
           "130", ",", "170"}], "}"}], ",", 
         RowBox[{"{", 
          RowBox[{
          "2.3800000000000003`", ",", "2.09`", ",", "2.09`", ",", "120", ",", 
           "130", ",", "175"}], "}"}], ",", 
         RowBox[{"{", 
          RowBox[{
          "2.3800000000000003`", ",", "2.09`", ",", "2.09`", ",", "120", ",", 
           "130", ",", "180"}], "}"}], ",", 
         RowBox[{"{", 
          RowBox[{
          "2.3800000000000003`", ",", "2.09`", ",", "2.09`", ",", "120", ",", 
           "130", ",", "185"}], "}"}], ",", 
         RowBox[{"{", 
          RowBox[{
          "2.3800000000000003`", ",", "2.09`", ",", "2.09`", ",", "120", ",", 
           "130", ",", "190"}], "}"}]}], "}"}]}], "}"}], ",", 
     RowBox[{"{", 
      RowBox[{
       RowBox[{"{", 
        RowBox[{
         RowBox[{"{", 
          RowBox[{
          "2.3800000000000003`", ",", "2.09`", ",", "2.09`", ",", "125", ",", 
           "115", ",", "170"}], "}"}], ",", 
         RowBox[{"{", 
          RowBox[{
          "2.3800000000000003`", ",", "2.09`", ",", "2.09`", ",", "125", ",", 
           "115", ",", "175"}], "}"}], ",", 
         RowBox[{"{", 
          RowBox[{
          "2.3800000000000003`", ",", "2.09`", ",", "2.09`", ",", "125", ",", 
           "115", ",", "180"}], "}"}], ",", 
         RowBox[{"{", 
          RowBox[{
          "2.3800000000000003`", ",", "2.09`", ",", "2.09`", ",", "125", ",", 
           "115", ",", "185"}], "}"}], ",", 
         RowBox[{"{", 
          RowBox[{
          "2.3800000000000003`", ",", "2.09`", ",", "2.09`", ",", "125", ",", 
           "115", ",", "190"}], "}"}]}], "}"}], ",", 
       RowBox[{"{", 
        RowBox[{
         RowBox[{"{", 
          RowBox[{
          "2.3800000000000003`", ",", "2.09`", ",", "2.09`", ",", "125", ",", 
           "120", ",", "170"}], "}"}], ",", 
         RowBox[{"{", 
          RowBox[{
          "2.3800000000000003`", ",", "2.09`", ",", "2.09`", ",", "125", ",", 
           "120", ",", "175"}], "}"}], ",", 
         RowBox[{"{", 
          RowBox[{
          "2.3800000000000003`", ",", "2.09`", ",", "2.09`", ",", "125", ",", 
           "120", ",", "180"}], "}"}], ",", 
         RowBox[{"{", 
          RowBox[{
          "2.3800000000000003`", ",", "2.09`", ",", "2.09`", ",", "125", ",", 
           "120", ",", "185"}], "}"}], ",", 
         RowBox[{"{", 
          RowBox[{
          "2.3800000000000003`", ",", "2.09`", ",", "2.09`", ",", "125", ",", 
           "120", ",", "190"}], "}"}]}], "}"}], ",", 
       RowBox[{"{", 
        RowBox[{
         RowBox[{"{", 
          RowBox[{
          "2.3800000000000003`", ",", "2.09`", ",", "2.09`", ",", "125", ",", 
           "125", ",", "170"}], "}"}], ",", 
         RowBox[{"{", 
          RowBox[{
          "2.3800000000000003`", ",", "2.09`", ",", "2.09`", ",", "125", ",", 
           "125", ",", "175"}], "}"}], ",", 
         RowBox[{"{", 
          RowBox[{
          "2.3800000000000003`", ",", "2.09`", ",", "2.09`", ",", "125", ",", 
           "125", ",", "180"}], "}"}], ",", 
         RowBox[{"{", 
          RowBox[{
          "2.3800000000000003`", ",", "2.09`", ",", "2.09`", ",", "125", ",", 
           "125", ",", "185"}], "}"}], ",", 
         RowBox[{"{", 
          RowBox[{
          "2.3800000000000003`", ",", "2.09`", ",", "2.09`", ",", "125", ",", 
           "125", ",", "190"}], "}"}]}], "}"}], ",", 
       RowBox[{"{", 
        RowBox[{
         RowBox[{"{", 
          RowBox[{
          "2.3800000000000003`", ",", "2.09`", ",", "2.09`", ",", "125", ",", 
           "130", ",", "170"}], "}"}], ",", 
         RowBox[{"{", 
          RowBox[{
          "2.3800000000000003`", ",", "2.09`", ",", "2.09`", ",", "125", ",", 
           "130", ",", "175"}], "}"}], ",", 
         RowBox[{"{", 
          RowBox[{
          "2.3800000000000003`", ",", "2.09`", ",", "2.09`", ",", "125", ",", 
           "130", ",", "180"}], "}"}], ",", 
         RowBox[{"{", 
          RowBox[{
          "2.3800000000000003`", ",", "2.09`", ",", "2.09`", ",", "125", ",", 
           "130", ",", "185"}], "}"}], ",", 
         RowBox[{"{", 
          RowBox[{
          "2.3800000000000003`", ",", "2.09`", ",", "2.09`", ",", "125", ",", 
           "130", ",", "190"}], "}"}]}], "}"}]}], "}"}], ",", 
     RowBox[{"{", 
      RowBox[{
       RowBox[{"{", 
        RowBox[{
         RowBox[{"{", 
          RowBox[{
          "2.3800000000000003`", ",", "2.09`", ",", "2.09`", ",", "130", ",", 
           "115", ",", "170"}], "}"}], ",", 
         RowBox[{"{", 
          RowBox[{
          "2.3800000000000003`", ",", "2.09`", ",", "2.09`", ",", "130", ",", 
           "115", ",", "175"}], "}"}], ",", 
         RowBox[{"{", 
          RowBox[{
          "2.3800000000000003`", ",", "2.09`", ",", "2.09`", ",", "130", ",", 
           "115", ",", "180"}], "}"}], ",", 
         RowBox[{"{", 
          RowBox[{
          "2.3800000000000003`", ",", "2.09`", ",", "2.09`", ",", "130", ",", 
           "115", ",", "185"}], "}"}], ",", 
         RowBox[{"{", 
          RowBox[{
          "2.3800000000000003`", ",", "2.09`", ",", "2.09`", ",", "130", ",", 
           "115", ",", "190"}], "}"}]}], "}"}], ",", 
       RowBox[{"{", 
        RowBox[{
         RowBox[{"{", 
          RowBox[{
          "2.3800000000000003`", ",", "2.09`", ",", "2.09`", ",", "130", ",", 
           "120", ",", "170"}], "}"}], ",", 
         RowBox[{"{", 
          RowBox[{
          "2.3800000000000003`", ",", "2.09`", ",", "2.09`", ",", "130", ",", 
           "120", ",", "175"}], "}"}], ",", 
         RowBox[{"{", 
          RowBox[{
          "2.3800000000000003`", ",", "2.09`", ",", "2.09`", ",", "130", ",", 
           "120", ",", "180"}], "}"}], ",", 
         RowBox[{"{", 
          RowBox[{
          "2.3800000000000003`", ",", "2.09`", ",", "2.09`", ",", "130", ",", 
           "120", ",", "185"}], "}"}], ",", 
         RowBox[{"{", 
          RowBox[{
          "2.3800000000000003`", ",", "2.09`", ",", "2.09`", ",", "130", ",", 
           "120", ",", "190"}], "}"}]}], "}"}], ",", 
       RowBox[{"{", 
        RowBox[{
         RowBox[{"{", 
          RowBox[{
          "2.3800000000000003`", ",", "2.09`", ",", "2.09`", ",", "130", ",", 
           "125", ",", "170"}], "}"}], ",", 
         RowBox[{"{", 
          RowBox[{
          "2.3800000000000003`", ",", "2.09`", ",", "2.09`", ",", "130", ",", 
           "125", ",", "175"}], "}"}], ",", 
         RowBox[{"{", 
          RowBox[{
          "2.3800000000000003`", ",", "2.09`", ",", "2.09`", ",", "130", ",", 
           "125", ",", "180"}], "}"}], ",", 
         RowBox[{"{", 
          RowBox[{
          "2.3800000000000003`", ",", "2.09`", ",", "2.09`", ",", "130", ",", 
           "125", ",", "185"}], "}"}], ",", 
         RowBox[{"{", 
          RowBox[{
          "2.3800000000000003`", ",", "2.09`", ",", "2.09`", ",", "130", ",", 
           "125", ",", "190"}], "}"}]}], "}"}], ",", 
       RowBox[{"{", 
        RowBox[{
         RowBox[{"{", 
          RowBox[{
          "2.3800000000000003`", ",", "2.09`", ",", "2.09`", ",", "130", ",", 
           "130", ",", "170"}], "}"}], ",", 
         RowBox[{"{", 
          RowBox[{
          "2.3800000000000003`", ",", "2.09`", ",", "2.09`", ",", "130", ",", 
           "130", ",", "175"}], "}"}], ",", 
         RowBox[{"{", 
          RowBox[{
          "2.3800000000000003`", ",", "2.09`", ",", "2.09`", ",", "130", ",", 
           "130", ",", "180"}], "}"}], ",", 
         RowBox[{"{", 
          RowBox[{
          "2.3800000000000003`", ",", "2.09`", ",", "2.09`", ",", "130", ",", 
           "130", ",", "185"}], "}"}], ",", 
         RowBox[{"{", 
          RowBox[{
          "2.3800000000000003`", ",", "2.09`", ",", "2.09`", ",", "130", ",", 
           "130", ",", "190"}], "}"}]}], "}"}]}], "}"}]}], "}"}], ",", 
   RowBox[{"{", 
    RowBox[{
     RowBox[{"{", 
      RowBox[{
       RowBox[{"{", 
        RowBox[{
         RowBox[{"{", 
          RowBox[{
          "2.3800000000000003`", ",", "2.09`", ",", "2.18`", ",", "115", ",", 
           "115", ",", "170"}], "}"}], ",", 
         RowBox[{"{", 
          RowBox[{
          "2.3800000000000003`", ",", "2.09`", ",", "2.18`", ",", "115", ",", 
           "115", ",", "175"}], "}"}], ",", 
         RowBox[{"{", 
          RowBox[{
          "2.3800000000000003`", ",", "2.09`", ",", "2.18`", ",", "115", ",", 
           "115", ",", "180"}], "}"}], ",", 
         RowBox[{"{", 
          RowBox[{
          "2.3800000000000003`", ",", "2.09`", ",", "2.18`", ",", "115", ",", 
           "115", ",", "185"}], "}"}], ",", 
         RowBox[{"{", 
          RowBox[{
          "2.3800000000000003`", ",", "2.09`", ",", "2.18`", ",", "115", ",", 
           "115", ",", "190"}], "}"}]}], "}"}], ",", 
       RowBox[{"{", 
        RowBox[{
         RowBox[{"{", 
          RowBox[{
          "2.3800000000000003`", ",", "2.09`", ",", "2.18`", ",", "115", ",", 
           "120", ",", "170"}], "}"}], ",", 
         RowBox[{"{", 
          RowBox[{
          "2.3800000000000003`", ",", "2.09`", ",", "2.18`", ",", "115", ",", 
           "120", ",", "175"}], "}"}], ",", 
         RowBox[{"{", 
          RowBox[{
          "2.3800000000000003`", ",", "2.09`", ",", "2.18`", ",", "115", ",", 
           "120", ",", "180"}], "}"}], ",", 
         RowBox[{"{", 
          RowBox[{
          "2.3800000000000003`", ",", "2.09`", ",", "2.18`", ",", "115", ",", 
           "120", ",", "185"}], "}"}], ",", 
         RowBox[{"{", 
          RowBox[{
          "2.3800000000000003`", ",", "2.09`", ",", "2.18`", ",", "115", ",", 
           "120", ",", "190"}], "}"}]}], "}"}], ",", 
       RowBox[{"{", 
        RowBox[{
         RowBox[{"{", 
          RowBox[{
          "2.3800000000000003`", ",", "2.09`", ",", "2.18`", ",", "115", ",", 
           "125", ",", "170"}], "}"}], ",", 
         RowBox[{"{", 
          RowBox[{
          "2.3800000000000003`", ",", "2.09`", ",", "2.18`", ",", "115", ",", 
           "125", ",", "175"}], "}"}], ",", 
         RowBox[{"{", 
          RowBox[{
          "2.3800000000000003`", ",", "2.09`", ",", "2.18`", ",", "115", ",", 
           "125", ",", "180"}], "}"}], ",", 
         RowBox[{"{", 
          RowBox[{
          "2.3800000000000003`", ",", "2.09`", ",", "2.18`", ",", "115", ",", 
           "125", ",", "185"}], "}"}], ",", 
         RowBox[{"{", 
          RowBox[{
          "2.3800000000000003`", ",", "2.09`", ",", "2.18`", ",", "115", ",", 
           "125", ",", "190"}], "}"}]}], "}"}], ",", 
       RowBox[{"{", 
        RowBox[{
         RowBox[{"{", 
          RowBox[{
          "2.3800000000000003`", ",", "2.09`", ",", "2.18`", ",", "115", ",", 
           "130", ",", "170"}], "}"}], ",", 
         RowBox[{"{", 
          RowBox[{
          "2.3800000000000003`", ",", "2.09`", ",", "2.18`", ",", "115", ",", 
           "130", ",", "175"}], "}"}], ",", 
         RowBox[{"{", 
          RowBox[{
          "2.3800000000000003`", ",", "2.09`", ",", "2.18`", ",", "115", ",", 
           "130", ",", "180"}], "}"}], ",", 
         RowBox[{"{", 
          RowBox[{
          "2.3800000000000003`", ",", "2.09`", ",", "2.18`", ",", "115", ",", 
           "130", ",", "185"}], "}"}], ",", 
         RowBox[{"{", 
          RowBox[{
          "2.3800000000000003`", ",", "2.09`", ",", "2.18`", ",", "115", ",", 
           "130", ",", "190"}], "}"}]}], "}"}]}], "}"}], ",", 
     RowBox[{"{", 
      RowBox[{
       RowBox[{"{", 
        RowBox[{
         RowBox[{"{", 
          RowBox[{
          "2.3800000000000003`", ",", "2.09`", ",", "2.18`", ",", "120", ",", 
           "115", ",", "170"}], "}"}], ",", 
         RowBox[{"{", 
          RowBox[{
          "2.3800000000000003`", ",", "2.09`", ",", "2.18`", ",", "120", ",", 
           "115", ",", "175"}], "}"}], ",", 
         RowBox[{"{", 
          RowBox[{
          "2.3800000000000003`", ",", "2.09`", ",", "2.18`", ",", "120", ",", 
           "115", ",", "180"}], "}"}], ",", 
         RowBox[{"{", 
          RowBox[{
          "2.3800000000000003`", ",", "2.09`", ",", "2.18`", ",", "120", ",", 
           "115", ",", "185"}], "}"}], ",", 
         RowBox[{"{", 
          RowBox[{
          "2.3800000000000003`", ",", "2.09`", ",", "2.18`", ",", "120", ",", 
           "115", ",", "190"}], "}"}]}], "}"}], ",", 
       RowBox[{"{", 
        RowBox[{
         RowBox[{"{", 
          RowBox[{
          "2.3800000000000003`", ",", "2.09`", ",", "2.18`", ",", "120", ",", 
           "120", ",", "170"}], "}"}], ",", 
         RowBox[{"{", 
          RowBox[{
          "2.3800000000000003`", ",", "2.09`", ",", "2.18`", ",", "120", ",", 
           "120", ",", "175"}], "}"}], ",", 
         RowBox[{"{", 
          RowBox[{
          "2.3800000000000003`", ",", "2.09`", ",", "2.18`", ",", "120", ",", 
           "120", ",", "180"}], "}"}], ",", 
         RowBox[{"{", 
          RowBox[{
          "2.3800000000000003`", ",", "2.09`", ",", "2.18`", ",", "120", ",", 
           "120", ",", "185"}], "}"}], ",", 
         RowBox[{"{", 
          RowBox[{
          "2.3800000000000003`", ",", "2.09`", ",", "2.18`", ",", "120", ",", 
           "120", ",", "190"}], "}"}]}], "}"}], ",", 
       RowBox[{"{", 
        RowBox[{
         RowBox[{"{", 
          RowBox[{
          "2.3800000000000003`", ",", "2.09`", ",", "2.18`", ",", "120", ",", 
           "125", ",", "170"}], "}"}], ",", 
         RowBox[{"{", 
          RowBox[{
          "2.3800000000000003`", ",", "2.09`", ",", "2.18`", ",", "120", ",", 
           "125", ",", "175"}], "}"}], ",", 
         RowBox[{"{", 
          RowBox[{
          "2.3800000000000003`", ",", "2.09`", ",", "2.18`", ",", "120", ",", 
           "125", ",", "180"}], "}"}], ",", 
         RowBox[{"{", 
          RowBox[{
          "2.3800000000000003`", ",", "2.09`", ",", "2.18`", ",", "120", ",", 
           "125", ",", "185"}], "}"}], ",", 
         RowBox[{"{", 
          RowBox[{
          "2.3800000000000003`", ",", "2.09`", ",", "2.18`", ",", "120", ",", 
           "125", ",", "190"}], "}"}]}], "}"}], ",", 
       RowBox[{"{", 
        RowBox[{
         RowBox[{"{", 
          RowBox[{
          "2.3800000000000003`", ",", "2.09`", ",", "2.18`", ",", "120", ",", 
           "130", ",", "170"}], "}"}], ",", 
         RowBox[{"{", 
          RowBox[{
          "2.3800000000000003`", ",", "2.09`", ",", "2.18`", ",", "120", ",", 
           "130", ",", "175"}], "}"}], ",", 
         RowBox[{"{", 
          RowBox[{
          "2.3800000000000003`", ",", "2.09`", ",", "2.18`", ",", "120", ",", 
           "130", ",", "180"}], "}"}], ",", 
         RowBox[{"{", 
          RowBox[{
          "2.3800000000000003`", ",", "2.09`", ",", "2.18`", ",", "120", ",", 
           "130", ",", "185"}], "}"}], ",", 
         RowBox[{"{", 
          RowBox[{
          "2.3800000000000003`", ",", "2.09`", ",", "2.18`", ",", "120", ",", 
           "130", ",", "190"}], "}"}]}], "}"}]}], "}"}], ",", 
     RowBox[{"{", 
      RowBox[{
       RowBox[{"{", 
        RowBox[{
         RowBox[{"{", 
          RowBox[{
          "2.3800000000000003`", ",", "2.09`", ",", "2.18`", ",", "125", ",", 
           "115", ",", "170"}], "}"}], ",", 
         RowBox[{"{", 
          RowBox[{
          "2.3800000000000003`", ",", "2.09`", ",", "2.18`", ",", "125", ",", 
           "115", ",", "175"}], "}"}], ",", 
         RowBox[{"{", 
          RowBox[{
          "2.3800000000000003`", ",", "2.09`", ",", "2.18`", ",", "125", ",", 
           "115", ",", "180"}], "}"}], ",", 
         RowBox[{"{", 
          RowBox[{
          "2.3800000000000003`", ",", "2.09`", ",", "2.18`", ",", "125", ",", 
           "115", ",", "185"}], "}"}], ",", 
         RowBox[{"{", 
          RowBox[{
          "2.3800000000000003`", ",", "2.09`", ",", "2.18`", ",", "125", ",", 
           "115", ",", "190"}], "}"}]}], "}"}], ",", 
       RowBox[{"{", 
        RowBox[{
         RowBox[{"{", 
          RowBox[{
          "2.3800000000000003`", ",", "2.09`", ",", "2.18`", ",", "125", ",", 
           "120", ",", "170"}], "}"}], ",", 
         RowBox[{"{", 
          RowBox[{
          "2.3800000000000003`", ",", "2.09`", ",", "2.18`", ",", "125", ",", 
           "120", ",", "175"}], "}"}], ",", 
         RowBox[{"{", 
          RowBox[{
          "2.3800000000000003`", ",", "2.09`", ",", "2.18`", ",", "125", ",", 
           "120", ",", "180"}], "}"}], ",", 
         RowBox[{"{", 
          RowBox[{
          "2.3800000000000003`", ",", "2.09`", ",", "2.18`", ",", "125", ",", 
           "120", ",", "185"}], "}"}], ",", 
         RowBox[{"{", 
          RowBox[{
          "2.3800000000000003`", ",", "2.09`", ",", "2.18`", ",", "125", ",", 
           "120", ",", "190"}], "}"}]}], "}"}], ",", 
       RowBox[{"{", 
        RowBox[{
         RowBox[{"{", 
          RowBox[{
          "2.3800000000000003`", ",", "2.09`", ",", "2.18`", ",", "125", ",", 
           "125", ",", "170"}], "}"}], ",", 
         RowBox[{"{", 
          RowBox[{
          "2.3800000000000003`", ",", "2.09`", ",", "2.18`", ",", "125", ",", 
           "125", ",", "175"}], "}"}], ",", 
         RowBox[{"{", 
          RowBox[{
          "2.3800000000000003`", ",", "2.09`", ",", "2.18`", ",", "125", ",", 
           "125", ",", "180"}], "}"}], ",", 
         RowBox[{"{", 
          RowBox[{
          "2.3800000000000003`", ",", "2.09`", ",", "2.18`", ",", "125", ",", 
           "125", ",", "185"}], "}"}], ",", 
         RowBox[{"{", 
          RowBox[{
          "2.3800000000000003`", ",", "2.09`", ",", "2.18`", ",", "125", ",", 
           "125", ",", "190"}], "}"}]}], "}"}], ",", 
       RowBox[{"{", 
        RowBox[{
         RowBox[{"{", 
          RowBox[{
          "2.3800000000000003`", ",", "2.09`", ",", "2.18`", ",", "125", ",", 
           "130", ",", "170"}], "}"}], ",", 
         RowBox[{"{", 
          RowBox[{
          "2.3800000000000003`", ",", "2.09`", ",", "2.18`", ",", "125", ",", 
           "130", ",", "175"}], "}"}], ",", 
         RowBox[{"{", 
          RowBox[{
          "2.3800000000000003`", ",", "2.09`", ",", "2.18`", ",", "125", ",", 
           "130", ",", "180"}], "}"}], ",", 
         RowBox[{"{", 
          RowBox[{
          "2.3800000000000003`", ",", "2.09`", ",", "2.18`", ",", "125", ",", 
           "130", ",", "185"}], "}"}], ",", 
         RowBox[{"{", 
          RowBox[{
          "2.3800000000000003`", ",", "2.09`", ",", "2.18`", ",", "125", ",", 
           "130", ",", "190"}], "}"}]}], "}"}]}], "}"}], ",", 
     RowBox[{"{", 
      RowBox[{
       RowBox[{"{", 
        RowBox[{
         RowBox[{"{", 
          RowBox[{
          "2.3800000000000003`", ",", "2.09`", ",", "2.18`", ",", "130", ",", 
           "115", ",", "170"}], "}"}], ",", 
         RowBox[{"{", 
          RowBox[{
          "2.3800000000000003`", ",", "2.09`", ",", "2.18`", ",", "130", ",", 
           "115", ",", "175"}], "}"}], ",", 
         RowBox[{"{", 
          RowBox[{
          "2.3800000000000003`", ",", "2.09`", ",", "2.18`", ",", "130", ",", 
           "115", ",", "180"}], "}"}], ",", 
         RowBox[{"{", 
          RowBox[{
          "2.3800000000000003`", ",", "2.09`", ",", "2.18`", ",", "130", ",", 
           "115", ",", "185"}], "}"}], ",", 
         RowBox[{"{", 
          RowBox[{
          "2.3800000000000003`", ",", "2.09`", ",", "2.18`", ",", "130", ",", 
           "115", ",", "190"}], "}"}]}], "}"}], ",", 
       RowBox[{"{", 
        RowBox[{
         RowBox[{"{", 
          RowBox[{
          "2.3800000000000003`", ",", "2.09`", ",", "2.18`", ",", "130", ",", 
           "120", ",", "170"}], "}"}], ",", 
         RowBox[{"{", 
          RowBox[{
          "2.3800000000000003`", ",", "2.09`", ",", "2.18`", ",", "130", ",", 
           "120", ",", "175"}], "}"}], ",", 
         RowBox[{"{", 
          RowBox[{
          "2.3800000000000003`", ",", "2.09`", ",", "2.18`", ",", "130", ",", 
           "120", ",", "180"}], "}"}], ",", 
         RowBox[{"{", 
          RowBox[{
          "2.3800000000000003`", ",", "2.09`", ",", "2.18`", ",", "130", ",", 
           "120", ",", "185"}], "}"}], ",", 
         RowBox[{"{", 
          RowBox[{
          "2.3800000000000003`", ",", "2.09`", ",", "2.18`", ",", "130", ",", 
           "120", ",", "190"}], "}"}]}], "}"}], ",", 
       RowBox[{"{", 
        RowBox[{
         RowBox[{"{", 
          RowBox[{
          "2.3800000000000003`", ",", "2.09`", ",", "2.18`", ",", "130", ",", 
           "125", ",", "170"}], "}"}], ",", 
         RowBox[{"{", 
          RowBox[{
          "2.3800000000000003`", ",", "2.09`", ",", "2.18`", ",", "130", ",", 
           "125", ",", "175"}], "}"}], ",", 
         RowBox[{"{", 
          RowBox[{
          "2.3800000000000003`", ",", "2.09`", ",", "2.18`", ",", "130", ",", 
           "125", ",", "180"}], "}"}], ",", 
         RowBox[{"{", 
          RowBox[{
          "2.3800000000000003`", ",", "2.09`", ",", "2.18`", ",", "130", ",", 
           "125", ",", "185"}], "}"}], ",", 
         RowBox[{"{", 
          RowBox[{
          "2.3800000000000003`", ",", "2.09`", ",", "2.18`", ",", "130", ",", 
           "125", ",", "190"}], "}"}]}], "}"}], ",", 
       RowBox[{"{", 
        RowBox[{
         RowBox[{"{", 
          RowBox[{
          "2.3800000000000003`", ",", "2.09`", ",", "2.18`", ",", "130", ",", 
           "130", ",", "170"}], "}"}], ",", 
         RowBox[{"{", 
          RowBox[{
          "2.3800000000000003`", ",", "2.09`", ",", "2.18`", ",", "130", ",", 
           "130", ",", "175"}], "}"}], ",", 
         RowBox[{"{", 
          RowBox[{
          "2.3800000000000003`", ",", "2.09`", ",", "2.18`", ",", "130", ",", 
           "130", ",", "180"}], "}"}], ",", 
         RowBox[{"{", 
          RowBox[{
          "2.3800000000000003`", ",", "2.09`", ",", "2.18`", ",", "130", ",", 
           "130", ",", "185"}], "}"}], ",", 
         RowBox[{"{", 
          RowBox[{
          "2.3800000000000003`", ",", "2.09`", ",", "2.18`", ",", "130", ",", 
           "130", ",", "190"}], "}"}]}], "}"}]}], "}"}]}], "}"}], ",", 
   RowBox[{"{", 
    RowBox[{
     RowBox[{"{", 
      RowBox[{
       RowBox[{"{", 
        RowBox[{
         RowBox[{"{", 
          RowBox[{
          "2.3800000000000003`", ",", "2.18`", ",", "2.`", ",", "115", ",", 
           "115", ",", "170"}], "}"}], ",", 
         RowBox[{"{", 
          RowBox[{
          "2.3800000000000003`", ",", "2.18`", ",", "2.`", ",", "115", ",", 
           "115", ",", "175"}], "}"}], ",", 
         RowBox[{"{", 
          RowBox[{
          "2.3800000000000003`", ",", "2.18`", ",", "2.`", ",", "115", ",", 
           "115", ",", "180"}], "}"}], ",", 
         RowBox[{"{", 
          RowBox[{
          "2.3800000000000003`", ",", "2.18`", ",", "2.`", ",", "115", ",", 
           "115", ",", "185"}], "}"}], ",", 
         RowBox[{"{", 
          RowBox[{
          "2.3800000000000003`", ",", "2.18`", ",", "2.`", ",", "115", ",", 
           "115", ",", "190"}], "}"}]}], "}"}], ",", 
       RowBox[{"{", 
        RowBox[{
         RowBox[{"{", 
          RowBox[{
          "2.3800000000000003`", ",", "2.18`", ",", "2.`", ",", "115", ",", 
           "120", ",", "170"}], "}"}], ",", 
         RowBox[{"{", 
          RowBox[{
          "2.3800000000000003`", ",", "2.18`", ",", "2.`", ",", "115", ",", 
           "120", ",", "175"}], "}"}], ",", 
         RowBox[{"{", 
          RowBox[{
          "2.3800000000000003`", ",", "2.18`", ",", "2.`", ",", "115", ",", 
           "120", ",", "180"}], "}"}], ",", 
         RowBox[{"{", 
          RowBox[{
          "2.3800000000000003`", ",", "2.18`", ",", "2.`", ",", "115", ",", 
           "120", ",", "185"}], "}"}], ",", 
         RowBox[{"{", 
          RowBox[{
          "2.3800000000000003`", ",", "2.18`", ",", "2.`", ",", "115", ",", 
           "120", ",", "190"}], "}"}]}], "}"}], ",", 
       RowBox[{"{", 
        RowBox[{
         RowBox[{"{", 
          RowBox[{
          "2.3800000000000003`", ",", "2.18`", ",", "2.`", ",", "115", ",", 
           "125", ",", "170"}], "}"}], ",", 
         RowBox[{"{", 
          RowBox[{
          "2.3800000000000003`", ",", "2.18`", ",", "2.`", ",", "115", ",", 
           "125", ",", "175"}], "}"}], ",", 
         RowBox[{"{", 
          RowBox[{
          "2.3800000000000003`", ",", "2.18`", ",", "2.`", ",", "115", ",", 
           "125", ",", "180"}], "}"}], ",", 
         RowBox[{"{", 
          RowBox[{
          "2.3800000000000003`", ",", "2.18`", ",", "2.`", ",", "115", ",", 
           "125", ",", "185"}], "}"}], ",", 
         RowBox[{"{", 
          RowBox[{
          "2.3800000000000003`", ",", "2.18`", ",", "2.`", ",", "115", ",", 
           "125", ",", "190"}], "}"}]}], "}"}], ",", 
       RowBox[{"{", 
        RowBox[{
         RowBox[{"{", 
          RowBox[{
          "2.3800000000000003`", ",", "2.18`", ",", "2.`", ",", "115", ",", 
           "130", ",", "170"}], "}"}], ",", 
         RowBox[{"{", 
          RowBox[{
          "2.3800000000000003`", ",", "2.18`", ",", "2.`", ",", "115", ",", 
           "130", ",", "175"}], "}"}], ",", 
         RowBox[{"{", 
          RowBox[{
          "2.3800000000000003`", ",", "2.18`", ",", "2.`", ",", "115", ",", 
           "130", ",", "180"}], "}"}], ",", 
         RowBox[{"{", 
          RowBox[{
          "2.3800000000000003`", ",", "2.18`", ",", "2.`", ",", "115", ",", 
           "130", ",", "185"}], "}"}], ",", 
         RowBox[{"{", 
          RowBox[{
          "2.3800000000000003`", ",", "2.18`", ",", "2.`", ",", "115", ",", 
           "130", ",", "190"}], "}"}]}], "}"}]}], "}"}], ",", 
     RowBox[{"{", 
      RowBox[{
       RowBox[{"{", 
        RowBox[{
         RowBox[{"{", 
          RowBox[{
          "2.3800000000000003`", ",", "2.18`", ",", "2.`", ",", "120", ",", 
           "115", ",", "170"}], "}"}], ",", 
         RowBox[{"{", 
          RowBox[{
          "2.3800000000000003`", ",", "2.18`", ",", "2.`", ",", "120", ",", 
           "115", ",", "175"}], "}"}], ",", 
         RowBox[{"{", 
          RowBox[{
          "2.3800000000000003`", ",", "2.18`", ",", "2.`", ",", "120", ",", 
           "115", ",", "180"}], "}"}], ",", 
         RowBox[{"{", 
          RowBox[{
          "2.3800000000000003`", ",", "2.18`", ",", "2.`", ",", "120", ",", 
           "115", ",", "185"}], "}"}], ",", 
         RowBox[{"{", 
          RowBox[{
          "2.3800000000000003`", ",", "2.18`", ",", "2.`", ",", "120", ",", 
           "115", ",", "190"}], "}"}]}], "}"}], ",", 
       RowBox[{"{", 
        RowBox[{
         RowBox[{"{", 
          RowBox[{
          "2.3800000000000003`", ",", "2.18`", ",", "2.`", ",", "120", ",", 
           "120", ",", "170"}], "}"}], ",", 
         RowBox[{"{", 
          RowBox[{
          "2.3800000000000003`", ",", "2.18`", ",", "2.`", ",", "120", ",", 
           "120", ",", "175"}], "}"}], ",", 
         RowBox[{"{", 
          RowBox[{
          "2.3800000000000003`", ",", "2.18`", ",", "2.`", ",", "120", ",", 
           "120", ",", "180"}], "}"}], ",", 
         RowBox[{"{", 
          RowBox[{
          "2.3800000000000003`", ",", "2.18`", ",", "2.`", ",", "120", ",", 
           "120", ",", "185"}], "}"}], ",", 
         RowBox[{"{", 
          RowBox[{
          "2.3800000000000003`", ",", "2.18`", ",", "2.`", ",", "120", ",", 
           "120", ",", "190"}], "}"}]}], "}"}], ",", 
       RowBox[{"{", 
        RowBox[{
         RowBox[{"{", 
          RowBox[{
          "2.3800000000000003`", ",", "2.18`", ",", "2.`", ",", "120", ",", 
           "125", ",", "170"}], "}"}], ",", 
         RowBox[{"{", 
          RowBox[{
          "2.3800000000000003`", ",", "2.18`", ",", "2.`", ",", "120", ",", 
           "125", ",", "175"}], "}"}], ",", 
         RowBox[{"{", 
          RowBox[{
          "2.3800000000000003`", ",", "2.18`", ",", "2.`", ",", "120", ",", 
           "125", ",", "180"}], "}"}], ",", 
         RowBox[{"{", 
          RowBox[{
          "2.3800000000000003`", ",", "2.18`", ",", "2.`", ",", "120", ",", 
           "125", ",", "185"}], "}"}], ",", 
         RowBox[{"{", 
          RowBox[{
          "2.3800000000000003`", ",", "2.18`", ",", "2.`", ",", "120", ",", 
           "125", ",", "190"}], "}"}]}], "}"}], ",", 
       RowBox[{"{", 
        RowBox[{
         RowBox[{"{", 
          RowBox[{
          "2.3800000000000003`", ",", "2.18`", ",", "2.`", ",", "120", ",", 
           "130", ",", "170"}], "}"}], ",", 
         RowBox[{"{", 
          RowBox[{
          "2.3800000000000003`", ",", "2.18`", ",", "2.`", ",", "120", ",", 
           "130", ",", "175"}], "}"}], ",", 
         RowBox[{"{", 
          RowBox[{
          "2.3800000000000003`", ",", "2.18`", ",", "2.`", ",", "120", ",", 
           "130", ",", "180"}], "}"}], ",", 
         RowBox[{"{", 
          RowBox[{
          "2.3800000000000003`", ",", "2.18`", ",", "2.`", ",", "120", ",", 
           "130", ",", "185"}], "}"}], ",", 
         RowBox[{"{", 
          RowBox[{
          "2.3800000000000003`", ",", "2.18`", ",", "2.`", ",", "120", ",", 
           "130", ",", "190"}], "}"}]}], "}"}]}], "}"}], ",", 
     RowBox[{"{", 
      RowBox[{
       RowBox[{"{", 
        RowBox[{
         RowBox[{"{", 
          RowBox[{
          "2.3800000000000003`", ",", "2.18`", ",", "2.`", ",", "125", ",", 
           "115", ",", "170"}], "}"}], ",", 
         RowBox[{"{", 
          RowBox[{
          "2.3800000000000003`", ",", "2.18`", ",", "2.`", ",", "125", ",", 
           "115", ",", "175"}], "}"}], ",", 
         RowBox[{"{", 
          RowBox[{
          "2.3800000000000003`", ",", "2.18`", ",", "2.`", ",", "125", ",", 
           "115", ",", "180"}], "}"}], ",", 
         RowBox[{"{", 
          RowBox[{
          "2.3800000000000003`", ",", "2.18`", ",", "2.`", ",", "125", ",", 
           "115", ",", "185"}], "}"}], ",", 
         RowBox[{"{", 
          RowBox[{
          "2.3800000000000003`", ",", "2.18`", ",", "2.`", ",", "125", ",", 
           "115", ",", "190"}], "}"}]}], "}"}], ",", 
       RowBox[{"{", 
        RowBox[{
         RowBox[{"{", 
          RowBox[{
          "2.3800000000000003`", ",", "2.18`", ",", "2.`", ",", "125", ",", 
           "120", ",", "170"}], "}"}], ",", 
         RowBox[{"{", 
          RowBox[{
          "2.3800000000000003`", ",", "2.18`", ",", "2.`", ",", "125", ",", 
           "120", ",", "175"}], "}"}], ",", 
         RowBox[{"{", 
          RowBox[{
          "2.3800000000000003`", ",", "2.18`", ",", "2.`", ",", "125", ",", 
           "120", ",", "180"}], "}"}], ",", 
         RowBox[{"{", 
          RowBox[{
          "2.3800000000000003`", ",", "2.18`", ",", "2.`", ",", "125", ",", 
           "120", ",", "185"}], "}"}], ",", 
         RowBox[{"{", 
          RowBox[{
          "2.3800000000000003`", ",", "2.18`", ",", "2.`", ",", "125", ",", 
           "120", ",", "190"}], "}"}]}], "}"}], ",", 
       RowBox[{"{", 
        RowBox[{
         RowBox[{"{", 
          RowBox[{
          "2.3800000000000003`", ",", "2.18`", ",", "2.`", ",", "125", ",", 
           "125", ",", "170"}], "}"}], ",", 
         RowBox[{"{", 
          RowBox[{
          "2.3800000000000003`", ",", "2.18`", ",", "2.`", ",", "125", ",", 
           "125", ",", "175"}], "}"}], ",", 
         RowBox[{"{", 
          RowBox[{
          "2.3800000000000003`", ",", "2.18`", ",", "2.`", ",", "125", ",", 
           "125", ",", "180"}], "}"}], ",", 
         RowBox[{"{", 
          RowBox[{
          "2.3800000000000003`", ",", "2.18`", ",", "2.`", ",", "125", ",", 
           "125", ",", "185"}], "}"}], ",", 
         RowBox[{"{", 
          RowBox[{
          "2.3800000000000003`", ",", "2.18`", ",", "2.`", ",", "125", ",", 
           "125", ",", "190"}], "}"}]}], "}"}], ",", 
       RowBox[{"{", 
        RowBox[{
         RowBox[{"{", 
          RowBox[{
          "2.3800000000000003`", ",", "2.18`", ",", "2.`", ",", "125", ",", 
           "130", ",", "170"}], "}"}], ",", 
         RowBox[{"{", 
          RowBox[{
          "2.3800000000000003`", ",", "2.18`", ",", "2.`", ",", "125", ",", 
           "130", ",", "175"}], "}"}], ",", 
         RowBox[{"{", 
          RowBox[{
          "2.3800000000000003`", ",", "2.18`", ",", "2.`", ",", "125", ",", 
           "130", ",", "180"}], "}"}], ",", 
         RowBox[{"{", 
          RowBox[{
          "2.3800000000000003`", ",", "2.18`", ",", "2.`", ",", "125", ",", 
           "130", ",", "185"}], "}"}], ",", 
         RowBox[{"{", 
          RowBox[{
          "2.3800000000000003`", ",", "2.18`", ",", "2.`", ",", "125", ",", 
           "130", ",", "190"}], "}"}]}], "}"}]}], "}"}], ",", 
     RowBox[{"{", 
      RowBox[{
       RowBox[{"{", 
        RowBox[{
         RowBox[{"{", 
          RowBox[{
          "2.3800000000000003`", ",", "2.18`", ",", "2.`", ",", "130", ",", 
           "115", ",", "170"}], "}"}], ",", 
         RowBox[{"{", 
          RowBox[{
          "2.3800000000000003`", ",", "2.18`", ",", "2.`", ",", "130", ",", 
           "115", ",", "175"}], "}"}], ",", 
         RowBox[{"{", 
          RowBox[{
          "2.3800000000000003`", ",", "2.18`", ",", "2.`", ",", "130", ",", 
           "115", ",", "180"}], "}"}], ",", 
         RowBox[{"{", 
          RowBox[{
          "2.3800000000000003`", ",", "2.18`", ",", "2.`", ",", "130", ",", 
           "115", ",", "185"}], "}"}], ",", 
         RowBox[{"{", 
          RowBox[{
          "2.3800000000000003`", ",", "2.18`", ",", "2.`", ",", "130", ",", 
           "115", ",", "190"}], "}"}]}], "}"}], ",", 
       RowBox[{"{", 
        RowBox[{
         RowBox[{"{", 
          RowBox[{
          "2.3800000000000003`", ",", "2.18`", ",", "2.`", ",", "130", ",", 
           "120", ",", "170"}], "}"}], ",", 
         RowBox[{"{", 
          RowBox[{
          "2.3800000000000003`", ",", "2.18`", ",", "2.`", ",", "130", ",", 
           "120", ",", "175"}], "}"}], ",", 
         RowBox[{"{", 
          RowBox[{
          "2.3800000000000003`", ",", "2.18`", ",", "2.`", ",", "130", ",", 
           "120", ",", "180"}], "}"}], ",", 
         RowBox[{"{", 
          RowBox[{
          "2.3800000000000003`", ",", "2.18`", ",", "2.`", ",", "130", ",", 
           "120", ",", "185"}], "}"}], ",", 
         RowBox[{"{", 
          RowBox[{
          "2.3800000000000003`", ",", "2.18`", ",", "2.`", ",", "130", ",", 
           "120", ",", "190"}], "}"}]}], "}"}], ",", 
       RowBox[{"{", 
        RowBox[{
         RowBox[{"{", 
          RowBox[{
          "2.3800000000000003`", ",", "2.18`", ",", "2.`", ",", "130", ",", 
           "125", ",", "170"}], "}"}], ",", 
         RowBox[{"{", 
          RowBox[{
          "2.3800000000000003`", ",", "2.18`", ",", "2.`", ",", "130", ",", 
           "125", ",", "175"}], "}"}], ",", 
         RowBox[{"{", 
          RowBox[{
          "2.3800000000000003`", ",", "2.18`", ",", "2.`", ",", "130", ",", 
           "125", ",", "180"}], "}"}], ",", 
         RowBox[{"{", 
          RowBox[{
          "2.3800000000000003`", ",", "2.18`", ",", "2.`", ",", "130", ",", 
           "125", ",", "185"}], "}"}], ",", 
         RowBox[{"{", 
          RowBox[{
          "2.3800000000000003`", ",", "2.18`", ",", "2.`", ",", "130", ",", 
           "125", ",", "190"}], "}"}]}], "}"}], ",", 
       RowBox[{"{", 
        RowBox[{
         RowBox[{"{", 
          RowBox[{
          "2.3800000000000003`", ",", "2.18`", ",", "2.`", ",", "130", ",", 
           "130", ",", "170"}], "}"}], ",", 
         RowBox[{"{", 
          RowBox[{
          "2.3800000000000003`", ",", "2.18`", ",", "2.`", ",", "130", ",", 
           "130", ",", "175"}], "}"}], ",", 
         RowBox[{"{", 
          RowBox[{
          "2.3800000000000003`", ",", "2.18`", ",", "2.`", ",", "130", ",", 
           "130", ",", "180"}], "}"}], ",", 
         RowBox[{"{", 
          RowBox[{
          "2.3800000000000003`", ",", "2.18`", ",", "2.`", ",", "130", ",", 
           "130", ",", "185"}], "}"}], ",", 
         RowBox[{"{", 
          RowBox[{
          "2.3800000000000003`", ",", "2.18`", ",", "2.`", ",", "130", ",", 
           "130", ",", "190"}], "}"}]}], "}"}]}], "}"}]}], "}"}], ",", 
   RowBox[{"{", 
    RowBox[{
     RowBox[{"{", 
      RowBox[{
       RowBox[{"{", 
        RowBox[{
         RowBox[{"{", 
          RowBox[{
          "2.3800000000000003`", ",", "2.18`", ",", "2.09`", ",", "115", ",", 
           "115", ",", "170"}], "}"}], ",", 
         RowBox[{"{", 
          RowBox[{
          "2.3800000000000003`", ",", "2.18`", ",", "2.09`", ",", "115", ",", 
           "115", ",", "175"}], "}"}], ",", 
         RowBox[{"{", 
          RowBox[{
          "2.3800000000000003`", ",", "2.18`", ",", "2.09`", ",", "115", ",", 
           "115", ",", "180"}], "}"}], ",", 
         RowBox[{"{", 
          RowBox[{
          "2.3800000000000003`", ",", "2.18`", ",", "2.09`", ",", "115", ",", 
           "115", ",", "185"}], "}"}], ",", 
         RowBox[{"{", 
          RowBox[{
          "2.3800000000000003`", ",", "2.18`", ",", "2.09`", ",", "115", ",", 
           "115", ",", "190"}], "}"}]}], "}"}], ",", 
       RowBox[{"{", 
        RowBox[{
         RowBox[{"{", 
          RowBox[{
          "2.3800000000000003`", ",", "2.18`", ",", "2.09`", ",", "115", ",", 
           "120", ",", "170"}], "}"}], ",", 
         RowBox[{"{", 
          RowBox[{
          "2.3800000000000003`", ",", "2.18`", ",", "2.09`", ",", "115", ",", 
           "120", ",", "175"}], "}"}], ",", 
         RowBox[{"{", 
          RowBox[{
          "2.3800000000000003`", ",", "2.18`", ",", "2.09`", ",", "115", ",", 
           "120", ",", "180"}], "}"}], ",", 
         RowBox[{"{", 
          RowBox[{
          "2.3800000000000003`", ",", "2.18`", ",", "2.09`", ",", "115", ",", 
           "120", ",", "185"}], "}"}], ",", 
         RowBox[{"{", 
          RowBox[{
          "2.3800000000000003`", ",", "2.18`", ",", "2.09`", ",", "115", ",", 
           "120", ",", "190"}], "}"}]}], "}"}], ",", 
       RowBox[{"{", 
        RowBox[{
         RowBox[{"{", 
          RowBox[{
          "2.3800000000000003`", ",", "2.18`", ",", "2.09`", ",", "115", ",", 
           "125", ",", "170"}], "}"}], ",", 
         RowBox[{"{", 
          RowBox[{
          "2.3800000000000003`", ",", "2.18`", ",", "2.09`", ",", "115", ",", 
           "125", ",", "175"}], "}"}], ",", 
         RowBox[{"{", 
          RowBox[{
          "2.3800000000000003`", ",", "2.18`", ",", "2.09`", ",", "115", ",", 
           "125", ",", "180"}], "}"}], ",", 
         RowBox[{"{", 
          RowBox[{
          "2.3800000000000003`", ",", "2.18`", ",", "2.09`", ",", "115", ",", 
           "125", ",", "185"}], "}"}], ",", 
         RowBox[{"{", 
          RowBox[{
          "2.3800000000000003`", ",", "2.18`", ",", "2.09`", ",", "115", ",", 
           "125", ",", "190"}], "}"}]}], "}"}], ",", 
       RowBox[{"{", 
        RowBox[{
         RowBox[{"{", 
          RowBox[{
          "2.3800000000000003`", ",", "2.18`", ",", "2.09`", ",", "115", ",", 
           "130", ",", "170"}], "}"}], ",", 
         RowBox[{"{", 
          RowBox[{
          "2.3800000000000003`", ",", "2.18`", ",", "2.09`", ",", "115", ",", 
           "130", ",", "175"}], "}"}], ",", 
         RowBox[{"{", 
          RowBox[{
          "2.3800000000000003`", ",", "2.18`", ",", "2.09`", ",", "115", ",", 
           "130", ",", "180"}], "}"}], ",", 
         RowBox[{"{", 
          RowBox[{
          "2.3800000000000003`", ",", "2.18`", ",", "2.09`", ",", "115", ",", 
           "130", ",", "185"}], "}"}], ",", 
         RowBox[{"{", 
          RowBox[{
          "2.3800000000000003`", ",", "2.18`", ",", "2.09`", ",", "115", ",", 
           "130", ",", "190"}], "}"}]}], "}"}]}], "}"}], ",", 
     RowBox[{"{", 
      RowBox[{
       RowBox[{"{", 
        RowBox[{
         RowBox[{"{", 
          RowBox[{
          "2.3800000000000003`", ",", "2.18`", ",", "2.09`", ",", "120", ",", 
           "115", ",", "170"}], "}"}], ",", 
         RowBox[{"{", 
          RowBox[{
          "2.3800000000000003`", ",", "2.18`", ",", "2.09`", ",", "120", ",", 
           "115", ",", "175"}], "}"}], ",", 
         RowBox[{"{", 
          RowBox[{
          "2.3800000000000003`", ",", "2.18`", ",", "2.09`", ",", "120", ",", 
           "115", ",", "180"}], "}"}], ",", 
         RowBox[{"{", 
          RowBox[{
          "2.3800000000000003`", ",", "2.18`", ",", "2.09`", ",", "120", ",", 
           "115", ",", "185"}], "}"}], ",", 
         RowBox[{"{", 
          RowBox[{
          "2.3800000000000003`", ",", "2.18`", ",", "2.09`", ",", "120", ",", 
           "115", ",", "190"}], "}"}]}], "}"}], ",", 
       RowBox[{"{", 
        RowBox[{
         RowBox[{"{", 
          RowBox[{
          "2.3800000000000003`", ",", "2.18`", ",", "2.09`", ",", "120", ",", 
           "120", ",", "170"}], "}"}], ",", 
         RowBox[{"{", 
          RowBox[{
          "2.3800000000000003`", ",", "2.18`", ",", "2.09`", ",", "120", ",", 
           "120", ",", "175"}], "}"}], ",", 
         RowBox[{"{", 
          RowBox[{
          "2.3800000000000003`", ",", "2.18`", ",", "2.09`", ",", "120", ",", 
           "120", ",", "180"}], "}"}], ",", 
         RowBox[{"{", 
          RowBox[{
          "2.3800000000000003`", ",", "2.18`", ",", "2.09`", ",", "120", ",", 
           "120", ",", "185"}], "}"}], ",", 
         RowBox[{"{", 
          RowBox[{
          "2.3800000000000003`", ",", "2.18`", ",", "2.09`", ",", "120", ",", 
           "120", ",", "190"}], "}"}]}], "}"}], ",", 
       RowBox[{"{", 
        RowBox[{
         RowBox[{"{", 
          RowBox[{
          "2.3800000000000003`", ",", "2.18`", ",", "2.09`", ",", "120", ",", 
           "125", ",", "170"}], "}"}], ",", 
         RowBox[{"{", 
          RowBox[{
          "2.3800000000000003`", ",", "2.18`", ",", "2.09`", ",", "120", ",", 
           "125", ",", "175"}], "}"}], ",", 
         RowBox[{"{", 
          RowBox[{
          "2.3800000000000003`", ",", "2.18`", ",", "2.09`", ",", "120", ",", 
           "125", ",", "180"}], "}"}], ",", 
         RowBox[{"{", 
          RowBox[{
          "2.3800000000000003`", ",", "2.18`", ",", "2.09`", ",", "120", ",", 
           "125", ",", "185"}], "}"}], ",", 
         RowBox[{"{", 
          RowBox[{
          "2.3800000000000003`", ",", "2.18`", ",", "2.09`", ",", "120", ",", 
           "125", ",", "190"}], "}"}]}], "}"}], ",", 
       RowBox[{"{", 
        RowBox[{
         RowBox[{"{", 
          RowBox[{
          "2.3800000000000003`", ",", "2.18`", ",", "2.09`", ",", "120", ",", 
           "130", ",", "170"}], "}"}], ",", 
         RowBox[{"{", 
          RowBox[{
          "2.3800000000000003`", ",", "2.18`", ",", "2.09`", ",", "120", ",", 
           "130", ",", "175"}], "}"}], ",", 
         RowBox[{"{", 
          RowBox[{
          "2.3800000000000003`", ",", "2.18`", ",", "2.09`", ",", "120", ",", 
           "130", ",", "180"}], "}"}], ",", 
         RowBox[{"{", 
          RowBox[{
          "2.3800000000000003`", ",", "2.18`", ",", "2.09`", ",", "120", ",", 
           "130", ",", "185"}], "}"}], ",", 
         RowBox[{"{", 
          RowBox[{
          "2.3800000000000003`", ",", "2.18`", ",", "2.09`", ",", "120", ",", 
           "130", ",", "190"}], "}"}]}], "}"}]}], "}"}], ",", 
     RowBox[{"{", 
      RowBox[{
       RowBox[{"{", 
        RowBox[{
         RowBox[{"{", 
          RowBox[{
          "2.3800000000000003`", ",", "2.18`", ",", "2.09`", ",", "125", ",", 
           "115", ",", "170"}], "}"}], ",", 
         RowBox[{"{", 
          RowBox[{
          "2.3800000000000003`", ",", "2.18`", ",", "2.09`", ",", "125", ",", 
           "115", ",", "175"}], "}"}], ",", 
         RowBox[{"{", 
          RowBox[{
          "2.3800000000000003`", ",", "2.18`", ",", "2.09`", ",", "125", ",", 
           "115", ",", "180"}], "}"}], ",", 
         RowBox[{"{", 
          RowBox[{
          "2.3800000000000003`", ",", "2.18`", ",", "2.09`", ",", "125", ",", 
           "115", ",", "185"}], "}"}], ",", 
         RowBox[{"{", 
          RowBox[{
          "2.3800000000000003`", ",", "2.18`", ",", "2.09`", ",", "125", ",", 
           "115", ",", "190"}], "}"}]}], "}"}], ",", 
       RowBox[{"{", 
        RowBox[{
         RowBox[{"{", 
          RowBox[{
          "2.3800000000000003`", ",", "2.18`", ",", "2.09`", ",", "125", ",", 
           "120", ",", "170"}], "}"}], ",", 
         RowBox[{"{", 
          RowBox[{
          "2.3800000000000003`", ",", "2.18`", ",", "2.09`", ",", "125", ",", 
           "120", ",", "175"}], "}"}], ",", 
         RowBox[{"{", 
          RowBox[{
          "2.3800000000000003`", ",", "2.18`", ",", "2.09`", ",", "125", ",", 
           "120", ",", "180"}], "}"}], ",", 
         RowBox[{"{", 
          RowBox[{
          "2.3800000000000003`", ",", "2.18`", ",", "2.09`", ",", "125", ",", 
           "120", ",", "185"}], "}"}], ",", 
         RowBox[{"{", 
          RowBox[{
          "2.3800000000000003`", ",", "2.18`", ",", "2.09`", ",", "125", ",", 
           "120", ",", "190"}], "}"}]}], "}"}], ",", 
       RowBox[{"{", 
        RowBox[{
         RowBox[{"{", 
          RowBox[{
          "2.3800000000000003`", ",", "2.18`", ",", "2.09`", ",", "125", ",", 
           "125", ",", "170"}], "}"}], ",", 
         RowBox[{"{", 
          RowBox[{
          "2.3800000000000003`", ",", "2.18`", ",", "2.09`", ",", "125", ",", 
           "125", ",", "175"}], "}"}], ",", 
         RowBox[{"{", 
          RowBox[{
          "2.3800000000000003`", ",", "2.18`", ",", "2.09`", ",", "125", ",", 
           "125", ",", "180"}], "}"}], ",", 
         RowBox[{"{", 
          RowBox[{
          "2.3800000000000003`", ",", "2.18`", ",", "2.09`", ",", "125", ",", 
           "125", ",", "185"}], "}"}], ",", 
         RowBox[{"{", 
          RowBox[{
          "2.3800000000000003`", ",", "2.18`", ",", "2.09`", ",", "125", ",", 
           "125", ",", "190"}], "}"}]}], "}"}], ",", 
       RowBox[{"{", 
        RowBox[{
         RowBox[{"{", 
          RowBox[{
          "2.3800000000000003`", ",", "2.18`", ",", "2.09`", ",", "125", ",", 
           "130", ",", "170"}], "}"}], ",", 
         RowBox[{"{", 
          RowBox[{
          "2.3800000000000003`", ",", "2.18`", ",", "2.09`", ",", "125", ",", 
           "130", ",", "175"}], "}"}], ",", 
         RowBox[{"{", 
          RowBox[{
          "2.3800000000000003`", ",", "2.18`", ",", "2.09`", ",", "125", ",", 
           "130", ",", "180"}], "}"}], ",", 
         RowBox[{"{", 
          RowBox[{
          "2.3800000000000003`", ",", "2.18`", ",", "2.09`", ",", "125", ",", 
           "130", ",", "185"}], "}"}], ",", 
         RowBox[{"{", 
          RowBox[{
          "2.3800000000000003`", ",", "2.18`", ",", "2.09`", ",", "125", ",", 
           "130", ",", "190"}], "}"}]}], "}"}]}], "}"}], ",", 
     RowBox[{"{", 
      RowBox[{
       RowBox[{"{", 
        RowBox[{
         RowBox[{"{", 
          RowBox[{
          "2.3800000000000003`", ",", "2.18`", ",", "2.09`", ",", "130", ",", 
           "115", ",", "170"}], "}"}], ",", 
         RowBox[{"{", 
          RowBox[{
          "2.3800000000000003`", ",", "2.18`", ",", "2.09`", ",", "130", ",", 
           "115", ",", "175"}], "}"}], ",", 
         RowBox[{"{", 
          RowBox[{
          "2.3800000000000003`", ",", "2.18`", ",", "2.09`", ",", "130", ",", 
           "115", ",", "180"}], "}"}], ",", 
         RowBox[{"{", 
          RowBox[{
          "2.3800000000000003`", ",", "2.18`", ",", "2.09`", ",", "130", ",", 
           "115", ",", "185"}], "}"}], ",", 
         RowBox[{"{", 
          RowBox[{
          "2.3800000000000003`", ",", "2.18`", ",", "2.09`", ",", "130", ",", 
           "115", ",", "190"}], "}"}]}], "}"}], ",", 
       RowBox[{"{", 
        RowBox[{
         RowBox[{"{", 
          RowBox[{
          "2.3800000000000003`", ",", "2.18`", ",", "2.09`", ",", "130", ",", 
           "120", ",", "170"}], "}"}], ",", 
         RowBox[{"{", 
          RowBox[{
          "2.3800000000000003`", ",", "2.18`", ",", "2.09`", ",", "130", ",", 
           "120", ",", "175"}], "}"}], ",", 
         RowBox[{"{", 
          RowBox[{
          "2.3800000000000003`", ",", "2.18`", ",", "2.09`", ",", "130", ",", 
           "120", ",", "180"}], "}"}], ",", 
         RowBox[{"{", 
          RowBox[{
          "2.3800000000000003`", ",", "2.18`", ",", "2.09`", ",", "130", ",", 
           "120", ",", "185"}], "}"}], ",", 
         RowBox[{"{", 
          RowBox[{
          "2.3800000000000003`", ",", "2.18`", ",", "2.09`", ",", "130", ",", 
           "120", ",", "190"}], "}"}]}], "}"}], ",", 
       RowBox[{"{", 
        RowBox[{
         RowBox[{"{", 
          RowBox[{
          "2.3800000000000003`", ",", "2.18`", ",", "2.09`", ",", "130", ",", 
           "125", ",", "170"}], "}"}], ",", 
         RowBox[{"{", 
          RowBox[{
          "2.3800000000000003`", ",", "2.18`", ",", "2.09`", ",", "130", ",", 
           "125", ",", "175"}], "}"}], ",", 
         RowBox[{"{", 
          RowBox[{
          "2.3800000000000003`", ",", "2.18`", ",", "2.09`", ",", "130", ",", 
           "125", ",", "180"}], "}"}], ",", 
         RowBox[{"{", 
          RowBox[{
          "2.3800000000000003`", ",", "2.18`", ",", "2.09`", ",", "130", ",", 
           "125", ",", "185"}], "}"}], ",", 
         RowBox[{"{", 
          RowBox[{
          "2.3800000000000003`", ",", "2.18`", ",", "2.09`", ",", "130", ",", 
           "125", ",", "190"}], "}"}]}], "}"}], ",", 
       RowBox[{"{", 
        RowBox[{
         RowBox[{"{", 
          RowBox[{
          "2.3800000000000003`", ",", "2.18`", ",", "2.09`", ",", "130", ",", 
           "130", ",", "170"}], "}"}], ",", 
         RowBox[{"{", 
          RowBox[{
          "2.3800000000000003`", ",", "2.18`", ",", "2.09`", ",", "130", ",", 
           "130", ",", "175"}], "}"}], ",", 
         RowBox[{"{", 
          RowBox[{
          "2.3800000000000003`", ",", "2.18`", ",", "2.09`", ",", "130", ",", 
           "130", ",", "180"}], "}"}], ",", 
         RowBox[{"{", 
          RowBox[{
          "2.3800000000000003`", ",", "2.18`", ",", "2.09`", ",", "130", ",", 
           "130", ",", "185"}], "}"}], ",", 
         RowBox[{"{", 
          RowBox[{
          "2.3800000000000003`", ",", "2.18`", ",", "2.09`", ",", "130", ",", 
           "130", ",", "190"}], "}"}]}], "}"}]}], "}"}]}], "}"}], ",", 
   RowBox[{"{", 
    RowBox[{
     RowBox[{"{", 
      RowBox[{
       RowBox[{"{", 
        RowBox[{
         RowBox[{"{", 
          RowBox[{
          "2.3800000000000003`", ",", "2.18`", ",", "2.18`", ",", "115", ",", 
           "115", ",", "170"}], "}"}], ",", 
         RowBox[{"{", 
          RowBox[{
          "2.3800000000000003`", ",", "2.18`", ",", "2.18`", ",", "115", ",", 
           "115", ",", "175"}], "}"}], ",", 
         RowBox[{"{", 
          RowBox[{
          "2.3800000000000003`", ",", "2.18`", ",", "2.18`", ",", "115", ",", 
           "115", ",", "180"}], "}"}], ",", 
         RowBox[{"{", 
          RowBox[{
          "2.3800000000000003`", ",", "2.18`", ",", "2.18`", ",", "115", ",", 
           "115", ",", "185"}], "}"}], ",", 
         RowBox[{"{", 
          RowBox[{
          "2.3800000000000003`", ",", "2.18`", ",", "2.18`", ",", "115", ",", 
           "115", ",", "190"}], "}"}]}], "}"}], ",", 
       RowBox[{"{", 
        RowBox[{
         RowBox[{"{", 
          RowBox[{
          "2.3800000000000003`", ",", "2.18`", ",", "2.18`", ",", "115", ",", 
           "120", ",", "170"}], "}"}], ",", 
         RowBox[{"{", 
          RowBox[{
          "2.3800000000000003`", ",", "2.18`", ",", "2.18`", ",", "115", ",", 
           "120", ",", "175"}], "}"}], ",", 
         RowBox[{"{", 
          RowBox[{
          "2.3800000000000003`", ",", "2.18`", ",", "2.18`", ",", "115", ",", 
           "120", ",", "180"}], "}"}], ",", 
         RowBox[{"{", 
          RowBox[{
          "2.3800000000000003`", ",", "2.18`", ",", "2.18`", ",", "115", ",", 
           "120", ",", "185"}], "}"}], ",", 
         RowBox[{"{", 
          RowBox[{
          "2.3800000000000003`", ",", "2.18`", ",", "2.18`", ",", "115", ",", 
           "120", ",", "190"}], "}"}]}], "}"}], ",", 
       RowBox[{"{", 
        RowBox[{
         RowBox[{"{", 
          RowBox[{
          "2.3800000000000003`", ",", "2.18`", ",", "2.18`", ",", "115", ",", 
           "125", ",", "170"}], "}"}], ",", 
         RowBox[{"{", 
          RowBox[{
          "2.3800000000000003`", ",", "2.18`", ",", "2.18`", ",", "115", ",", 
           "125", ",", "175"}], "}"}], ",", 
         RowBox[{"{", 
          RowBox[{
          "2.3800000000000003`", ",", "2.18`", ",", "2.18`", ",", "115", ",", 
           "125", ",", "180"}], "}"}], ",", 
         RowBox[{"{", 
          RowBox[{
          "2.3800000000000003`", ",", "2.18`", ",", "2.18`", ",", "115", ",", 
           "125", ",", "185"}], "}"}], ",", 
         RowBox[{"{", 
          RowBox[{
          "2.3800000000000003`", ",", "2.18`", ",", "2.18`", ",", "115", ",", 
           "125", ",", "190"}], "}"}]}], "}"}], ",", 
       RowBox[{"{", 
        RowBox[{
         RowBox[{"{", 
          RowBox[{
          "2.3800000000000003`", ",", "2.18`", ",", "2.18`", ",", "115", ",", 
           "130", ",", "170"}], "}"}], ",", 
         RowBox[{"{", 
          RowBox[{
          "2.3800000000000003`", ",", "2.18`", ",", "2.18`", ",", "115", ",", 
           "130", ",", "175"}], "}"}], ",", 
         RowBox[{"{", 
          RowBox[{
          "2.3800000000000003`", ",", "2.18`", ",", "2.18`", ",", "115", ",", 
           "130", ",", "180"}], "}"}], ",", 
         RowBox[{"{", 
          RowBox[{
          "2.3800000000000003`", ",", "2.18`", ",", "2.18`", ",", "115", ",", 
           "130", ",", "185"}], "}"}], ",", 
         RowBox[{"{", 
          RowBox[{
          "2.3800000000000003`", ",", "2.18`", ",", "2.18`", ",", "115", ",", 
           "130", ",", "190"}], "}"}]}], "}"}]}], "}"}], ",", 
     RowBox[{"{", 
      RowBox[{
       RowBox[{"{", 
        RowBox[{
         RowBox[{"{", 
          RowBox[{
          "2.3800000000000003`", ",", "2.18`", ",", "2.18`", ",", "120", ",", 
           "115", ",", "170"}], "}"}], ",", 
         RowBox[{"{", 
          RowBox[{
          "2.3800000000000003`", ",", "2.18`", ",", "2.18`", ",", "120", ",", 
           "115", ",", "175"}], "}"}], ",", 
         RowBox[{"{", 
          RowBox[{
          "2.3800000000000003`", ",", "2.18`", ",", "2.18`", ",", "120", ",", 
           "115", ",", "180"}], "}"}], ",", 
         RowBox[{"{", 
          RowBox[{
          "2.3800000000000003`", ",", "2.18`", ",", "2.18`", ",", "120", ",", 
           "115", ",", "185"}], "}"}], ",", 
         RowBox[{"{", 
          RowBox[{
          "2.3800000000000003`", ",", "2.18`", ",", "2.18`", ",", "120", ",", 
           "115", ",", "190"}], "}"}]}], "}"}], ",", 
       RowBox[{"{", 
        RowBox[{
         RowBox[{"{", 
          RowBox[{
          "2.3800000000000003`", ",", "2.18`", ",", "2.18`", ",", "120", ",", 
           "120", ",", "170"}], "}"}], ",", 
         RowBox[{"{", 
          RowBox[{
          "2.3800000000000003`", ",", "2.18`", ",", "2.18`", ",", "120", ",", 
           "120", ",", "175"}], "}"}], ",", 
         RowBox[{"{", 
          RowBox[{
          "2.3800000000000003`", ",", "2.18`", ",", "2.18`", ",", "120", ",", 
           "120", ",", "180"}], "}"}], ",", 
         RowBox[{"{", 
          RowBox[{
          "2.3800000000000003`", ",", "2.18`", ",", "2.18`", ",", "120", ",", 
           "120", ",", "185"}], "}"}], ",", 
         RowBox[{"{", 
          RowBox[{
          "2.3800000000000003`", ",", "2.18`", ",", "2.18`", ",", "120", ",", 
           "120", ",", "190"}], "}"}]}], "}"}], ",", 
       RowBox[{"{", 
        RowBox[{
         RowBox[{"{", 
          RowBox[{
          "2.3800000000000003`", ",", "2.18`", ",", "2.18`", ",", "120", ",", 
           "125", ",", "170"}], "}"}], ",", 
         RowBox[{"{", 
          RowBox[{
          "2.3800000000000003`", ",", "2.18`", ",", "2.18`", ",", "120", ",", 
           "125", ",", "175"}], "}"}], ",", 
         RowBox[{"{", 
          RowBox[{
          "2.3800000000000003`", ",", "2.18`", ",", "2.18`", ",", "120", ",", 
           "125", ",", "180"}], "}"}], ",", 
         RowBox[{"{", 
          RowBox[{
          "2.3800000000000003`", ",", "2.18`", ",", "2.18`", ",", "120", ",", 
           "125", ",", "185"}], "}"}], ",", 
         RowBox[{"{", 
          RowBox[{
          "2.3800000000000003`", ",", "2.18`", ",", "2.18`", ",", "120", ",", 
           "125", ",", "190"}], "}"}]}], "}"}], ",", 
       RowBox[{"{", 
        RowBox[{
         RowBox[{"{", 
          RowBox[{
          "2.3800000000000003`", ",", "2.18`", ",", "2.18`", ",", "120", ",", 
           "130", ",", "170"}], "}"}], ",", 
         RowBox[{"{", 
          RowBox[{
          "2.3800000000000003`", ",", "2.18`", ",", "2.18`", ",", "120", ",", 
           "130", ",", "175"}], "}"}], ",", 
         RowBox[{"{", 
          RowBox[{
          "2.3800000000000003`", ",", "2.18`", ",", "2.18`", ",", "120", ",", 
           "130", ",", "180"}], "}"}], ",", 
         RowBox[{"{", 
          RowBox[{
          "2.3800000000000003`", ",", "2.18`", ",", "2.18`", ",", "120", ",", 
           "130", ",", "185"}], "}"}], ",", 
         RowBox[{"{", 
          RowBox[{
          "2.3800000000000003`", ",", "2.18`", ",", "2.18`", ",", "120", ",", 
           "130", ",", "190"}], "}"}]}], "}"}]}], "}"}], ",", 
     RowBox[{"{", 
      RowBox[{
       RowBox[{"{", 
        RowBox[{
         RowBox[{"{", 
          RowBox[{
          "2.3800000000000003`", ",", "2.18`", ",", "2.18`", ",", "125", ",", 
           "115", ",", "170"}], "}"}], ",", 
         RowBox[{"{", 
          RowBox[{
          "2.3800000000000003`", ",", "2.18`", ",", "2.18`", ",", "125", ",", 
           "115", ",", "175"}], "}"}], ",", 
         RowBox[{"{", 
          RowBox[{
          "2.3800000000000003`", ",", "2.18`", ",", "2.18`", ",", "125", ",", 
           "115", ",", "180"}], "}"}], ",", 
         RowBox[{"{", 
          RowBox[{
          "2.3800000000000003`", ",", "2.18`", ",", "2.18`", ",", "125", ",", 
           "115", ",", "185"}], "}"}], ",", 
         RowBox[{"{", 
          RowBox[{
          "2.3800000000000003`", ",", "2.18`", ",", "2.18`", ",", "125", ",", 
           "115", ",", "190"}], "}"}]}], "}"}], ",", 
       RowBox[{"{", 
        RowBox[{
         RowBox[{"{", 
          RowBox[{
          "2.3800000000000003`", ",", "2.18`", ",", "2.18`", ",", "125", ",", 
           "120", ",", "170"}], "}"}], ",", 
         RowBox[{"{", 
          RowBox[{
          "2.3800000000000003`", ",", "2.18`", ",", "2.18`", ",", "125", ",", 
           "120", ",", "175"}], "}"}], ",", 
         RowBox[{"{", 
          RowBox[{
          "2.3800000000000003`", ",", "2.18`", ",", "2.18`", ",", "125", ",", 
           "120", ",", "180"}], "}"}], ",", 
         RowBox[{"{", 
          RowBox[{
          "2.3800000000000003`", ",", "2.18`", ",", "2.18`", ",", "125", ",", 
           "120", ",", "185"}], "}"}], ",", 
         RowBox[{"{", 
          RowBox[{
          "2.3800000000000003`", ",", "2.18`", ",", "2.18`", ",", "125", ",", 
           "120", ",", "190"}], "}"}]}], "}"}], ",", 
       RowBox[{"{", 
        RowBox[{
         RowBox[{"{", 
          RowBox[{
          "2.3800000000000003`", ",", "2.18`", ",", "2.18`", ",", "125", ",", 
           "125", ",", "170"}], "}"}], ",", 
         RowBox[{"{", 
          RowBox[{
          "2.3800000000000003`", ",", "2.18`", ",", "2.18`", ",", "125", ",", 
           "125", ",", "175"}], "}"}], ",", 
         RowBox[{"{", 
          RowBox[{
          "2.3800000000000003`", ",", "2.18`", ",", "2.18`", ",", "125", ",", 
           "125", ",", "180"}], "}"}], ",", 
         RowBox[{"{", 
          RowBox[{
          "2.3800000000000003`", ",", "2.18`", ",", "2.18`", ",", "125", ",", 
           "125", ",", "185"}], "}"}], ",", 
         RowBox[{"{", 
          RowBox[{
          "2.3800000000000003`", ",", "2.18`", ",", "2.18`", ",", "125", ",", 
           "125", ",", "190"}], "}"}]}], "}"}], ",", 
       RowBox[{"{", 
        RowBox[{
         RowBox[{"{", 
          RowBox[{
          "2.3800000000000003`", ",", "2.18`", ",", "2.18`", ",", "125", ",", 
           "130", ",", "170"}], "}"}], ",", 
         RowBox[{"{", 
          RowBox[{
          "2.3800000000000003`", ",", "2.18`", ",", "2.18`", ",", "125", ",", 
           "130", ",", "175"}], "}"}], ",", 
         RowBox[{"{", 
          RowBox[{
          "2.3800000000000003`", ",", "2.18`", ",", "2.18`", ",", "125", ",", 
           "130", ",", "180"}], "}"}], ",", 
         RowBox[{"{", 
          RowBox[{
          "2.3800000000000003`", ",", "2.18`", ",", "2.18`", ",", "125", ",", 
           "130", ",", "185"}], "}"}], ",", 
         RowBox[{"{", 
          RowBox[{
          "2.3800000000000003`", ",", "2.18`", ",", "2.18`", ",", "125", ",", 
           "130", ",", "190"}], "}"}]}], "}"}]}], "}"}], ",", 
     RowBox[{"{", 
      RowBox[{
       RowBox[{"{", 
        RowBox[{
         RowBox[{"{", 
          RowBox[{
          "2.3800000000000003`", ",", "2.18`", ",", "2.18`", ",", "130", ",", 
           "115", ",", "170"}], "}"}], ",", 
         RowBox[{"{", 
          RowBox[{
          "2.3800000000000003`", ",", "2.18`", ",", "2.18`", ",", "130", ",", 
           "115", ",", "175"}], "}"}], ",", 
         RowBox[{"{", 
          RowBox[{
          "2.3800000000000003`", ",", "2.18`", ",", "2.18`", ",", "130", ",", 
           "115", ",", "180"}], "}"}], ",", 
         RowBox[{"{", 
          RowBox[{
          "2.3800000000000003`", ",", "2.18`", ",", "2.18`", ",", "130", ",", 
           "115", ",", "185"}], "}"}], ",", 
         RowBox[{"{", 
          RowBox[{
          "2.3800000000000003`", ",", "2.18`", ",", "2.18`", ",", "130", ",", 
           "115", ",", "190"}], "}"}]}], "}"}], ",", 
       RowBox[{"{", 
        RowBox[{
         RowBox[{"{", 
          RowBox[{
          "2.3800000000000003`", ",", "2.18`", ",", "2.18`", ",", "130", ",", 
           "120", ",", "170"}], "}"}], ",", 
         RowBox[{"{", 
          RowBox[{
          "2.3800000000000003`", ",", "2.18`", ",", "2.18`", ",", "130", ",", 
           "120", ",", "175"}], "}"}], ",", 
         RowBox[{"{", 
          RowBox[{
          "2.3800000000000003`", ",", "2.18`", ",", "2.18`", ",", "130", ",", 
           "120", ",", "180"}], "}"}], ",", 
         RowBox[{"{", 
          RowBox[{
          "2.3800000000000003`", ",", "2.18`", ",", "2.18`", ",", "130", ",", 
           "120", ",", "185"}], "}"}], ",", 
         RowBox[{"{", 
          RowBox[{
          "2.3800000000000003`", ",", "2.18`", ",", "2.18`", ",", "130", ",", 
           "120", ",", "190"}], "}"}]}], "}"}], ",", 
       RowBox[{"{", 
        RowBox[{
         RowBox[{"{", 
          RowBox[{
          "2.3800000000000003`", ",", "2.18`", ",", "2.18`", ",", "130", ",", 
           "125", ",", "170"}], "}"}], ",", 
         RowBox[{"{", 
          RowBox[{
          "2.3800000000000003`", ",", "2.18`", ",", "2.18`", ",", "130", ",", 
           "125", ",", "175"}], "}"}], ",", 
         RowBox[{"{", 
          RowBox[{
          "2.3800000000000003`", ",", "2.18`", ",", "2.18`", ",", "130", ",", 
           "125", ",", "180"}], "}"}], ",", 
         RowBox[{"{", 
          RowBox[{
          "2.3800000000000003`", ",", "2.18`", ",", "2.18`", ",", "130", ",", 
           "125", ",", "185"}], "}"}], ",", 
         RowBox[{"{", 
          RowBox[{
          "2.3800000000000003`", ",", "2.18`", ",", "2.18`", ",", "130", ",", 
           "125", ",", "190"}], "}"}]}], "}"}], ",", 
       RowBox[{"{", 
        RowBox[{
         RowBox[{"{", 
          RowBox[{
          "2.3800000000000003`", ",", "2.18`", ",", "2.18`", ",", "130", ",", 
           "130", ",", "170"}], "}"}], ",", 
         RowBox[{"{", 
          RowBox[{
          "2.3800000000000003`", ",", "2.18`", ",", "2.18`", ",", "130", ",", 
           "130", ",", "175"}], "}"}], ",", 
         RowBox[{"{", 
          RowBox[{
          "2.3800000000000003`", ",", "2.18`", ",", "2.18`", ",", "130", ",", 
           "130", ",", "180"}], "}"}], ",", 
         RowBox[{"{", 
          RowBox[{
          "2.3800000000000003`", ",", "2.18`", ",", "2.18`", ",", "130", ",", 
           "130", ",", "185"}], "}"}], ",", 
         RowBox[{"{", 
          RowBox[{
          "2.3800000000000003`", ",", "2.18`", ",", "2.18`", ",", "130", ",", 
           "130", ",", "190"}], "}"}]}], "}"}]}], "}"}]}], "}"}]}], 
  "}"}]], "Output",
 CellChangeTimes->{3.879513253615453*^9},
 CellLabel->"Out[14]=",ExpressionUUID->"fdfc8606-c45a-4e93-85dd-9922a54e6c28"]
}, Open  ]],

Cell[CellGroupData[{

Cell[BoxData[
 RowBox[{"formaldehyde", "//", "Dimensions"}]], "Input",
 CellChangeTimes->{{3.879513271061262*^9, 3.879513278402508*^9}},
 CellLabel->"In[15]:=",ExpressionUUID->"f9c18203-06b7-4d98-8a12-e9348a472da1"],

Cell[BoxData[
 RowBox[{"{", 
  RowBox[{"27", ",", "4", ",", "4", ",", "5", ",", "6"}], "}"}]], "Output",
 CellChangeTimes->{3.8795132798087797`*^9},
 CellLabel->"Out[15]=",ExpressionUUID->"3c4aeb01-f62c-4ef2-aa33-e41744822c53"]
}, Open  ]],

Cell[CellGroupData[{

Cell[BoxData[
 RowBox[{"x", " ", "=", " ", 
  RowBox[{"27", "*", "4", "*", "4", "*", "5"}]}]], "Input",
 CellChangeTimes->{{3.879513285151908*^9, 3.8795132945761213`*^9}, 
   3.879513609083466*^9},
 CellLabel->"In[20]:=",ExpressionUUID->"4358f77d-1fd5-4224-b61a-eb0ca82f3654"],

Cell[BoxData["2160"], "Output",
 CellChangeTimes->{3.879513296541911*^9, 3.879513611145157*^9},
 CellLabel->"Out[20]=",ExpressionUUID->"211dc15c-6983-4dbb-8bf9-85d1ab37ac79"]
}, Open  ]],

Cell[CellGroupData[{

Cell[BoxData[
 RowBox[{"Data", " ", "=", 
  RowBox[{"ArrayReshape", "[", 
   RowBox[{"formaldehyde", ",", 
    RowBox[{"{", 
     RowBox[{"x", ",", "6"}], "}"}]}], "]"}], " "}]], "Input",
 CellChangeTimes->{{3.8795133011035147`*^9, 3.879513306353129*^9}, {
  3.87951335027564*^9, 3.879513399963345*^9}},
 CellLabel->"In[21]:=",ExpressionUUID->"bfefe543-e5fa-4a55-8c68-2b236f76bcb8"],

Cell[BoxData[
 RowBox[{"{", 
  RowBox[{
   RowBox[{"{", 
    RowBox[{
    "2.2`", ",", "2.`", ",", "2.`", ",", "115", ",", "115", ",", "170"}], 
    "}"}], ",", 
   RowBox[{"{", 
    RowBox[{
    "2.2`", ",", "2.`", ",", "2.`", ",", "115", ",", "115", ",", "175"}], 
    "}"}], ",", 
   RowBox[{"{", 
    RowBox[{
    "2.2`", ",", "2.`", ",", "2.`", ",", "115", ",", "115", ",", "180"}], 
    "}"}], ",", 
   RowBox[{"{", 
    RowBox[{
    "2.2`", ",", "2.`", ",", "2.`", ",", "115", ",", "115", ",", "185"}], 
    "}"}], ",", 
   RowBox[{"{", 
    RowBox[{
    "2.2`", ",", "2.`", ",", "2.`", ",", "115", ",", "115", ",", "190"}], 
    "}"}], ",", 
   RowBox[{"{", 
    RowBox[{
    "2.2`", ",", "2.`", ",", "2.`", ",", "115", ",", "120", ",", "170"}], 
    "}"}], ",", 
   RowBox[{"{", 
    RowBox[{
    "2.2`", ",", "2.`", ",", "2.`", ",", "115", ",", "120", ",", "175"}], 
    "}"}], ",", 
   RowBox[{"{", 
    RowBox[{
    "2.2`", ",", "2.`", ",", "2.`", ",", "115", ",", "120", ",", "180"}], 
    "}"}], ",", 
   RowBox[{"{", 
    RowBox[{
    "2.2`", ",", "2.`", ",", "2.`", ",", "115", ",", "120", ",", "185"}], 
    "}"}], ",", 
   RowBox[{"{", 
    RowBox[{
    "2.2`", ",", "2.`", ",", "2.`", ",", "115", ",", "120", ",", "190"}], 
    "}"}], ",", 
   RowBox[{"{", 
    RowBox[{
    "2.2`", ",", "2.`", ",", "2.`", ",", "115", ",", "125", ",", "170"}], 
    "}"}], ",", 
   RowBox[{"{", 
    RowBox[{
    "2.2`", ",", "2.`", ",", "2.`", ",", "115", ",", "125", ",", "175"}], 
    "}"}], ",", 
   RowBox[{"{", 
    RowBox[{
    "2.2`", ",", "2.`", ",", "2.`", ",", "115", ",", "125", ",", "180"}], 
    "}"}], ",", 
   RowBox[{"{", 
    RowBox[{
    "2.2`", ",", "2.`", ",", "2.`", ",", "115", ",", "125", ",", "185"}], 
    "}"}], ",", 
   RowBox[{"{", 
    RowBox[{
    "2.2`", ",", "2.`", ",", "2.`", ",", "115", ",", "125", ",", "190"}], 
    "}"}], ",", 
   RowBox[{"{", 
    RowBox[{
    "2.2`", ",", "2.`", ",", "2.`", ",", "115", ",", "130", ",", "170"}], 
    "}"}], ",", 
   RowBox[{"{", 
    RowBox[{
    "2.2`", ",", "2.`", ",", "2.`", ",", "115", ",", "130", ",", "175"}], 
    "}"}], ",", 
   RowBox[{"{", 
    RowBox[{
    "2.2`", ",", "2.`", ",", "2.`", ",", "115", ",", "130", ",", "180"}], 
    "}"}], ",", 
   RowBox[{"{", 
    RowBox[{
    "2.2`", ",", "2.`", ",", "2.`", ",", "115", ",", "130", ",", "185"}], 
    "}"}], ",", 
   RowBox[{"{", 
    RowBox[{
    "2.2`", ",", "2.`", ",", "2.`", ",", "115", ",", "130", ",", "190"}], 
    "}"}], ",", 
   RowBox[{"{", 
    RowBox[{
    "2.2`", ",", "2.`", ",", "2.`", ",", "120", ",", "115", ",", "170"}], 
    "}"}], ",", 
   RowBox[{"{", 
    RowBox[{
    "2.2`", ",", "2.`", ",", "2.`", ",", "120", ",", "115", ",", "175"}], 
    "}"}], ",", 
   RowBox[{"{", 
    RowBox[{
    "2.2`", ",", "2.`", ",", "2.`", ",", "120", ",", "115", ",", "180"}], 
    "}"}], ",", 
   RowBox[{"{", 
    RowBox[{
    "2.2`", ",", "2.`", ",", "2.`", ",", "120", ",", "115", ",", "185"}], 
    "}"}], ",", 
   RowBox[{"{", 
    RowBox[{
    "2.2`", ",", "2.`", ",", "2.`", ",", "120", ",", "115", ",", "190"}], 
    "}"}], ",", 
   RowBox[{"{", 
    RowBox[{
    "2.2`", ",", "2.`", ",", "2.`", ",", "120", ",", "120", ",", "170"}], 
    "}"}], ",", 
   RowBox[{"{", 
    RowBox[{
    "2.2`", ",", "2.`", ",", "2.`", ",", "120", ",", "120", ",", "175"}], 
    "}"}], ",", 
   RowBox[{"{", 
    RowBox[{
    "2.2`", ",", "2.`", ",", "2.`", ",", "120", ",", "120", ",", "180"}], 
    "}"}], ",", 
   RowBox[{"{", 
    RowBox[{
    "2.2`", ",", "2.`", ",", "2.`", ",", "120", ",", "120", ",", "185"}], 
    "}"}], ",", 
   RowBox[{"{", 
    RowBox[{
    "2.2`", ",", "2.`", ",", "2.`", ",", "120", ",", "120", ",", "190"}], 
    "}"}], ",", 
   RowBox[{"{", 
    RowBox[{
    "2.2`", ",", "2.`", ",", "2.`", ",", "120", ",", "125", ",", "170"}], 
    "}"}], ",", 
   RowBox[{"{", 
    RowBox[{
    "2.2`", ",", "2.`", ",", "2.`", ",", "120", ",", "125", ",", "175"}], 
    "}"}], ",", 
   RowBox[{"{", 
    RowBox[{
    "2.2`", ",", "2.`", ",", "2.`", ",", "120", ",", "125", ",", "180"}], 
    "}"}], ",", 
   RowBox[{"{", 
    RowBox[{
    "2.2`", ",", "2.`", ",", "2.`", ",", "120", ",", "125", ",", "185"}], 
    "}"}], ",", 
   RowBox[{"{", 
    RowBox[{
    "2.2`", ",", "2.`", ",", "2.`", ",", "120", ",", "125", ",", "190"}], 
    "}"}], ",", 
   RowBox[{"{", 
    RowBox[{
    "2.2`", ",", "2.`", ",", "2.`", ",", "120", ",", "130", ",", "170"}], 
    "}"}], ",", 
   RowBox[{"{", 
    RowBox[{
    "2.2`", ",", "2.`", ",", "2.`", ",", "120", ",", "130", ",", "175"}], 
    "}"}], ",", 
   RowBox[{"{", 
    RowBox[{
    "2.2`", ",", "2.`", ",", "2.`", ",", "120", ",", "130", ",", "180"}], 
    "}"}], ",", 
   RowBox[{"{", 
    RowBox[{
    "2.2`", ",", "2.`", ",", "2.`", ",", "120", ",", "130", ",", "185"}], 
    "}"}], ",", 
   RowBox[{"{", 
    RowBox[{
    "2.2`", ",", "2.`", ",", "2.`", ",", "120", ",", "130", ",", "190"}], 
    "}"}], ",", 
   RowBox[{"{", 
    RowBox[{
    "2.2`", ",", "2.`", ",", "2.`", ",", "125", ",", "115", ",", "170"}], 
    "}"}], ",", 
   RowBox[{"{", 
    RowBox[{
    "2.2`", ",", "2.`", ",", "2.`", ",", "125", ",", "115", ",", "175"}], 
    "}"}], ",", 
   RowBox[{"{", 
    RowBox[{
    "2.2`", ",", "2.`", ",", "2.`", ",", "125", ",", "115", ",", "180"}], 
    "}"}], ",", 
   RowBox[{"{", 
    RowBox[{
    "2.2`", ",", "2.`", ",", "2.`", ",", "125", ",", "115", ",", "185"}], 
    "}"}], ",", 
   RowBox[{"{", 
    RowBox[{
    "2.2`", ",", "2.`", ",", "2.`", ",", "125", ",", "115", ",", "190"}], 
    "}"}], ",", 
   RowBox[{"{", 
    RowBox[{
    "2.2`", ",", "2.`", ",", "2.`", ",", "125", ",", "120", ",", "170"}], 
    "}"}], ",", 
   RowBox[{"{", 
    RowBox[{
    "2.2`", ",", "2.`", ",", "2.`", ",", "125", ",", "120", ",", "175"}], 
    "}"}], ",", 
   RowBox[{"{", 
    RowBox[{
    "2.2`", ",", "2.`", ",", "2.`", ",", "125", ",", "120", ",", "180"}], 
    "}"}], ",", 
   RowBox[{"{", 
    RowBox[{
    "2.2`", ",", "2.`", ",", "2.`", ",", "125", ",", "120", ",", "185"}], 
    "}"}], ",", 
   RowBox[{"{", 
    RowBox[{
    "2.2`", ",", "2.`", ",", "2.`", ",", "125", ",", "120", ",", "190"}], 
    "}"}], ",", 
   RowBox[{"{", 
    RowBox[{
    "2.2`", ",", "2.`", ",", "2.`", ",", "125", ",", "125", ",", "170"}], 
    "}"}], ",", 
   RowBox[{"{", 
    RowBox[{
    "2.2`", ",", "2.`", ",", "2.`", ",", "125", ",", "125", ",", "175"}], 
    "}"}], ",", 
   RowBox[{"{", 
    RowBox[{
    "2.2`", ",", "2.`", ",", "2.`", ",", "125", ",", "125", ",", "180"}], 
    "}"}], ",", 
   RowBox[{"{", 
    RowBox[{
    "2.2`", ",", "2.`", ",", "2.`", ",", "125", ",", "125", ",", "185"}], 
    "}"}], ",", 
   RowBox[{"{", 
    RowBox[{
    "2.2`", ",", "2.`", ",", "2.`", ",", "125", ",", "125", ",", "190"}], 
    "}"}], ",", 
   RowBox[{"{", 
    RowBox[{
    "2.2`", ",", "2.`", ",", "2.`", ",", "125", ",", "130", ",", "170"}], 
    "}"}], ",", 
   RowBox[{"{", 
    RowBox[{
    "2.2`", ",", "2.`", ",", "2.`", ",", "125", ",", "130", ",", "175"}], 
    "}"}], ",", 
   RowBox[{"{", 
    RowBox[{
    "2.2`", ",", "2.`", ",", "2.`", ",", "125", ",", "130", ",", "180"}], 
    "}"}], ",", 
   RowBox[{"{", 
    RowBox[{
    "2.2`", ",", "2.`", ",", "2.`", ",", "125", ",", "130", ",", "185"}], 
    "}"}], ",", 
   RowBox[{"{", 
    RowBox[{
    "2.2`", ",", "2.`", ",", "2.`", ",", "125", ",", "130", ",", "190"}], 
    "}"}], ",", 
   RowBox[{"{", 
    RowBox[{
    "2.2`", ",", "2.`", ",", "2.`", ",", "130", ",", "115", ",", "170"}], 
    "}"}], ",", 
   RowBox[{"{", 
    RowBox[{
    "2.2`", ",", "2.`", ",", "2.`", ",", "130", ",", "115", ",", "175"}], 
    "}"}], ",", 
   RowBox[{"{", 
    RowBox[{
    "2.2`", ",", "2.`", ",", "2.`", ",", "130", ",", "115", ",", "180"}], 
    "}"}], ",", 
   RowBox[{"{", 
    RowBox[{
    "2.2`", ",", "2.`", ",", "2.`", ",", "130", ",", "115", ",", "185"}], 
    "}"}], ",", 
   RowBox[{"{", 
    RowBox[{
    "2.2`", ",", "2.`", ",", "2.`", ",", "130", ",", "115", ",", "190"}], 
    "}"}], ",", 
   RowBox[{"{", 
    RowBox[{
    "2.2`", ",", "2.`", ",", "2.`", ",", "130", ",", "120", ",", "170"}], 
    "}"}], ",", 
   RowBox[{"{", 
    RowBox[{
    "2.2`", ",", "2.`", ",", "2.`", ",", "130", ",", "120", ",", "175"}], 
    "}"}], ",", 
   RowBox[{"{", 
    RowBox[{
    "2.2`", ",", "2.`", ",", "2.`", ",", "130", ",", "120", ",", "180"}], 
    "}"}], ",", 
   RowBox[{"{", 
    RowBox[{
    "2.2`", ",", "2.`", ",", "2.`", ",", "130", ",", "120", ",", "185"}], 
    "}"}], ",", 
   RowBox[{"{", 
    RowBox[{
    "2.2`", ",", "2.`", ",", "2.`", ",", "130", ",", "120", ",", "190"}], 
    "}"}], ",", 
   RowBox[{"{", 
    RowBox[{
    "2.2`", ",", "2.`", ",", "2.`", ",", "130", ",", "125", ",", "170"}], 
    "}"}], ",", 
   RowBox[{"{", 
    RowBox[{
    "2.2`", ",", "2.`", ",", "2.`", ",", "130", ",", "125", ",", "175"}], 
    "}"}], ",", 
   RowBox[{"{", 
    RowBox[{
    "2.2`", ",", "2.`", ",", "2.`", ",", "130", ",", "125", ",", "180"}], 
    "}"}], ",", 
   RowBox[{"{", 
    RowBox[{
    "2.2`", ",", "2.`", ",", "2.`", ",", "130", ",", "125", ",", "185"}], 
    "}"}], ",", 
   RowBox[{"{", 
    RowBox[{
    "2.2`", ",", "2.`", ",", "2.`", ",", "130", ",", "125", ",", "190"}], 
    "}"}], ",", 
   RowBox[{"{", 
    RowBox[{
    "2.2`", ",", "2.`", ",", "2.`", ",", "130", ",", "130", ",", "170"}], 
    "}"}], ",", 
   RowBox[{"{", 
    RowBox[{
    "2.2`", ",", "2.`", ",", "2.`", ",", "130", ",", "130", ",", "175"}], 
    "}"}], ",", 
   RowBox[{"{", 
    RowBox[{
    "2.2`", ",", "2.`", ",", "2.`", ",", "130", ",", "130", ",", "180"}], 
    "}"}], ",", 
   RowBox[{"{", 
    RowBox[{
    "2.2`", ",", "2.`", ",", "2.`", ",", "130", ",", "130", ",", "185"}], 
    "}"}], ",", 
   RowBox[{"{", 
    RowBox[{
    "2.2`", ",", "2.`", ",", "2.`", ",", "130", ",", "130", ",", "190"}], 
    "}"}], ",", 
   RowBox[{"{", 
    RowBox[{
    "2.2`", ",", "2.`", ",", "2.09`", ",", "115", ",", "115", ",", "170"}], 
    "}"}], ",", 
   RowBox[{"{", 
    RowBox[{
    "2.2`", ",", "2.`", ",", "2.09`", ",", "115", ",", "115", ",", "175"}], 
    "}"}], ",", 
   RowBox[{"{", 
    RowBox[{
    "2.2`", ",", "2.`", ",", "2.09`", ",", "115", ",", "115", ",", "180"}], 
    "}"}], ",", 
   RowBox[{"{", 
    RowBox[{
    "2.2`", ",", "2.`", ",", "2.09`", ",", "115", ",", "115", ",", "185"}], 
    "}"}], ",", 
   RowBox[{"{", 
    RowBox[{
    "2.2`", ",", "2.`", ",", "2.09`", ",", "115", ",", "115", ",", "190"}], 
    "}"}], ",", 
   RowBox[{"{", 
    RowBox[{
    "2.2`", ",", "2.`", ",", "2.09`", ",", "115", ",", "120", ",", "170"}], 
    "}"}], ",", 
   RowBox[{"{", 
    RowBox[{
    "2.2`", ",", "2.`", ",", "2.09`", ",", "115", ",", "120", ",", "175"}], 
    "}"}], ",", 
   RowBox[{"{", 
    RowBox[{
    "2.2`", ",", "2.`", ",", "2.09`", ",", "115", ",", "120", ",", "180"}], 
    "}"}], ",", 
   RowBox[{"{", 
    RowBox[{
    "2.2`", ",", "2.`", ",", "2.09`", ",", "115", ",", "120", ",", "185"}], 
    "}"}], ",", 
   RowBox[{"{", 
    RowBox[{
    "2.2`", ",", "2.`", ",", "2.09`", ",", "115", ",", "120", ",", "190"}], 
    "}"}], ",", 
   RowBox[{"{", 
    RowBox[{
    "2.2`", ",", "2.`", ",", "2.09`", ",", "115", ",", "125", ",", "170"}], 
    "}"}], ",", 
   RowBox[{"{", 
    RowBox[{
    "2.2`", ",", "2.`", ",", "2.09`", ",", "115", ",", "125", ",", "175"}], 
    "}"}], ",", 
   RowBox[{"{", 
    RowBox[{
    "2.2`", ",", "2.`", ",", "2.09`", ",", "115", ",", "125", ",", "180"}], 
    "}"}], ",", 
   RowBox[{"{", 
    RowBox[{
    "2.2`", ",", "2.`", ",", "2.09`", ",", "115", ",", "125", ",", "185"}], 
    "}"}], ",", 
   RowBox[{"{", 
    RowBox[{
    "2.2`", ",", "2.`", ",", "2.09`", ",", "115", ",", "125", ",", "190"}], 
    "}"}], ",", 
   RowBox[{"{", 
    RowBox[{
    "2.2`", ",", "2.`", ",", "2.09`", ",", "115", ",", "130", ",", "170"}], 
    "}"}], ",", 
   RowBox[{"{", 
    RowBox[{
    "2.2`", ",", "2.`", ",", "2.09`", ",", "115", ",", "130", ",", "175"}], 
    "}"}], ",", 
   RowBox[{"{", 
    RowBox[{
    "2.2`", ",", "2.`", ",", "2.09`", ",", "115", ",", "130", ",", "180"}], 
    "}"}], ",", 
   RowBox[{"{", 
    RowBox[{
    "2.2`", ",", "2.`", ",", "2.09`", ",", "115", ",", "130", ",", "185"}], 
    "}"}], ",", 
   RowBox[{"{", 
    RowBox[{
    "2.2`", ",", "2.`", ",", "2.09`", ",", "115", ",", "130", ",", "190"}], 
    "}"}], ",", 
   RowBox[{"{", 
    RowBox[{
    "2.2`", ",", "2.`", ",", "2.09`", ",", "120", ",", "115", ",", "170"}], 
    "}"}], ",", 
   RowBox[{"{", 
    RowBox[{
    "2.2`", ",", "2.`", ",", "2.09`", ",", "120", ",", "115", ",", "175"}], 
    "}"}], ",", 
   RowBox[{"{", 
    RowBox[{
    "2.2`", ",", "2.`", ",", "2.09`", ",", "120", ",", "115", ",", "180"}], 
    "}"}], ",", 
   RowBox[{"{", 
    RowBox[{
    "2.2`", ",", "2.`", ",", "2.09`", ",", "120", ",", "115", ",", "185"}], 
    "}"}], ",", 
   RowBox[{"{", 
    RowBox[{
    "2.2`", ",", "2.`", ",", "2.09`", ",", "120", ",", "115", ",", "190"}], 
    "}"}], ",", 
   RowBox[{"{", 
    RowBox[{
    "2.2`", ",", "2.`", ",", "2.09`", ",", "120", ",", "120", ",", "170"}], 
    "}"}], ",", 
   RowBox[{"{", 
    RowBox[{
    "2.2`", ",", "2.`", ",", "2.09`", ",", "120", ",", "120", ",", "175"}], 
    "}"}], ",", 
   RowBox[{"{", 
    RowBox[{
    "2.2`", ",", "2.`", ",", "2.09`", ",", "120", ",", "120", ",", "180"}], 
    "}"}], ",", 
   RowBox[{"{", 
    RowBox[{
    "2.2`", ",", "2.`", ",", "2.09`", ",", "120", ",", "120", ",", "185"}], 
    "}"}], ",", 
   RowBox[{"{", 
    RowBox[{
    "2.2`", ",", "2.`", ",", "2.09`", ",", "120", ",", "120", ",", "190"}], 
    "}"}], ",", 
   RowBox[{"{", 
    RowBox[{
    "2.2`", ",", "2.`", ",", "2.09`", ",", "120", ",", "125", ",", "170"}], 
    "}"}], ",", 
   RowBox[{"{", 
    RowBox[{
    "2.2`", ",", "2.`", ",", "2.09`", ",", "120", ",", "125", ",", "175"}], 
    "}"}], ",", 
   RowBox[{"{", 
    RowBox[{
    "2.2`", ",", "2.`", ",", "2.09`", ",", "120", ",", "125", ",", "180"}], 
    "}"}], ",", 
   RowBox[{"{", 
    RowBox[{
    "2.2`", ",", "2.`", ",", "2.09`", ",", "120", ",", "125", ",", "185"}], 
    "}"}], ",", 
   RowBox[{"{", 
    RowBox[{
    "2.2`", ",", "2.`", ",", "2.09`", ",", "120", ",", "125", ",", "190"}], 
    "}"}], ",", 
   RowBox[{"{", 
    RowBox[{
    "2.2`", ",", "2.`", ",", "2.09`", ",", "120", ",", "130", ",", "170"}], 
    "}"}], ",", 
   RowBox[{"{", 
    RowBox[{
    "2.2`", ",", "2.`", ",", "2.09`", ",", "120", ",", "130", ",", "175"}], 
    "}"}], ",", 
   RowBox[{"{", 
    RowBox[{
    "2.2`", ",", "2.`", ",", "2.09`", ",", "120", ",", "130", ",", "180"}], 
    "}"}], ",", 
   RowBox[{"{", 
    RowBox[{
    "2.2`", ",", "2.`", ",", "2.09`", ",", "120", ",", "130", ",", "185"}], 
    "}"}], ",", 
   RowBox[{"{", 
    RowBox[{
    "2.2`", ",", "2.`", ",", "2.09`", ",", "120", ",", "130", ",", "190"}], 
    "}"}], ",", 
   RowBox[{"{", 
    RowBox[{
    "2.2`", ",", "2.`", ",", "2.09`", ",", "125", ",", "115", ",", "170"}], 
    "}"}], ",", 
   RowBox[{"{", 
    RowBox[{
    "2.2`", ",", "2.`", ",", "2.09`", ",", "125", ",", "115", ",", "175"}], 
    "}"}], ",", 
   RowBox[{"{", 
    RowBox[{
    "2.2`", ",", "2.`", ",", "2.09`", ",", "125", ",", "115", ",", "180"}], 
    "}"}], ",", 
   RowBox[{"{", 
    RowBox[{
    "2.2`", ",", "2.`", ",", "2.09`", ",", "125", ",", "115", ",", "185"}], 
    "}"}], ",", 
   RowBox[{"{", 
    RowBox[{
    "2.2`", ",", "2.`", ",", "2.09`", ",", "125", ",", "115", ",", "190"}], 
    "}"}], ",", 
   RowBox[{"{", 
    RowBox[{
    "2.2`", ",", "2.`", ",", "2.09`", ",", "125", ",", "120", ",", "170"}], 
    "}"}], ",", 
   RowBox[{"{", 
    RowBox[{
    "2.2`", ",", "2.`", ",", "2.09`", ",", "125", ",", "120", ",", "175"}], 
    "}"}], ",", 
   RowBox[{"{", 
    RowBox[{
    "2.2`", ",", "2.`", ",", "2.09`", ",", "125", ",", "120", ",", "180"}], 
    "}"}], ",", 
   RowBox[{"{", 
    RowBox[{
    "2.2`", ",", "2.`", ",", "2.09`", ",", "125", ",", "120", ",", "185"}], 
    "}"}], ",", 
   RowBox[{"{", 
    RowBox[{
    "2.2`", ",", "2.`", ",", "2.09`", ",", "125", ",", "120", ",", "190"}], 
    "}"}], ",", 
   RowBox[{"{", 
    RowBox[{
    "2.2`", ",", "2.`", ",", "2.09`", ",", "125", ",", "125", ",", "170"}], 
    "}"}], ",", 
   RowBox[{"{", 
    RowBox[{
    "2.2`", ",", "2.`", ",", "2.09`", ",", "125", ",", "125", ",", "175"}], 
    "}"}], ",", 
   RowBox[{"{", 
    RowBox[{
    "2.2`", ",", "2.`", ",", "2.09`", ",", "125", ",", "125", ",", "180"}], 
    "}"}], ",", 
   RowBox[{"{", 
    RowBox[{
    "2.2`", ",", "2.`", ",", "2.09`", ",", "125", ",", "125", ",", "185"}], 
    "}"}], ",", 
   RowBox[{"{", 
    RowBox[{
    "2.2`", ",", "2.`", ",", "2.09`", ",", "125", ",", "125", ",", "190"}], 
    "}"}], ",", 
   RowBox[{"{", 
    RowBox[{
    "2.2`", ",", "2.`", ",", "2.09`", ",", "125", ",", "130", ",", "170"}], 
    "}"}], ",", 
   RowBox[{"{", 
    RowBox[{
    "2.2`", ",", "2.`", ",", "2.09`", ",", "125", ",", "130", ",", "175"}], 
    "}"}], ",", 
   RowBox[{"{", 
    RowBox[{
    "2.2`", ",", "2.`", ",", "2.09`", ",", "125", ",", "130", ",", "180"}], 
    "}"}], ",", 
   RowBox[{"{", 
    RowBox[{
    "2.2`", ",", "2.`", ",", "2.09`", ",", "125", ",", "130", ",", "185"}], 
    "}"}], ",", 
   RowBox[{"{", 
    RowBox[{
    "2.2`", ",", "2.`", ",", "2.09`", ",", "125", ",", "130", ",", "190"}], 
    "}"}], ",", 
   RowBox[{"{", 
    RowBox[{
    "2.2`", ",", "2.`", ",", "2.09`", ",", "130", ",", "115", ",", "170"}], 
    "}"}], ",", 
   RowBox[{"{", 
    RowBox[{
    "2.2`", ",", "2.`", ",", "2.09`", ",", "130", ",", "115", ",", "175"}], 
    "}"}], ",", 
   RowBox[{"{", 
    RowBox[{
    "2.2`", ",", "2.`", ",", "2.09`", ",", "130", ",", "115", ",", "180"}], 
    "}"}], ",", 
   RowBox[{"{", 
    RowBox[{
    "2.2`", ",", "2.`", ",", "2.09`", ",", "130", ",", "115", ",", "185"}], 
    "}"}], ",", 
   RowBox[{"{", 
    RowBox[{
    "2.2`", ",", "2.`", ",", "2.09`", ",", "130", ",", "115", ",", "190"}], 
    "}"}], ",", 
   RowBox[{"{", 
    RowBox[{
    "2.2`", ",", "2.`", ",", "2.09`", ",", "130", ",", "120", ",", "170"}], 
    "}"}], ",", 
   RowBox[{"{", 
    RowBox[{
    "2.2`", ",", "2.`", ",", "2.09`", ",", "130", ",", "120", ",", "175"}], 
    "}"}], ",", 
   RowBox[{"{", 
    RowBox[{
    "2.2`", ",", "2.`", ",", "2.09`", ",", "130", ",", "120", ",", "180"}], 
    "}"}], ",", 
   RowBox[{"{", 
    RowBox[{
    "2.2`", ",", "2.`", ",", "2.09`", ",", "130", ",", "120", ",", "185"}], 
    "}"}], ",", 
   RowBox[{"{", 
    RowBox[{
    "2.2`", ",", "2.`", ",", "2.09`", ",", "130", ",", "120", ",", "190"}], 
    "}"}], ",", 
   RowBox[{"{", 
    RowBox[{
    "2.2`", ",", "2.`", ",", "2.09`", ",", "130", ",", "125", ",", "170"}], 
    "}"}], ",", 
   RowBox[{"{", 
    RowBox[{
    "2.2`", ",", "2.`", ",", "2.09`", ",", "130", ",", "125", ",", "175"}], 
    "}"}], ",", 
   RowBox[{"{", 
    RowBox[{
    "2.2`", ",", "2.`", ",", "2.09`", ",", "130", ",", "125", ",", "180"}], 
    "}"}], ",", 
   RowBox[{"{", 
    RowBox[{
    "2.2`", ",", "2.`", ",", "2.09`", ",", "130", ",", "125", ",", "185"}], 
    "}"}], ",", 
   RowBox[{"{", 
    RowBox[{
    "2.2`", ",", "2.`", ",", "2.09`", ",", "130", ",", "125", ",", "190"}], 
    "}"}], ",", 
   RowBox[{"{", 
    RowBox[{
    "2.2`", ",", "2.`", ",", "2.09`", ",", "130", ",", "130", ",", "170"}], 
    "}"}], ",", 
   RowBox[{"{", 
    RowBox[{
    "2.2`", ",", "2.`", ",", "2.09`", ",", "130", ",", "130", ",", "175"}], 
    "}"}], ",", 
   RowBox[{"{", 
    RowBox[{
    "2.2`", ",", "2.`", ",", "2.09`", ",", "130", ",", "130", ",", "180"}], 
    "}"}], ",", 
   RowBox[{"{", 
    RowBox[{
    "2.2`", ",", "2.`", ",", "2.09`", ",", "130", ",", "130", ",", "185"}], 
    "}"}], ",", 
   RowBox[{"{", 
    RowBox[{
    "2.2`", ",", "2.`", ",", "2.09`", ",", "130", ",", "130", ",", "190"}], 
    "}"}], ",", 
   RowBox[{"{", 
    RowBox[{
    "2.2`", ",", "2.`", ",", "2.18`", ",", "115", ",", "115", ",", "170"}], 
    "}"}], ",", 
   RowBox[{"{", 
    RowBox[{
    "2.2`", ",", "2.`", ",", "2.18`", ",", "115", ",", "115", ",", "175"}], 
    "}"}], ",", 
   RowBox[{"{", 
    RowBox[{
    "2.2`", ",", "2.`", ",", "2.18`", ",", "115", ",", "115", ",", "180"}], 
    "}"}], ",", 
   RowBox[{"{", 
    RowBox[{
    "2.2`", ",", "2.`", ",", "2.18`", ",", "115", ",", "115", ",", "185"}], 
    "}"}], ",", 
   RowBox[{"{", 
    RowBox[{
    "2.2`", ",", "2.`", ",", "2.18`", ",", "115", ",", "115", ",", "190"}], 
    "}"}], ",", 
   RowBox[{"{", 
    RowBox[{
    "2.2`", ",", "2.`", ",", "2.18`", ",", "115", ",", "120", ",", "170"}], 
    "}"}], ",", 
   RowBox[{"{", 
    RowBox[{
    "2.2`", ",", "2.`", ",", "2.18`", ",", "115", ",", "120", ",", "175"}], 
    "}"}], ",", 
   RowBox[{"{", 
    RowBox[{
    "2.2`", ",", "2.`", ",", "2.18`", ",", "115", ",", "120", ",", "180"}], 
    "}"}], ",", 
   RowBox[{"{", 
    RowBox[{
    "2.2`", ",", "2.`", ",", "2.18`", ",", "115", ",", "120", ",", "185"}], 
    "}"}], ",", 
   RowBox[{"{", 
    RowBox[{
    "2.2`", ",", "2.`", ",", "2.18`", ",", "115", ",", "120", ",", "190"}], 
    "}"}], ",", 
   RowBox[{"{", 
    RowBox[{
    "2.2`", ",", "2.`", ",", "2.18`", ",", "115", ",", "125", ",", "170"}], 
    "}"}], ",", 
   RowBox[{"{", 
    RowBox[{
    "2.2`", ",", "2.`", ",", "2.18`", ",", "115", ",", "125", ",", "175"}], 
    "}"}], ",", 
   RowBox[{"{", 
    RowBox[{
    "2.2`", ",", "2.`", ",", "2.18`", ",", "115", ",", "125", ",", "180"}], 
    "}"}], ",", 
   RowBox[{"{", 
    RowBox[{
    "2.2`", ",", "2.`", ",", "2.18`", ",", "115", ",", "125", ",", "185"}], 
    "}"}], ",", 
   RowBox[{"{", 
    RowBox[{
    "2.2`", ",", "2.`", ",", "2.18`", ",", "115", ",", "125", ",", "190"}], 
    "}"}], ",", 
   RowBox[{"{", 
    RowBox[{
    "2.2`", ",", "2.`", ",", "2.18`", ",", "115", ",", "130", ",", "170"}], 
    "}"}], ",", 
   RowBox[{"{", 
    RowBox[{
    "2.2`", ",", "2.`", ",", "2.18`", ",", "115", ",", "130", ",", "175"}], 
    "}"}], ",", 
   RowBox[{"{", 
    RowBox[{
    "2.2`", ",", "2.`", ",", "2.18`", ",", "115", ",", "130", ",", "180"}], 
    "}"}], ",", 
   RowBox[{"{", 
    RowBox[{
    "2.2`", ",", "2.`", ",", "2.18`", ",", "115", ",", "130", ",", "185"}], 
    "}"}], ",", 
   RowBox[{"{", 
    RowBox[{
    "2.2`", ",", "2.`", ",", "2.18`", ",", "115", ",", "130", ",", "190"}], 
    "}"}], ",", 
   RowBox[{"{", 
    RowBox[{
    "2.2`", ",", "2.`", ",", "2.18`", ",", "120", ",", "115", ",", "170"}], 
    "}"}], ",", 
   RowBox[{"{", 
    RowBox[{
    "2.2`", ",", "2.`", ",", "2.18`", ",", "120", ",", "115", ",", "175"}], 
    "}"}], ",", 
   RowBox[{"{", 
    RowBox[{
    "2.2`", ",", "2.`", ",", "2.18`", ",", "120", ",", "115", ",", "180"}], 
    "}"}], ",", 
   RowBox[{"{", 
    RowBox[{
    "2.2`", ",", "2.`", ",", "2.18`", ",", "120", ",", "115", ",", "185"}], 
    "}"}], ",", 
   RowBox[{"{", 
    RowBox[{
    "2.2`", ",", "2.`", ",", "2.18`", ",", "120", ",", "115", ",", "190"}], 
    "}"}], ",", 
   RowBox[{"{", 
    RowBox[{
    "2.2`", ",", "2.`", ",", "2.18`", ",", "120", ",", "120", ",", "170"}], 
    "}"}], ",", 
   RowBox[{"{", 
    RowBox[{
    "2.2`", ",", "2.`", ",", "2.18`", ",", "120", ",", "120", ",", "175"}], 
    "}"}], ",", 
   RowBox[{"{", 
    RowBox[{
    "2.2`", ",", "2.`", ",", "2.18`", ",", "120", ",", "120", ",", "180"}], 
    "}"}], ",", 
   RowBox[{"{", 
    RowBox[{
    "2.2`", ",", "2.`", ",", "2.18`", ",", "120", ",", "120", ",", "185"}], 
    "}"}], ",", 
   RowBox[{"{", 
    RowBox[{
    "2.2`", ",", "2.`", ",", "2.18`", ",", "120", ",", "120", ",", "190"}], 
    "}"}], ",", 
   RowBox[{"{", 
    RowBox[{
    "2.2`", ",", "2.`", ",", "2.18`", ",", "120", ",", "125", ",", "170"}], 
    "}"}], ",", 
   RowBox[{"{", 
    RowBox[{
    "2.2`", ",", "2.`", ",", "2.18`", ",", "120", ",", "125", ",", "175"}], 
    "}"}], ",", 
   RowBox[{"{", 
    RowBox[{
    "2.2`", ",", "2.`", ",", "2.18`", ",", "120", ",", "125", ",", "180"}], 
    "}"}], ",", 
   RowBox[{"{", 
    RowBox[{
    "2.2`", ",", "2.`", ",", "2.18`", ",", "120", ",", "125", ",", "185"}], 
    "}"}], ",", 
   RowBox[{"{", 
    RowBox[{
    "2.2`", ",", "2.`", ",", "2.18`", ",", "120", ",", "125", ",", "190"}], 
    "}"}], ",", 
   RowBox[{"{", 
    RowBox[{
    "2.2`", ",", "2.`", ",", "2.18`", ",", "120", ",", "130", ",", "170"}], 
    "}"}], ",", 
   RowBox[{"{", 
    RowBox[{
    "2.2`", ",", "2.`", ",", "2.18`", ",", "120", ",", "130", ",", "175"}], 
    "}"}], ",", 
   RowBox[{"{", 
    RowBox[{
    "2.2`", ",", "2.`", ",", "2.18`", ",", "120", ",", "130", ",", "180"}], 
    "}"}], ",", 
   RowBox[{"{", 
    RowBox[{
    "2.2`", ",", "2.`", ",", "2.18`", ",", "120", ",", "130", ",", "185"}], 
    "}"}], ",", 
   RowBox[{"{", 
    RowBox[{
    "2.2`", ",", "2.`", ",", "2.18`", ",", "120", ",", "130", ",", "190"}], 
    "}"}], ",", 
   RowBox[{"{", 
    RowBox[{
    "2.2`", ",", "2.`", ",", "2.18`", ",", "125", ",", "115", ",", "170"}], 
    "}"}], ",", 
   RowBox[{"{", 
    RowBox[{
    "2.2`", ",", "2.`", ",", "2.18`", ",", "125", ",", "115", ",", "175"}], 
    "}"}], ",", 
   RowBox[{"{", 
    RowBox[{
    "2.2`", ",", "2.`", ",", "2.18`", ",", "125", ",", "115", ",", "180"}], 
    "}"}], ",", 
   RowBox[{"{", 
    RowBox[{
    "2.2`", ",", "2.`", ",", "2.18`", ",", "125", ",", "115", ",", "185"}], 
    "}"}], ",", 
   RowBox[{"{", 
    RowBox[{
    "2.2`", ",", "2.`", ",", "2.18`", ",", "125", ",", "115", ",", "190"}], 
    "}"}], ",", 
   RowBox[{"{", 
    RowBox[{
    "2.2`", ",", "2.`", ",", "2.18`", ",", "125", ",", "120", ",", "170"}], 
    "}"}], ",", 
   RowBox[{"{", 
    RowBox[{
    "2.2`", ",", "2.`", ",", "2.18`", ",", "125", ",", "120", ",", "175"}], 
    "}"}], ",", 
   RowBox[{"{", 
    RowBox[{
    "2.2`", ",", "2.`", ",", "2.18`", ",", "125", ",", "120", ",", "180"}], 
    "}"}], ",", 
   RowBox[{"{", 
    RowBox[{
    "2.2`", ",", "2.`", ",", "2.18`", ",", "125", ",", "120", ",", "185"}], 
    "}"}], ",", 
   RowBox[{"{", 
    RowBox[{
    "2.2`", ",", "2.`", ",", "2.18`", ",", "125", ",", "120", ",", "190"}], 
    "}"}], ",", 
   RowBox[{"{", 
    RowBox[{
    "2.2`", ",", "2.`", ",", "2.18`", ",", "125", ",", "125", ",", "170"}], 
    "}"}], ",", 
   RowBox[{"{", 
    RowBox[{
    "2.2`", ",", "2.`", ",", "2.18`", ",", "125", ",", "125", ",", "175"}], 
    "}"}], ",", 
   RowBox[{"{", 
    RowBox[{
    "2.2`", ",", "2.`", ",", "2.18`", ",", "125", ",", "125", ",", "180"}], 
    "}"}], ",", 
   RowBox[{"{", 
    RowBox[{
    "2.2`", ",", "2.`", ",", "2.18`", ",", "125", ",", "125", ",", "185"}], 
    "}"}], ",", 
   RowBox[{"{", 
    RowBox[{
    "2.2`", ",", "2.`", ",", "2.18`", ",", "125", ",", "125", ",", "190"}], 
    "}"}], ",", 
   RowBox[{"{", 
    RowBox[{
    "2.2`", ",", "2.`", ",", "2.18`", ",", "125", ",", "130", ",", "170"}], 
    "}"}], ",", 
   RowBox[{"{", 
    RowBox[{
    "2.2`", ",", "2.`", ",", "2.18`", ",", "125", ",", "130", ",", "175"}], 
    "}"}], ",", 
   RowBox[{"{", 
    RowBox[{
    "2.2`", ",", "2.`", ",", "2.18`", ",", "125", ",", "130", ",", "180"}], 
    "}"}], ",", 
   RowBox[{"{", 
    RowBox[{
    "2.2`", ",", "2.`", ",", "2.18`", ",", "125", ",", "130", ",", "185"}], 
    "}"}], ",", 
   RowBox[{"{", 
    RowBox[{
    "2.2`", ",", "2.`", ",", "2.18`", ",", "125", ",", "130", ",", "190"}], 
    "}"}], ",", 
   RowBox[{"{", 
    RowBox[{
    "2.2`", ",", "2.`", ",", "2.18`", ",", "130", ",", "115", ",", "170"}], 
    "}"}], ",", 
   RowBox[{"{", 
    RowBox[{
    "2.2`", ",", "2.`", ",", "2.18`", ",", "130", ",", "115", ",", "175"}], 
    "}"}], ",", 
   RowBox[{"{", 
    RowBox[{
    "2.2`", ",", "2.`", ",", "2.18`", ",", "130", ",", "115", ",", "180"}], 
    "}"}], ",", 
   RowBox[{"{", 
    RowBox[{
    "2.2`", ",", "2.`", ",", "2.18`", ",", "130", ",", "115", ",", "185"}], 
    "}"}], ",", 
   RowBox[{"{", 
    RowBox[{
    "2.2`", ",", "2.`", ",", "2.18`", ",", "130", ",", "115", ",", "190"}], 
    "}"}], ",", 
   RowBox[{"{", 
    RowBox[{
    "2.2`", ",", "2.`", ",", "2.18`", ",", "130", ",", "120", ",", "170"}], 
    "}"}], ",", 
   RowBox[{"{", 
    RowBox[{
    "2.2`", ",", "2.`", ",", "2.18`", ",", "130", ",", "120", ",", "175"}], 
    "}"}], ",", 
   RowBox[{"{", 
    RowBox[{
    "2.2`", ",", "2.`", ",", "2.18`", ",", "130", ",", "120", ",", "180"}], 
    "}"}], ",", 
   RowBox[{"{", 
    RowBox[{
    "2.2`", ",", "2.`", ",", "2.18`", ",", "130", ",", "120", ",", "185"}], 
    "}"}], ",", 
   RowBox[{"{", 
    RowBox[{
    "2.2`", ",", "2.`", ",", "2.18`", ",", "130", ",", "120", ",", "190"}], 
    "}"}], ",", 
   RowBox[{"{", 
    RowBox[{
    "2.2`", ",", "2.`", ",", "2.18`", ",", "130", ",", "125", ",", "170"}], 
    "}"}], ",", 
   RowBox[{"{", 
    RowBox[{
    "2.2`", ",", "2.`", ",", "2.18`", ",", "130", ",", "125", ",", "175"}], 
    "}"}], ",", 
   RowBox[{"{", 
    RowBox[{
    "2.2`", ",", "2.`", ",", "2.18`", ",", "130", ",", "125", ",", "180"}], 
    "}"}], ",", 
   RowBox[{"{", 
    RowBox[{
    "2.2`", ",", "2.`", ",", "2.18`", ",", "130", ",", "125", ",", "185"}], 
    "}"}], ",", 
   RowBox[{"{", 
    RowBox[{
    "2.2`", ",", "2.`", ",", "2.18`", ",", "130", ",", "125", ",", "190"}], 
    "}"}], ",", 
   RowBox[{"{", 
    RowBox[{
    "2.2`", ",", "2.`", ",", "2.18`", ",", "130", ",", "130", ",", "170"}], 
    "}"}], ",", 
   RowBox[{"{", 
    RowBox[{
    "2.2`", ",", "2.`", ",", "2.18`", ",", "130", ",", "130", ",", "175"}], 
    "}"}], ",", 
   RowBox[{"{", 
    RowBox[{
    "2.2`", ",", "2.`", ",", "2.18`", ",", "130", ",", "130", ",", "180"}], 
    "}"}], ",", 
   RowBox[{"{", 
    RowBox[{
    "2.2`", ",", "2.`", ",", "2.18`", ",", "130", ",", "130", ",", "185"}], 
    "}"}], ",", 
   RowBox[{"{", 
    RowBox[{
    "2.2`", ",", "2.`", ",", "2.18`", ",", "130", ",", "130", ",", "190"}], 
    "}"}], ",", 
   RowBox[{"{", 
    RowBox[{
    "2.2`", ",", "2.09`", ",", "2.`", ",", "115", ",", "115", ",", "170"}], 
    "}"}], ",", 
   RowBox[{"{", 
    RowBox[{
    "2.2`", ",", "2.09`", ",", "2.`", ",", "115", ",", "115", ",", "175"}], 
    "}"}], ",", 
   RowBox[{"{", 
    RowBox[{
    "2.2`", ",", "2.09`", ",", "2.`", ",", "115", ",", "115", ",", "180"}], 
    "}"}], ",", 
   RowBox[{"{", 
    RowBox[{
    "2.2`", ",", "2.09`", ",", "2.`", ",", "115", ",", "115", ",", "185"}], 
    "}"}], ",", 
   RowBox[{"{", 
    RowBox[{
    "2.2`", ",", "2.09`", ",", "2.`", ",", "115", ",", "115", ",", "190"}], 
    "}"}], ",", 
   RowBox[{"{", 
    RowBox[{
    "2.2`", ",", "2.09`", ",", "2.`", ",", "115", ",", "120", ",", "170"}], 
    "}"}], ",", 
   RowBox[{"{", 
    RowBox[{
    "2.2`", ",", "2.09`", ",", "2.`", ",", "115", ",", "120", ",", "175"}], 
    "}"}], ",", 
   RowBox[{"{", 
    RowBox[{
    "2.2`", ",", "2.09`", ",", "2.`", ",", "115", ",", "120", ",", "180"}], 
    "}"}], ",", 
   RowBox[{"{", 
    RowBox[{
    "2.2`", ",", "2.09`", ",", "2.`", ",", "115", ",", "120", ",", "185"}], 
    "}"}], ",", 
   RowBox[{"{", 
    RowBox[{
    "2.2`", ",", "2.09`", ",", "2.`", ",", "115", ",", "120", ",", "190"}], 
    "}"}], ",", 
   RowBox[{"{", 
    RowBox[{
    "2.2`", ",", "2.09`", ",", "2.`", ",", "115", ",", "125", ",", "170"}], 
    "}"}], ",", 
   RowBox[{"{", 
    RowBox[{
    "2.2`", ",", "2.09`", ",", "2.`", ",", "115", ",", "125", ",", "175"}], 
    "}"}], ",", 
   RowBox[{"{", 
    RowBox[{
    "2.2`", ",", "2.09`", ",", "2.`", ",", "115", ",", "125", ",", "180"}], 
    "}"}], ",", 
   RowBox[{"{", 
    RowBox[{
    "2.2`", ",", "2.09`", ",", "2.`", ",", "115", ",", "125", ",", "185"}], 
    "}"}], ",", 
   RowBox[{"{", 
    RowBox[{
    "2.2`", ",", "2.09`", ",", "2.`", ",", "115", ",", "125", ",", "190"}], 
    "}"}], ",", 
   RowBox[{"{", 
    RowBox[{
    "2.2`", ",", "2.09`", ",", "2.`", ",", "115", ",", "130", ",", "170"}], 
    "}"}], ",", 
   RowBox[{"{", 
    RowBox[{
    "2.2`", ",", "2.09`", ",", "2.`", ",", "115", ",", "130", ",", "175"}], 
    "}"}], ",", 
   RowBox[{"{", 
    RowBox[{
    "2.2`", ",", "2.09`", ",", "2.`", ",", "115", ",", "130", ",", "180"}], 
    "}"}], ",", 
   RowBox[{"{", 
    RowBox[{
    "2.2`", ",", "2.09`", ",", "2.`", ",", "115", ",", "130", ",", "185"}], 
    "}"}], ",", 
   RowBox[{"{", 
    RowBox[{
    "2.2`", ",", "2.09`", ",", "2.`", ",", "115", ",", "130", ",", "190"}], 
    "}"}], ",", 
   RowBox[{"{", 
    RowBox[{
    "2.2`", ",", "2.09`", ",", "2.`", ",", "120", ",", "115", ",", "170"}], 
    "}"}], ",", 
   RowBox[{"{", 
    RowBox[{
    "2.2`", ",", "2.09`", ",", "2.`", ",", "120", ",", "115", ",", "175"}], 
    "}"}], ",", 
   RowBox[{"{", 
    RowBox[{
    "2.2`", ",", "2.09`", ",", "2.`", ",", "120", ",", "115", ",", "180"}], 
    "}"}], ",", 
   RowBox[{"{", 
    RowBox[{
    "2.2`", ",", "2.09`", ",", "2.`", ",", "120", ",", "115", ",", "185"}], 
    "}"}], ",", 
   RowBox[{"{", 
    RowBox[{
    "2.2`", ",", "2.09`", ",", "2.`", ",", "120", ",", "115", ",", "190"}], 
    "}"}], ",", 
   RowBox[{"{", 
    RowBox[{
    "2.2`", ",", "2.09`", ",", "2.`", ",", "120", ",", "120", ",", "170"}], 
    "}"}], ",", 
   RowBox[{"{", 
    RowBox[{
    "2.2`", ",", "2.09`", ",", "2.`", ",", "120", ",", "120", ",", "175"}], 
    "}"}], ",", 
   RowBox[{"{", 
    RowBox[{
    "2.2`", ",", "2.09`", ",", "2.`", ",", "120", ",", "120", ",", "180"}], 
    "}"}], ",", 
   RowBox[{"{", 
    RowBox[{
    "2.2`", ",", "2.09`", ",", "2.`", ",", "120", ",", "120", ",", "185"}], 
    "}"}], ",", 
   RowBox[{"{", 
    RowBox[{
    "2.2`", ",", "2.09`", ",", "2.`", ",", "120", ",", "120", ",", "190"}], 
    "}"}], ",", 
   RowBox[{"{", 
    RowBox[{
    "2.2`", ",", "2.09`", ",", "2.`", ",", "120", ",", "125", ",", "170"}], 
    "}"}], ",", 
   RowBox[{"{", 
    RowBox[{
    "2.2`", ",", "2.09`", ",", "2.`", ",", "120", ",", "125", ",", "175"}], 
    "}"}], ",", 
   RowBox[{"{", 
    RowBox[{
    "2.2`", ",", "2.09`", ",", "2.`", ",", "120", ",", "125", ",", "180"}], 
    "}"}], ",", 
   RowBox[{"{", 
    RowBox[{
    "2.2`", ",", "2.09`", ",", "2.`", ",", "120", ",", "125", ",", "185"}], 
    "}"}], ",", 
   RowBox[{"{", 
    RowBox[{
    "2.2`", ",", "2.09`", ",", "2.`", ",", "120", ",", "125", ",", "190"}], 
    "}"}], ",", 
   RowBox[{"{", 
    RowBox[{
[truncated: 251,372 more chars]
