# Supplementary material for: Algorithmic Design of Geometric Data for Molecular Potential Energy Surfaces
Source: Algorithms. Author manuscript; Available in PMC 2025 Aug 28. (PMC12382435; doi:10.3390/a16010006)
Supplement: Suppl Folder [file NIHMS2075095-supplement-Suppl_Folder.zip › S1/vinylalcohol.nb]

(* Content-type: application/vnd.wolfram.mathematica *)

(*** Wolfram Notebook File ***)
(* http://www.wolfram.com/nb *)

(* CreatedBy='Mathematica 12.3' *)

(*CacheID: 234*)
(* Internal cache information:
NotebookFileLineBreakTest
NotebookFileLineBreakTest
NotebookDataPosition[       158,          7]
NotebookDataLength[   2614315,      52873]
NotebookOptionsPosition[   2611261,      52821]
NotebookOutlinePosition[   2611653,      52837]
CellTagsIndexPosition[   2611610,      52834]
WindowFrame->Normal*)

(* Beginning of Notebook Content *)
Notebook[{

Cell[CellGroupData[{
Cell[BoxData[{
 RowBox[{"B1", "==", "1.070"}], "\n", 
 RowBox[{"B2", "==", "1.070"}], "\n", 
 RowBox[{"B3", "==", "1.355"}], "\n", 
 RowBox[{"B4", "==", "1.070"}], "\n", 
 RowBox[{"B5", "==", "1.430"}], "\n", 
 RowBox[{"B6", "==", "0.960"}], "\n", 
 RowBox[{"A1", "==", "120"}], "\n", 
 RowBox[{"A2", "==", "120"}], "\n", 
 RowBox[{"A3", "==", "120"}], "\n", 
 RowBox[{"A4", "==", "120"}], "\n", 
 RowBox[{"A5", "==", "109"}], "\[IndentingNewLine]", 
 RowBox[{"D1", "==", "180"}], "\n", 
 RowBox[{"D2", "==", "180"}], "\n", 
 RowBox[{"D3", "==", "150"}], "\[IndentingNewLine]", 
 RowBox[{"Vinylalcohol", " ", "=", 
  RowBox[{"Flatten", "[", 
   RowBox[{
    RowBox[{"Table", " ", "[", 
     RowBox[{
      RowBox[{"{", 
       RowBox[{
       "B1", ",", "B2", ",", "B3", ",", "B4", ",", "B5", ",", "B6", ",", "A1",
         ",", "A1", ",", "A3", ",", "A4", ",", "A5", ",", "D1", ",", "D2", 
        ",", "D3"}], "}"}], ",", 
      RowBox[{"{", 
       RowBox[{"B1", ",", " ", "1.000", ",", "1.100", ",", "0.200"}], "}"}], 
      ",", 
      RowBox[{"{", 
       RowBox[{"B2", ",", " ", "1.000", ",", "1.100", ",", "0.200"}], "}"}], 
      ",", 
      RowBox[{"{", 
       RowBox[{"B3", ",", " ", "1.340", ",", "1.370", ",", "0.200"}], "}"}], 
      ",", 
      RowBox[{"{", 
       RowBox[{"B4", ",", " ", "1.000", ",", "1.100", ",", "0.200"}], "}"}], 
      ",", 
      RowBox[{"{", 
       RowBox[{"B5", ",", " ", "1.420", ",", "1.450", ",", "0.200"}], "}"}], 
      ",", 
      RowBox[{"{", 
       RowBox[{"B6", ",", " ", "0.940", ",", "1.000", ",", "0.200"}], "}"}], 
      ",", 
      RowBox[{"{", 
       RowBox[{"A1", ",", " ", "115", ",", "125", ",", "5"}], "}"}], ",", 
      RowBox[{"{", 
       RowBox[{"A2", ",", " ", "115", ",", "125", ",", "5"}], "}"}], ",", 
      RowBox[{"{", 
       RowBox[{"A3", ",", " ", "115", ",", "125", ",", "5"}], "}"}], ",", 
      RowBox[{"{", 
       RowBox[{"A4", ",", " ", "115", ",", "125", ",", "5"}], "}"}], ",", 
      RowBox[{"{", 
       RowBox[{"A5", ",", " ", "106", ",", "112", ",", "5"}], "}"}], ",", 
      RowBox[{"{", 
       RowBox[{"D1", ",", " ", "175", ",", "185", ",", "5"}], "}"}], ",", 
      RowBox[{"{", 
       RowBox[{"D2", ",", " ", "175", ",", "185", ",", "5"}], "}"}], ",", 
      RowBox[{"{", 
       RowBox[{"D3", ",", " ", "145", ",", "155", ",", "5"}], "}"}]}], " ", 
     "]"}], ",", "2"}], " ", "]"}]}]}], "Input",
 CellLabel->"In[65]:=",ExpressionUUID->"f04ef496-b58a-4d4d-a2ae-9f7d38fafa74"],

Cell[BoxData[
 RowBox[{"B1", "\[Equal]", "1.07`"}]], "Output",
 CellChangeTimes->{3.879517976065495*^9},
 CellLabel->"Out[65]=",ExpressionUUID->"0ec178f8-7b83-4fbe-9a50-09a01a4742ff"],

Cell[BoxData[
 RowBox[{"B2", "\[Equal]", "1.07`"}]], "Output",
 CellChangeTimes->{3.879517976067897*^9},
 CellLabel->"Out[66]=",ExpressionUUID->"bce44ef1-cb06-4f37-88a7-c01e76d815fd"],

Cell[BoxData[
 RowBox[{"B3", "\[Equal]", "1.355`"}]], "Output",
 CellChangeTimes->{3.87951797606957*^9},
 CellLabel->"Out[67]=",ExpressionUUID->"b5221b27-e4e7-4cb5-a68b-10d8c3aedc81"],

Cell[BoxData[
 RowBox[{"B4", "\[Equal]", "1.07`"}]], "Output",
 CellChangeTimes->{3.879517976071258*^9},
 CellLabel->"Out[68]=",ExpressionUUID->"aed1c6b7-b6a5-431c-a53b-e06380c044ee"],

Cell[BoxData[
 RowBox[{"B5", "\[Equal]", "1.43`"}]], "Output",
 CellChangeTimes->{3.879517976072954*^9},
 CellLabel->"Out[69]=",ExpressionUUID->"9ace78a5-7b04-4abf-99a0-2559e85939ec"],

Cell[BoxData[
 RowBox[{"B6", "\[Equal]", "0.96`"}]], "Output",
 CellChangeTimes->{3.879517976074814*^9},
 CellLabel->"Out[70]=",ExpressionUUID->"e665c5c8-37f0-463d-b334-56f440593776"],

Cell[BoxData[
 RowBox[{"A1", "\[Equal]", "120"}]], "Output",
 CellChangeTimes->{3.879517976076545*^9},
 CellLabel->"Out[71]=",ExpressionUUID->"69a27a7b-f554-480a-afab-13073d71b8f4"],

Cell[BoxData[
 RowBox[{"A2", "\[Equal]", "120"}]], "Output",
 CellChangeTimes->{3.8795179760780687`*^9},
 CellLabel->"Out[72]=",ExpressionUUID->"e23375f2-0548-4c7b-aba8-cd46dc58a969"],

Cell[BoxData[
 RowBox[{"A3", "\[Equal]", "120"}]], "Output",
 CellChangeTimes->{3.879517976079595*^9},
 CellLabel->"Out[73]=",ExpressionUUID->"8f3fd0b6-ae97-4392-b5ba-6b4d8abf5c36"],

Cell[BoxData[
 RowBox[{"A4", "\[Equal]", "120"}]], "Output",
 CellChangeTimes->{3.87951797608112*^9},
 CellLabel->"Out[74]=",ExpressionUUID->"0fc40a98-3122-4fe0-acee-566079d7ab7b"],

Cell[BoxData[
 RowBox[{"A5", "\[Equal]", "109"}]], "Output",
 CellChangeTimes->{3.8795179760826607`*^9},
 CellLabel->"Out[75]=",ExpressionUUID->"bb2e92ba-4fc9-4b52-aa58-617e4392ace3"],

Cell[BoxData[
 RowBox[{"D1", "\[Equal]", "180"}]], "Output",
 CellChangeTimes->{3.879517976084154*^9},
 CellLabel->"Out[76]=",ExpressionUUID->"5c364766-c4d9-41a2-b924-35b565125174"],

Cell[BoxData[
 RowBox[{"D2", "\[Equal]", "180"}]], "Output",
 CellChangeTimes->{3.8795179760855713`*^9},
 CellLabel->"Out[77]=",ExpressionUUID->"3c02d44c-034d-4fa0-83ba-85d972f8caa2"],

Cell[BoxData[
 RowBox[{"D3", "\[Equal]", "150"}]], "Output",
 CellChangeTimes->{3.879517976087*^9},
 CellLabel->"Out[78]=",ExpressionUUID->"ad38713b-93ff-4043-a3f7-308c1dab1bff"],

Cell[BoxData[
 RowBox[{"{", 
  RowBox[{"{", 
   RowBox[{"{", 
    RowBox[{"{", 
     RowBox[{"{", 
      RowBox[{
       RowBox[{"{", 
        RowBox[{
         RowBox[{"{", 
          RowBox[{
           RowBox[{"{", 
            RowBox[{
             RowBox[{"{", 
              RowBox[{
               RowBox[{"{", 
                RowBox[{
                 RowBox[{"{", 
                  RowBox[{
                   RowBox[{"{", 
                    RowBox[{
                    RowBox[{"{", 
                    RowBox[{
                    "1.`", ",", "1.`", ",", "1.34`", ",", "1.`", ",", "1.42`",
                     ",", "0.94`", ",", "115", ",", "115", ",", "115", ",", 
                    "115", ",", "106", ",", "175", ",", "175", ",", "145"}], 
                    "}"}], ",", 
                    RowBox[{"{", 
                    RowBox[{
                    "1.`", ",", "1.`", ",", "1.34`", ",", "1.`", ",", "1.42`",
                     ",", "0.94`", ",", "115", ",", "115", ",", "115", ",", 
                    "115", ",", "106", ",", "175", ",", "175", ",", "150"}], 
                    "}"}], ",", 
                    RowBox[{"{", 
                    RowBox[{
                    "1.`", ",", "1.`", ",", "1.34`", ",", "1.`", ",", "1.42`",
                     ",", "0.94`", ",", "115", ",", "115", ",", "115", ",", 
                    "115", ",", "106", ",", "175", ",", "175", ",", "155"}], 
                    "}"}]}], "}"}], ",", 
                   RowBox[{"{", 
                    RowBox[{
                    RowBox[{"{", 
                    RowBox[{
                    "1.`", ",", "1.`", ",", "1.34`", ",", "1.`", ",", "1.42`",
                     ",", "0.94`", ",", "115", ",", "115", ",", "115", ",", 
                    "115", ",", "106", ",", "175", ",", "180", ",", "145"}], 
                    "}"}], ",", 
                    RowBox[{"{", 
                    RowBox[{
                    "1.`", ",", "1.`", ",", "1.34`", ",", "1.`", ",", "1.42`",
                     ",", "0.94`", ",", "115", ",", "115", ",", "115", ",", 
                    "115", ",", "106", ",", "175", ",", "180", ",", "150"}], 
                    "}"}], ",", 
                    RowBox[{"{", 
                    RowBox[{
                    "1.`", ",", "1.`", ",", "1.34`", ",", "1.`", ",", "1.42`",
                     ",", "0.94`", ",", "115", ",", "115", ",", "115", ",", 
                    "115", ",", "106", ",", "175", ",", "180", ",", "155"}], 
                    "}"}]}], "}"}], ",", 
                   RowBox[{"{", 
                    RowBox[{
                    RowBox[{"{", 
                    RowBox[{
                    "1.`", ",", "1.`", ",", "1.34`", ",", "1.`", ",", "1.42`",
                     ",", "0.94`", ",", "115", ",", "115", ",", "115", ",", 
                    "115", ",", "106", ",", "175", ",", "185", ",", "145"}], 
                    "}"}], ",", 
                    RowBox[{"{", 
                    RowBox[{
                    "1.`", ",", "1.`", ",", "1.34`", ",", "1.`", ",", "1.42`",
                     ",", "0.94`", ",", "115", ",", "115", ",", "115", ",", 
                    "115", ",", "106", ",", "175", ",", "185", ",", "150"}], 
                    "}"}], ",", 
                    RowBox[{"{", 
                    RowBox[{
                    "1.`", ",", "1.`", ",", "1.34`", ",", "1.`", ",", "1.42`",
                     ",", "0.94`", ",", "115", ",", "115", ",", "115", ",", 
                    "115", ",", "106", ",", "175", ",", "185", ",", "155"}], 
                    "}"}]}], "}"}]}], "}"}], ",", 
                 RowBox[{"{", 
                  RowBox[{
                   RowBox[{"{", 
                    RowBox[{
                    RowBox[{"{", 
                    RowBox[{
                    "1.`", ",", "1.`", ",", "1.34`", ",", "1.`", ",", "1.42`",
                     ",", "0.94`", ",", "115", ",", "115", ",", "115", ",", 
                    "115", ",", "106", ",", "180", ",", "175", ",", "145"}], 
                    "}"}], ",", 
                    RowBox[{"{", 
                    RowBox[{
                    "1.`", ",", "1.`", ",", "1.34`", ",", "1.`", ",", "1.42`",
                     ",", "0.94`", ",", "115", ",", "115", ",", "115", ",", 
                    "115", ",", "106", ",", "180", ",", "175", ",", "150"}], 
                    "}"}], ",", 
                    RowBox[{"{", 
                    RowBox[{
                    "1.`", ",", "1.`", ",", "1.34`", ",", "1.`", ",", "1.42`",
                     ",", "0.94`", ",", "115", ",", "115", ",", "115", ",", 
                    "115", ",", "106", ",", "180", ",", "175", ",", "155"}], 
                    "}"}]}], "}"}], ",", 
                   RowBox[{"{", 
                    RowBox[{
                    RowBox[{"{", 
                    RowBox[{
                    "1.`", ",", "1.`", ",", "1.34`", ",", "1.`", ",", "1.42`",
                     ",", "0.94`", ",", "115", ",", "115", ",", "115", ",", 
                    "115", ",", "106", ",", "180", ",", "180", ",", "145"}], 
                    "}"}], ",", 
                    RowBox[{"{", 
                    RowBox[{
                    "1.`", ",", "1.`", ",", "1.34`", ",", "1.`", ",", "1.42`",
                     ",", "0.94`", ",", "115", ",", "115", ",", "115", ",", 
                    "115", ",", "106", ",", "180", ",", "180", ",", "150"}], 
                    "}"}], ",", 
                    RowBox[{"{", 
                    RowBox[{
                    "1.`", ",", "1.`", ",", "1.34`", ",", "1.`", ",", "1.42`",
                     ",", "0.94`", ",", "115", ",", "115", ",", "115", ",", 
                    "115", ",", "106", ",", "180", ",", "180", ",", "155"}], 
                    "}"}]}], "}"}], ",", 
                   RowBox[{"{", 
                    RowBox[{
                    RowBox[{"{", 
                    RowBox[{
                    "1.`", ",", "1.`", ",", "1.34`", ",", "1.`", ",", "1.42`",
                     ",", "0.94`", ",", "115", ",", "115", ",", "115", ",", 
                    "115", ",", "106", ",", "180", ",", "185", ",", "145"}], 
                    "}"}], ",", 
                    RowBox[{"{", 
                    RowBox[{
                    "1.`", ",", "1.`", ",", "1.34`", ",", "1.`", ",", "1.42`",
                     ",", "0.94`", ",", "115", ",", "115", ",", "115", ",", 
                    "115", ",", "106", ",", "180", ",", "185", ",", "150"}], 
                    "}"}], ",", 
                    RowBox[{"{", 
                    RowBox[{
                    "1.`", ",", "1.`", ",", "1.34`", ",", "1.`", ",", "1.42`",
                     ",", "0.94`", ",", "115", ",", "115", ",", "115", ",", 
                    "115", ",", "106", ",", "180", ",", "185", ",", "155"}], 
                    "}"}]}], "}"}]}], "}"}], ",", 
                 RowBox[{"{", 
                  RowBox[{
                   RowBox[{"{", 
                    RowBox[{
                    RowBox[{"{", 
                    RowBox[{
                    "1.`", ",", "1.`", ",", "1.34`", ",", "1.`", ",", "1.42`",
                     ",", "0.94`", ",", "115", ",", "115", ",", "115", ",", 
                    "115", ",", "106", ",", "185", ",", "175", ",", "145"}], 
                    "}"}], ",", 
                    RowBox[{"{", 
                    RowBox[{
                    "1.`", ",", "1.`", ",", "1.34`", ",", "1.`", ",", "1.42`",
                     ",", "0.94`", ",", "115", ",", "115", ",", "115", ",", 
                    "115", ",", "106", ",", "185", ",", "175", ",", "150"}], 
                    "}"}], ",", 
                    RowBox[{"{", 
                    RowBox[{
                    "1.`", ",", "1.`", ",", "1.34`", ",", "1.`", ",", "1.42`",
                     ",", "0.94`", ",", "115", ",", "115", ",", "115", ",", 
                    "115", ",", "106", ",", "185", ",", "175", ",", "155"}], 
                    "}"}]}], "}"}], ",", 
                   RowBox[{"{", 
                    RowBox[{
                    RowBox[{"{", 
                    RowBox[{
                    "1.`", ",", "1.`", ",", "1.34`", ",", "1.`", ",", "1.42`",
                     ",", "0.94`", ",", "115", ",", "115", ",", "115", ",", 
                    "115", ",", "106", ",", "185", ",", "180", ",", "145"}], 
                    "}"}], ",", 
                    RowBox[{"{", 
                    RowBox[{
                    "1.`", ",", "1.`", ",", "1.34`", ",", "1.`", ",", "1.42`",
                     ",", "0.94`", ",", "115", ",", "115", ",", "115", ",", 
                    "115", ",", "106", ",", "185", ",", "180", ",", "150"}], 
                    "}"}], ",", 
                    RowBox[{"{", 
                    RowBox[{
                    "1.`", ",", "1.`", ",", "1.34`", ",", "1.`", ",", "1.42`",
                     ",", "0.94`", ",", "115", ",", "115", ",", "115", ",", 
                    "115", ",", "106", ",", "185", ",", "180", ",", "155"}], 
                    "}"}]}], "}"}], ",", 
                   RowBox[{"{", 
                    RowBox[{
                    RowBox[{"{", 
                    RowBox[{
                    "1.`", ",", "1.`", ",", "1.34`", ",", "1.`", ",", "1.42`",
                     ",", "0.94`", ",", "115", ",", "115", ",", "115", ",", 
                    "115", ",", "106", ",", "185", ",", "185", ",", "145"}], 
                    "}"}], ",", 
                    RowBox[{"{", 
                    RowBox[{
                    "1.`", ",", "1.`", ",", "1.34`", ",", "1.`", ",", "1.42`",
                     ",", "0.94`", ",", "115", ",", "115", ",", "115", ",", 
                    "115", ",", "106", ",", "185", ",", "185", ",", "150"}], 
                    "}"}], ",", 
                    RowBox[{"{", 
                    RowBox[{
                    "1.`", ",", "1.`", ",", "1.34`", ",", "1.`", ",", "1.42`",
                     ",", "0.94`", ",", "115", ",", "115", ",", "115", ",", 
                    "115", ",", "106", ",", "185", ",", "185", ",", "155"}], 
                    "}"}]}], "}"}]}], "}"}]}], "}"}], ",", 
               RowBox[{"{", 
                RowBox[{
                 RowBox[{"{", 
                  RowBox[{
                   RowBox[{"{", 
                    RowBox[{
                    RowBox[{"{", 
                    RowBox[{
                    "1.`", ",", "1.`", ",", "1.34`", ",", "1.`", ",", "1.42`",
                     ",", "0.94`", ",", "115", ",", "115", ",", "115", ",", 
                    "115", ",", "111", ",", "175", ",", "175", ",", "145"}], 
                    "}"}], ",", 
                    RowBox[{"{", 
                    RowBox[{
                    "1.`", ",", "1.`", ",", "1.34`", ",", "1.`", ",", "1.42`",
                     ",", "0.94`", ",", "115", ",", "115", ",", "115", ",", 
                    "115", ",", "111", ",", "175", ",", "175", ",", "150"}], 
                    "}"}], ",", 
                    RowBox[{"{", 
                    RowBox[{
                    "1.`", ",", "1.`", ",", "1.34`", ",", "1.`", ",", "1.42`",
                     ",", "0.94`", ",", "115", ",", "115", ",", "115", ",", 
                    "115", ",", "111", ",", "175", ",", "175", ",", "155"}], 
                    "}"}]}], "}"}], ",", 
                   RowBox[{"{", 
                    RowBox[{
                    RowBox[{"{", 
                    RowBox[{
                    "1.`", ",", "1.`", ",", "1.34`", ",", "1.`", ",", "1.42`",
                     ",", "0.94`", ",", "115", ",", "115", ",", "115", ",", 
                    "115", ",", "111", ",", "175", ",", "180", ",", "145"}], 
                    "}"}], ",", 
                    RowBox[{"{", 
                    RowBox[{
                    "1.`", ",", "1.`", ",", "1.34`", ",", "1.`", ",", "1.42`",
                     ",", "0.94`", ",", "115", ",", "115", ",", "115", ",", 
                    "115", ",", "111", ",", "175", ",", "180", ",", "150"}], 
                    "}"}], ",", 
                    RowBox[{"{", 
                    RowBox[{
                    "1.`", ",", "1.`", ",", "1.34`", ",", "1.`", ",", "1.42`",
                     ",", "0.94`", ",", "115", ",", "115", ",", "115", ",", 
                    "115", ",", "111", ",", "175", ",", "180", ",", "155"}], 
                    "}"}]}], "}"}], ",", 
                   RowBox[{"{", 
                    RowBox[{
                    RowBox[{"{", 
                    RowBox[{
                    "1.`", ",", "1.`", ",", "1.34`", ",", "1.`", ",", "1.42`",
                     ",", "0.94`", ",", "115", ",", "115", ",", "115", ",", 
                    "115", ",", "111", ",", "175", ",", "185", ",", "145"}], 
                    "}"}], ",", 
                    RowBox[{"{", 
                    RowBox[{
                    "1.`", ",", "1.`", ",", "1.34`", ",", "1.`", ",", "1.42`",
                     ",", "0.94`", ",", "115", ",", "115", ",", "115", ",", 
                    "115", ",", "111", ",", "175", ",", "185", ",", "150"}], 
                    "}"}], ",", 
                    RowBox[{"{", 
                    RowBox[{
                    "1.`", ",", "1.`", ",", "1.34`", ",", "1.`", ",", "1.42`",
                     ",", "0.94`", ",", "115", ",", "115", ",", "115", ",", 
                    "115", ",", "111", ",", "175", ",", "185", ",", "155"}], 
                    "}"}]}], "}"}]}], "}"}], ",", 
                 RowBox[{"{", 
                  RowBox[{
                   RowBox[{"{", 
                    RowBox[{
                    RowBox[{"{", 
                    RowBox[{
                    "1.`", ",", "1.`", ",", "1.34`", ",", "1.`", ",", "1.42`",
                     ",", "0.94`", ",", "115", ",", "115", ",", "115", ",", 
                    "115", ",", "111", ",", "180", ",", "175", ",", "145"}], 
                    "}"}], ",", 
                    RowBox[{"{", 
                    RowBox[{
                    "1.`", ",", "1.`", ",", "1.34`", ",", "1.`", ",", "1.42`",
                     ",", "0.94`", ",", "115", ",", "115", ",", "115", ",", 
                    "115", ",", "111", ",", "180", ",", "175", ",", "150"}], 
                    "}"}], ",", 
                    RowBox[{"{", 
                    RowBox[{
                    "1.`", ",", "1.`", ",", "1.34`", ",", "1.`", ",", "1.42`",
                     ",", "0.94`", ",", "115", ",", "115", ",", "115", ",", 
                    "115", ",", "111", ",", "180", ",", "175", ",", "155"}], 
                    "}"}]}], "}"}], ",", 
                   RowBox[{"{", 
                    RowBox[{
                    RowBox[{"{", 
                    RowBox[{
                    "1.`", ",", "1.`", ",", "1.34`", ",", "1.`", ",", "1.42`",
                     ",", "0.94`", ",", "115", ",", "115", ",", "115", ",", 
                    "115", ",", "111", ",", "180", ",", "180", ",", "145"}], 
                    "}"}], ",", 
                    RowBox[{"{", 
                    RowBox[{
                    "1.`", ",", "1.`", ",", "1.34`", ",", "1.`", ",", "1.42`",
                     ",", "0.94`", ",", "115", ",", "115", ",", "115", ",", 
                    "115", ",", "111", ",", "180", ",", "180", ",", "150"}], 
                    "}"}], ",", 
                    RowBox[{"{", 
                    RowBox[{
                    "1.`", ",", "1.`", ",", "1.34`", ",", "1.`", ",", "1.42`",
                     ",", "0.94`", ",", "115", ",", "115", ",", "115", ",", 
                    "115", ",", "111", ",", "180", ",", "180", ",", "155"}], 
                    "}"}]}], "}"}], ",", 
                   RowBox[{"{", 
                    RowBox[{
                    RowBox[{"{", 
                    RowBox[{
                    "1.`", ",", "1.`", ",", "1.34`", ",", "1.`", ",", "1.42`",
                     ",", "0.94`", ",", "115", ",", "115", ",", "115", ",", 
                    "115", ",", "111", ",", "180", ",", "185", ",", "145"}], 
                    "}"}], ",", 
                    RowBox[{"{", 
                    RowBox[{
                    "1.`", ",", "1.`", ",", "1.34`", ",", "1.`", ",", "1.42`",
                     ",", "0.94`", ",", "115", ",", "115", ",", "115", ",", 
                    "115", ",", "111", ",", "180", ",", "185", ",", "150"}], 
                    "}"}], ",", 
                    RowBox[{"{", 
                    RowBox[{
                    "1.`", ",", "1.`", ",", "1.34`", ",", "1.`", ",", "1.42`",
                     ",", "0.94`", ",", "115", ",", "115", ",", "115", ",", 
                    "115", ",", "111", ",", "180", ",", "185", ",", "155"}], 
                    "}"}]}], "}"}]}], "}"}], ",", 
                 RowBox[{"{", 
                  RowBox[{
                   RowBox[{"{", 
                    RowBox[{
                    RowBox[{"{", 
                    RowBox[{
                    "1.`", ",", "1.`", ",", "1.34`", ",", "1.`", ",", "1.42`",
                     ",", "0.94`", ",", "115", ",", "115", ",", "115", ",", 
                    "115", ",", "111", ",", "185", ",", "175", ",", "145"}], 
                    "}"}], ",", 
                    RowBox[{"{", 
                    RowBox[{
                    "1.`", ",", "1.`", ",", "1.34`", ",", "1.`", ",", "1.42`",
                     ",", "0.94`", ",", "115", ",", "115", ",", "115", ",", 
                    "115", ",", "111", ",", "185", ",", "175", ",", "150"}], 
                    "}"}], ",", 
                    RowBox[{"{", 
                    RowBox[{
                    "1.`", ",", "1.`", ",", "1.34`", ",", "1.`", ",", "1.42`",
                     ",", "0.94`", ",", "115", ",", "115", ",", "115", ",", 
                    "115", ",", "111", ",", "185", ",", "175", ",", "155"}], 
                    "}"}]}], "}"}], ",", 
                   RowBox[{"{", 
                    RowBox[{
                    RowBox[{"{", 
                    RowBox[{
                    "1.`", ",", "1.`", ",", "1.34`", ",", "1.`", ",", "1.42`",
                     ",", "0.94`", ",", "115", ",", "115", ",", "115", ",", 
                    "115", ",", "111", ",", "185", ",", "180", ",", "145"}], 
                    "}"}], ",", 
                    RowBox[{"{", 
                    RowBox[{
                    "1.`", ",", "1.`", ",", "1.34`", ",", "1.`", ",", "1.42`",
                     ",", "0.94`", ",", "115", ",", "115", ",", "115", ",", 
                    "115", ",", "111", ",", "185", ",", "180", ",", "150"}], 
                    "}"}], ",", 
                    RowBox[{"{", 
                    RowBox[{
                    "1.`", ",", "1.`", ",", "1.34`", ",", "1.`", ",", "1.42`",
                     ",", "0.94`", ",", "115", ",", "115", ",", "115", ",", 
                    "115", ",", "111", ",", "185", ",", "180", ",", "155"}], 
                    "}"}]}], "}"}], ",", 
                   RowBox[{"{", 
                    RowBox[{
                    RowBox[{"{", 
                    RowBox[{
                    "1.`", ",", "1.`", ",", "1.34`", ",", "1.`", ",", "1.42`",
                     ",", "0.94`", ",", "115", ",", "115", ",", "115", ",", 
                    "115", ",", "111", ",", "185", ",", "185", ",", "145"}], 
                    "}"}], ",", 
                    RowBox[{"{", 
                    RowBox[{
                    "1.`", ",", "1.`", ",", "1.34`", ",", "1.`", ",", "1.42`",
                     ",", "0.94`", ",", "115", ",", "115", ",", "115", ",", 
                    "115", ",", "111", ",", "185", ",", "185", ",", "150"}], 
                    "}"}], ",", 
                    RowBox[{"{", 
                    RowBox[{
                    "1.`", ",", "1.`", ",", "1.34`", ",", "1.`", ",", "1.42`",
                     ",", "0.94`", ",", "115", ",", "115", ",", "115", ",", 
                    "115", ",", "111", ",", "185", ",", "185", ",", "155"}], 
                    "}"}]}], "}"}]}], "}"}]}], "}"}]}], "}"}], ",", 
             RowBox[{"{", 
              RowBox[{
               RowBox[{"{", 
                RowBox[{
                 RowBox[{"{", 
                  RowBox[{
                   RowBox[{"{", 
                    RowBox[{
                    RowBox[{"{", 
                    RowBox[{
                    "1.`", ",", "1.`", ",", "1.34`", ",", "1.`", ",", "1.42`",
                     ",", "0.94`", ",", "115", ",", "115", ",", "115", ",", 
                    "120", ",", "106", ",", "175", ",", "175", ",", "145"}], 
                    "}"}], ",", 
                    RowBox[{"{", 
                    RowBox[{
                    "1.`", ",", "1.`", ",", "1.34`", ",", "1.`", ",", "1.42`",
                     ",", "0.94`", ",", "115", ",", "115", ",", "115", ",", 
                    "120", ",", "106", ",", "175", ",", "175", ",", "150"}], 
                    "}"}], ",", 
                    RowBox[{"{", 
                    RowBox[{
                    "1.`", ",", "1.`", ",", "1.34`", ",", "1.`", ",", "1.42`",
                     ",", "0.94`", ",", "115", ",", "115", ",", "115", ",", 
                    "120", ",", "106", ",", "175", ",", "175", ",", "155"}], 
                    "}"}]}], "}"}], ",", 
                   RowBox[{"{", 
                    RowBox[{
                    RowBox[{"{", 
                    RowBox[{
                    "1.`", ",", "1.`", ",", "1.34`", ",", "1.`", ",", "1.42`",
                     ",", "0.94`", ",", "115", ",", "115", ",", "115", ",", 
                    "120", ",", "106", ",", "175", ",", "180", ",", "145"}], 
                    "}"}], ",", 
                    RowBox[{"{", 
                    RowBox[{
                    "1.`", ",", "1.`", ",", "1.34`", ",", "1.`", ",", "1.42`",
                     ",", "0.94`", ",", "115", ",", "115", ",", "115", ",", 
                    "120", ",", "106", ",", "175", ",", "180", ",", "150"}], 
                    "}"}], ",", 
                    RowBox[{"{", 
                    RowBox[{
                    "1.`", ",", "1.`", ",", "1.34`", ",", "1.`", ",", "1.42`",
                     ",", "0.94`", ",", "115", ",", "115", ",", "115", ",", 
                    "120", ",", "106", ",", "175", ",", "180", ",", "155"}], 
                    "}"}]}], "}"}], ",", 
                   RowBox[{"{", 
                    RowBox[{
                    RowBox[{"{", 
                    RowBox[{
                    "1.`", ",", "1.`", ",", "1.34`", ",", "1.`", ",", "1.42`",
                     ",", "0.94`", ",", "115", ",", "115", ",", "115", ",", 
                    "120", ",", "106", ",", "175", ",", "185", ",", "145"}], 
                    "}"}], ",", 
                    RowBox[{"{", 
                    RowBox[{
                    "1.`", ",", "1.`", ",", "1.34`", ",", "1.`", ",", "1.42`",
                     ",", "0.94`", ",", "115", ",", "115", ",", "115", ",", 
                    "120", ",", "106", ",", "175", ",", "185", ",", "150"}], 
                    "}"}], ",", 
                    RowBox[{"{", 
                    RowBox[{
                    "1.`", ",", "1.`", ",", "1.34`", ",", "1.`", ",", "1.42`",
                     ",", "0.94`", ",", "115", ",", "115", ",", "115", ",", 
                    "120", ",", "106", ",", "175", ",", "185", ",", "155"}], 
                    "}"}]}], "}"}]}], "}"}], ",", 
                 RowBox[{"{", 
                  RowBox[{
                   RowBox[{"{", 
                    RowBox[{
                    RowBox[{"{", 
                    RowBox[{
                    "1.`", ",", "1.`", ",", "1.34`", ",", "1.`", ",", "1.42`",
                     ",", "0.94`", ",", "115", ",", "115", ",", "115", ",", 
                    "120", ",", "106", ",", "180", ",", "175", ",", "145"}], 
                    "}"}], ",", 
                    RowBox[{"{", 
                    RowBox[{
                    "1.`", ",", "1.`", ",", "1.34`", ",", "1.`", ",", "1.42`",
                     ",", "0.94`", ",", "115", ",", "115", ",", "115", ",", 
                    "120", ",", "106", ",", "180", ",", "175", ",", "150"}], 
                    "}"}], ",", 
                    RowBox[{"{", 
                    RowBox[{
                    "1.`", ",", "1.`", ",", "1.34`", ",", "1.`", ",", "1.42`",
                     ",", "0.94`", ",", "115", ",", "115", ",", "115", ",", 
                    "120", ",", "106", ",", "180", ",", "175", ",", "155"}], 
                    "}"}]}], "}"}], ",", 
                   RowBox[{"{", 
                    RowBox[{
                    RowBox[{"{", 
                    RowBox[{
                    "1.`", ",", "1.`", ",", "1.34`", ",", "1.`", ",", "1.42`",
                     ",", "0.94`", ",", "115", ",", "115", ",", "115", ",", 
                    "120", ",", "106", ",", "180", ",", "180", ",", "145"}], 
                    "}"}], ",", 
                    RowBox[{"{", 
                    RowBox[{
                    "1.`", ",", "1.`", ",", "1.34`", ",", "1.`", ",", "1.42`",
                     ",", "0.94`", ",", "115", ",", "115", ",", "115", ",", 
                    "120", ",", "106", ",", "180", ",", "180", ",", "150"}], 
                    "}"}], ",", 
                    RowBox[{"{", 
                    RowBox[{
                    "1.`", ",", "1.`", ",", "1.34`", ",", "1.`", ",", "1.42`",
                     ",", "0.94`", ",", "115", ",", "115", ",", "115", ",", 
                    "120", ",", "106", ",", "180", ",", "180", ",", "155"}], 
                    "}"}]}], "}"}], ",", 
                   RowBox[{"{", 
                    RowBox[{
                    RowBox[{"{", 
                    RowBox[{
                    "1.`", ",", "1.`", ",", "1.34`", ",", "1.`", ",", "1.42`",
                     ",", "0.94`", ",", "115", ",", "115", ",", "115", ",", 
                    "120", ",", "106", ",", "180", ",", "185", ",", "145"}], 
                    "}"}], ",", 
                    RowBox[{"{", 
                    RowBox[{
                    "1.`", ",", "1.`", ",", "1.34`", ",", "1.`", ",", "1.42`",
                     ",", "0.94`", ",", "115", ",", "115", ",", "115", ",", 
                    "120", ",", "106", ",", "180", ",", "185", ",", "150"}], 
                    "}"}], ",", 
                    RowBox[{"{", 
                    RowBox[{
                    "1.`", ",", "1.`", ",", "1.34`", ",", "1.`", ",", "1.42`",
                     ",", "0.94`", ",", "115", ",", "115", ",", "115", ",", 
                    "120", ",", "106", ",", "180", ",", "185", ",", "155"}], 
                    "}"}]}], "}"}]}], "}"}], ",", 
                 RowBox[{"{", 
                  RowBox[{
                   RowBox[{"{", 
                    RowBox[{
                    RowBox[{"{", 
                    RowBox[{
                    "1.`", ",", "1.`", ",", "1.34`", ",", "1.`", ",", "1.42`",
                     ",", "0.94`", ",", "115", ",", "115", ",", "115", ",", 
                    "120", ",", "106", ",", "185", ",", "175", ",", "145"}], 
                    "}"}], ",", 
                    RowBox[{"{", 
                    RowBox[{
                    "1.`", ",", "1.`", ",", "1.34`", ",", "1.`", ",", "1.42`",
                     ",", "0.94`", ",", "115", ",", "115", ",", "115", ",", 
                    "120", ",", "106", ",", "185", ",", "175", ",", "150"}], 
                    "}"}], ",", 
                    RowBox[{"{", 
                    RowBox[{
                    "1.`", ",", "1.`", ",", "1.34`", ",", "1.`", ",", "1.42`",
                     ",", "0.94`", ",", "115", ",", "115", ",", "115", ",", 
                    "120", ",", "106", ",", "185", ",", "175", ",", "155"}], 
                    "}"}]}], "}"}], ",", 
                   RowBox[{"{", 
                    RowBox[{
                    RowBox[{"{", 
                    RowBox[{
                    "1.`", ",", "1.`", ",", "1.34`", ",", "1.`", ",", "1.42`",
                     ",", "0.94`", ",", "115", ",", "115", ",", "115", ",", 
                    "120", ",", "106", ",", "185", ",", "180", ",", "145"}], 
                    "}"}], ",", 
                    RowBox[{"{", 
                    RowBox[{
                    "1.`", ",", "1.`", ",", "1.34`", ",", "1.`", ",", "1.42`",
                     ",", "0.94`", ",", "115", ",", "115", ",", "115", ",", 
                    "120", ",", "106", ",", "185", ",", "180", ",", "150"}], 
                    "}"}], ",", 
                    RowBox[{"{", 
                    RowBox[{
                    "1.`", ",", "1.`", ",", "1.34`", ",", "1.`", ",", "1.42`",
                     ",", "0.94`", ",", "115", ",", "115", ",", "115", ",", 
                    "120", ",", "106", ",", "185", ",", "180", ",", "155"}], 
                    "}"}]}], "}"}], ",", 
                   RowBox[{"{", 
                    RowBox[{
                    RowBox[{"{", 
                    RowBox[{
                    "1.`", ",", "1.`", ",", "1.34`", ",", "1.`", ",", "1.42`",
                     ",", "0.94`", ",", "115", ",", "115", ",", "115", ",", 
                    "120", ",", "106", ",", "185", ",", "185", ",", "145"}], 
                    "}"}], ",", 
                    RowBox[{"{", 
                    RowBox[{
                    "1.`", ",", "1.`", ",", "1.34`", ",", "1.`", ",", "1.42`",
                     ",", "0.94`", ",", "115", ",", "115", ",", "115", ",", 
                    "120", ",", "106", ",", "185", ",", "185", ",", "150"}], 
                    "}"}], ",", 
                    RowBox[{"{", 
                    RowBox[{
                    "1.`", ",", "1.`", ",", "1.34`", ",", "1.`", ",", "1.42`",
                     ",", "0.94`", ",", "115", ",", "115", ",", "115", ",", 
                    "120", ",", "106", ",", "185", ",", "185", ",", "155"}], 
                    "}"}]}], "}"}]}], "}"}]}], "}"}], ",", 
               RowBox[{"{", 
                RowBox[{
                 RowBox[{"{", 
                  RowBox[{
                   RowBox[{"{", 
                    RowBox[{
                    RowBox[{"{", 
                    RowBox[{
                    "1.`", ",", "1.`", ",", "1.34`", ",", "1.`", ",", "1.42`",
                     ",", "0.94`", ",", "115", ",", "115", ",", "115", ",", 
                    "120", ",", "111", ",", "175", ",", "175", ",", "145"}], 
                    "}"}], ",", 
                    RowBox[{"{", 
                    RowBox[{
                    "1.`", ",", "1.`", ",", "1.34`", ",", "1.`", ",", "1.42`",
                     ",", "0.94`", ",", "115", ",", "115", ",", "115", ",", 
                    "120", ",", "111", ",", "175", ",", "175", ",", "150"}], 
                    "}"}], ",", 
                    RowBox[{"{", 
                    RowBox[{
                    "1.`", ",", "1.`", ",", "1.34`", ",", "1.`", ",", "1.42`",
                     ",", "0.94`", ",", "115", ",", "115", ",", "115", ",", 
                    "120", ",", "111", ",", "175", ",", "175", ",", "155"}], 
                    "}"}]}], "}"}], ",", 
                   RowBox[{"{", 
                    RowBox[{
                    RowBox[{"{", 
                    RowBox[{
                    "1.`", ",", "1.`", ",", "1.34`", ",", "1.`", ",", "1.42`",
                     ",", "0.94`", ",", "115", ",", "115", ",", "115", ",", 
                    "120", ",", "111", ",", "175", ",", "180", ",", "145"}], 
                    "}"}], ",", 
                    RowBox[{"{", 
                    RowBox[{
                    "1.`", ",", "1.`", ",", "1.34`", ",", "1.`", ",", "1.42`",
                     ",", "0.94`", ",", "115", ",", "115", ",", "115", ",", 
                    "120", ",", "111", ",", "175", ",", "180", ",", "150"}], 
                    "}"}], ",", 
                    RowBox[{"{", 
                    RowBox[{
                    "1.`", ",", "1.`", ",", "1.34`", ",", "1.`", ",", "1.42`",
                     ",", "0.94`", ",", "115", ",", "115", ",", "115", ",", 
                    "120", ",", "111", ",", "175", ",", "180", ",", "155"}], 
                    "}"}]}], "}"}], ",", 
                   RowBox[{"{", 
                    RowBox[{
                    RowBox[{"{", 
                    RowBox[{
                    "1.`", ",", "1.`", ",", "1.34`", ",", "1.`", ",", "1.42`",
                     ",", "0.94`", ",", "115", ",", "115", ",", "115", ",", 
                    "120", ",", "111", ",", "175", ",", "185", ",", "145"}], 
                    "}"}], ",", 
                    RowBox[{"{", 
                    RowBox[{
                    "1.`", ",", "1.`", ",", "1.34`", ",", "1.`", ",", "1.42`",
                     ",", "0.94`", ",", "115", ",", "115", ",", "115", ",", 
                    "120", ",", "111", ",", "175", ",", "185", ",", "150"}], 
                    "}"}], ",", 
                    RowBox[{"{", 
                    RowBox[{
                    "1.`", ",", "1.`", ",", "1.34`", ",", "1.`", ",", "1.42`",
                     ",", "0.94`", ",", "115", ",", "115", ",", "115", ",", 
                    "120", ",", "111", ",", "175", ",", "185", ",", "155"}], 
                    "}"}]}], "}"}]}], "}"}], ",", 
                 RowBox[{"{", 
                  RowBox[{
                   RowBox[{"{", 
                    RowBox[{
                    RowBox[{"{", 
                    RowBox[{
                    "1.`", ",", "1.`", ",", "1.34`", ",", "1.`", ",", "1.42`",
                     ",", "0.94`", ",", "115", ",", "115", ",", "115", ",", 
                    "120", ",", "111", ",", "180", ",", "175", ",", "145"}], 
                    "}"}], ",", 
                    RowBox[{"{", 
                    RowBox[{
                    "1.`", ",", "1.`", ",", "1.34`", ",", "1.`", ",", "1.42`",
                     ",", "0.94`", ",", "115", ",", "115", ",", "115", ",", 
                    "120", ",", "111", ",", "180", ",", "175", ",", "150"}], 
                    "}"}], ",", 
                    RowBox[{"{", 
                    RowBox[{
                    "1.`", ",", "1.`", ",", "1.34`", ",", "1.`", ",", "1.42`",
                     ",", "0.94`", ",", "115", ",", "115", ",", "115", ",", 
                    "120", ",", "111", ",", "180", ",", "175", ",", "155"}], 
                    "}"}]}], "}"}], ",", 
                   RowBox[{"{", 
                    RowBox[{
                    RowBox[{"{", 
                    RowBox[{
                    "1.`", ",", "1.`", ",", "1.34`", ",", "1.`", ",", "1.42`",
                     ",", "0.94`", ",", "115", ",", "115", ",", "115", ",", 
                    "120", ",", "111", ",", "180", ",", "180", ",", "145"}], 
                    "}"}], ",", 
                    RowBox[{"{", 
                    RowBox[{
                    "1.`", ",", "1.`", ",", "1.34`", ",", "1.`", ",", "1.42`",
                     ",", "0.94`", ",", "115", ",", "115", ",", "115", ",", 
                    "120", ",", "111", ",", "180", ",", "180", ",", "150"}], 
                    "}"}], ",", 
                    RowBox[{"{", 
                    RowBox[{
                    "1.`", ",", "1.`", ",", "1.34`", ",", "1.`", ",", "1.42`",
                     ",", "0.94`", ",", "115", ",", "115", ",", "115", ",", 
                    "120", ",", "111", ",", "180", ",", "180", ",", "155"}], 
                    "}"}]}], "}"}], ",", 
                   RowBox[{"{", 
                    RowBox[{
                    RowBox[{"{", 
                    RowBox[{
                    "1.`", ",", "1.`", ",", "1.34`", ",", "1.`", ",", "1.42`",
                     ",", "0.94`", ",", "115", ",", "115", ",", "115", ",", 
                    "120", ",", "111", ",", "180", ",", "185", ",", "145"}], 
                    "}"}], ",", 
                    RowBox[{"{", 
                    RowBox[{
                    "1.`", ",", "1.`", ",", "1.34`", ",", "1.`", ",", "1.42`",
                     ",", "0.94`", ",", "115", ",", "115", ",", "115", ",", 
                    "120", ",", "111", ",", "180", ",", "185", ",", "150"}], 
                    "}"}], ",", 
                    RowBox[{"{", 
                    RowBox[{
                    "1.`", ",", "1.`", ",", "1.34`", ",", "1.`", ",", "1.42`",
                     ",", "0.94`", ",", "115", ",", "115", ",", "115", ",", 
                    "120", ",", "111", ",", "180", ",", "185", ",", "155"}], 
                    "}"}]}], "}"}]}], "}"}], ",", 
                 RowBox[{"{", 
                  RowBox[{
                   RowBox[{"{", 
                    RowBox[{
                    RowBox[{"{", 
                    RowBox[{
                    "1.`", ",", "1.`", ",", "1.34`", ",", "1.`", ",", "1.42`",
                     ",", "0.94`", ",", "115", ",", "115", ",", "115", ",", 
                    "120", ",", "111", ",", "185", ",", "175", ",", "145"}], 
                    "}"}], ",", 
                    RowBox[{"{", 
                    RowBox[{
                    "1.`", ",", "1.`", ",", "1.34`", ",", "1.`", ",", "1.42`",
                     ",", "0.94`", ",", "115", ",", "115", ",", "115", ",", 
                    "120", ",", "111", ",", "185", ",", "175", ",", "150"}], 
                    "}"}], ",", 
                    RowBox[{"{", 
                    RowBox[{
                    "1.`", ",", "1.`", ",", "1.34`", ",", "1.`", ",", "1.42`",
                     ",", "0.94`", ",", "115", ",", "115", ",", "115", ",", 
                    "120", ",", "111", ",", "185", ",", "175", ",", "155"}], 
                    "}"}]}], "}"}], ",", 
                   RowBox[{"{", 
                    RowBox[{
                    RowBox[{"{", 
                    RowBox[{
                    "1.`", ",", "1.`", ",", "1.34`", ",", "1.`", ",", "1.42`",
                     ",", "0.94`", ",", "115", ",", "115", ",", "115", ",", 
                    "120", ",", "111", ",", "185", ",", "180", ",", "145"}], 
                    "}"}], ",", 
                    RowBox[{"{", 
                    RowBox[{
                    "1.`", ",", "1.`", ",", "1.34`", ",", "1.`", ",", "1.42`",
                     ",", "0.94`", ",", "115", ",", "115", ",", "115", ",", 
                    "120", ",", "111", ",", "185", ",", "180", ",", "150"}], 
                    "}"}], ",", 
                    RowBox[{"{", 
                    RowBox[{
                    "1.`", ",", "1.`", ",", "1.34`", ",", "1.`", ",", "1.42`",
                     ",", "0.94`", ",", "115", ",", "115", ",", "115", ",", 
                    "120", ",", "111", ",", "185", ",", "180", ",", "155"}], 
                    "}"}]}], "}"}], ",", 
                   RowBox[{"{", 
                    RowBox[{
                    RowBox[{"{", 
                    RowBox[{
                    "1.`", ",", "1.`", ",", "1.34`", ",", "1.`", ",", "1.42`",
                     ",", "0.94`", ",", "115", ",", "115", ",", "115", ",", 
                    "120", ",", "111", ",", "185", ",", "185", ",", "145"}], 
                    "}"}], ",", 
                    RowBox[{"{", 
                    RowBox[{
                    "1.`", ",", "1.`", ",", "1.34`", ",", "1.`", ",", "1.42`",
                     ",", "0.94`", ",", "115", ",", "115", ",", "115", ",", 
                    "120", ",", "111", ",", "185", ",", "185", ",", "150"}], 
                    "}"}], ",", 
                    RowBox[{"{", 
                    RowBox[{
                    "1.`", ",", "1.`", ",", "1.34`", ",", "1.`", ",", "1.42`",
                     ",", "0.94`", ",", "115", ",", "115", ",", "115", ",", 
                    "120", ",", "111", ",", "185", ",", "185", ",", "155"}], 
                    "}"}]}], "}"}]}], "}"}]}], "}"}]}], "}"}], ",", 
             RowBox[{"{", 
              RowBox[{
               RowBox[{"{", 
                RowBox[{
                 RowBox[{"{", 
                  RowBox[{
                   RowBox[{"{", 
                    RowBox[{
                    RowBox[{"{", 
                    RowBox[{
                    "1.`", ",", "1.`", ",", "1.34`", ",", "1.`", ",", "1.42`",
                     ",", "0.94`", ",", "115", ",", "115", ",", "115", ",", 
                    "125", ",", "106", ",", "175", ",", "175", ",", "145"}], 
                    "}"}], ",", 
                    RowBox[{"{", 
                    RowBox[{
                    "1.`", ",", "1.`", ",", "1.34`", ",", "1.`", ",", "1.42`",
                     ",", "0.94`", ",", "115", ",", "115", ",", "115", ",", 
                    "125", ",", "106", ",", "175", ",", "175", ",", "150"}], 
                    "}"}], ",", 
                    RowBox[{"{", 
                    RowBox[{
                    "1.`", ",", "1.`", ",", "1.34`", ",", "1.`", ",", "1.42`",
                     ",", "0.94`", ",", "115", ",", "115", ",", "115", ",", 
                    "125", ",", "106", ",", "175", ",", "175", ",", "155"}], 
                    "}"}]}], "}"}], ",", 
                   RowBox[{"{", 
                    RowBox[{
                    RowBox[{"{", 
                    RowBox[{
                    "1.`", ",", "1.`", ",", "1.34`", ",", "1.`", ",", "1.42`",
                     ",", "0.94`", ",", "115", ",", "115", ",", "115", ",", 
                    "125", ",", "106", ",", "175", ",", "180", ",", "145"}], 
                    "}"}], ",", 
                    RowBox[{"{", 
                    RowBox[{
                    "1.`", ",", "1.`", ",", "1.34`", ",", "1.`", ",", "1.42`",
                     ",", "0.94`", ",", "115", ",", "115", ",", "115", ",", 
                    "125", ",", "106", ",", "175", ",", "180", ",", "150"}], 
                    "}"}], ",", 
                    RowBox[{"{", 
                    RowBox[{
                    "1.`", ",", "1.`", ",", "1.34`", ",", "1.`", ",", "1.42`",
                     ",", "0.94`", ",", "115", ",", "115", ",", "115", ",", 
                    "125", ",", "106", ",", "175", ",", "180", ",", "155"}], 
                    "}"}]}], "}"}], ",", 
                   RowBox[{"{", 
                    RowBox[{
                    RowBox[{"{", 
                    RowBox[{
                    "1.`", ",", "1.`", ",", "1.34`", ",", "1.`", ",", "1.42`",
                     ",", "0.94`", ",", "115", ",", "115", ",", "115", ",", 
                    "125", ",", "106", ",", "175", ",", "185", ",", "145"}], 
                    "}"}], ",", 
                    RowBox[{"{", 
                    RowBox[{
                    "1.`", ",", "1.`", ",", "1.34`", ",", "1.`", ",", "1.42`",
                     ",", "0.94`", ",", "115", ",", "115", ",", "115", ",", 
                    "125", ",", "106", ",", "175", ",", "185", ",", "150"}], 
                    "}"}], ",", 
                    RowBox[{"{", 
                    RowBox[{
                    "1.`", ",", "1.`", ",", "1.34`", ",", "1.`", ",", "1.42`",
                     ",", "0.94`", ",", "115", ",", "115", ",", "115", ",", 
                    "125", ",", "106", ",", "175", ",", "185", ",", "155"}], 
                    "}"}]}], "}"}]}], "}"}], ",", 
                 RowBox[{"{", 
                  RowBox[{
                   RowBox[{"{", 
                    RowBox[{
                    RowBox[{"{", 
                    RowBox[{
                    "1.`", ",", "1.`", ",", "1.34`", ",", "1.`", ",", "1.42`",
                     ",", "0.94`", ",", "115", ",", "115", ",", "115", ",", 
                    "125", ",", "106", ",", "180", ",", "175", ",", "145"}], 
                    "}"}], ",", 
                    RowBox[{"{", 
                    RowBox[{
                    "1.`", ",", "1.`", ",", "1.34`", ",", "1.`", ",", "1.42`",
                     ",", "0.94`", ",", "115", ",", "115", ",", "115", ",", 
                    "125", ",", "106", ",", "180", ",", "175", ",", "150"}], 
                    "}"}], ",", 
                    RowBox[{"{", 
                    RowBox[{
                    "1.`", ",", "1.`", ",", "1.34`", ",", "1.`", ",", "1.42`",
                     ",", "0.94`", ",", "115", ",", "115", ",", "115", ",", 
                    "125", ",", "106", ",", "180", ",", "175", ",", "155"}], 
                    "}"}]}], "}"}], ",", 
                   RowBox[{"{", 
                    RowBox[{
                    RowBox[{"{", 
                    RowBox[{
                    "1.`", ",", "1.`", ",", "1.34`", ",", "1.`", ",", "1.42`",
                     ",", "0.94`", ",", "115", ",", "115", ",", "115", ",", 
                    "125", ",", "106", ",", "180", ",", "180", ",", "145"}], 
                    "}"}], ",", 
                    RowBox[{"{", 
                    RowBox[{
                    "1.`", ",", "1.`", ",", "1.34`", ",", "1.`", ",", "1.42`",
                     ",", "0.94`", ",", "115", ",", "115", ",", "115", ",", 
                    "125", ",", "106", ",", "180", ",", "180", ",", "150"}], 
                    "}"}], ",", 
                    RowBox[{"{", 
                    RowBox[{
                    "1.`", ",", "1.`", ",", "1.34`", ",", "1.`", ",", "1.42`",
                     ",", "0.94`", ",", "115", ",", "115", ",", "115", ",", 
                    "125", ",", "106", ",", "180", ",", "180", ",", "155"}], 
                    "}"}]}], "}"}], ",", 
                   RowBox[{"{", 
                    RowBox[{
                    RowBox[{"{", 
                    RowBox[{
                    "1.`", ",", "1.`", ",", "1.34`", ",", "1.`", ",", "1.42`",
                     ",", "0.94`", ",", "115", ",", "115", ",", "115", ",", 
                    "125", ",", "106", ",", "180", ",", "185", ",", "145"}], 
                    "}"}], ",", 
                    RowBox[{"{", 
                    RowBox[{
                    "1.`", ",", "1.`", ",", "1.34`", ",", "1.`", ",", "1.42`",
                     ",", "0.94`", ",", "115", ",", "115", ",", "115", ",", 
                    "125", ",", "106", ",", "180", ",", "185", ",", "150"}], 
                    "}"}], ",", 
                    RowBox[{"{", 
                    RowBox[{
                    "1.`", ",", "1.`", ",", "1.34`", ",", "1.`", ",", "1.42`",
                     ",", "0.94`", ",", "115", ",", "115", ",", "115", ",", 
                    "125", ",", "106", ",", "180", ",", "185", ",", "155"}], 
                    "}"}]}], "}"}]}], "}"}], ",", 
                 RowBox[{"{", 
                  RowBox[{
                   RowBox[{"{", 
                    RowBox[{
                    RowBox[{"{", 
                    RowBox[{
                    "1.`", ",", "1.`", ",", "1.34`", ",", "1.`", ",", "1.42`",
                     ",", "0.94`", ",", "115", ",", "115", ",", "115", ",", 
                    "125", ",", "106", ",", "185", ",", "175", ",", "145"}], 
                    "}"}], ",", 
                    RowBox[{"{", 
                    RowBox[{
                    "1.`", ",", "1.`", ",", "1.34`", ",", "1.`", ",", "1.42`",
                     ",", "0.94`", ",", "115", ",", "115", ",", "115", ",", 
                    "125", ",", "106", ",", "185", ",", "175", ",", "150"}], 
                    "}"}], ",", 
                    RowBox[{"{", 
                    RowBox[{
                    "1.`", ",", "1.`", ",", "1.34`", ",", "1.`", ",", "1.42`",
                     ",", "0.94`", ",", "115", ",", "115", ",", "115", ",", 
                    "125", ",", "106", ",", "185", ",", "175", ",", "155"}], 
                    "}"}]}], "}"}], ",", 
                   RowBox[{"{", 
                    RowBox[{
                    RowBox[{"{", 
                    RowBox[{
                    "1.`", ",", "1.`", ",", "1.34`", ",", "1.`", ",", "1.42`",
                     ",", "0.94`", ",", "115", ",", "115", ",", "115", ",", 
                    "125", ",", "106", ",", "185", ",", "180", ",", "145"}], 
                    "}"}], ",", 
                    RowBox[{"{", 
                    RowBox[{
                    "1.`", ",", "1.`", ",", "1.34`", ",", "1.`", ",", "1.42`",
                     ",", "0.94`", ",", "115", ",", "115", ",", "115", ",", 
                    "125", ",", "106", ",", "185", ",", "180", ",", "150"}], 
                    "}"}], ",", 
                    RowBox[{"{", 
                    RowBox[{
                    "1.`", ",", "1.`", ",", "1.34`", ",", "1.`", ",", "1.42`",
                     ",", "0.94`", ",", "115", ",", "115", ",", "115", ",", 
                    "125", ",", "106", ",", "185", ",", "180", ",", "155"}], 
                    "}"}]}], "}"}], ",", 
                   RowBox[{"{", 
                    RowBox[{
                    RowBox[{"{", 
                    RowBox[{
                    "1.`", ",", "1.`", ",", "1.34`", ",", "1.`", ",", "1.42`",
                     ",", "0.94`", ",", "115", ",", "115", ",", "115", ",", 
                    "125", ",", "106", ",", "185", ",", "185", ",", "145"}], 
                    "}"}], ",", 
                    RowBox[{"{", 
                    RowBox[{
                    "1.`", ",", "1.`", ",", "1.34`", ",", "1.`", ",", "1.42`",
                     ",", "0.94`", ",", "115", ",", "115", ",", "115", ",", 
                    "125", ",", "106", ",", "185", ",", "185", ",", "150"}], 
                    "}"}], ",", 
                    RowBox[{"{", 
                    RowBox[{
                    "1.`", ",", "1.`", ",", "1.34`", ",", "1.`", ",", "1.42`",
                     ",", "0.94`", ",", "115", ",", "115", ",", "115", ",", 
                    "125", ",", "106", ",", "185", ",", "185", ",", "155"}], 
                    "}"}]}], "}"}]}], "}"}]}], "}"}], ",", 
               RowBox[{"{", 
                RowBox[{
                 RowBox[{"{", 
                  RowBox[{
                   RowBox[{"{", 
                    RowBox[{
                    RowBox[{"{", 
                    RowBox[{
                    "1.`", ",", "1.`", ",", "1.34`", ",", "1.`", ",", "1.42`",
                     ",", "0.94`", ",", "115", ",", "115", ",", "115", ",", 
                    "125", ",", "111", ",", "175", ",", "175", ",", "145"}], 
                    "}"}], ",", 
                    RowBox[{"{", 
                    RowBox[{
                    "1.`", ",", "1.`", ",", "1.34`", ",", "1.`", ",", "1.42`",
                     ",", "0.94`", ",", "115", ",", "115", ",", "115", ",", 
                    "125", ",", "111", ",", "175", ",", "175", ",", "150"}], 
                    "}"}], ",", 
                    RowBox[{"{", 
                    RowBox[{
                    "1.`", ",", "1.`", ",", "1.34`", ",", "1.`", ",", "1.42`",
                     ",", "0.94`", ",", "115", ",", "115", ",", "115", ",", 
                    "125", ",", "111", ",", "175", ",", "175", ",", "155"}], 
                    "}"}]}], "}"}], ",", 
                   RowBox[{"{", 
                    RowBox[{
                    RowBox[{"{", 
                    RowBox[{
                    "1.`", ",", "1.`", ",", "1.34`", ",", "1.`", ",", "1.42`",
                     ",", "0.94`", ",", "115", ",", "115", ",", "115", ",", 
                    "125", ",", "111", ",", "175", ",", "180", ",", "145"}], 
                    "}"}], ",", 
                    RowBox[{"{", 
                    RowBox[{
                    "1.`", ",", "1.`", ",", "1.34`", ",", "1.`", ",", "1.42`",
                     ",", "0.94`", ",", "115", ",", "115", ",", "115", ",", 
                    "125", ",", "111", ",", "175", ",", "180", ",", "150"}], 
                    "}"}], ",", 
                    RowBox[{"{", 
                    RowBox[{
                    "1.`", ",", "1.`", ",", "1.34`", ",", "1.`", ",", "1.42`",
                     ",", "0.94`", ",", "115", ",", "115", ",", "115", ",", 
                    "125", ",", "111", ",", "175", ",", "180", ",", "155"}], 
                    "}"}]}], "}"}], ",", 
                   RowBox[{"{", 
                    RowBox[{
                    RowBox[{"{", 
                    RowBox[{
                    "1.`", ",", "1.`", ",", "1.34`", ",", "1.`", ",", "1.42`",
                     ",", "0.94`", ",", "115", ",", "115", ",", "115", ",", 
                    "125", ",", "111", ",", "175", ",", "185", ",", "145"}], 
                    "}"}], ",", 
                    RowBox[{"{", 
                    RowBox[{
                    "1.`", ",", "1.`", ",", "1.34`", ",", "1.`", ",", "1.42`",
                     ",", "0.94`", ",", "115", ",", "115", ",", "115", ",", 
                    "125", ",", "111", ",", "175", ",", "185", ",", "150"}], 
                    "}"}], ",", 
                    RowBox[{"{", 
                    RowBox[{
                    "1.`", ",", "1.`", ",", "1.34`", ",", "1.`", ",", "1.42`",
                     ",", "0.94`", ",", "115", ",", "115", ",", "115", ",", 
                    "125", ",", "111", ",", "175", ",", "185", ",", "155"}], 
                    "}"}]}], "}"}]}], "}"}], ",", 
                 RowBox[{"{", 
                  RowBox[{
                   RowBox[{"{", 
                    RowBox[{
                    RowBox[{"{", 
                    RowBox[{
                    "1.`", ",", "1.`", ",", "1.34`", ",", "1.`", ",", "1.42`",
                     ",", "0.94`", ",", "115", ",", "115", ",", "115", ",", 
                    "125", ",", "111", ",", "180", ",", "175", ",", "145"}], 
                    "}"}], ",", 
                    RowBox[{"{", 
                    RowBox[{
                    "1.`", ",", "1.`", ",", "1.34`", ",", "1.`", ",", "1.42`",
                     ",", "0.94`", ",", "115", ",", "115", ",", "115", ",", 
                    "125", ",", "111", ",", "180", ",", "175", ",", "150"}], 
                    "}"}], ",", 
                    RowBox[{"{", 
                    RowBox[{
                    "1.`", ",", "1.`", ",", "1.34`", ",", "1.`", ",", "1.42`",
                     ",", "0.94`", ",", "115", ",", "115", ",", "115", ",", 
                    "125", ",", "111", ",", "180", ",", "175", ",", "155"}], 
                    "}"}]}], "}"}], ",", 
                   RowBox[{"{", 
                    RowBox[{
                    RowBox[{"{", 
                    RowBox[{
                    "1.`", ",", "1.`", ",", "1.34`", ",", "1.`", ",", "1.42`",
                     ",", "0.94`", ",", "115", ",", "115", ",", "115", ",", 
                    "125", ",", "111", ",", "180", ",", "180", ",", "145"}], 
                    "}"}], ",", 
                    RowBox[{"{", 
                    RowBox[{
                    "1.`", ",", "1.`", ",", "1.34`", ",", "1.`", ",", "1.42`",
                     ",", "0.94`", ",", "115", ",", "115", ",", "115", ",", 
                    "125", ",", "111", ",", "180", ",", "180", ",", "150"}], 
                    "}"}], ",", 
                    RowBox[{"{", 
                    RowBox[{
                    "1.`", ",", "1.`", ",", "1.34`", ",", "1.`", ",", "1.42`",
                     ",", "0.94`", ",", "115", ",", "115", ",", "115", ",", 
                    "125", ",", "111", ",", "180", ",", "180", ",", "155"}], 
                    "}"}]}], "}"}], ",", 
                   RowBox[{"{", 
                    RowBox[{
                    RowBox[{"{", 
                    RowBox[{
                    "1.`", ",", "1.`", ",", "1.34`", ",", "1.`", ",", "1.42`",
                     ",", "0.94`", ",", "115", ",", "115", ",", "115", ",", 
                    "125", ",", "111", ",", "180", ",", "185", ",", "145"}], 
                    "}"}], ",", 
                    RowBox[{"{", 
                    RowBox[{
                    "1.`", ",", "1.`", ",", "1.34`", ",", "1.`", ",", "1.42`",
                     ",", "0.94`", ",", "115", ",", "115", ",", "115", ",", 
                    "125", ",", "111", ",", "180", ",", "185", ",", "150"}], 
                    "}"}], ",", 
                    RowBox[{"{", 
                    RowBox[{
                    "1.`", ",", "1.`", ",", "1.34`", ",", "1.`", ",", "1.42`",
                     ",", "0.94`", ",", "115", ",", "115", ",", "115", ",", 
                    "125", ",", "111", ",", "180", ",", "185", ",", "155"}], 
                    "}"}]}], "}"}]}], "}"}], ",", 
                 RowBox[{"{", 
                  RowBox[{
                   RowBox[{"{", 
                    RowBox[{
                    RowBox[{"{", 
                    RowBox[{
                    "1.`", ",", "1.`", ",", "1.34`", ",", "1.`", ",", "1.42`",
                     ",", "0.94`", ",", "115", ",", "115", ",", "115", ",", 
                    "125", ",", "111", ",", "185", ",", "175", ",", "145"}], 
                    "}"}], ",", 
                    RowBox[{"{", 
                    RowBox[{
                    "1.`", ",", "1.`", ",", "1.34`", ",", "1.`", ",", "1.42`",
                     ",", "0.94`", ",", "115", ",", "115", ",", "115", ",", 
                    "125", ",", "111", ",", "185", ",", "175", ",", "150"}], 
                    "}"}], ",", 
                    RowBox[{"{", 
                    RowBox[{
                    "1.`", ",", "1.`", ",", "1.34`", ",", "1.`", ",", "1.42`",
                     ",", "0.94`", ",", "115", ",", "115", ",", "115", ",", 
                    "125", ",", "111", ",", "185", ",", "175", ",", "155"}], 
                    "}"}]}], "}"}], ",", 
                   RowBox[{"{", 
                    RowBox[{
                    RowBox[{"{", 
                    RowBox[{
                    "1.`", ",", "1.`", ",", "1.34`", ",", "1.`", ",", "1.42`",
                     ",", "0.94`", ",", "115", ",", "115", ",", "115", ",", 
                    "125", ",", "111", ",", "185", ",", "180", ",", "145"}], 
                    "}"}], ",", 
                    RowBox[{"{", 
                    RowBox[{
                    "1.`", ",", "1.`", ",", "1.34`", ",", "1.`", ",", "1.42`",
                     ",", "0.94`", ",", "115", ",", "115", ",", "115", ",", 
                    "125", ",", "111", ",", "185", ",", "180", ",", "150"}], 
                    "}"}], ",", 
                    RowBox[{"{", 
                    RowBox[{
                    "1.`", ",", "1.`", ",", "1.34`", ",", "1.`", ",", "1.42`",
                     ",", "0.94`", ",", "115", ",", "115", ",", "115", ",", 
                    "125", ",", "111", ",", "185", ",", "180", ",", "155"}], 
                    "}"}]}], "}"}], ",", 
                   RowBox[{"{", 
                    RowBox[{
                    RowBox[{"{", 
                    RowBox[{
                    "1.`", ",", "1.`", ",", "1.34`", ",", "1.`", ",", "1.42`",
                     ",", "0.94`", ",", "115", ",", "115", ",", "115", ",", 
                    "125", ",", "111", ",", "185", ",", "185", ",", "145"}], 
                    "}"}], ",", 
                    RowBox[{"{", 
                    RowBox[{
                    "1.`", ",", "1.`", ",", "1.34`", ",", "1.`", ",", "1.42`",
                     ",", "0.94`", ",", "115", ",", "115", ",", "115", ",", 
                    "125", ",", "111", ",", "185", ",", "185", ",", "150"}], 
                    "}"}], ",", 
                    RowBox[{"{", 
                    RowBox[{
                    "1.`", ",", "1.`", ",", "1.34`", ",", "1.`", ",", "1.42`",
                     ",", "0.94`", ",", "115", ",", "115", ",", "115", ",", 
                    "125", ",", "111", ",", "185", ",", "185", ",", "155"}], 
                    "}"}]}], "}"}]}], "}"}]}], "}"}]}], "}"}]}], "}"}], ",", 
           RowBox[{"{", 
            RowBox[{
             RowBox[{"{", 
              RowBox[{
               RowBox[{"{", 
                RowBox[{
                 RowBox[{"{", 
                  RowBox[{
                   RowBox[{"{", 
                    RowBox[{
                    RowBox[{"{", 
                    RowBox[{
                    "1.`", ",", "1.`", ",", "1.34`", ",", "1.`", ",", "1.42`",
                     ",", "0.94`", ",", "115", ",", "115", ",", "120", ",", 
                    "115", ",", "106", ",", "175", ",", "175", ",", "145"}], 
                    "}"}], ",", 
                    RowBox[{"{", 
                    RowBox[{
                    "1.`", ",", "1.`", ",", "1.34`", ",", "1.`", ",", "1.42`",
                     ",", "0.94`", ",", "115", ",", "115", ",", "120", ",", 
                    "115", ",", "106", ",", "175", ",", "175", ",", "150"}], 
                    "}"}], ",", 
                    RowBox[{"{", 
                    RowBox[{
                    "1.`", ",", "1.`", ",", "1.34`", ",", "1.`", ",", "1.42`",
                     ",", "0.94`", ",", "115", ",", "115", ",", "120", ",", 
                    "115", ",", "106", ",", "175", ",", "175", ",", "155"}], 
                    "}"}]}], "}"}], ",", 
                   RowBox[{"{", 
                    RowBox[{
                    RowBox[{"{", 
                    RowBox[{
                    "1.`", ",", "1.`", ",", "1.34`", ",", "1.`", ",", "1.42`",
                     ",", "0.94`", ",", "115", ",", "115", ",", "120", ",", 
                    "115", ",", "106", ",", "175", ",", "180", ",", "145"}], 
                    "}"}], ",", 
                    RowBox[{"{", 
                    RowBox[{
                    "1.`", ",", "1.`", ",", "1.34`", ",", "1.`", ",", "1.42`",
                     ",", "0.94`", ",", "115", ",", "115", ",", "120", ",", 
                    "115", ",", "106", ",", "175", ",", "180", ",", "150"}], 
                    "}"}], ",", 
                    RowBox[{"{", 
                    RowBox[{
                    "1.`", ",", "1.`", ",", "1.34`", ",", "1.`", ",", "1.42`",
                     ",", "0.94`", ",", "115", ",", "115", ",", "120", ",", 
                    "115", ",", "106", ",", "175", ",", "180", ",", "155"}], 
                    "}"}]}], "}"}], ",", 
                   RowBox[{"{", 
                    RowBox[{
                    RowBox[{"{", 
                    RowBox[{
                    "1.`", ",", "1.`", ",", "1.34`", ",", "1.`", ",", "1.42`",
                     ",", "0.94`", ",", "115", ",", "115", ",", "120", ",", 
                    "115", ",", "106", ",", "175", ",", "185", ",", "145"}], 
                    "}"}], ",", 
                    RowBox[{"{", 
                    RowBox[{
                    "1.`", ",", "1.`", ",", "1.34`", ",", "1.`", ",", "1.42`",
                     ",", "0.94`", ",", "115", ",", "115", ",", "120", ",", 
                    "115", ",", "106", ",", "175", ",", "185", ",", "150"}], 
                    "}"}], ",", 
                    RowBox[{"{", 
                    RowBox[{
                    "1.`", ",", "1.`", ",", "1.34`", ",", "1.`", ",", "1.42`",
                     ",", "0.94`", ",", "115", ",", "115", ",", "120", ",", 
                    "115", ",", "106", ",", "175", ",", "185", ",", "155"}], 
                    "}"}]}], "}"}]}], "}"}], ",", 
                 RowBox[{"{", 
                  RowBox[{
                   RowBox[{"{", 
                    RowBox[{
                    RowBox[{"{", 
                    RowBox[{
                    "1.`", ",", "1.`", ",", "1.34`", ",", "1.`", ",", "1.42`",
                     ",", "0.94`", ",", "115", ",", "115", ",", "120", ",", 
                    "115", ",", "106", ",", "180", ",", "175", ",", "145"}], 
                    "}"}], ",", 
                    RowBox[{"{", 
                    RowBox[{
                    "1.`", ",", "1.`", ",", "1.34`", ",", "1.`", ",", "1.42`",
                     ",", "0.94`", ",", "115", ",", "115", ",", "120", ",", 
                    "115", ",", "106", ",", "180", ",", "175", ",", "150"}], 
                    "}"}], ",", 
                    RowBox[{"{", 
                    RowBox[{
                    "1.`", ",", "1.`", ",", "1.34`", ",", "1.`", ",", "1.42`",
                     ",", "0.94`", ",", "115", ",", "115", ",", "120", ",", 
                    "115", ",", "106", ",", "180", ",", "175", ",", "155"}], 
                    "}"}]}], "}"}], ",", 
                   RowBox[{"{", 
                    RowBox[{
                    RowBox[{"{", 
                    RowBox[{
                    "1.`", ",", "1.`", ",", "1.34`", ",", "1.`", ",", "1.42`",
                     ",", "0.94`", ",", "115", ",", "115", ",", "120", ",", 
                    "115", ",", "106", ",", "180", ",", "180", ",", "145"}], 
                    "}"}], ",", 
                    RowBox[{"{", 
                    RowBox[{
                    "1.`", ",", "1.`", ",", "1.34`", ",", "1.`", ",", "1.42`",
                     ",", "0.94`", ",", "115", ",", "115", ",", "120", ",", 
                    "115", ",", "106", ",", "180", ",", "180", ",", "150"}], 
                    "}"}], ",", 
                    RowBox[{"{", 
                    RowBox[{
                    "1.`", ",", "1.`", ",", "1.34`", ",", "1.`", ",", "1.42`",
                     ",", "0.94`", ",", "115", ",", "115", ",", "120", ",", 
                    "115", ",", "106", ",", "180", ",", "180", ",", "155"}], 
                    "}"}]}], "}"}], ",", 
                   RowBox[{"{", 
                    RowBox[{
                    RowBox[{"{", 
                    RowBox[{
                    "1.`", ",", "1.`", ",", "1.34`", ",", "1.`", ",", "1.42`",
                     ",", "0.94`", ",", "115", ",", "115", ",", "120", ",", 
                    "115", ",", "106", ",", "180", ",", "185", ",", "145"}], 
                    "}"}], ",", 
                    RowBox[{"{", 
                    RowBox[{
                    "1.`", ",", "1.`", ",", "1.34`", ",", "1.`", ",", "1.42`",
                     ",", "0.94`", ",", "115", ",", "115", ",", "120", ",", 
                    "115", ",", "106", ",", "180", ",", "185", ",", "150"}], 
                    "}"}], ",", 
                    RowBox[{"{", 
                    RowBox[{
                    "1.`", ",", "1.`", ",", "1.34`", ",", "1.`", ",", "1.42`",
                     ",", "0.94`", ",", "115", ",", "115", ",", "120", ",", 
                    "115", ",", "106", ",", "180", ",", "185", ",", "155"}], 
                    "}"}]}], "}"}]}], "}"}], ",", 
                 RowBox[{"{", 
                  RowBox[{
                   RowBox[{"{", 
                    RowBox[{
                    RowBox[{"{", 
                    RowBox[{
                    "1.`", ",", "1.`", ",", "1.34`", ",", "1.`", ",", "1.42`",
                     ",", "0.94`", ",", "115", ",", "115", ",", "120", ",", 
                    "115", ",", "106", ",", "185", ",", "175", ",", "145"}], 
                    "}"}], ",", 
                    RowBox[{"{", 
                    RowBox[{
                    "1.`", ",", "1.`", ",", "1.34`", ",", "1.`", ",", "1.42`",
                     ",", "0.94`", ",", "115", ",", "115", ",", "120", ",", 
                    "115", ",", "106", ",", "185", ",", "175", ",", "150"}], 
                    "}"}], ",", 
                    RowBox[{"{", 
                    RowBox[{
                    "1.`", ",", "1.`", ",", "1.34`", ",", "1.`", ",", "1.42`",
                     ",", "0.94`", ",", "115", ",", "115", ",", "120", ",", 
                    "115", ",", "106", ",", "185", ",", "175", ",", "155"}], 
                    "}"}]}], "}"}], ",", 
                   RowBox[{"{", 
                    RowBox[{
                    RowBox[{"{", 
                    RowBox[{
                    "1.`", ",", "1.`", ",", "1.34`", ",", "1.`", ",", "1.42`",
                     ",", "0.94`", ",", "115", ",", "115", ",", "120", ",", 
                    "115", ",", "106", ",", "185", ",", "180", ",", "145"}], 
                    "}"}], ",", 
                    RowBox[{"{", 
                    RowBox[{
                    "1.`", ",", "1.`", ",", "1.34`", ",", "1.`", ",", "1.42`",
                     ",", "0.94`", ",", "115", ",", "115", ",", "120", ",", 
                    "115", ",", "106", ",", "185", ",", "180", ",", "150"}], 
                    "}"}], ",", 
                    RowBox[{"{", 
                    RowBox[{
                    "1.`", ",", "1.`", ",", "1.34`", ",", "1.`", ",", "1.42`",
                     ",", "0.94`", ",", "115", ",", "115", ",", "120", ",", 
                    "115", ",", "106", ",", "185", ",", "180", ",", "155"}], 
                    "}"}]}], "}"}], ",", 
                   RowBox[{"{", 
                    RowBox[{
                    RowBox[{"{", 
                    RowBox[{
                    "1.`", ",", "1.`", ",", "1.34`", ",", "1.`", ",", "1.42`",
                     ",", "0.94`", ",", "115", ",", "115", ",", "120", ",", 
                    "115", ",", "106", ",", "185", ",", "185", ",", "145"}], 
                    "}"}], ",", 
                    RowBox[{"{", 
                    RowBox[{
                    "1.`", ",", "1.`", ",", "1.34`", ",", "1.`", ",", "1.42`",
                     ",", "0.94`", ",", "115", ",", "115", ",", "120", ",", 
                    "115", ",", "106", ",", "185", ",", "185", ",", "150"}], 
                    "}"}], ",", 
                    RowBox[{"{", 
                    RowBox[{
                    "1.`", ",", "1.`", ",", "1.34`", ",", "1.`", ",", "1.42`",
                     ",", "0.94`", ",", "115", ",", "115", ",", "120", ",", 
                    "115", ",", "106", ",", "185", ",", "185", ",", "155"}], 
                    "}"}]}], "}"}]}], "}"}]}], "}"}], ",", 
               RowBox[{"{", 
                RowBox[{
                 RowBox[{"{", 
                  RowBox[{
                   RowBox[{"{", 
                    RowBox[{
                    RowBox[{"{", 
                    RowBox[{
                    "1.`", ",", "1.`", ",", "1.34`", ",", "1.`", ",", "1.42`",
                     ",", "0.94`", ",", "115", ",", "115", ",", "120", ",", 
                    "115", ",", "111", ",", "175", ",", "175", ",", "145"}], 
                    "}"}], ",", 
                    RowBox[{"{", 
                    RowBox[{
                    "1.`", ",", "1.`", ",", "1.34`", ",", "1.`", ",", "1.42`",
                     ",", "0.94`", ",", "115", ",", "115", ",", "120", ",", 
                    "115", ",", "111", ",", "175", ",", "175", ",", "150"}], 
                    "}"}], ",", 
                    RowBox[{"{", 
                    RowBox[{
                    "1.`", ",", "1.`", ",", "1.34`", ",", "1.`", ",", "1.42`",
                     ",", "0.94`", ",", "115", ",", "115", ",", "120", ",", 
                    "115", ",", "111", ",", "175", ",", "175", ",", "155"}], 
                    "}"}]}], "}"}], ",", 
                   RowBox[{"{", 
                    RowBox[{
                    RowBox[{"{", 
                    RowBox[{
                    "1.`", ",", "1.`", ",", "1.34`", ",", "1.`", ",", "1.42`",
                     ",", "0.94`", ",", "115", ",", "115", ",", "120", ",", 
                    "115", ",", "111", ",", "175", ",", "180", ",", "145"}], 
                    "}"}], ",", 
                    RowBox[{"{", 
                    RowBox[{
                    "1.`", ",", "1.`", ",", "1.34`", ",", "1.`", ",", "1.42`",
                     ",", "0.94`", ",", "115", ",", "115", ",", "120", ",", 
                    "115", ",", "111", ",", "175", ",", "180", ",", "150"}], 
                    "}"}], ",", 
                    RowBox[{"{", 
                    RowBox[{
                    "1.`", ",", "1.`", ",", "1.34`", ",", "1.`", ",", "1.42`",
                     ",", "0.94`", ",", "115", ",", "115", ",", "120", ",", 
                    "115", ",", "111", ",", "175", ",", "180", ",", "155"}], 
                    "}"}]}], "}"}], ",", 
                   RowBox[{"{", 
                    RowBox[{
                    RowBox[{"{", 
                    RowBox[{
                    "1.`", ",", "1.`", ",", "1.34`", ",", "1.`", ",", "1.42`",
                     ",", "0.94`", ",", "115", ",", "115", ",", "120", ",", 
                    "115", ",", "111", ",", "175", ",", "185", ",", "145"}], 
                    "}"}], ",", 
                    RowBox[{"{", 
                    RowBox[{
                    "1.`", ",", "1.`", ",", "1.34`", ",", "1.`", ",", "1.42`",
                     ",", "0.94`", ",", "115", ",", "115", ",", "120", ",", 
                    "115", ",", "111", ",", "175", ",", "185", ",", "150"}], 
                    "}"}], ",", 
                    RowBox[{"{", 
                    RowBox[{
                    "1.`", ",", "1.`", ",", "1.34`", ",", "1.`", ",", "1.42`",
                     ",", "0.94`", ",", "115", ",", "115", ",", "120", ",", 
                    "115", ",", "111", ",", "175", ",", "185", ",", "155"}], 
                    "}"}]}], "}"}]}], "}"}], ",", 
                 RowBox[{"{", 
                  RowBox[{
                   RowBox[{"{", 
                    RowBox[{
                    RowBox[{"{", 
                    RowBox[{
                    "1.`", ",", "1.`", ",", "1.34`", ",", "1.`", ",", "1.42`",
                     ",", "0.94`", ",", "115", ",", "115", ",", "120", ",", 
                    "115", ",", "111", ",", "180", ",", "175", ",", "145"}], 
                    "}"}], ",", 
                    RowBox[{"{", 
                    RowBox[{
                    "1.`", ",", "1.`", ",", "1.34`", ",", "1.`", ",", "1.42`",
                     ",", "0.94`", ",", "115", ",", "115", ",", "120", ",", 
                    "115", ",", "111", ",", "180", ",", "175", ",", "150"}], 
                    "}"}], ",", 
                    RowBox[{"{", 
                    RowBox[{
                    "1.`", ",", "1.`", ",", "1.34`", ",", "1.`", ",", "1.42`",
                     ",", "0.94`", ",", "115", ",", "115", ",", "120", ",", 
                    "115", ",", "111", ",", "180", ",", "175", ",", "155"}], 
                    "}"}]}], "}"}], ",", 
                   RowBox[{"{", 
                    RowBox[{
                    RowBox[{"{", 
                    RowBox[{
                    "1.`", ",", "1.`", ",", "1.34`", ",", "1.`", ",", "1.42`",
                     ",", "0.94`", ",", "115", ",", "115", ",", "120", ",", 
                    "115", ",", "111", ",", "180", ",", "180", ",", "145"}], 
                    "}"}], ",", 
                    RowBox[{"{", 
                    RowBox[{
                    "1.`", ",", "1.`", ",", "1.34`", ",", "1.`", ",", "1.42`",
                     ",", "0.94`", ",", "115", ",", "115", ",", "120", ",", 
                    "115", ",", "111", ",", "180", ",", "180", ",", "150"}], 
                    "}"}], ",", 
                    RowBox[{"{", 
                    RowBox[{
                    "1.`", ",", "1.`", ",", "1.34`", ",", "1.`", ",", "1.42`",
                     ",", "0.94`", ",", "115", ",", "115", ",", "120", ",", 
                    "115", ",", "111", ",", "180", ",", "180", ",", "155"}], 
                    "}"}]}], "}"}], ",", 
                   RowBox[{"{", 
                    RowBox[{
                    RowBox[{"{", 
                    RowBox[{
                    "1.`", ",", "1.`", ",", "1.34`", ",", "1.`", ",", "1.42`",
                     ",", "0.94`", ",", "115", ",", "115", ",", "120", ",", 
                    "115", ",", "111", ",", "180", ",", "185", ",", "145"}], 
                    "}"}], ",", 
                    RowBox[{"{", 
                    RowBox[{
                    "1.`", ",", "1.`", ",", "1.34`", ",", "1.`", ",", "1.42`",
                     ",", "0.94`", ",", "115", ",", "115", ",", "120", ",", 
                    "115", ",", "111", ",", "180", ",", "185", ",", "150"}], 
                    "}"}], ",", 
                    RowBox[{"{", 
                    RowBox[{
                    "1.`", ",", "1.`", ",", "1.34`", ",", "1.`", ",", "1.42`",
                     ",", "0.94`", ",", "115", ",", "115", ",", "120", ",", 
                    "115", ",", "111", ",", "180", ",", "185", ",", "155"}], 
                    "}"}]}], "}"}]}], "}"}], ",", 
                 RowBox[{"{", 
                  RowBox[{
                   RowBox[{"{", 
                    RowBox[{
                    RowBox[{"{", 
                    RowBox[{
                    "1.`", ",", "1.`", ",", "1.34`", ",", "1.`", ",", "1.42`",
                     ",", "0.94`", ",", "115", ",", "115", ",", "120", ",", 
                    "115", ",", "111", ",", "185", ",", "175", ",", "145"}], 
                    "}"}], ",", 
                    RowBox[{"{", 
                    RowBox[{
                    "1.`", ",", "1.`", ",", "1.34`", ",", "1.`", ",", "1.42`",
                     ",", "0.94`", ",", "115", ",", "115", ",", "120", ",", 
                    "115", ",", "111", ",", "185", ",", "175", ",", "150"}], 
                    "}"}], ",", 
                    RowBox[{"{", 
                    RowBox[{
                    "1.`", ",", "1.`", ",", "1.34`", ",", "1.`", ",", "1.42`",
                     ",", "0.94`", ",", "115", ",", "115", ",", "120", ",", 
                    "115", ",", "111", ",", "185", ",", "175", ",", "155"}], 
                    "}"}]}], "}"}], ",", 
                   RowBox[{"{", 
                    RowBox[{
                    RowBox[{"{", 
                    RowBox[{
                    "1.`", ",", "1.`", ",", "1.34`", ",", "1.`", ",", "1.42`",
                     ",", "0.94`", ",", "115", ",", "115", ",", "120", ",", 
                    "115", ",", "111", ",", "185", ",", "180", ",", "145"}], 
                    "}"}], ",", 
                    RowBox[{"{", 
                    RowBox[{
                    "1.`", ",", "1.`", ",", "1.34`", ",", "1.`", ",", "1.42`",
                     ",", "0.94`", ",", "115", ",", "115", ",", "120", ",", 
                    "115", ",", "111", ",", "185", ",", "180", ",", "150"}], 
                    "}"}], ",", 
                    RowBox[{"{", 
                    RowBox[{
                    "1.`", ",", "1.`", ",", "1.34`", ",", "1.`", ",", "1.42`",
                     ",", "0.94`", ",", "115", ",", "115", ",", "120", ",", 
                    "115", ",", "111", ",", "185", ",", "180", ",", "155"}], 
                    "}"}]}], "}"}], ",", 
                   RowBox[{"{", 
                    RowBox[{
                    RowBox[{"{", 
                    RowBox[{
                    "1.`", ",", "1.`", ",", "1.34`", ",", "1.`", ",", "1.42`",
                     ",", "0.94`", ",", "115", ",", "115", ",", "120", ",", 
                    "115", ",", "111", ",", "185", ",", "185", ",", "145"}], 
                    "}"}], ",", 
                    RowBox[{"{", 
                    RowBox[{
                    "1.`", ",", "1.`", ",", "1.34`", ",", "1.`", ",", "1.42`",
                     ",", "0.94`", ",", "115", ",", "115", ",", "120", ",", 
                    "115", ",", "111", ",", "185", ",", "185", ",", "150"}], 
                    "}"}], ",", 
                    RowBox[{"{", 
                    RowBox[{
                    "1.`", ",", "1.`", ",", "1.34`", ",", "1.`", ",", "1.42`",
                     ",", "0.94`", ",", "115", ",", "115", ",", "120", ",", 
                    "115", ",", "111", ",", "185", ",", "185", ",", "155"}], 
                    "}"}]}], "}"}]}], "}"}]}], "}"}]}], "}"}], ",", 
             RowBox[{"{", 
              RowBox[{
               RowBox[{"{", 
                RowBox[{
                 RowBox[{"{", 
                  RowBox[{
                   RowBox[{"{", 
                    RowBox[{
                    RowBox[{"{", 
                    RowBox[{
                    "1.`", ",", "1.`", ",", "1.34`", ",", "1.`", ",", "1.42`",
                     ",", "0.94`", ",", "115", ",", "115", ",", "120", ",", 
                    "120", ",", "106", ",", "175", ",", "175", ",", "145"}], 
                    "}"}], ",", 
                    RowBox[{"{", 
                    RowBox[{
                    "1.`", ",", "1.`", ",", "1.34`", ",", "1.`", ",", "1.42`",
                     ",", "0.94`", ",", "115", ",", "115", ",", "120", ",", 
                    "120", ",", "106", ",", "175", ",", "175", ",", "150"}], 
                    "}"}], ",", 
                    RowBox[{"{", 
                    RowBox[{
                    "1.`", ",", "1.`", ",", "1.34`", ",", "1.`", ",", "1.42`",
                     ",", "0.94`", ",", "115", ",", "115", ",", "120", ",", 
                    "120", ",", "106", ",", "175", ",", "175", ",", "155"}], 
                    "}"}]}], "}"}], ",", 
                   RowBox[{"{", 
                    RowBox[{
                    RowBox[{"{", 
                    RowBox[{
                    "1.`", ",", "1.`", ",", "1.34`", ",", "1.`", ",", "1.42`",
                     ",", "0.94`", ",", "115", ",", "115", ",", "120", ",", 
                    "120", ",", "106", ",", "175", ",", "180", ",", "145"}], 
                    "}"}], ",", 
                    RowBox[{"{", 
                    RowBox[{
                    "1.`", ",", "1.`", ",", "1.34`", ",", "1.`", ",", "1.42`",
                     ",", "0.94`", ",", "115", ",", "115", ",", "120", ",", 
                    "120", ",", "106", ",", "175", ",", "180", ",", "150"}], 
                    "}"}], ",", 
                    RowBox[{"{", 
                    RowBox[{
                    "1.`", ",", "1.`", ",", "1.34`", ",", "1.`", ",", "1.42`",
                     ",", "0.94`", ",", "115", ",", "115", ",", "120", ",", 
                    "120", ",", "106", ",", "175", ",", "180", ",", "155"}], 
                    "}"}]}], "}"}], ",", 
                   RowBox[{"{", 
                    RowBox[{
                    RowBox[{"{", 
                    RowBox[{
                    "1.`", ",", "1.`", ",", "1.34`", ",", "1.`", ",", "1.42`",
                     ",", "0.94`", ",", "115", ",", "115", ",", "120", ",", 
                    "120", ",", "106", ",", "175", ",", "185", ",", "145"}], 
                    "}"}], ",", 
                    RowBox[{"{", 
                    RowBox[{
                    "1.`", ",", "1.`", ",", "1.34`", ",", "1.`", ",", "1.42`",
                     ",", "0.94`", ",", "115", ",", "115", ",", "120", ",", 
                    "120", ",", "106", ",", "175", ",", "185", ",", "150"}], 
                    "}"}], ",", 
                    RowBox[{"{", 
                    RowBox[{
                    "1.`", ",", "1.`", ",", "1.34`", ",", "1.`", ",", "1.42`",
                     ",", "0.94`", ",", "115", ",", "115", ",", "120", ",", 
                    "120", ",", "106", ",", "175", ",", "185", ",", "155"}], 
                    "}"}]}], "}"}]}], "}"}], ",", 
                 RowBox[{"{", 
                  RowBox[{
                   RowBox[{"{", 
                    RowBox[{
                    RowBox[{"{", 
                    RowBox[{
                    "1.`", ",", "1.`", ",", "1.34`", ",", "1.`", ",", "1.42`",
                     ",", "0.94`", ",", "115", ",", "115", ",", "120", ",", 
                    "120", ",", "106", ",", "180", ",", "175", ",", "145"}], 
                    "}"}], ",", 
                    RowBox[{"{", 
                    RowBox[{
                    "1.`", ",", "1.`", ",", "1.34`", ",", "1.`", ",", "1.42`",
                     ",", "0.94`", ",", "115", ",", "115", ",", "120", ",", 
                    "120", ",", "106", ",", "180", ",", "175", ",", "150"}], 
                    "}"}], ",", 
                    RowBox[{"{", 
                    RowBox[{
                    "1.`", ",", "1.`", ",", "1.34`", ",", "1.`", ",", "1.42`",
                     ",", "0.94`", ",", "115", ",", "115", ",", "120", ",", 
                    "120", ",", "106", ",", "180", ",", "175", ",", "155"}], 
                    "}"}]}], "}"}], ",", 
                   RowBox[{"{", 
                    RowBox[{
                    RowBox[{"{", 
                    RowBox[{
                    "1.`", ",", "1.`", ",", "1.34`", ",", "1.`", ",", "1.42`",
                     ",", "0.94`", ",", "115", ",", "115", ",", "120", ",", 
                    "120", ",", "106", ",", "180", ",", "180", ",", "145"}], 
                    "}"}], ",", 
                    RowBox[{"{", 
                    RowBox[{
                    "1.`", ",", "1.`", ",", "1.34`", ",", "1.`", ",", "1.42`",
                     ",", "0.94`", ",", "115", ",", "115", ",", "120", ",", 
                    "120", ",", "106", ",", "180", ",", "180", ",", "150"}], 
                    "}"}], ",", 
                    RowBox[{"{", 
                    RowBox[{
                    "1.`", ",", "1.`", ",", "1.34`", ",", "1.`", ",", "1.42`",
                     ",", "0.94`", ",", "115", ",", "115", ",", "120", ",", 
                    "120", ",", "106", ",", "180", ",", "180", ",", "155"}], 
                    "}"}]}], "}"}], ",", 
                   RowBox[{"{", 
                    RowBox[{
                    RowBox[{"{", 
                    RowBox[{
                    "1.`", ",", "1.`", ",", "1.34`", ",", "1.`", ",", "1.42`",
                     ",", "0.94`", ",", "115", ",", "115", ",", "120", ",", 
                    "120", ",", "106", ",", "180", ",", "185", ",", "145"}], 
                    "}"}], ",", 
                    RowBox[{"{", 
                    RowBox[{
                    "1.`", ",", "1.`", ",", "1.34`", ",", "1.`", ",", "1.42`",
                     ",", "0.94`", ",", "115", ",", "115", ",", "120", ",", 
                    "120", ",", "106", ",", "180", ",", "185", ",", "150"}], 
                    "}"}], ",", 
                    RowBox[{"{", 
                    RowBox[{
                    "1.`", ",", "1.`", ",", "1.34`", ",", "1.`", ",", "1.42`",
                     ",", "0.94`", ",", "115", ",", "115", ",", "120", ",", 
                    "120", ",", "106", ",", "180", ",", "185", ",", "155"}], 
                    "}"}]}], "}"}]}], "}"}], ",", 
                 RowBox[{"{", 
                  RowBox[{
                   RowBox[{"{", 
                    RowBox[{
                    RowBox[{"{", 
                    RowBox[{
                    "1.`", ",", "1.`", ",", "1.34`", ",", "1.`", ",", "1.42`",
                     ",", "0.94`", ",", "115", ",", "115", ",", "120", ",", 
                    "120", ",", "106", ",", "185", ",", "175", ",", "145"}], 
                    "}"}], ",", 
                    RowBox[{"{", 
                    RowBox[{
                    "1.`", ",", "1.`", ",", "1.34`", ",", "1.`", ",", "1.42`",
                     ",", "0.94`", ",", "115", ",", "115", ",", "120", ",", 
                    "120", ",", "106", ",", "185", ",", "175", ",", "150"}], 
                    "}"}], ",", 
                    RowBox[{"{", 
                    RowBox[{
                    "1.`", ",", "1.`", ",", "1.34`", ",", "1.`", ",", "1.42`",
                     ",", "0.94`", ",", "115", ",", "115", ",", "120", ",", 
                    "120", ",", "106", ",", "185", ",", "175", ",", "155"}], 
                    "}"}]}], "}"}], ",", 
                   RowBox[{"{", 
                    RowBox[{
                    RowBox[{"{", 
                    RowBox[{
                    "1.`", ",", "1.`", ",", "1.34`", ",", "1.`", ",", "1.42`",
                     ",", "0.94`", ",", "115", ",", "115", ",", "120", ",", 
                    "120", ",", "106", ",", "185", ",", "180", ",", "145"}], 
                    "}"}], ",", 
                    RowBox[{"{", 
                    RowBox[{
                    "1.`", ",", "1.`", ",", "1.34`", ",", "1.`", ",", "1.42`",
                     ",", "0.94`", ",", "115", ",", "115", ",", "120", ",", 
                    "120", ",", "106", ",", "185", ",", "180", ",", "150"}], 
                    "}"}], ",", 
                    RowBox[{"{", 
                    RowBox[{
                    "1.`", ",", "1.`", ",", "1.34`", ",", "1.`", ",", "1.42`",
                     ",", "0.94`", ",", "115", ",", "115", ",", "120", ",", 
                    "120", ",", "106", ",", "185", ",", "180", ",", "155"}], 
                    "}"}]}], "}"}], ",", 
                   RowBox[{"{", 
                    RowBox[{
                    RowBox[{"{", 
                    RowBox[{
                    "1.`", ",", "1.`", ",", "1.34`", ",", "1.`", ",", "1.42`",
                     ",", "0.94`", ",", "115", ",", "115", ",", "120", ",", 
                    "120", ",", "106", ",", "185", ",", "185", ",", "145"}], 
                    "}"}], ",", 
                    RowBox[{"{", 
                    RowBox[{
                    "1.`", ",", "1.`", ",", "1.34`", ",", "1.`", ",", "1.42`",
                     ",", "0.94`", ",", "115", ",", "115", ",", "120", ",", 
                    "120", ",", "106", ",", "185", ",", "185", ",", "150"}], 
                    "}"}], ",", 
                    RowBox[{"{", 
                    RowBox[{
                    "1.`", ",", "1.`", ",", "1.34`", ",", "1.`", ",", "1.42`",
                     ",", "0.94`", ",", "115", ",", "115", ",", "120", ",", 
                    "120", ",", "106", ",", "185", ",", "185", ",", "155"}], 
                    "}"}]}], "}"}]}], "}"}]}], "}"}], ",", 
               RowBox[{"{", 
                RowBox[{
                 RowBox[{"{", 
                  RowBox[{
                   RowBox[{"{", 
                    RowBox[{
                    RowBox[{"{", 
                    RowBox[{
                    "1.`", ",", "1.`", ",", "1.34`", ",", "1.`", ",", "1.42`",
                     ",", "0.94`", ",", "115", ",", "115", ",", "120", ",", 
                    "120", ",", "111", ",", "175", ",", "175", ",", "145"}], 
                    "}"}], ",", 
                    RowBox[{"{", 
                    RowBox[{
                    "1.`", ",", "1.`", ",", "1.34`", ",", "1.`", ",", "1.42`",
                     ",", "0.94`", ",", "115", ",", "115", ",", "120", ",", 
                    "120", ",", "111", ",", "175", ",", "175", ",", "150"}], 
                    "}"}], ",", 
                    RowBox[{"{", 
                    RowBox[{
                    "1.`", ",", "1.`", ",", "1.34`", ",", "1.`", ",", "1.42`",
                     ",", "0.94`", ",", "115", ",", "115", ",", "120", ",", 
                    "120", ",", "111", ",", "175", ",", "175", ",", "155"}], 
                    "}"}]}], "}"}], ",", 
                   RowBox[{"{", 
                    RowBox[{
                    RowBox[{"{", 
                    RowBox[{
                    "1.`", ",", "1.`", ",", "1.34`", ",", "1.`", ",", "1.42`",
                     ",", "0.94`", ",", "115", ",", "115", ",", "120", ",", 
                    "120", ",", "111", ",", "175", ",", "180", ",", "145"}], 
                    "}"}], ",", 
                    RowBox[{"{", 
                    RowBox[{
                    "1.`", ",", "1.`", ",", "1.34`", ",", "1.`", ",", "1.42`",
                     ",", "0.94`", ",", "115", ",", "115", ",", "120", ",", 
                    "120", ",", "111", ",", "175", ",", "180", ",", "150"}], 
                    "}"}], ",", 
                    RowBox[{"{", 
                    RowBox[{
                    "1.`", ",", "1.`", ",", "1.34`", ",", "1.`", ",", "1.42`",
                     ",", "0.94`", ",", "115", ",", "115", ",", "120", ",", 
                    "120", ",", "111", ",", "175", ",", "180", ",", "155"}], 
                    "}"}]}], "}"}], ",", 
                   RowBox[{"{", 
                    RowBox[{
                    RowBox[{"{", 
                    RowBox[{
                    "1.`", ",", "1.`", ",", "1.34`", ",", "1.`", ",", "1.42`",
                     ",", "0.94`", ",", "115", ",", "115", ",", "120", ",", 
                    "120", ",", "111", ",", "175", ",", "185", ",", "145"}], 
                    "}"}], ",", 
                    RowBox[{"{", 
                    RowBox[{
                    "1.`", ",", "1.`", ",", "1.34`", ",", "1.`", ",", "1.42`",
                     ",", "0.94`", ",", "115", ",", "115", ",", "120", ",", 
                    "120", ",", "111", ",", "175", ",", "185", ",", "150"}], 
                    "}"}], ",", 
                    RowBox[{"{", 
                    RowBox[{
                    "1.`", ",", "1.`", ",", "1.34`", ",", "1.`", ",", "1.42`",
                     ",", "0.94`", ",", "115", ",", "115", ",", "120", ",", 
                    "120", ",", "111", ",", "175", ",", "185", ",", "155"}], 
                    "}"}]}], "}"}]}], "}"}], ",", 
                 RowBox[{"{", 
                  RowBox[{
                   RowBox[{"{", 
                    RowBox[{
                    RowBox[{"{", 
                    RowBox[{
                    "1.`", ",", "1.`", ",", "1.34`", ",", "1.`", ",", "1.42`",
                     ",", "0.94`", ",", "115", ",", "115", ",", "120", ",", 
                    "120", ",", "111", ",", "180", ",", "175", ",", "145"}], 
                    "}"}], ",", 
                    RowBox[{"{", 
                    RowBox[{
                    "1.`", ",", "1.`", ",", "1.34`", ",", "1.`", ",", "1.42`",
                     ",", "0.94`", ",", "115", ",", "115", ",", "120", ",", 
                    "120", ",", "111", ",", "180", ",", "175", ",", "150"}], 
                    "}"}], ",", 
                    RowBox[{"{", 
                    RowBox[{
                    "1.`", ",", "1.`", ",", "1.34`", ",", "1.`", ",", "1.42`",
                     ",", "0.94`", ",", "115", ",", "115", ",", "120", ",", 
                    "120", ",", "111", ",", "180", ",", "175", ",", "155"}], 
                    "}"}]}], "}"}], ",", 
                   RowBox[{"{", 
                    RowBox[{
                    RowBox[{"{", 
                    RowBox[{
                    "1.`", ",", "1.`", ",", "1.34`", ",", "1.`", ",", "1.42`",
                     ",", "0.94`", ",", "115", ",", "115", ",", "120", ",", 
                    "120", ",", "111", ",", "180", ",", "180", ",", "145"}], 
                    "}"}], ",", 
                    RowBox[{"{", 
                    RowBox[{
                    "1.`", ",", "1.`", ",", "1.34`", ",", "1.`", ",", "1.42`",
                     ",", "0.94`", ",", "115", ",", "115", ",", "120", ",", 
                    "120", ",", "111", ",", "180", ",", "180", ",", "150"}], 
                    "}"}], ",", 
                    RowBox[{"{", 
                    RowBox[{
                    "1.`", ",", "1.`", ",", "1.34`", ",", "1.`", ",", "1.42`",
                     ",", "0.94`", ",", "115", ",", "115", ",", "120", ",", 
                    "120", ",", "111", ",", "180", ",", "180", ",", "155"}], 
                    "}"}]}], "}"}], ",", 
                   RowBox[{"{", 
                    RowBox[{
                    RowBox[{"{", 
                    RowBox[{
                    "1.`", ",", "1.`", ",", "1.34`", ",", "1.`", ",", "1.42`",
                     ",", "0.94`", ",", "115", ",", "115", ",", "120", ",", 
                    "120", ",", "111", ",", "180", ",", "185", ",", "145"}], 
                    "}"}], ",", 
                    RowBox[{"{", 
                    RowBox[{
                    "1.`", ",", "1.`", ",", "1.34`", ",", "1.`", ",", "1.42`",
                     ",", "0.94`", ",", "115", ",", "115", ",", "120", ",", 
                    "120", ",", "111", ",", "180", ",", "185", ",", "150"}], 
                    "}"}], ",", 
                    RowBox[{"{", 
                    RowBox[{
                    "1.`", ",", "1.`", ",", "1.34`", ",", "1.`", ",", "1.42`",
                     ",", "0.94`", ",", "115", ",", "115", ",", "120", ",", 
                    "120", ",", "111", ",", "180", ",", "185", ",", "155"}], 
                    "}"}]}], "}"}]}], "}"}], ",", 
                 RowBox[{"{", 
                  RowBox[{
                   RowBox[{"{", 
                    RowBox[{
                    RowBox[{"{", 
                    RowBox[{
                    "1.`", ",", "1.`", ",", "1.34`", ",", "1.`", ",", "1.42`",
                     ",", "0.94`", ",", "115", ",", "115", ",", "120", ",", 
                    "120", ",", "111", ",", "185", ",", "175", ",", "145"}], 
                    "}"}], ",", 
                    RowBox[{"{", 
                    RowBox[{
                    "1.`", ",", "1.`", ",", "1.34`", ",", "1.`", ",", "1.42`",
                     ",", "0.94`", ",", "115", ",", "115", ",", "120", ",", 
                    "120", ",", "111", ",", "185", ",", "175", ",", "150"}], 
                    "}"}], ",", 
                    RowBox[{"{", 
                    RowBox[{
                    "1.`", ",", "1.`", ",", "1.34`", ",", "1.`", ",", "1.42`",
                     ",", "0.94`", ",", "115", ",", "115", ",", "120", ",", 
                    "120", ",", "111", ",", "185", ",", "175", ",", "155"}], 
                    "}"}]}], "}"}], ",", 
                   RowBox[{"{", 
                    RowBox[{
                    RowBox[{"{", 
                    RowBox[{
                    "1.`", ",", "1.`", ",", "1.34`", ",", "1.`", ",", "1.42`",
                     ",", "0.94`", ",", "115", ",", "115", ",", "120", ",", 
                    "120", ",", "111", ",", "185", ",", "180", ",", "145"}], 
                    "}"}], ",", 
                    RowBox[{"{", 
                    RowBox[{
                    "1.`", ",", "1.`", ",", "1.34`", ",", "1.`", ",", "1.42`",
                     ",", "0.94`", ",", "115", ",", "115", ",", "120", ",", 
                    "120", ",", "111", ",", "185", ",", "180", ",", "150"}], 
                    "}"}], ",", 
                    RowBox[{"{", 
                    RowBox[{
                    "1.`", ",", "1.`", ",", "1.34`", ",", "1.`", ",", "1.42`",
                     ",", "0.94`", ",", "115", ",", "115", ",", "120", ",", 
                    "120", ",", "111", ",", "185", ",", "180", ",", "155"}], 
                    "}"}]}], "}"}], ",", 
                   RowBox[{"{", 
                    RowBox[{
                    RowBox[{"{", 
                    RowBox[{
                    "1.`", ",", "1.`", ",", "1.34`", ",", "1.`", ",", "1.42`",
                     ",", "0.94`", ",", "115", ",", "115", ",", "120", ",", 
                    "120", ",", "111", ",", "185", ",", "185", ",", "145"}], 
                    "}"}], ",", 
                    RowBox[{"{", 
                    RowBox[{
                    "1.`", ",", "1.`", ",", "1.34`", ",", "1.`", ",", "1.42`",
                     ",", "0.94`", ",", "115", ",", "115", ",", "120", ",", 
                    "120", ",", "111", ",", "185", ",", "185", ",", "150"}], 
                    "}"}], ",", 
                    RowBox[{"{", 
                    RowBox[{
                    "1.`", ",", "1.`", ",", "1.34`", ",", "1.`", ",", "1.42`",
                     ",", "0.94`", ",", "115", ",", "115", ",", "120", ",", 
                    "120", ",", "111", ",", "185", ",", "185", ",", "155"}], 
                    "}"}]}], "}"}]}], "}"}]}], "}"}]}], "}"}], ",", 
             RowBox[{"{", 
              RowBox[{
               RowBox[{"{", 
                RowBox[{
                 RowBox[{"{", 
                  RowBox[{
                   RowBox[{"{", 
                    RowBox[{
                    RowBox[{"{", 
                    RowBox[{
                    "1.`", ",", "1.`", ",", "1.34`", ",", "1.`", ",", "1.42`",
                     ",", "0.94`", ",", "115", ",", "115", ",", "120", ",", 
                    "125", ",", "106", ",", "175", ",", "175", ",", "145"}], 
                    "}"}], ",", 
                    RowBox[{"{", 
                    RowBox[{
                    "1.`", ",", "1.`", ",", "1.34`", ",", "1.`", ",", "1.42`",
                     ",", "0.94`", ",", "115", ",", "115", ",", "120", ",", 
                    "125", ",", "106", ",", "175", ",", "175", ",", "150"}], 
                    "}"}], ",", 
                    RowBox[{"{", 
                    RowBox[{
                    "1.`", ",", "1.`", ",", "1.34`", ",", "1.`", ",", "1.42`",
                     ",", "0.94`", ",", "115", ",", "115", ",", "120", ",", 
                    "125", ",", "106", ",", "175", ",", "175", ",", "155"}], 
                    "}"}]}], "}"}], ",", 
                   RowBox[{"{", 
                    RowBox[{
                    RowBox[{"{", 
                    RowBox[{
                    "1.`", ",", "1.`", ",", "1.34`", ",", "1.`", ",", "1.42`",
                     ",", "0.94`", ",", "115", ",", "115", ",", "120", ",", 
                    "125", ",", "106", ",", "175", ",", "180", ",", "145"}], 
                    "}"}], ",", 
                    RowBox[{"{", 
                    RowBox[{
                    "1.`", ",", "1.`", ",", "1.34`", ",", "1.`", ",", "1.42`",
                     ",", "0.94`", ",", "115", ",", "115", ",", "120", ",", 
                    "125", ",", "106", ",", "175", ",", "180", ",", "150"}], 
                    "}"}], ",", 
                    RowBox[{"{", 
                    RowBox[{
                    "1.`", ",", "1.`", ",", "1.34`", ",", "1.`", ",", "1.42`",
                     ",", "0.94`", ",", "115", ",", "115", ",", "120", ",", 
                    "125", ",", "106", ",", "175", ",", "180", ",", "155"}], 
                    "}"}]}], "}"}], ",", 
                   RowBox[{"{", 
                    RowBox[{
                    RowBox[{"{", 
                    RowBox[{
                    "1.`", ",", "1.`", ",", "1.34`", ",", "1.`", ",", "1.42`",
                     ",", "0.94`", ",", "115", ",", "115", ",", "120", ",", 
                    "125", ",", "106", ",", "175", ",", "185", ",", "145"}], 
                    "}"}], ",", 
                    RowBox[{"{", 
                    RowBox[{
                    "1.`", ",", "1.`", ",", "1.34`", ",", "1.`", ",", "1.42`",
                     ",", "0.94`", ",", "115", ",", "115", ",", "120", ",", 
                    "125", ",", "106", ",", "175", ",", "185", ",", "150"}], 
                    "}"}], ",", 
                    RowBox[{"{", 
                    RowBox[{
                    "1.`", ",", "1.`", ",", "1.34`", ",", "1.`", ",", "1.42`",
                     ",", "0.94`", ",", "115", ",", "115", ",", "120", ",", 
                    "125", ",", "106", ",", "175", ",", "185", ",", "155"}], 
                    "}"}]}], "}"}]}], "}"}], ",", 
                 RowBox[{"{", 
                  RowBox[{
                   RowBox[{"{", 
                    RowBox[{
                    RowBox[{"{", 
                    RowBox[{
                    "1.`", ",", "1.`", ",", "1.34`", ",", "1.`", ",", "1.42`",
                     ",", "0.94`", ",", "115", ",", "115", ",", "120", ",", 
                    "125", ",", "106", ",", "180", ",", "175", ",", "145"}], 
                    "}"}], ",", 
                    RowBox[{"{", 
                    RowBox[{
                    "1.`", ",", "1.`", ",", "1.34`", ",", "1.`", ",", "1.42`",
                     ",", "0.94`", ",", "115", ",", "115", ",", "120", ",", 
                    "125", ",", "106", ",", "180", ",", "175", ",", "150"}], 
                    "}"}], ",", 
                    RowBox[{"{", 
                    RowBox[{
                    "1.`", ",", "1.`", ",", "1.34`", ",", "1.`", ",", "1.42`",
                     ",", "0.94`", ",", "115", ",", "115", ",", "120", ",", 
                    "125", ",", "106", ",", "180", ",", "175", ",", "155"}], 
                    "}"}]}], "}"}], ",", 
                   RowBox[{"{", 
                    RowBox[{
                    RowBox[{"{", 
                    RowBox[{
                    "1.`", ",", "1.`", ",", "1.34`", ",", "1.`", ",", "1.42`",
                     ",", "0.94`", ",", "115", ",", "115", ",", "120", ",", 
                    "125", ",", "106", ",", "180", ",", "180", ",", "145"}], 
                    "}"}], ",", 
                    RowBox[{"{", 
                    RowBox[{
                    "1.`", ",", "1.`", ",", "1.34`", ",", "1.`", ",", "1.42`",
                     ",", "0.94`", ",", "115", ",", "115", ",", "120", ",", 
                    "125", ",", "106", ",", "180", ",", "180", ",", "150"}], 
                    "}"}], ",", 
                    RowBox[{"{", 
                    RowBox[{
                    "1.`", ",", "1.`", ",", "1.34`", ",", "1.`", ",", "1.42`",
                     ",", "0.94`", ",", "115", ",", "115", ",", "120", ",", 
                    "125", ",", "106", ",", "180", ",", "180", ",", "155"}], 
                    "}"}]}], "}"}], ",", 
                   RowBox[{"{", 
                    RowBox[{
                    RowBox[{"{", 
                    RowBox[{
                    "1.`", ",", "1.`", ",", "1.34`", ",", "1.`", ",", "1.42`",
                     ",", "0.94`", ",", "115", ",", "115", ",", "120", ",", 
                    "125", ",", "106", ",", "180", ",", "185", ",", "145"}], 
                    "}"}], ",", 
                    RowBox[{"{", 
                    RowBox[{
                    "1.`", ",", "1.`", ",", "1.34`", ",", "1.`", ",", "1.42`",
                     ",", "0.94`", ",", "115", ",", "115", ",", "120", ",", 
                    "125", ",", "106", ",", "180", ",", "185", ",", "150"}], 
                    "}"}], ",", 
                    RowBox[{"{", 
                    RowBox[{
                    "1.`", ",", "1.`", ",", "1.34`", ",", "1.`", ",", "1.42`",
                     ",", "0.94`", ",", "115", ",", "115", ",", "120", ",", 
                    "125", ",", "106", ",", "180", ",", "185", ",", "155"}], 
                    "}"}]}], "}"}]}], "}"}], ",", 
                 RowBox[{"{", 
                  RowBox[{
                   RowBox[{"{", 
                    RowBox[{
                    RowBox[{"{", 
                    RowBox[{
                    "1.`", ",", "1.`", ",", "1.34`", ",", "1.`", ",", "1.42`",
                     ",", "0.94`", ",", "115", ",", "115", ",", "120", ",", 
                    "125", ",", "106", ",", "185", ",", "175", ",", "145"}], 
                    "}"}], ",", 
                    RowBox[{"{", 
                    RowBox[{
                    "1.`", ",", "1.`", ",", "1.34`", ",", "1.`", ",", "1.42`",
                     ",", "0.94`", ",", "115", ",", "115", ",", "120", ",", 
                    "125", ",", "106", ",", "185", ",", "175", ",", "150"}], 
                    "}"}], ",", 
                    RowBox[{"{", 
                    RowBox[{
                    "1.`", ",", "1.`", ",", "1.34`", ",", "1.`", ",", "1.42`",
                     ",", "0.94`", ",", "115", ",", "115", ",", "120", ",", 
                    "125", ",", "106", ",", "185", ",", "175", ",", "155"}], 
                    "}"}]}], "}"}], ",", 
                   RowBox[{"{", 
                    RowBox[{
                    RowBox[{"{", 
                    RowBox[{
                    "1.`", ",", "1.`", ",", "1.34`", ",", "1.`", ",", "1.42`",
                     ",", "0.94`", ",", "115", ",", "115", ",", "120", ",", 
                    "125", ",", "106", ",", "185", ",", "180", ",", "145"}], 
                    "}"}], ",", 
                    RowBox[{"{", 
                    RowBox[{
                    "1.`", ",", "1.`", ",", "1.34`", ",", "1.`", ",", "1.42`",
                     ",", "0.94`", ",", "115", ",", "115", ",", "120", ",", 
                    "125", ",", "106", ",", "185", ",", "180", ",", "150"}], 
                    "}"}], ",", 
                    RowBox[{"{", 
                    RowBox[{
                    "1.`", ",", "1.`", ",", "1.34`", ",", "1.`", ",", "1.42`",
                     ",", "0.94`", ",", "115", ",", "115", ",", "120", ",", 
                    "125", ",", "106", ",", "185", ",", "180", ",", "155"}], 
                    "}"}]}], "}"}], ",", 
                   RowBox[{"{", 
                    RowBox[{
                    RowBox[{"{", 
                    RowBox[{
                    "1.`", ",", "1.`", ",", "1.34`", ",", "1.`", ",", "1.42`",
                     ",", "0.94`", ",", "115", ",", "115", ",", "120", ",", 
                    "125", ",", "106", ",", "185", ",", "185", ",", "145"}], 
                    "}"}], ",", 
                    RowBox[{"{", 
                    RowBox[{
                    "1.`", ",", "1.`", ",", "1.34`", ",", "1.`", ",", "1.42`",
                     ",", "0.94`", ",", "115", ",", "115", ",", "120", ",", 
                    "125", ",", "106", ",", "185", ",", "185", ",", "150"}], 
                    "}"}], ",", 
                    RowBox[{"{", 
                    RowBox[{
                    "1.`", ",", "1.`", ",", "1.34`", ",", "1.`", ",", "1.42`",
                     ",", "0.94`", ",", "115", ",", "115", ",", "120", ",", 
                    "125", ",", "106", ",", "185", ",", "185", ",", "155"}], 
                    "}"}]}], "}"}]}], "}"}]}], "}"}], ",", 
               RowBox[{"{", 
                RowBox[{
                 RowBox[{"{", 
                  RowBox[{
                   RowBox[{"{", 
                    RowBox[{
                    RowBox[{"{", 
                    RowBox[{
                    "1.`", ",", "1.`", ",", "1.34`", ",", "1.`", ",", "1.42`",
                     ",", "0.94`", ",", "115", ",", "115", ",", "120", ",", 
                    "125", ",", "111", ",", "175", ",", "175", ",", "145"}], 
                    "}"}], ",", 
                    RowBox[{"{", 
                    RowBox[{
                    "1.`", ",", "1.`", ",", "1.34`", ",", "1.`", ",", "1.42`",
                     ",", "0.94`", ",", "115", ",", "115", ",", "120", ",", 
                    "125", ",", "111", ",", "175", ",", "175", ",", "150"}], 
                    "}"}], ",", 
                    RowBox[{"{", 
                    RowBox[{
                    "1.`", ",", "1.`", ",", "1.34`", ",", "1.`", ",", "1.42`",
                     ",", "0.94`", ",", "115", ",", "115", ",", "120", ",", 
                    "125", ",", "111", ",", "175", ",", "175", ",", "155"}], 
                    "}"}]}], "}"}], ",", 
                   RowBox[{"{", 
                    RowBox[{
                    RowBox[{"{", 
                    RowBox[{
                    "1.`", ",", "1.`", ",", "1.34`", ",", "1.`", ",", "1.42`",
                     ",", "0.94`", ",", "115", ",", "115", ",", "120", ",", 
                    "125", ",", "111", ",", "175", ",", "180", ",", "145"}], 
                    "}"}], ",", 
                    RowBox[{"{", 
                    RowBox[{
                    "1.`", ",", "1.`", ",", "1.34`", ",", "1.`", ",", "1.42`",
                     ",", "0.94`", ",", "115", ",", "115", ",", "120", ",", 
                    "125", ",", "111", ",", "175", ",", "180", ",", "150"}], 
                    "}"}], ",", 
                    RowBox[{"{", 
                    RowBox[{
                    "1.`", ",", "1.`", ",", "1.34`", ",", "1.`", ",", "1.42`",
                     ",", "0.94`", ",", "115", ",", "115", ",", "120", ",", 
                    "125", ",", "111", ",", "175", ",", "180", ",", "155"}], 
                    "}"}]}], "}"}], ",", 
                   RowBox[{"{", 
                    RowBox[{
                    RowBox[{"{", 
                    RowBox[{
                    "1.`", ",", "1.`", ",", "1.34`", ",", "1.`", ",", "1.42`",
                     ",", "0.94`", ",", "115", ",", "115", ",", "120", ",", 
                    "125", ",", "111", ",", "175", ",", "185", ",", "145"}], 
                    "}"}], ",", 
                    RowBox[{"{", 
                    RowBox[{
                    "1.`", ",", "1.`", ",", "1.34`", ",", "1.`", ",", "1.42`",
                     ",", "0.94`", ",", "115", ",", "115", ",", "120", ",", 
                    "125", ",", "111", ",", "175", ",", "185", ",", "150"}], 
                    "}"}], ",", 
                    RowBox[{"{", 
                    RowBox[{
                    "1.`", ",", "1.`", ",", "1.34`", ",", "1.`", ",", "1.42`",
                     ",", "0.94`", ",", "115", ",", "115", ",", "120", ",", 
                    "125", ",", "111", ",", "175", ",", "185", ",", "155"}], 
                    "}"}]}], "}"}]}], "}"}], ",", 
                 RowBox[{"{", 
                  RowBox[{
                   RowBox[{"{", 
                    RowBox[{
                    RowBox[{"{", 
                    RowBox[{
                    "1.`", ",", "1.`", ",", "1.34`", ",", "1.`", ",", "1.42`",
                     ",", "0.94`", ",", "115", ",", "115", ",", "120", ",", 
                    "125", ",", "111", ",", "180", ",", "175", ",", "145"}], 
                    "}"}], ",", 
                    RowBox[{"{", 
                    RowBox[{
                    "1.`", ",", "1.`", ",", "1.34`", ",", "1.`", ",", "1.42`",
                     ",", "0.94`", ",", "115", ",", "115", ",", "120", ",", 
                    "125", ",", "111", ",", "180", ",", "175", ",", "150"}], 
                    "}"}], ",", 
                    RowBox[{"{", 
                    RowBox[{
                    "1.`", ",", "1.`", ",", "1.34`", ",", "1.`", ",", "1.42`",
                     ",", "0.94`", ",", "115", ",", "115", ",", "120", ",", 
                    "125", ",", "111", ",", "180", ",", "175", ",", "155"}], 
                    "}"}]}], "}"}], ",", 
                   RowBox[{"{", 
                    RowBox[{
                    RowBox[{"{", 
                    RowBox[{
                    "1.`", ",", "1.`", ",", "1.34`", ",", "1.`", ",", "1.42`",
                     ",", "0.94`", ",", "115", ",", "115", ",", "120", ",", 
                    "125", ",", "111", ",", "180", ",", "180", ",", "145"}], 
                    "}"}], ",", 
                    RowBox[{"{", 
                    RowBox[{
                    "1.`", ",", "1.`", ",", "1.34`", ",", "1.`", ",", "1.42`",
                     ",", "0.94`", ",", "115", ",", "115", ",", "120", ",", 
                    "125", ",", "111", ",", "180", ",", "180", ",", "150"}], 
                    "}"}], ",", 
                    RowBox[{"{", 
                    RowBox[{
                    "1.`", ",", "1.`", ",", "1.34`", ",", "1.`", ",", "1.42`",
                     ",", "0.94`", ",", "115", ",", "115", ",", "120", ",", 
                    "125", ",", "111", ",", "180", ",", "180", ",", "155"}], 
                    "}"}]}], "}"}], ",", 
                   RowBox[{"{", 
                    RowBox[{
                    RowBox[{"{", 
                    RowBox[{
                    "1.`", ",", "1.`", ",", "1.34`", ",", "1.`", ",", "1.42`",
                     ",", "0.94`", ",", "115", ",", "115", ",", "120", ",", 
                    "125", ",", "111", ",", "180", ",", "185", ",", "145"}], 
                    "}"}], ",", 
                    RowBox[{"{", 
                    RowBox[{
                    "1.`", ",", "1.`", ",", "1.34`", ",", "1.`", ",", "1.42`",
                     ",", "0.94`", ",", "115", ",", "115", ",", "120", ",", 
                    "125", ",", "111", ",", "180", ",", "185", ",", "150"}], 
                    "}"}], ",", 
                    RowBox[{"{", 
                    RowBox[{
                    "1.`", ",", "1.`", ",", "1.34`", ",", "1.`", ",", "1.42`",
                     ",", "0.94`", ",", "115", ",", "115", ",", "120", ",", 
                    "125", ",", "111", ",", "180", ",", "185", ",", "155"}], 
                    "}"}]}], "}"}]}], "}"}], ",", 
                 RowBox[{"{", 
                  RowBox[{
                   RowBox[{"{", 
                    RowBox[{
                    RowBox[{"{", 
                    RowBox[{
                    "1.`", ",", "1.`", ",", "1.34`", ",", "1.`", ",", "1.42`",
                     ",", "0.94`", ",", "115", ",", "115", ",", "120", ",", 
                    "125", ",", "111", ",", "185", ",", "175", ",", "145"}], 
                    "}"}], ",", 
                    RowBox[{"{", 
                    RowBox[{
                    "1.`", ",", "1.`", ",", "1.34`", ",", "1.`", ",", "1.42`",
                     ",", "0.94`", ",", "115", ",", "115", ",", "120", ",", 
                    "125", ",", "111", ",", "185", ",", "175", ",", "150"}], 
                    "}"}], ",", 
                    RowBox[{"{", 
                    RowBox[{
                    "1.`", ",", "1.`", ",", "1.34`", ",", "1.`", ",", "1.42`",
                     ",", "0.94`", ",", "115", ",", "115", ",", "120", ",", 
                    "125", ",", "111", ",", "185", ",", "175", ",", "155"}], 
                    "}"}]}], "}"}], ",", 
                   RowBox[{"{", 
                    RowBox[{
                    RowBox[{"{", 
                    RowBox[{
                    "1.`", ",", "1.`", ",", "1.34`", ",", "1.`", ",", "1.42`",
                     ",", "0.94`", ",", "115", ",", "115", ",", "120", ",", 
                    "125", ",", "111", ",", "185", ",", "180", ",", "145"}], 
                    "}"}], ",", 
                    RowBox[{"{", 
                    RowBox[{
                    "1.`", ",", "1.`", ",", "1.34`", ",", "1.`", ",", "1.42`",
                     ",", "0.94`", ",", "115", ",", "115", ",", "120", ",", 
                    "125", ",", "111", ",", "185", ",", "180", ",", "150"}], 
                    "}"}], ",", 
                    RowBox[{"{", 
                    RowBox[{
                    "1.`", ",", "1.`", ",", "1.34`", ",", "1.`", ",", "1.42`",
                     ",", "0.94`", ",", "115", ",", "115", ",", "120", ",", 
                    "125", ",", "111", ",", "185", ",", "180", ",", "155"}], 
                    "}"}]}], "}"}], ",", 
                   RowBox[{"{", 
                    RowBox[{
                    RowBox[{"{", 
                    RowBox[{
                    "1.`", ",", "1.`", ",", "1.34`", ",", "1.`", ",", "1.42`",
                     ",", "0.94`", ",", "115", ",", "115", ",", "120", ",", 
                    "125", ",", "111", ",", "185", ",", "185", ",", "145"}], 
                    "}"}], ",", 
                    RowBox[{"{", 
                    RowBox[{
                    "1.`", ",", "1.`", ",", "1.34`", ",", "1.`", ",", "1.42`",
                     ",", "0.94`", ",", "115", ",", "115", ",", "120", ",", 
                    "125", ",", "111", ",", "185", ",", "185", ",", "150"}], 
                    "}"}], ",", 
                    RowBox[{"{", 
                    RowBox[{
                    "1.`", ",", "1.`", ",", "1.34`", ",", "1.`", ",", "1.42`",
                     ",", "0.94`", ",", "115", ",", "115", ",", "120", ",", 
                    "125", ",", "111", ",", "185", ",", "185", ",", "155"}], 
                    "}"}]}], "}"}]}], "}"}]}], "}"}]}], "}"}]}], "}"}], ",", 
           RowBox[{"{", 
            RowBox[{
             RowBox[{"{", 
              RowBox[{
               RowBox[{"{", 
                RowBox[{
                 RowBox[{"{", 
                  RowBox[{
                   RowBox[{"{", 
                    RowBox[{
                    RowBox[{"{", 
                    RowBox[{
                    "1.`", ",", "1.`", ",", "1.34`", ",", "1.`", ",", "1.42`",
                     ",", "0.94`", ",", "115", ",", "115", ",", "125", ",", 
                    "115", ",", "106", ",", "175", ",", "175", ",", "145"}], 
                    "}"}], ",", 
                    RowBox[{"{", 
                    RowBox[{
                    "1.`", ",", "1.`", ",", "1.34`", ",", "1.`", ",", "1.42`",
                     ",", "0.94`", ",", "115", ",", "115", ",", "125", ",", 
                    "115", ",", "106", ",", "175", ",", "175", ",", "150"}], 
                    "}"}], ",", 
                    RowBox[{"{", 
                    RowBox[{
                    "1.`", ",", "1.`", ",", "1.34`", ",", "1.`", ",", "1.42`",
                     ",", "0.94`", ",", "115", ",", "115", ",", "125", ",", 
                    "115", ",", "106", ",", "175", ",", "175", ",", "155"}], 
                    "}"}]}], "}"}], ",", 
                   RowBox[{"{", 
                    RowBox[{
                    RowBox[{"{", 
                    RowBox[{
                    "1.`", ",", "1.`", ",", "1.34`", ",", "1.`", ",", "1.42`",
                     ",", "0.94`", ",", "115", ",", "115", ",", "125", ",", 
                    "115", ",", "106", ",", "175", ",", "180", ",", "145"}], 
                    "}"}], ",", 
                    RowBox[{"{", 
                    RowBox[{
                    "1.`", ",", "1.`", ",", "1.34`", ",", "1.`", ",", "1.42`",
                     ",", "0.94`", ",", "115", ",", "115", ",", "125", ",", 
                    "115", ",", "106", ",", "175", ",", "180", ",", "150"}], 
                    "}"}], ",", 
                    RowBox[{"{", 
                    RowBox[{
                    "1.`", ",", "1.`", ",", "1.34`", ",", "1.`", ",", "1.42`",
                     ",", "0.94`", ",", "115", ",", "115", ",", "125", ",", 
                    "115", ",", "106", ",", "175", ",", "180", ",", "155"}], 
                    "}"}]}], "}"}], ",", 
                   RowBox[{"{", 
                    RowBox[{
                    RowBox[{"{", 
                    RowBox[{
                    "1.`", ",", "1.`", ",", "1.34`", ",", "1.`", ",", "1.42`",
                     ",", "0.94`", ",", "115", ",", "115", ",", "125", ",", 
                    "115", ",", "106", ",", "175", ",", "185", ",", "145"}], 
                    "}"}], ",", 
                    RowBox[{"{", 
                    RowBox[{
                    "1.`", ",", "1.`", ",", "1.34`", ",", "1.`", ",", "1.42`",
                     ",", "0.94`", ",", "115", ",", "115", ",", "125", ",", 
                    "115", ",", "106", ",", "175", ",", "185", ",", "150"}], 
                    "}"}], ",", 
                    RowBox[{"{", 
                    RowBox[{
                    "1.`", ",", "1.`", ",", "1.34`", ",", "1.`", ",", "1.42`",
                     ",", "0.94`", ",", "115", ",", "115", ",", "125", ",", 
                    "115", ",", "106", ",", "175", ",", "185", ",", "155"}], 
                    "}"}]}], "}"}]}], "}"}], ",", 
                 RowBox[{"{", 
                  RowBox[{
                   RowBox[{"{", 
                    RowBox[{
                    RowBox[{"{", 
                    RowBox[{
                    "1.`", ",", "1.`", ",", "1.34`", ",", "1.`", ",", "1.42`",
                     ",", "0.94`", ",", "115", ",", "115", ",", "125", ",", 
                    "115", ",", "106", ",", "180", ",", "175", ",", "145"}], 
                    "}"}], ",", 
                    RowBox[{"{", 
                    RowBox[{
                    "1.`", ",", "1.`", ",", "1.34`", ",", "1.`", ",", "1.42`",
                     ",", "0.94`", ",", "115", ",", "115", ",", "125", ",", 
                    "115", ",", "106", ",", "180", ",", "175", ",", "150"}], 
                    "}"}], ",", 
                    RowBox[{"{", 
                    RowBox[{
                    "1.`", ",", "1.`", ",", "1.34`", ",", "1.`", ",", "1.42`",
                     ",", "0.94`", ",", "115", ",", "115", ",", "125", ",", 
                    "115", ",", "106", ",", "180", ",", "175", ",", "155"}], 
                    "}"}]}], "}"}], ",", 
                   RowBox[{"{", 
                    RowBox[{
                    RowBox[{"{", 
                    RowBox[{
                    "1.`", ",", "1.`", ",", "1.34`", ",", "1.`", ",", "1.42`",
                     ",", "0.94`", ",", "115", ",", "115", ",", "125", ",", 
                    "115", ",", "106", ",", "180", ",", "180", ",", "145"}], 
                    "}"}], ",", 
                    RowBox[{"{", 
                    RowBox[{
                    "1.`", ",", "1.`", ",", "1.34`", ",", "1.`", ",", "1.42`",
                     ",", "0.94`", ",", "115", ",", "115", ",", "125", ",", 
                    "115", ",", "106", ",", "180", ",", "180", ",", "150"}], 
                    "}"}], ",", 
                    RowBox[{"{", 
                    RowBox[{
                    "1.`", ",", "1.`", ",", "1.34`", ",", "1.`", ",", "1.42`",
                     ",", "0.94`", ",", "115", ",", "115", ",", "125", ",", 
                    "115", ",", "106", ",", "180", ",", "180", ",", "155"}], 
                    "}"}]}], "}"}], ",", 
                   RowBox[{"{", 
                    RowBox[{
                    RowBox[{"{", 
                    RowBox[{
                    "1.`", ",", "1.`", ",", "1.34`", ",", "1.`", ",", "1.42`",
                     ",", "0.94`", ",", "115", ",", "115", ",", "125", ",", 
                    "115", ",", "106", ",", "180", ",", "185", ",", "145"}], 
                    "}"}], ",", 
                    RowBox[{"{", 
                    RowBox[{
                    "1.`", ",", "1.`", ",", "1.34`", ",", "1.`", ",", "1.42`",
                     ",", "0.94`", ",", "115", ",", "115", ",", "125", ",", 
                    "115", ",", "106", ",", "180", ",", "185", ",", "150"}], 
                    "}"}], ",", 
                    RowBox[{"{", 
                    RowBox[{
                    "1.`", ",", "1.`", ",", "1.34`", ",", "1.`", ",", "1.42`",
                     ",", "0.94`", ",", "115", ",", "115", ",", "125", ",", 
                    "115", ",", "106", ",", "180", ",", "185", ",", "155"}], 
                    "}"}]}], "}"}]}], "}"}], ",", 
                 RowBox[{"{", 
                  RowBox[{
                   RowBox[{"{", 
                    RowBox[{
                    RowBox[{"{", 
                    RowBox[{
                    "1.`", ",", "1.`", ",", "1.34`", ",", "1.`", ",", "1.42`",
                     ",", "0.94`", ",", "115", ",", "115", ",", "125", ",", 
                    "115", ",", "106", ",", "185", ",", "175", ",", "145"}], 
                    "}"}], ",", 
                    RowBox[{"{", 
                    RowBox[{
                    "1.`", ",", "1.`", ",", "1.34`", ",", "1.`", ",", "1.42`",
                     ",", "0.94`", ",", "115", ",", "115", ",", "125", ",", 
                    "115", ",", "106", ",", "185", ",", "175", ",", "150"}], 
                    "}"}], ",", 
                    RowBox[{"{", 
                    RowBox[{
                    "1.`", ",", "1.`", ",", "1.34`", ",", "1.`", ",", "1.42`",
                     ",", "0.94`", ",", "115", ",", "115", ",", "125", ",", 
                    "115", ",", "106", ",", "185", ",", "175", ",", "155"}], 
                    "}"}]}], "}"}], ",", 
                   RowBox[{"{", 
                    RowBox[{
                    RowBox[{"{", 
                    RowBox[{
                    "1.`", ",", "1.`", ",", "1.34`", ",", "1.`", ",", "1.42`",
                     ",", "0.94`", ",", "115", ",", "115", ",", "125", ",", 
                    "115", ",", "106", ",", "185", ",", "180", ",", "145"}], 
                    "}"}], ",", 
                    RowBox[{"{", 
                    RowBox[{
                    "1.`", ",", "1.`", ",", "1.34`", ",", "1.`", ",", "1.42`",
                     ",", "0.94`", ",", "115", ",", "115", ",", "125", ",", 
                    "115", ",", "106", ",", "185", ",", "180", ",", "150"}], 
                    "}"}], ",", 
                    RowBox[{"{", 
                    RowBox[{
                    "1.`", ",", "1.`", ",", "1.34`", ",", "1.`", ",", "1.42`",
                     ",", "0.94`", ",", "115", ",", "115", ",", "125", ",", 
                    "115", ",", "106", ",", "185", ",", "180", ",", "155"}], 
                    "}"}]}], "}"}], ",", 
                   RowBox[{"{", 
                    RowBox[{
                    RowBox[{"{", 
                    RowBox[{
                    "1.`", ",", "1.`", ",", "1.34`", ",", "1.`", ",", "1.42`",
                     ",", "0.94`", ",", "115", ",", "115", ",", "125", ",", 
                    "115", ",", "106", ",", "185", ",", "185", ",", "145"}], 
                    "}"}], ",", 
                    RowBox[{"{", 
                    RowBox[{
                    "1.`", ",", "1.`", ",", "1.34`", ",", "1.`", ",", "1.42`",
                     ",", "0.94`", ",", "115", ",", "115", ",", "125", ",", 
                    "115", ",", "106", ",", "185", ",", "185", ",", "150"}], 
                    "}"}], ",", 
                    RowBox[{"{", 
                    RowBox[{
                    "1.`", ",", "1.`", ",", "1.34`", ",", "1.`", ",", "1.42`",
                     ",", "0.94`", ",", "115", ",", "115", ",", "125", ",", 
                    "115", ",", "106", ",", "185", ",", "185", ",", "155"}], 
                    "}"}]}], "}"}]}], "}"}]}], "}"}], ",", 
               RowBox[{"{", 
                RowBox[{
                 RowBox[{"{", 
                  RowBox[{
                   RowBox[{"{", 
                    RowBox[{
                    RowBox[{"{", 
                    RowBox[{
                    "1.`", ",", "1.`", ",", "1.34`", ",", "1.`", ",", "1.42`",
                     ",", "0.94`", ",", "115", ",", "115", ",", "125", ",", 
                    "115", ",", "111", ",", "175", ",", "175", ",", "145"}], 
                    "}"}], ",", 
                    RowBox[{"{", 
                    RowBox[{
                    "1.`", ",", "1.`", ",", "1.34`", ",", "1.`", ",", "1.42`",
                     ",", "0.94`", ",", "115", ",", "115", ",", "125", ",", 
                    "115", ",", "111", ",", "175", ",", "175", ",", "150"}], 
                    "}"}], ",", 
                    RowBox[{"{", 
                    RowBox[{
                    "1.`", ",", "1.`", ",", "1.34`", ",", "1.`", ",", "1.42`",
                     ",", "0.94`", ",", "115", ",", "115", ",", "125", ",", 
                    "115", ",", "111", ",", "175", ",", "175", ",", "155"}], 
                    "}"}]}], "}"}], ",", 
                   RowBox[{"{", 
                    RowBox[{
                    RowBox[{"{", 
                    RowBox[{
                    "1.`", ",", "1.`", ",", "1.34`", ",", "1.`", ",", "1.42`",
                     ",", "0.94`", ",", "115", ",", "115", ",", "125", ",", 
                    "115", ",", "111", ",", "175", ",", "180", ",", "145"}], 
                    "}"}], ",", 
                    RowBox[{"{", 
                    RowBox[{
                    "1.`", ",", "1.`", ",", "1.34`", ",", "1.`", ",", "1.42`",
                     ",", "0.94`", ",", "115", ",", "115", ",", "125", ",", 
                    "115", ",", "111", ",", "175", ",", "180", ",", "150"}], 
                    "}"}], ",", 
                    RowBox[{"{", 
                    RowBox[{
                    "1.`", ",", "1.`", ",", "1.34`", ",", "1.`", ",", "1.42`",
                     ",", "0.94`", ",", "115", ",", "115", ",", "125", ",", 
                    "115", ",", "111", ",", "175", ",", "180", ",", "155"}], 
                    "}"}]}], "}"}], ",", 
                   RowBox[{"{", 
                    RowBox[{
                    RowBox[{"{", 
                    RowBox[{
                    "1.`", ",", "1.`", ",", "1.34`", ",", "1.`", ",", "1.42`",
                     ",", "0.94`", ",", "115", ",", "115", ",", "125", ",", 
                    "115", ",", "111", ",", "175", ",", "185", ",", "145"}], 
                    "}"}], ",", 
                    RowBox[{"{", 
                    RowBox[{
                    "1.`", ",", "1.`", ",", "1.34`", ",", "1.`", ",", "1.42`",
                     ",", "0.94`", ",", "115", ",", "115", ",", "125", ",", 
                    "115", ",", "111", ",", "175", ",", "185", ",", "150"}], 
                    "}"}], ",", 
                    RowBox[{"{", 
                    RowBox[{
                    "1.`", ",", "1.`", ",", "1.34`", ",", "1.`", ",", "1.42`",
                     ",", "0.94`", ",", "115", ",", "115", ",", "125", ",", 
                    "115", ",", "111", ",", "175", ",", "185", ",", "155"}], 
                    "}"}]}], "}"}]}], "}"}], ",", 
                 RowBox[{"{", 
                  RowBox[{
                   RowBox[{"{", 
                    RowBox[{
                    RowBox[{"{", 
                    RowBox[{
                    "1.`", ",", "1.`", ",", "1.34`", ",", "1.`", ",", "1.42`",
                     ",", "0.94`", ",", "115", ",", "115", ",", "125", ",", 
                    "115", ",", "111", ",", "180", ",", "175", ",", "145"}], 
                    "}"}], ",", 
                    RowBox[{"{", 
                    RowBox[{
                    "1.`", ",", "1.`", ",", "1.34`", ",", "1.`", ",", "1.42`",
                     ",", "0.94`", ",", "115", ",", "115", ",", "125", ",", 
                    "115", ",", "111", ",", "180", ",", "175", ",", "150"}], 
                    "}"}], ",", 
                    RowBox[{"{", 
                    RowBox[{
                    "1.`", ",", "1.`", ",", "1.34`", ",", "1.`", ",", "1.42`",
                     ",", "0.94`", ",", "115", ",", "115", ",", "125", ",", 
                    "115", ",", "111", ",", "180", ",", "175", ",", "155"}], 
                    "}"}]}], "}"}], ",", 
                   RowBox[{"{", 
                    RowBox[{
                    RowBox[{"{", 
                    RowBox[{
                    "1.`", ",", "1.`", ",", "1.34`", ",", "1.`", ",", "1.42`",
                     ",", "0.94`", ",", "115", ",", "115", ",", "125", ",", 
                    "115", ",", "111", ",", "180", ",", "180", ",", "145"}], 
                    "}"}], ",", 
                    RowBox[{"{", 
                    RowBox[{
                    "1.`", ",", "1.`", ",", "1.34`", ",", "1.`", ",", "1.42`",
                     ",", "0.94`", ",", "115", ",", "115", ",", "125", ",", 
                    "115", ",", "111", ",", "180", ",", "180", ",", "150"}], 
                    "}"}], ",", 
                    RowBox[{"{", 
                    RowBox[{
                    "1.`", ",", "1.`", ",", "1.34`", ",", "1.`", ",", "1.42`",
                     ",", "0.94`", ",", "115", ",", "115", ",", "125", ",", 
                    "115", ",", "111", ",", "180", ",", "180", ",", "155"}], 
                    "}"}]}], "}"}], ",", 
                   RowBox[{"{", 
                    RowBox[{
                    RowBox[{"{", 
                    RowBox[{
                    "1.`", ",", "1.`", ",", "1.34`", ",", "1.`", ",", "1.42`",
                     ",", "0.94`", ",", "115", ",", "115", ",", "125", ",", 
                    "115", ",", "111", ",", "180", ",", "185", ",", "145"}], 
                    "}"}], ",", 
                    RowBox[{"{", 
                    RowBox[{
                    "1.`", ",", "1.`", ",", "1.34`", ",", "1.`", ",", "1.42`",
                     ",", "0.94`", ",", "115", ",", "115", ",", "125", ",", 
                    "115", ",", "111", ",", "180", ",", "185", ",", "150"}], 
                    "}"}], ",", 
                    RowBox[{"{", 
                    RowBox[{
                    "1.`", ",", "1.`", ",", "1.34`", ",", "1.`", ",", "1.42`",
                     ",", "0.94`", ",", "115", ",", "115", ",", "125", ",", 
                    "115", ",", "111", ",", "180", ",", "185", ",", "155"}], 
                    "}"}]}], "}"}]}], "}"}], ",", 
                 RowBox[{"{", 
                  RowBox[{
                   RowBox[{"{", 
                    RowBox[{
                    RowBox[{"{", 
                    RowBox[{
                    "1.`", ",", "1.`", ",", "1.34`", ",", "1.`", ",", "1.42`",
                     ",", "0.94`", ",", "115", ",", "115", ",", "125", ",", 
                    "115", ",", "111", ",", "185", ",", "175", ",", "145"}], 
                    "}"}], ",", 
                    RowBox[{"{", 
                    RowBox[{
                    "1.`", ",", "1.`", ",", "1.34`", ",", "1.`", ",", "1.42`",
                     ",", "0.94`", ",", "115", ",", "115", ",", "125", ",", 
                    "115", ",", "111", ",", "185", ",", "175", ",", "150"}], 
                    "}"}], ",", 
                    RowBox[{"{", 
                    RowBox[{
                    "1.`", ",", "1.`", ",", "1.34`", ",", "1.`", ",", "1.42`",
                     ",", "0.94`", ",", "115", ",", "115", ",", "125", ",", 
                    "115", ",", "111", ",", "185", ",", "175", ",", "155"}], 
                    "}"}]}], "}"}], ",", 
                   RowBox[{"{", 
                    RowBox[{
                    RowBox[{"{", 
                    RowBox[{
                    "1.`", ",", "1.`", ",", "1.34`", ",", "1.`", ",", "1.42`",
                     ",", "0.94`", ",", "115", ",", "115", ",", "125", ",", 
                    "115", ",", "111", ",", "185", ",", "180", ",", "145"}], 
                    "}"}], ",", 
                    RowBox[{"{", 
                    RowBox[{
                    "1.`", ",", "1.`", ",", "1.34`", ",", "1.`", ",", "1.42`",
                     ",", "0.94`", ",", "115", ",", "115", ",", "125", ",", 
                    "115", ",", "111", ",", "185", ",", "180", ",", "150"}], 
                    "}"}], ",", 
                    RowBox[{"{", 
                    RowBox[{
                    "1.`", ",", "1.`", ",", "1.34`", ",", "1.`", ",", "1.42`",
                     ",", "0.94`", ",", "115", ",", "115", ",", "125", ",", 
                    "115", ",", "111", ",", "185", ",", "180", ",", "155"}], 
                    "}"}]}], "}"}], ",", 
                   RowBox[{"{", 
                    RowBox[{
                    RowBox[{"{", 
                    RowBox[{
                    "1.`", ",", "1.`", ",", "1.34`", ",", "1.`", ",", "1.42`",
                     ",", "0.94`", ",", "115", ",", "115", ",", "125", ",", 
                    "115", ",", "111", ",", "185", ",", "185", ",", "145"}], 
                    "}"}], ",", 
                    RowBox[{"{", 
                    RowBox[{
                    "1.`", ",", "1.`", ",", "1.34`", ",", "1.`", ",", "1.42`",
                     ",", "0.94`", ",", "115", ",", "115", ",", "125", ",", 
                    "115", ",", "111", ",", "185", ",", "185", ",", "150"}], 
                    "}"}], ",", 
                    RowBox[{"{", 
                    RowBox[{
                    "1.`", ",", "1.`", ",", "1.34`", ",", "1.`", ",", "1.42`",
                     ",", "0.94`", ",", "115", ",", "115", ",", "125", ",", 
                    "115", ",", "111", ",", "185", ",", "185", ",", "155"}], 
                    "}"}]}], "}"}]}], "}"}]}], "}"}]}], "}"}], ",", 
             RowBox[{"{", 
              RowBox[{
               RowBox[{"{", 
                RowBox[{
                 RowBox[{"{", 
                  RowBox[{
                   RowBox[{"{", 
                    RowBox[{
                    RowBox[{"{", 
                    RowBox[{
                    "1.`", ",", "1.`", ",", "1.34`", ",", "1.`", ",", "1.42`",
                     ",", "0.94`", ",", "115", ",", "115", ",", "125", ",", 
                    "120", ",", "106", ",", "175", ",", "175", ",", "145"}], 
                    "}"}], ",", 
                    RowBox[{"{", 
                    RowBox[{
                    "1.`", ",", "1.`", ",", "1.34`", ",", "1.`", ",", "1.42`",
                     ",", "0.94`", ",", "115", ",", "115", ",", "125", ",", 
                    "120", ",", "106", ",", "175", ",", "175", ",", "150"}], 
                    "}"}], ",", 
                    RowBox[{"{", 
                    RowBox[{
                    "1.`", ",", "1.`", ",", "1.34`", ",", "1.`", ",", "1.42`",
                     ",", "0.94`", ",", "115", ",", "115", ",", "125", ",", 
                    "120", ",", "106", ",", "175", ",", "175", ",", "155"}], 
                    "}"}]}], "}"}], ",", 
                   RowBox[{"{", 
                    RowBox[{
                    RowBox[{"{", 
                    RowBox[{
                    "1.`", ",", "1.`", ",", "1.34`", ",", "1.`", ",", "1.42`",
                     ",", "0.94`", ",", "115", ",", "115", ",", "125", ",", 
                    "120", ",", "106", ",", "175", ",", "180", ",", "145"}], 
                    "}"}], ",", 
                    RowBox[{"{", 
                    RowBox[{
                    "1.`", ",", "1.`", ",", "1.34`", ",", "1.`", ",", "1.42`",
                     ",", "0.94`", ",", "115", ",", "115", ",", "125", ",", 
                    "120", ",", "106", ",", "175", ",", "180", ",", "150"}], 
                    "}"}], ",", 
                    RowBox[{"{", 
                    RowBox[{
                    "1.`", ",", "1.`", ",", "1.34`", ",", "1.`", ",", "1.42`",
                     ",", "0.94`", ",", "115", ",", "115", ",", "125", ",", 
                    "120", ",", "106", ",", "175", ",", "180", ",", "155"}], 
                    "}"}]}], "}"}], ",", 
                   RowBox[{"{", 
                    RowBox[{
                    RowBox[{"{", 
                    RowBox[{
                    "1.`", ",", "1.`", ",", "1.34`", ",", "1.`", ",", "1.42`",
                     ",", "0.94`", ",", "115", ",", "115", ",", "125", ",", 
                    "120", ",", "106", ",", "175", ",", "185", ",", "145"}], 
                    "}"}], ",", 
                    RowBox[{"{", 
                    RowBox[{
                    "1.`", ",", "1.`", ",", "1.34`", ",", "1.`", ",", "1.42`",
                     ",", "0.94`", ",", "115", ",", "115", ",", "125", ",", 
                    "120", ",", "106", ",", "175", ",", "185", ",", "150"}], 
                    "}"}], ",", 
                    RowBox[{"{", 
                    RowBox[{
                    "1.`", ",", "1.`", ",", "1.34`", ",", "1.`", ",", "1.42`",
                     ",", "0.94`", ",", "115", ",", "115", ",", "125", ",", 
                    "120", ",", "106", ",", "175", ",", "185", ",", "155"}], 
                    "}"}]}], "}"}]}], "}"}], ",", 
                 RowBox[{"{", 
                  RowBox[{
                   RowBox[{"{", 
                    RowBox[{
                    RowBox[{"{", 
                    RowBox[{
                    "1.`", ",", "1.`", ",", "1.34`", ",", "1.`", ",", "1.42`",
                     ",", "0.94`", ",", "115", ",", "115", ",", "125", ",", 
                    "120", ",", "106", ",", "180", ",", "175", ",", "145"}], 
                    "}"}], ",", 
                    RowBox[{"{", 
                    RowBox[{
                    "1.`", ",", "1.`", ",", "1.34`", ",", "1.`", ",", "1.42`",
                     ",", "0.94`", ",", "115", ",", "115", ",", "125", ",", 
                    "120", ",", "106", ",", "180", ",", "175", ",", "150"}], 
                    "}"}], ",", 
                    RowBox[{"{", 
                    RowBox[{
                    "1.`", ",", "1.`", ",", "1.34`", ",", "1.`", ",", "1.42`",
                     ",", "0.94`", ",", "115", ",", "115", ",", "125", ",", 
                    "120", ",", "106", ",", "180", ",", "175", ",", "155"}], 
                    "}"}]}], "}"}], ",", 
                   RowBox[{"{", 
                    RowBox[{
                    RowBox[{"{", 
                    RowBox[{
                    "1.`", ",", "1.`", ",", "1.34`", ",", "1.`", ",", "1.42`",
                     ",", "0.94`", ",", "115", ",", "115", ",", "125", ",", 
                    "120", ",", "106", ",", "180", ",", "180", ",", "145"}], 
                    "}"}], ",", 
                    RowBox[{"{", 
                    RowBox[{
                    "1.`", ",", "1.`", ",", "1.34`", ",", "1.`", ",", "1.42`",
                     ",", "0.94`", ",", "115", ",", "115", ",", "125", ",", 
                    "120", ",", "106", ",", "180", ",", "180", ",", "150"}], 
                    "}"}], ",", 
                    RowBox[{"{", 
                    RowBox[{
                    "1.`", ",", "1.`", ",", "1.34`", ",", "1.`", ",", "1.42`",
                     ",", "0.94`", ",", "115", ",", "115", ",", "125", ",", 
                    "120", ",", "106", ",", "180", ",", "180", ",", "155"}], 
                    "}"}]}], "}"}], ",", 
                   RowBox[{"{", 
                    RowBox[{
                    RowBox[{"{", 
                    RowBox[{
                    "1.`", ",", "1.`", ",", "1.34`", ",", "1.`", ",", "1.42`",
                     ",", "0.94`", ",", "115", ",", "115", ",", "125", ",", 
                    "120", ",", "106", ",", "180", ",", "185", ",", "145"}], 
                    "}"}], ",", 
                    RowBox[{"{", 
                    RowBox[{
                    "1.`", ",", "1.`", ",", "1.34`", ",", "1.`", ",", "1.42`",
                     ",", "0.94`", ",", "115", ",", "115", ",", "125", ",", 
                    "120", ",", "106", ",", "180", ",", "185", ",", "150"}], 
                    "}"}], ",", 
                    RowBox[{"{", 
                    RowBox[{
                    "1.`", ",", "1.`", ",", "1.34`", ",", "1.`", ",", "1.42`",
                     ",", "0.94`", ",", "115", ",", "115", ",", "125", ",", 
                    "120", ",", "106", ",", "180", ",", "185", ",", "155"}], 
                    "}"}]}], "}"}]}], "}"}], ",", 
                 RowBox[{"{", 
                  RowBox[{
                   RowBox[{"{", 
                    RowBox[{
                    RowBox[{"{", 
                    RowBox[{
                    "1.`", ",", "1.`", ",", "1.34`", ",", "1.`", ",", "1.42`",
                     ",", "0.94`", ",", "115", ",", "115", ",", "125", ",", 
                    "120", ",", "106", ",", "185", ",", "175", ",", "145"}], 
                    "}"}], ",", 
                    RowBox[{"{", 
                    RowBox[{
                    "1.`", ",", "1.`", ",", "1.34`", ",", "1.`", ",", "1.42`",
                     ",", "0.94`", ",", "115", ",", "115", ",", "125", ",", 
                    "120", ",", "106", ",", "185", ",", "175", ",", "150"}], 
                    "}"}], ",", 
                    RowBox[{"{", 
                    RowBox[{
                    "1.`", ",", "1.`", ",", "1.34`", ",", "1.`", ",", "1.42`",
                     ",", "0.94`", ",", "115", ",", "115", ",", "125", ",", 
                    "120", ",", "106", ",", "185", ",", "175", ",", "155"}], 
                    "}"}]}], "}"}], ",", 
                   RowBox[{"{", 
                    RowBox[{
                    RowBox[{"{", 
                    RowBox[{
                    "1.`", ",", "1.`", ",", "1.34`", ",", "1.`", ",", "1.42`",
                     ",", "0.94`", ",", "115", ",", "115", ",", "125", ",", 
                    "120", ",", "106", ",", "185", ",", "180", ",", "145"}], 
                    "}"}], ",", 
                    RowBox[{"{", 
                    RowBox[{
                    "1.`", ",", "1.`", ",", "1.34`", ",", "1.`", ",", "1.42`",
                     ",", "0.94`", ",", "115", ",", "115", ",", "125", ",", 
                    "120", ",", "106", ",", "185", ",", "180", ",", "150"}], 
                    "}"}], ",", 
                    RowBox[{"{", 
                    RowBox[{
                    "1.`", ",", "1.`", ",", "1.34`", ",", "1.`", ",", "1.42`",
                     ",", "0.94`", ",", "115", ",", "115", ",", "125", ",", 
                    "120", ",", "106", ",", "185", ",", "180", ",", "155"}], 
                    "}"}]}], "}"}], ",", 
                   RowBox[{"{", 
                    RowBox[{
                    RowBox[{"{", 
                    RowBox[{
                    "1.`", ",", "1.`", ",", "1.34`", ",", "1.`", ",", "1.42`",
                     ",", "0.94`", ",", "115", ",", "115", ",", "125", ",", 
                    "120", ",", "106", ",", "185", ",", "185", ",", "145"}], 
                    "}"}], ",", 
                    RowBox[{"{", 
                    RowBox[{
                    "1.`", ",", "1.`", ",", "1.34`", ",", "1.`", ",", "1.42`",
                     ",", "0.94`", ",", "115", ",", "115", ",", "125", ",", 
                    "120", ",", "106", ",", "185", ",", "185", ",", "150"}], 
                    "}"}], ",", 
                    RowBox[{"{", 
                    RowBox[{
                    "1.`", ",", "1.`", ",", "1.34`", ",", "1.`", ",", "1.42`",
                     ",", "0.94`", ",", "115", ",", "115", ",", "125", ",", 
                    "120", ",", "106", ",", "185", ",", "185", ",", "155"}], 
                    "}"}]}], "}"}]}], "}"}]}], "}"}], ",", 
               RowBox[{"{", 
                RowBox[{
                 RowBox[{"{", 
                  RowBox[{
                   RowBox[{"{", 
                    RowBox[{
                    RowBox[{"{", 
                    RowBox[{
                    "1.`", ",", "1.`", ",", "1.34`", ",", "1.`", ",", "1.42`",
                     ",", "0.94`", ",", "115", ",", "115", ",", "125", ",", 
                    "120", ",", "111", ",", "175", ",", "175", ",", "145"}], 
                    "}"}], ",", 
                    RowBox[{"{", 
                    RowBox[{
                    "1.`", ",", "1.`", ",", "1.34`", ",", "1.`", ",", "1.42`",
                     ",", "0.94`", ",", "115", ",", "115", ",", "125", ",", 
                    "120", ",", "111", ",", "175", ",", "175", ",", "150"}], 
                    "}"}], ",", 
                    RowBox[{"{", 
                    RowBox[{
                    "1.`", ",", "1.`", ",", "1.34`", ",", "1.`", ",", "1.42`",
                     ",", "0.94`", ",", "115", ",", "115", ",", "125", ",", 
                    "120", ",", "111", ",", "175", ",", "175", ",", "155"}], 
                    "}"}]}], "}"}], ",", 
                   RowBox[{"{", 
                    RowBox[{
                    RowBox[{"{", 
                    RowBox[{
                    "1.`", ",", "1.`", ",", "1.34`", ",", "1.`", ",", "1.42`",
                     ",", "0.94`", ",", "115", ",", "115", ",", "125", ",", 
                    "120", ",", "111", ",", "175", ",", "180", ",", "145"}], 
                    "}"}], ",", 
                    RowBox[{"{", 
                    RowBox[{
                    "1.`", ",", "1.`", ",", "1.34`", ",", "1.`", ",", "1.42`",
                     ",", "0.94`", ",", "115", ",", "115", ",", "125", ",", 
                    "120", ",", "111", ",", "175", ",", "180", ",", "150"}], 
                    "}"}], ",", 
                    RowBox[{"{", 
                    RowBox[{
                    "1.`", ",", "1.`", ",", "1.34`", ",", "1.`", ",", "1.42`",
                     ",", "0.94`", ",", "115", ",", "115", ",", "125", ",", 
                    "120", ",", "111", ",", "175", ",", "180", ",", "155"}], 
                    "}"}]}], "}"}], ",", 
                   RowBox[{"{", 
                    RowBox[{
                    RowBox[{"{", 
                    RowBox[{
                    "1.`", ",", "1.`", ",", "1.34`", ",", "1.`", ",", "1.42`",
                     ",", "0.94`", ",", "115", ",", "115", ",", "125", ",", 
                    "120", ",", "111", ",", "175", ",", "185", ",", "145"}], 
                    "}"}], ",", 
                    RowBox[{"{", 
                    RowBox[{
                    "1.`", ",", "1.`", ",", "1.34`", ",", "1.`", ",", "1.42`",
                     ",", "0.94`", ",", "115", ",", "115", ",", "125", ",", 
                    "120", ",", "111", ",", "175", ",", "185", ",", "150"}], 
                    "}"}], ",", 
                    RowBox[{"{", 
                    RowBox[{
                    "1.`", ",", "1.`", ",", "1.34`", ",", "1.`", ",", "1.42`",
                     ",", "0.94`", ",", "115", ",", "115", ",", "125", ",", 
                    "120", ",", "111", ",", "175", ",", "185", ",", "155"}], 
                    "}"}]}], "}"}]}], "}"}], ",", 
                 RowBox[{"{", 
                  RowBox[{
                   RowBox[{"{", 
                    RowBox[{
                    RowBox[{"{", 
                    RowBox[{
                    "1.`", ",", "1.`", ",", "1.34`", ",", "1.`", ",", "1.42`",
                     ",", "0.94`", ",", "115", ",", "115", ",", "125", ",", 
                    "120", ",", "111", ",", "180", ",", "175", ",", "145"}], 
                    "}"}], ",", 
                    RowBox[{"{", 
                    RowBox[{
                    "1.`", ",", "1.`", ",", "1.34`", ",", "1.`", ",", "1.42`",
                     ",", "0.94`", ",", "115", ",", "115", ",", "125", ",", 
                    "120", ",", "111", ",", "180", ",", "175", ",", "150"}], 
                    "}"}], ",", 
                    RowBox[{"{", 
                    RowBox[{
                    "1.`", ",", "1.`", ",", "1.34`", ",", "1.`", ",", "1.42`",
                     ",", "0.94`", ",", "115", ",", "115", ",", "125", ",", 
                    "120", ",", "111", ",", "180", ",", "175", ",", "155"}], 
                    "}"}]}], "}"}], ",", 
                   RowBox[{"{", 
                    RowBox[{
                    RowBox[{"{", 
                    RowBox[{
                    "1.`", ",", "1.`", ",", "1.34`", ",", "1.`", ",", "1.42`",
                     ",", "0.94`", ",", "115", ",", "115", ",", "125", ",", 
                    "120", ",", "111", ",", "180", ",", "180", ",", "145"}], 
                    "}"}], ",", 
                    RowBox[{"{", 
                    RowBox[{
                    "1.`", ",", "1.`", ",", "1.34`", ",", "1.`", ",", "1.42`",
                     ",", "0.94`", ",", "115", ",", "115", ",", "125", ",", 
                    "120", ",", "111", ",", "180", ",", "180", ",", "150"}], 
                    "}"}], ",", 
                    RowBox[{"{", 
                    RowBox[{
                    "1.`", ",", "1.`", ",", "1.34`", ",", "1.`", ",", "1.42`",
                     ",", "0.94`", ",", "115", ",", "115", ",", "125", ",", 
                    "120", ",", "111", ",", "180", ",", "180", ",", "155"}], 
                    "}"}]}], "}"}], ",", 
                   RowBox[{"{", 
                    RowBox[{
                    RowBox[{"{", 
                    RowBox[{
                    "1.`", ",", "1.`", ",", "1.34`", ",", "1.`", ",", "1.42`",
                     ",", "0.94`", ",", "115", ",", "115", ",", "125", ",", 
                    "120", ",", "111", ",", "180", ",", "185", ",", "145"}], 
                    "}"}], ",", 
                    RowBox[{"{", 
                    RowBox[{
                    "1.`", ",", "1.`", ",", "1.34`", ",", "1.`", ",", "1.42`",
                     ",", "0.94`", ",", "115", ",", "115", ",", "125", ",", 
                    "120", ",", "111", ",", "180", ",", "185", ",", "150"}], 
                    "}"}], ",", 
                    RowBox[{"{", 
                    RowBox[{
                    "1.`", ",", "1.`", ",", "1.34`", ",", "1.`", ",", "1.42`",
                     ",", "0.94`", ",", "115", ",", "115", ",", "125", ",", 
                    "120", ",", "111", ",", "180", ",", "185", ",", "155"}], 
                    "}"}]}], "}"}]}], "}"}], ",", 
                 RowBox[{"{", 
                  RowBox[{
                   RowBox[{"{", 
                    RowBox[{
                    RowBox[{"{", 
                    RowBox[{
                    "1.`", ",", "1.`", ",", "1.34`", ",", "1.`", ",", "1.42`",
                     ",", "0.94`", ",", "115", ",", "115", ",", "125", ",", 
                    "120", ",", "111", ",", "185", ",", "175", ",", "145"}], 
                    "}"}], ",", 
                    RowBox[{"{", 
                    RowBox[{
                    "1.`", ",", "1.`", ",", "1.34`", ",", "1.`", ",", "1.42`",
                     ",", "0.94`", ",", "115", ",", "115", ",", "125", ",", 
                    "120", ",", "111", ",", "185", ",", "175", ",", "150"}], 
                    "}"}], ",", 
                    RowBox[{"{", 
                    RowBox[{
                    "1.`", ",", "1.`", ",", "1.34`", ",", "1.`", ",", "1.42`",
                     ",", "0.94`", ",", "115", ",", "115", ",", "125", ",", 
                    "120", ",", "111", ",", "185", ",", "175", ",", "155"}], 
                    "}"}]}], "}"}], ",", 
                   RowBox[{"{", 
                    RowBox[{
                    RowBox[{"{", 
                    RowBox[{
                    "1.`", ",", "1.`", ",", "1.34`", ",", "1.`", ",", "1.42`",
                     ",", "0.94`", ",", "115", ",", "115", ",", "125", ",", 
                    "120", ",", "111", ",", "185", ",", "180", ",", "145"}], 
                    "}"}], ",", 
                    RowBox[{"{", 
                    RowBox[{
                    "1.`", ",", "1.`", ",", "1.34`", ",", "1.`", ",", "1.42`",
                     ",", "0.94`", ",", "115", ",", "115", ",", "125", ",", 
                    "120", ",", "111", ",", "185", ",", "180", ",", "150"}], 
                    "}"}], ",", 
                    RowBox[{"{", 
                    RowBox[{
                    "1.`", ",", "1.`", ",", "1.34`", ",", "1.`", ",", "1.42`",
                     ",", "0.94`", ",", "115", ",", "115", ",", "125", ",", 
                    "120", ",", "111", ",", "185", ",", "180", ",", "155"}], 
                    "}"}]}], "}"}], ",", 
                   RowBox[{"{", 
                    RowBox[{
                    RowBox[{"{", 
                    RowBox[{
                    "1.`", ",", "1.`", ",", "1.34`", ",", "1.`", ",", "1.42`",
                     ",", "0.94`", ",", "115", ",", "115", ",", "125", ",", 
                    "120", ",", "111", ",", "185", ",", "185", ",", "145"}], 
                    "}"}], ",", 
                    RowBox[{"{", 
                    RowBox[{
                    "1.`", ",", "1.`", ",", "1.34`", ",", "1.`", ",", "1.42`",
                     ",", "0.94`", ",", "115", ",", "115", ",", "125", ",", 
                    "120", ",", "111", ",", "185", ",", "185", ",", "150"}], 
                    "}"}], ",", 
                    RowBox[{"{", 
                    RowBox[{
                    "1.`", ",", "1.`", ",", "1.34`", ",", "1.`", ",", "1.42`",
                     ",", "0.94`", ",", "115", ",", "115", ",", "125", ",", 
                    "120", ",", "111", ",", "185", ",", "185", ",", "155"}], 
                    "}"}]}], "}"}]}], "}"}]}], "}"}]}], "}"}], ",", 
             RowBox[{"{", 
              RowBox[{
               RowBox[{"{", 
                RowBox[{
                 RowBox[{"{", 
                  RowBox[{
                   RowBox[{"{", 
                    RowBox[{
                    RowBox[{"{", 
                    RowBox[{
                    "1.`", ",", "1.`", ",", "1.34`", ",", "1.`", ",", "1.42`",
                     ",", "0.94`", ",", "115", ",", "115", ",", "125", ",", 
                    "125", ",", "106", ",", "175", ",", "175", ",", "145"}], 
                    "}"}], ",", 
                    RowBox[{"{", 
                    RowBox[{
                    "1.`", ",", "1.`", ",", "1.34`", ",", "1.`", ",", "1.42`",
                     ",", "0.94`", ",", "115", ",", "115", ",", "125", ",", 
                    "125", ",", "106", ",", "175", ",", "175", ",", "150"}], 
                    "}"}], ",", 
                    RowBox[{"{", 
                    RowBox[{
                    "1.`", ",", "1.`", ",", "1.34`", ",", "1.`", ",", "1.42`",
                     ",", "0.94`", ",", "115", ",", "115", ",", "125", ",", 
                    "125", ",", "106", ",", "175", ",", "175", ",", "155"}], 
                    "}"}]}], "}"}], ",", 
                   RowBox[{"{", 
                    RowBox[{
                    RowBox[{"{", 
                    RowBox[{
                    "1.`", ",", "1.`", ",", "1.34`", ",", "1.`", ",", "1.42`",
                     ",", "0.94`", ",", "115", ",", "115", ",", "125", ",", 
                    "125", ",", "106", ",", "175", ",", "180", ",", "145"}], 
                    "}"}], ",", 
                    RowBox[{"{", 
                    RowBox[{
                    "1.`", ",", "1.`", ",", "1.34`", ",", "1.`", ",", "1.42`",
                     ",", "0.94`", ",", "115", ",", "115", ",", "125", ",", 
                    "125", ",", "106", ",", "175", ",", "180", ",", "150"}], 
                    "}"}], ",", 
                    RowBox[{"{", 
                    RowBox[{
                    "1.`", ",", "1.`", ",", "1.34`", ",", "1.`", ",", "1.42`",
                     ",", "0.94`", ",", "115", ",", "115", ",", "125", ",", 
                    "125", ",", "106", ",", "175", ",", "180", ",", "155"}], 
                    "}"}]}], "}"}], ",", 
                   RowBox[{"{", 
                    RowBox[{
                    RowBox[{"{", 
                    RowBox[{
                    "1.`", ",", "1.`", ",", "1.34`", ",", "1.`", ",", "1.42`",
                     ",", "0.94`", ",", "115", ",", "115", ",", "125", ",", 
                    "125", ",", "106", ",", "175", ",", "185", ",", "145"}], 
                    "}"}], ",", 
                    RowBox[{"{", 
                    RowBox[{
                    "1.`", ",", "1.`", ",", "1.34`", ",", "1.`", ",", "1.42`",
                     ",", "0.94`", ",", "115", ",", "115", ",", "125", ",", 
                    "125", ",", "106", ",", "175", ",", "185", ",", "150"}], 
                    "}"}], ",", 
                    RowBox[{"{", 
                    RowBox[{
                    "1.`", ",", "1.`", ",", "1.34`", ",", "1.`", ",", "1.42`",
                     ",", "0.94`", ",", "115", ",", "115", ",", "125", ",", 
                    "125", ",", "106", ",", "175", ",", "185", ",", "155"}], 
                    "}"}]}], "}"}]}], "}"}], ",", 
                 RowBox[{"{", 
                  RowBox[{
                   RowBox[{"{", 
                    RowBox[{
                    RowBox[{"{", 
                    RowBox[{
                    "1.`", ",", "1.`", ",", "1.34`", ",", "1.`", ",", "1.42`",
                     ",", "0.94`", ",", "115", ",", "115", ",", "125", ",", 
                    "125", ",", "106", ",", "180", ",", "175", ",", "145"}], 
                    "}"}], ",", 
                    RowBox[{"{", 
                    RowBox[{
                    "1.`", ",", "1.`", ",", "1.34`", ",", "1.`", ",", "1.42`",
                     ",", "0.94`", ",", "115", ",", "115", ",", "125", ",", 
                    "125", ",", "106", ",", "180", ",", "175", ",", "150"}], 
                    "}"}], ",", 
                    RowBox[{"{", 
                    RowBox[{
                    "1.`", ",", "1.`", ",", "1.34`", ",", "1.`", ",", "1.42`",
                     ",", "0.94`", ",", "115", ",", "115", ",", "125", ",", 
                    "125", ",", "106", ",", "180", ",", "175", ",", "155"}], 
                    "}"}]}], "}"}], ",", 
                   RowBox[{"{", 
                    RowBox[{
                    RowBox[{"{", 
                    RowBox[{
                    "1.`", ",", "1.`", ",", "1.34`", ",", "1.`", ",", "1.42`",
                     ",", "0.94`", ",", "115", ",", "115", ",", "125", ",", 
                    "125", ",", "106", ",", "180", ",", "180", ",", "145"}], 
                    "}"}], ",", 
                    RowBox[{"{", 
                    RowBox[{
                    "1.`", ",", "1.`", ",", "1.34`", ",", "1.`", ",", "1.42`",
                     ",", "0.94`", ",", "115", ",", "115", ",", "125", ",", 
                    "125", ",", "106", ",", "180", ",", "180", ",", "150"}], 
                    "}"}], ",", 
                    RowBox[{"{", 
                    RowBox[{
                    "1.`", ",", "1.`", ",", "1.34`", ",", "1.`", ",", "1.42`",
                     ",", "0.94`", ",", "115", ",", "115", ",", "125", ",", 
                    "125", ",", "106", ",", "180", ",", "180", ",", "155"}], 
                    "}"}]}], "}"}], ",", 
                   RowBox[{"{", 
                    RowBox[{
                    RowBox[{"{", 
                    RowBox[{
                    "1.`", ",", "1.`", ",", "1.34`", ",", "1.`", ",", "1.42`",
                     ",", "0.94`", ",", "115", ",", "115", ",", "125", ",", 
                    "125", ",", "106", ",", "180", ",", "185", ",", "145"}], 
                    "}"}], ",", 
                    RowBox[{"{", 
                    RowBox[{
                    "1.`", ",", "1.`", ",", "1.34`", ",", "1.`", ",", "1.42`",
                     ",", "0.94`", ",", "115", ",", "115", ",", "125", ",", 
                    "125", ",", "106", ",", "180", ",", "185", ",", "150"}], 
                    "}"}], ",", 
                    RowBox[{"{", 
                    RowBox[{
                    "1.`", ",", "1.`", ",", "1.34`", ",", "1.`", ",", "1.42`",
                     ",", "0.94`", ",", "115", ",", "115", ",", "125", ",", 
                    "125", ",", "106", ",", "180", ",", "185", ",", "155"}], 
                    "}"}]}], "}"}]}], "}"}], ",", 
                 RowBox[{"{", 
                  RowBox[{
                   RowBox[{"{", 
                    RowBox[{
                    RowBox[{"{", 
                    RowBox[{
                    "1.`", ",", "1.`", ",", "1.34`", ",", "1.`", ",", "1.42`",
                     ",", "0.94`", ",", "115", ",", "115", ",", "125", ",", 
                    "125", ",", "106", ",", "185", ",", "175", ",", "145"}], 
                    "}"}], ",", 
                    RowBox[{"{", 
                    RowBox[{
                    "1.`", ",", "1.`", ",", "1.34`", ",", "1.`", ",", "1.42`",
                     ",", "0.94`", ",", "115", ",", "115", ",", "125", ",", 
                    "125", ",", "106", ",", "185", ",", "175", ",", "150"}], 
                    "}"}], ",", 
                    RowBox[{"{", 
                    RowBox[{
                    "1.`", ",", "1.`", ",", "1.34`", ",", "1.`", ",", "1.42`",
                     ",", "0.94`", ",", "115", ",", "115", ",", "125", ",", 
                    "125", ",", "106", ",", "185", ",", "175", ",", "155"}], 
                    "}"}]}], "}"}], ",", 
                   RowBox[{"{", 
                    RowBox[{
                    RowBox[{"{", 
                    RowBox[{
                    "1.`", ",", "1.`", ",", "1.34`", ",", "1.`", ",", "1.42`",
                     ",", "0.94`", ",", "115", ",", "115", ",", "125", ",", 
                    "125", ",", "106", ",", "185", ",", "180", ",", "145"}], 
                    "}"}], ",", 
                    RowBox[{"{", 
                    RowBox[{
                    "1.`", ",", "1.`", ",", "1.34`", ",", "1.`", ",", "1.42`",
                     ",", "0.94`", ",", "115", ",", "115", ",", "125", ",", 
                    "125", ",", "106", ",", "185", ",", "180", ",", "150"}], 
                    "}"}], ",", 
                    RowBox[{"{", 
                    RowBox[{
                    "1.`", ",", "1.`", ",", "1.34`", ",", "1.`", ",", "1.42`",
                     ",", "0.94`", ",", "115", ",", "115", ",", "125", ",", 
                    "125", ",", "106", ",", "185", ",", "180", ",", "155"}], 
                    "}"}]}], "}"}], ",", 
                   RowBox[{"{", 
                    RowBox[{
                    RowBox[{"{", 
                    RowBox[{
                    "1.`", ",", "1.`", ",", "1.34`", ",", "1.`", ",", "1.42`",
                     ",", "0.94`", ",", "115", ",", "115", ",", "125", ",", 
                    "125", ",", "106", ",", "185", ",", "185", ",", "145"}], 
                    "}"}], ",", 
                    RowBox[{"{", 
                    RowBox[{
                    "1.`", ",", "1.`", ",", "1.34`", ",", "1.`", ",", "1.42`",
                     ",", "0.94`", ",", "115", ",", "115", ",", "125", ",", 
                    "125", ",", "106", ",", "185", ",", "185", ",", "150"}], 
                    "}"}], ",", 
                    RowBox[{"{", 
                    RowBox[{
                    "1.`", ",", "1.`", ",", "1.34`", ",", "1.`", ",", "1.42`",
                     ",", "0.94`", ",", "115", ",", "115", ",", "125", ",", 
                    "125", ",", "106", ",", "185", ",", "185", ",", "155"}], 
                    "}"}]}], "}"}]}], "}"}]}], "}"}], ",", 
               RowBox[{"{", 
                RowBox[{
                 RowBox[{"{", 
                  RowBox[{
                   RowBox[{"{", 
                    RowBox[{
                    RowBox[{"{", 
                    RowBox[{
                    "1.`", ",", "1.`", ",", "1.34`", ",", "1.`", ",", "1.42`",
                     ",", "0.94`", ",", "115", ",", "115", ",", "125", ",", 
                    "125", ",", "111", ",", "175", ",", "175", ",", "145"}], 
                    "}"}], ",", 
                    RowBox[{"{", 
                    RowBox[{
                    "1.`", ",", "1.`", ",", "1.34`", ",", "1.`", ",", "1.42`",
                     ",", "0.94`", ",", "115", ",", "115", ",", "125", ",", 
                    "125", ",", "111", ",", "175", ",", "175", ",", "150"}], 
                    "}"}], ",", 
                    RowBox[{"{", 
                    RowBox[{
                    "1.`", ",", "1.`", ",", "1.34`", ",", "1.`", ",", "1.42`",
                     ",", "0.94`", ",", "115", ",", "115", ",", "125", ",", 
                    "125", ",", "111", ",", "175", ",", "175", ",", "155"}], 
                    "}"}]}], "}"}], ",", 
                   RowBox[{"{", 
                    RowBox[{
                    RowBox[{"{", 
                    RowBox[{
                    "1.`", ",", "1.`", ",", "1.34`", ",", "1.`", ",", "1.42`",
                     ",", "0.94`", ",", "115", ",", "115", ",", "125", ",", 
                    "125", ",", "111", ",", "175", ",", "180", ",", "145"}], 
                    "}"}], ",", 
                    RowBox[{"{", 
                    RowBox[{
                    "1.`", ",", "1.`", ",", "1.34`", ",", "1.`", ",", "1.42`",
                     ",", "0.94`", ",", "115", ",", "115", ",", "125", ",", 
                    "125", ",", "111", ",", "175", ",", "180", ",", "150"}], 
                    "}"}], ",", 
                    RowBox[{"{", 
                    RowBox[{
                    "1.`", ",", "1.`", ",", "1.34`", ",", "1.`", ",", "1.42`",
                     ",", "0.94`", ",", "115", ",", "115", ",", "125", ",", 
                    "125", ",", "111", ",", "175", ",", "180", ",", "155"}], 
                    "}"}]}], "}"}], ",", 
                   RowBox[{"{", 
                    RowBox[{
                    RowBox[{"{", 
                    RowBox[{
                    "1.`", ",", "1.`", ",", "1.34`", ",", "1.`", ",", "1.42`",
                     ",", "0.94`", ",", "115", ",", "115", ",", "125", ",", 
                    "125", ",", "111", ",", "175", ",", "185", ",", "145"}], 
                    "}"}], ",", 
                    RowBox[{"{", 
                    RowBox[{
                    "1.`", ",", "1.`", ",", "1.34`", ",", "1.`", ",", "1.42`",
                     ",", "0.94`", ",", "115", ",", "115", ",", "125", ",", 
                    "125", ",", "111", ",", "175", ",", "185", ",", "150"}], 
                    "}"}], ",", 
                    RowBox[{"{", 
                    RowBox[{
                    "1.`", ",", "1.`", ",", "1.34`", ",", "1.`", ",", "1.42`",
                     ",", "0.94`", ",", "115", ",", "115", ",", "125", ",", 
                    "125", ",", "111", ",", "175", ",", "185", ",", "155"}], 
                    "}"}]}], "}"}]}], "}"}], ",", 
                 RowBox[{"{", 
                  RowBox[{
                   RowBox[{"{", 
                    RowBox[{
                    RowBox[{"{", 
                    RowBox[{
                    "1.`", ",", "1.`", ",", "1.34`", ",", "1.`", ",", "1.42`",
                     ",", "0.94`", ",", "115", ",", "115", ",", "125", ",", 
                    "125", ",", "111", ",", "180", ",", "175", ",", "145"}], 
                    "}"}], ",", 
                    RowBox[{"{", 
                    RowBox[{
                    "1.`", ",", "1.`", ",", "1.34`", ",", "1.`", ",", "1.42`",
                     ",", "0.94`", ",", "115", ",", "115", ",", "125", ",", 
                    "125", ",", "111", ",", "180", ",", "175", ",", "150"}], 
                    "}"}], ",", 
                    RowBox[{"{", 
                    RowBox[{
                    "1.`", ",", "1.`", ",", "1.34`", ",", "1.`", ",", "1.42`",
                     ",", "0.94`", ",", "115", ",", "115", ",", "125", ",", 
                    "125", ",", "111", ",", "180", ",", "175", ",", "155"}], 
                    "}"}]}], "}"}], ",", 
                   RowBox[{"{", 
                    RowBox[{
                    RowBox[{"{", 
                    RowBox[{
                    "1.`", ",", "1.`", ",", "1.34`", ",", "1.`", ",", "1.42`",
                     ",", "0.94`", ",", "115", ",", "115", ",", "125", ",", 
                    "125", ",", "111", ",", "180", ",", "180", ",", "145"}], 
                    "}"}], ",", 
                    RowBox[{"{", 
                    RowBox[{
                    "1.`", ",", "1.`", ",", "1.34`", ",", "1.`", ",", "1.42`",
                     ",", "0.94`", ",", "115", ",", "115", ",", "125", ",", 
                    "125", ",", "111", ",", "180", ",", "180", ",", "150"}], 
                    "}"}], ",", 
                    RowBox[{"{", 
                    RowBox[{
                    "1.`", ",", "1.`", ",", "1.34`", ",", "1.`", ",", "1.42`",
                     ",", "0.94`", ",", "115", ",", "115", ",", "125", ",", 
                    "125", ",", "111", ",", "180", ",", "180", ",", "155"}], 
                    "}"}]}], "}"}], ",", 
                   RowBox[{"{", 
                    RowBox[{
                    RowBox[{"{", 
                    RowBox[{
                    "1.`", ",", "1.`", ",", "1.34`", ",", "1.`", ",", "1.42`",
                     ",", "0.94`", ",", "115", ",", "115", ",", "125", ",", 
                    "125", ",", "111", ",", "180", ",", "185", ",", "145"}], 
                    "}"}], ",", 
                    RowBox[{"{", 
                    RowBox[{
                    "1.`", ",", "1.`", ",", "1.34`", ",", "1.`", ",", "1.42`",
                     ",", "0.94`", ",", "115", ",", "115", ",", "125", ",", 
                    "125", ",", "111", ",", "180", ",", "185", ",", "150"}], 
                    "}"}], ",", 
                    RowBox[{"{", 
                    RowBox[{
                    "1.`", ",", "1.`", ",", "1.34`", ",", "1.`", ",", "1.42`",
                     ",", "0.94`", ",", "115", ",", "115", ",", "125", ",", 
                    "125", ",", "111", ",", "180", ",", "185", ",", "155"}], 
                    "}"}]}], "}"}]}], "}"}], ",", 
                 RowBox[{"{", 
                  RowBox[{
                   RowBox[{"{", 
                    RowBox[{
                    RowBox[{"{", 
                    RowBox[{
                    "1.`", ",", "1.`", ",", "1.34`", ",", "1.`", ",", "1.42`",
                     ",", "0.94`", ",", "115", ",", "115", ",", "125", ",", 
                    "125", ",", "111", ",", "185", ",", "175", ",", "145"}], 
                    "}"}], ",", 
                    RowBox[{"{", 
                    RowBox[{
                    "1.`", ",", "1.`", ",", "1.34`", ",", "1.`", ",", "1.42`",
                     ",", "0.94`", ",", "115", ",", "115", ",", "125", ",", 
                    "125", ",", "111", ",", "185", ",", "175", ",", "150"}], 
                    "}"}], ",", 
                    RowBox[{"{", 
                    RowBox[{
                    "1.`", ",", "1.`", ",", "1.34`", ",", "1.`", ",", "1.42`",
                     ",", "0.94`", ",", "115", ",", "115", ",", "125", ",", 
                    "125", ",", "111", ",", "185", ",", "175", ",", "155"}], 
                    "}"}]}], "}"}], ",", 
                   RowBox[{"{", 
                    RowBox[{
                    RowBox[{"{", 
                    RowBox[{
                    "1.`", ",", "1.`", ",", "1.34`", ",", "1.`", ",", "1.42`",
                     ",", "0.94`", ",", "115", ",", "115", ",", "125", ",", 
                    "125", ",", "111", ",", "185", ",", "180", ",", "145"}], 
                    "}"}], ",", 
                    RowBox[{"{", 
                    RowBox[{
                    "1.`", ",", "1.`", ",", "1.34`", ",", "1.`", ",", "1.42`",
                     ",", "0.94`", ",", "115", ",", "115", ",", "125", ",", 
                    "125", ",", "111", ",", "185", ",", "180", ",", "150"}], 
                    "}"}], ",", 
                    RowBox[{"{", 
                    RowBox[{
                    "1.`", ",", "1.`", ",", "1.34`", ",", "1.`", ",", "1.42`",
                     ",", "0.94`", ",", "115", ",", "115", ",", "125", ",", 
                    "125", ",", "111", ",", "185", ",", "180", ",", "155"}], 
                    "}"}]}], "}"}], ",", 
                   RowBox[{"{", 
                    RowBox[{
                    RowBox[{"{", 
                    RowBox[{
                    "1.`", ",", "1.`", ",", "1.34`", ",", "1.`", ",", "1.42`",
                     ",", "0.94`", ",", "115", ",", "115", ",", "125", ",", 
                    "125", ",", "111", ",", "185", ",", "185", ",", "145"}], 
                    "}"}], ",", 
                    RowBox[{"{", 
                    RowBox[{
                    "1.`", ",", "1.`", ",", "1.34`", ",", "1.`", ",", "1.42`",
                     ",", "0.94`", ",", "115", ",", "115", ",", "125", ",", 
                    "125", ",", "111", ",", "185", ",", "185", ",", "150"}], 
                    "}"}], ",", 
                    RowBox[{"{", 
                    RowBox[{
                    "1.`", ",", "1.`", ",", "1.34`", ",", "1.`", ",", "1.42`",
                     ",", "0.94`", ",", "115", ",", "115", ",", "125", ",", 
                    "125", ",", "111", ",", "185", ",", "185", ",", "155"}], 
                    "}"}]}], "}"}]}], "}"}]}], "}"}]}], "}"}]}], "}"}]}], 
          "}"}], ",", 
         RowBox[{"{", 
          RowBox[{
           RowBox[{"{", 
            RowBox[{
             RowBox[{"{", 
              RowBox[{
               RowBox[{"{", 
                RowBox[{
                 RowBox[{"{", 
                  RowBox[{
                   RowBox[{"{", 
                    RowBox[{
                    RowBox[{"{", 
                    RowBox[{
                    "1.`", ",", "1.`", ",", "1.34`", ",", "1.`", ",", "1.42`",
                     ",", "0.94`", ",", "115", ",", "115", ",", "115", ",", 
                    "115", ",", "106", ",", "175", ",", "175", ",", "145"}], 
                    "}"}], ",", 
                    RowBox[{"{", 
                    RowBox[{
                    "1.`", ",", "1.`", ",", "1.34`", ",", "1.`", ",", "1.42`",
                     ",", "0.94`", ",", "115", ",", "115", ",", "115", ",", 
                    "115", ",", "106", ",", "175", ",", "175", ",", "150"}], 
                    "}"}], ",", 
                    RowBox[{"{", 
                    RowBox[{
                    "1.`", ",", "1.`", ",", "1.34`", ",", "1.`", ",", "1.42`",
                     ",", "0.94`", ",", "115", ",", "115", ",", "115", ",", 
                    "115", ",", "106", ",", "175", ",", "175", ",", "155"}], 
                    "}"}]}], "}"}], ",", 
                   RowBox[{"{", 
                    RowBox[{
                    RowBox[{"{", 
                    RowBox[{
                    "1.`", ",", "1.`", ",", "1.34`", ",", "1.`", ",", "1.42`",
                     ",", "0.94`", ",", "115", ",", "115", ",", "115", ",", 
                    "115", ",", "106", ",", "175", ",", "180", ",", "145"}], 
                    "}"}], ",", 
                    RowBox[{"{", 
                    RowBox[{
                    "1.`", ",", "1.`", ",", "1.34`", ",", "1.`", ",", "1.42`",
                     ",", "0.94`", ",", "115", ",", "115", ",", "115", ",", 
                    "115", ",", "106", ",", "175", ",", "180", ",", "150"}], 
                    "}"}], ",", 
                    RowBox[{"{", 
                    RowBox[{
                    "1.`", ",", "1.`", ",", "1.34`", ",", "1.`", ",", "1.42`",
                     ",", "0.94`", ",", "115", ",", "115", ",", "115", ",", 
                    "115", ",", "106", ",", "175", ",", "180", ",", "155"}], 
                    "}"}]}], "}"}], ",", 
                   RowBox[{"{", 
                    RowBox[{
                    RowBox[{"{", 
                    RowBox[{
                    "1.`", ",", "1.`", ",", "1.34`", ",", "1.`", ",", "1.42`",
                     ",", "0.94`", ",", "115", ",", "115", ",", "115", ",", 
                    "115", ",", "106", ",", "175", ",", "185", ",", "145"}], 
                    "}"}], ",", 
                    RowBox[{"{", 
                    RowBox[{
                    "1.`", ",", "1.`", ",", "1.34`", ",", "1.`", ",", "1.42`",
                     ",", "0.94`", ",", "115", ",", "115", ",", "115", ",", 
                    "115", ",", "106", ",", "175", ",", "185", ",", "150"}], 
                    "}"}], ",", 
                    RowBox[{"{", 
                    RowBox[{
                    "1.`", ",", "1.`", ",", "1.34`", ",", "1.`", ",", "1.42`",
                     ",", "0.94`", ",", "115", ",", "115", ",", "115", ",", 
                    "115", ",", "106", ",", "175", ",", "185", ",", "155"}], 
                    "}"}]}], "}"}]}], "}"}], ",", 
                 RowBox[{"{", 
                  RowBox[{
                   RowBox[{"{", 
                    RowBox[{
                    RowBox[{"{", 
                    RowBox[{
                    "1.`", ",", "1.`", ",", "1.34`", ",", "1.`", ",", "1.42`",
                     ",", "0.94`", ",", "115", ",", "115", ",", "115", ",", 
                    "115", ",", "106", ",", "180", ",", "175", ",", "145"}], 
                    "}"}], ",", 
                    RowBox[{"{", 
                    RowBox[{
                    "1.`", ",", "1.`", ",", "1.34`", ",", "1.`", ",", "1.42`",
                     ",", "0.94`", ",", "115", ",", "115", ",", "115", ",", 
                    "115", ",", "106", ",", "180", ",", "175", ",", "150"}], 
                    "}"}], ",", 
                    RowBox[{"{", 
                    RowBox[{
                    "1.`", ",", "1.`", ",", "1.34`", ",", "1.`", ",", "1.42`",
                     ",", "0.94`", ",", "115", ",", "115", ",", "115", ",", 
                    "115", ",", "106", ",", "180", ",", "175", ",", "155"}], 
                    "}"}]}], "}"}], ",", 
                   RowBox[{"{", 
                    RowBox[{
                    RowBox[{"{", 
                    RowBox[{
                    "1.`", ",", "1.`", ",", "1.34`", ",", "1.`", ",", "1.42`",
                     ",", "0.94`", ",", "115", ",", "115", ",", "115", ",", 
                    "115", ",", "106", ",", "180", ",", "180", ",", "145"}], 
                    "}"}], ",", 
                    RowBox[{"{", 
                    RowBox[{
                    "1.`", ",", "1.`", ",", "1.34`", ",", "1.`", ",", "1.42`",
                     ",", "0.94`", ",", "115", ",", "115", ",", "115", ",", 
                    "115", ",", "106", ",", "180", ",", "180", ",", "150"}], 
                    "}"}], ",", 
                    RowBox[{"{", 
                    RowBox[{
                    "1.`", ",", "1.`", ",", "1.34`", ",", "1.`", ",", "1.42`",
                     ",", "0.94`", ",", "115", ",", "115", ",", "115", ",", 
                    "115", ",", "106", ",", "180", ",", "180", ",", "155"}], 
                    "}"}]}], "}"}], ",", 
                   RowBox[{"{", 
                    RowBox[{
                    RowBox[{"{", 
                    RowBox[{
                    "1.`", ",", "1.`", ",", "1.34`", ",", "1.`", ",", "1.42`",
                     ",", "0.94`", ",", "115", ",", "115", ",", "115", ",", 
                    "115", ",", "106", ",", "180", ",", "185", ",", "145"}], 
                    "}"}], ",", 
                    RowBox[{"{", 
                    RowBox[{
                    "1.`", ",", "1.`", ",", "1.34`", ",", "1.`", ",", "1.42`",
                     ",", "0.94`", ",", "115", ",", "115", ",", "115", ",", 
                    "115", ",", "106", ",", "180", ",", "185", ",", "150"}], 
                    "}"}], ",", 
                    RowBox[{"{", 
                    RowBox[{
                    "1.`", ",", "1.`", ",", "1.34`", ",", "1.`", ",", "1.42`",
                     ",", "0.94`", ",", "115", ",", "115", ",", "115", ",", 
                    "115", ",", "106", ",", "180", ",", "185", ",", "155"}], 
                    "}"}]}], "}"}]}], "}"}], ",", 
                 RowBox[{"{", 
                  RowBox[{
                   RowBox[{"{", 
                    RowBox[{
                    RowBox[{"{", 
                    RowBox[{
                    "1.`", ",", "1.`", ",", "1.34`", ",", "1.`", ",", "1.42`",
                     ",", "0.94`", ",", "115", ",", "115", ",", "115", ",", 
                    "115", ",", "106", ",", "185", ",", "175", ",", "145"}], 
                    "}"}], ",", 
                    RowBox[{"{", 
                    RowBox[{
                    "1.`", ",", "1.`", ",", "1.34`", ",", "1.`", ",", "1.42`",
                     ",", "0.94`", ",", "115", ",", "115", ",", "115", ",", 
                    "115", ",", "106", ",", "185", ",", "175", ",", "150"}], 
                    "}"}], ",", 
                    RowBox[{"{", 
                    RowBox[{
                    "1.`", ",", "1.`", ",", "1.34`", ",", "1.`", ",", "1.42`",
                     ",", "0.94`", ",", "115", ",", "115", ",", "115", ",", 
                    "115", ",", "106", ",", "185", ",", "175", ",", "155"}], 
                    "}"}]}], "}"}], ",", 
                   RowBox[{"{", 
                    RowBox[{
                    RowBox[{"{", 
                    RowBox[{
                    "1.`", ",", "1.`", ",", "1.34`", ",", "1.`", ",", "1.42`",
                     ",", "0.94`", ",", "115", ",", "115", ",", "115", ",", 
                    "115", ",", "106", ",", "185", ",", "180", ",", "145"}], 
                    "}"}], ",", 
                    RowBox[{"{", 
                    RowBox[{
                    "1.`", ",", "1.`", ",", "1.34`", ",", "1.`", ",", "1.42`",
                     ",", "0.94`", ",", "115", ",", "115", ",", "115", ",", 
                    "115", ",", "106", ",", "185", ",", "180", ",", "150"}], 
                    "}"}], ",", 
                    RowBox[{"{", 
                    RowBox[{
                    "1.`", ",", "1.`", ",", "1.34`", ",", "1.`", ",", "1.42`",
                     ",", "0.94`", ",", "115", ",", "115", ",", "115", ",", 
                    "115", ",", "106", ",", "185", ",", "180", ",", "155"}], 
                    "}"}]}], "}"}], ",", 
                   RowBox[{"{", 
                    RowBox[{
                    RowBox[{"{", 
                    RowBox[{
                    "1.`", ",", "1.`", ",", "1.34`", ",", "1.`", ",", "1.42`",
                     ",", "0.94`", ",", "115", ",", "115", ",", "115", ",", 
                    "115", ",", "106", ",", "185", ",", "185", ",", "145"}], 
                    "}"}], ",", 
                    RowBox[{"{", 
                    RowBox[{
                    "1.`", ",", "1.`", ",", "1.34`", ",", "1.`", ",", "1.42`",
                     ",", "0.94`", ",", "115", ",", "115", ",", "115", ",", 
                    "115", ",", "106", ",", "185", ",", "185", ",", "150"}], 
                    "}"}], ",", 
                    RowBox[{"{", 
                    RowBox[{
                    "1.`", ",", "1.`", ",", "1.34`", ",", "1.`", ",", "1.42`",
                     ",", "0.94`", ",", "115", ",", "115", ",", "115", ",", 
                    "115", ",", "106", ",", "185", ",", "185", ",", "155"}], 
                    "}"}]}], "}"}]}], "}"}]}], "}"}], ",", 
               RowBox[{"{", 
                RowBox[{
                 RowBox[{"{", 
                  RowBox[{
                   RowBox[{"{", 
                    RowBox[{
                    RowBox[{"{", 
                    RowBox[{
                    "1.`", ",", "1.`", ",", "1.34`", ",", "1.`", ",", "1.42`",
                     ",", "0.94`", ",", "115", ",", "115", ",", "115", ",", 
                    "115", ",", "111", ",", "175", ",", "175", ",", "145"}], 
                    "}"}], ",", 
                    RowBox[{"{", 
                    RowBox[{
                    "1.`", ",", "1.`", ",", "1.34`", ",", "1.`", ",", "1.42`",
                     ",", "0.94`", ",", "115", ",", "115", ",", "115", ",", 
                    "115", ",", "111", ",", "175", ",", "175", ",", "150"}], 
                    "}"}], ",", 
                    RowBox[{"{", 
                    RowBox[{
                    "1.`", ",", "1.`", ",", "1.34`", ",", "1.`", ",", "1.42`",
                     ",", "0.94`", ",", "115", ",", "115", ",", "115", ",", 
                    "115", ",", "111", ",", "175", ",", "175", ",", "155"}], 
                    "}"}]}], "}"}], ",", 
                   RowBox[{"{", 
                    RowBox[{
                    RowBox[{"{", 
                    RowBox[{
                    "1.`", ",", "1.`", ",", "1.34`", ",", "1.`", ",", "1.42`",
                     ",", "0.94`", ",", "115", ",", "115", ",", "115", ",", 
                    "115", ",", "111", ",", "175", ",", "180", ",", "145"}], 
                    "}"}], ",", 
                    RowBox[{"{", 
                    RowBox[{
                    "1.`", ",", "1.`", ",", "1.34`", ",", "1.`", ",", "1.42`",
                     ",", "0.94`", ",", "115", ",", "115", ",", "115", ",", 
                    "115", ",", "111", ",", "175", ",", "180", ",", "150"}], 
                    "}"}], ",", 
                    RowBox[{"{", 
                    RowBox[{
                    "1.`", ",", "1.`", ",", "1.34`", ",", "1.`", ",", "1.42`",
                     ",", "0.94`", ",", "115", ",", "115", ",", "115", ",", 
                    "115", ",", "111", ",", "175", ",", "180", ",", "155"}], 
                    "}"}]}], "}"}], ",", 
                   RowBox[{"{", 
                    RowBox[{
                    RowBox[{"{", 
                    RowBox[{
                    "1.`", ",", "1.`", ",", "1.34`", ",", "1.`", ",", "1.42`",
                     ",", "0.94`", ",", "115", ",", "115", ",", "115", ",", 
                    "115", ",", "111", ",", "175", ",", "185", ",", "145"}], 
                    "}"}], ",", 
                    RowBox[{"{", 
                    RowBox[{
                    "1.`", ",", "1.`", ",", "1.34`", ",", "1.`", ",", "1.42`",
                     ",", "0.94`", ",", "115", ",", "115", ",", "115", ",", 
                    "115", ",", "111", ",", "175", ",", "185", ",", "150"}], 
                    "}"}], ",", 
                    RowBox[{"{", 
                    RowBox[{
                    "1.`", ",", "1.`", ",", "1.34`", ",", "1.`", ",", "1.42`",
                     ",", "0.94`", ",", "115", ",", "115", ",", "115", ",", 
                    "115", ",", "111", ",", "175", ",", "185", ",", "155"}], 
                    "}"}]}], "}"}]}], "}"}], ",", 
                 RowBox[{"{", 
                  RowBox[{
                   RowBox[{"{", 
                    RowBox[{
                    RowBox[{"{", 
                    RowBox[{
                    "1.`", ",", "1.`", ",", "1.34`", ",", "1.`", ",", "1.42`",
                     ",", "0.94`", ",", "115", ",", "115", ",", "115", ",", 
                    "115", ",", "111", ",", "180", ",", "175", ",", "145"}], 
                    "}"}], ",", 
                    RowBox[{"{", 
                    RowBox[{
                    "1.`", ",", "1.`", ",", "1.34`", ",", "1.`", ",", "1.42`",
                     ",", "0.94`", ",", "115", ",", "115", ",", "115", ",", 
                    "115", ",", "111", ",", "180", ",", "175", ",", "150"}], 
                    "}"}], ",", 
                    RowBox[{"{", 
                    RowBox[{
                    "1.`", ",", "1.`", ",", "1.34`", ",", "1.`", ",", "1.42`",
                     ",", "0.94`", ",", "115", ",", "115", ",", "115", ",", 
                    "115", ",", "111", ",", "180", ",", "175", ",", "155"}], 
                    "}"}]}], "}"}], ",", 
                   RowBox[{"{", 
                    RowBox[{
                    RowBox[{"{", 
                    RowBox[{
                    "1.`", ",", "1.`", ",", "1.34`", ",", "1.`", ",", "1.42`",
                     ",", "0.94`", ",", "115", ",", "115", ",", "115", ",", 
                    "115", ",", "111", ",", "180", ",", "180", ",", "145"}], 
                    "}"}], ",", 
                    RowBox[{"{", 
                    RowBox[{
                    "1.`", ",", "1.`", ",", "1.34`", ",", "1.`", ",", "1.42`",
                     ",", "0.94`", ",", "115", ",", "115", ",", "115", ",", 
                    "115", ",", "111", ",", "180", ",", "180", ",", "150"}], 
                    "}"}], ",", 
                    RowBox[{"{", 
                    RowBox[{
                    "1.`", ",", "1.`", ",", "1.34`", ",", "1.`", ",", "1.42`",
                     ",", "0.94`", ",", "115", ",", "115", ",", "115", ",", 
                    "115", ",", "111", ",", "180", ",", "180", ",", "155"}], 
                    "}"}]}], "}"}], ",", 
                   RowBox[{"{", 
                    RowBox[{
                    RowBox[{"{", 
                    RowBox[{
                    "1.`", ",", "1.`", ",", "1.34`", ",", "1.`", ",", "1.42`",
                     ",", "0.94`", ",", "115", ",", "115", ",", "115", ",", 
                    "115", ",", "111", ",", "180", ",", "185", ",", "145"}], 
                    "}"}], ",", 
                    RowBox[{"{", 
                    RowBox[{
                    "1.`", ",", "1.`", ",", "1.34`", ",", "1.`", ",", "1.42`",
                     ",", "0.94`", ",", "115", ",", "115", ",", "115", ",", 
                    "115", ",", "111", ",", "180", ",", "185", ",", "150"}], 
                    "}"}], ",", 
                    RowBox[{"{", 
                    RowBox[{
                    "1.`", ",", "1.`", ",", "1.34`", ",", "1.`", ",", "1.42`",
                     ",", "0.94`", ",", "115", ",", "115", ",", "115", ",", 
                    "115", ",", "111", ",", "180", ",", "185", ",", "155"}], 
                    "}"}]}], "}"}]}], "}"}], ",", 
                 RowBox[{"{", 
                  RowBox[{
                   RowBox[{"{", 
                    RowBox[{
                    RowBox[{"{", 
                    RowBox[{
                    "1.`", ",", "1.`", ",", "1.34`", ",", "1.`", ",", "1.42`",
                     ",", "0.94`", ",", "115", ",", "115", ",", "115", ",", 
                    "115", ",", "111", ",", "185", ",", "175", ",", "145"}], 
                    "}"}], ",", 
                    RowBox[{"{", 
                    RowBox[{
                    "1.`", ",", "1.`", ",", "1.34`", ",", "1.`", ",", "1.42`",
                     ",", "0.94`", ",", "115", ",", "115", ",", "115", ",", 
                    "115", ",", "111", ",", "185", ",", "175", ",", "150"}], 
                    "}"}], ",", 
                    RowBox[{"{", 
                    RowBox[{
                    "1.`", ",", "1.`", ",", "1.34`", ",", "1.`", ",", "1.42`",
                     ",", "0.94`", ",", "115", ",", "115", ",", "115", ",", 
                    "115", ",", "111", ",", "185", ",", "175", ",", "155"}], 
                    "}"}]}], "}"}], ",", 
                   RowBox[{"{", 
                    RowBox[{
                    RowBox[{"{", 
                    RowBox[{
                    "1.`", ",", "1.`", ",", "1.34`", ",", "1.`", ",", "1.42`",
                     ",", "0.94`", ",", "115", ",", "115", ",", "115", ",", 
                    "115", ",", "111", ",", "185", ",", "180", ",", "145"}], 
                    "}"}], ",", 
                    RowBox[{"{", 
                    RowBox[{
                    "1.`", ",", "1.`", ",", "1.34`", ",", "1.`", ",", "1.42`",
                     ",", "0.94`", ",", "115", ",", "115", ",", "115", ",", 
                    "115", ",", "111", ",", "185", ",", "180", ",", "150"}], 
                    "}"}], ",", 
                    RowBox[{"{", 
                    RowBox[{
                    "1.`", ",", "1.`", ",", "1.34`", ",", "1.`", ",", "1.42`",
                     ",", "0.94`", ",", "115", ",", "115", ",", "115", ",", 
                    "115", ",", "111", ",", "185", ",", "180", ",", "155"}], 
                    "}"}]}], "}"}], ",", 
                   RowBox[{"{", 
                    RowBox[{
                    RowBox[{"{", 
                    RowBox[{
                    "1.`", ",", "1.`", ",", "1.34`", ",", "1.`", ",", "1.42`",
                     ",", "0.94`", ",", "115", ",", "115", ",", "115", ",", 
                    "115", ",", "111", ",", "185", ",", "185", ",", "145"}], 
                    "}"}], ",", 
                    RowBox[{"{", 
                    RowBox[{
                    "1.`", ",", "1.`", ",", "1.34`", ",", "1.`", ",", "1.42`",
                     ",", "0.94`", ",", "115", ",", "115", ",", "115", ",", 
                    "115", ",", "111", ",", "185", ",", "185", ",", "150"}], 
                    "}"}], ",", 
                    RowBox[{"{", 
                    RowBox[{
                    "1.`", ",", "1.`", ",", "1.34`", ",", "1.`", ",", "1.42`",
                     ",", "0.94`", ",", "115", ",", "115", ",", "115", ",", 
                    "115", ",", "111", ",", "185", ",", "185", ",", "155"}], 
                    "}"}]}], "}"}]}], "}"}]}], "}"}]}], "}"}], ",", 
             RowBox[{"{", 
              RowBox[{
               RowBox[{"{", 
                RowBox[{
                 RowBox[{"{", 
                  RowBox[{
                   RowBox[{"{", 
                    RowBox[{
                    RowBox[{"{", 
                    RowBox[{
                    "1.`", ",", "1.`", ",", "1.34`", ",", "1.`", ",", "1.42`",
                     ",", "0.94`", ",", "115", ",", "115", ",", "115", ",", 
                    "120", ",", "106", ",", "175", ",", "175", ",", "145"}], 
                    "}"}], ",", 
                    RowBox[{"{", 
                    RowBox[{
                    "1.`", ",", "1.`", ",", "1.34`", ",", "1.`", ",", "1.42`",
                     ",", "0.94`", ",", "115", ",", "115", ",", "115", ",", 
                    "120", ",", "106", ",", "175", ",", "175", ",", "150"}], 
                    "}"}], ",", 
                    RowBox[{"{", 
                    RowBox[{
                    "1.`", ",", "1.`", ",", "1.34`", ",", "1.`", ",", "1.42`",
                     ",", "0.94`", ",", "115", ",", "115", ",", "115", ",", 
                    "120", ",", "106", ",", "175", ",", "175", ",", "155"}], 
                    "}"}]}], "}"}], ",", 
                   RowBox[{"{", 
                    RowBox[{
                    RowBox[{"{", 
                    RowBox[{
                    "1.`", ",", "1.`", ",", "1.34`", ",", "1.`", ",", "1.42`",
                     ",", "0.94`", ",", "115", ",", "115", ",", "115", ",", 
                    "120", ",", "106", ",", "175", ",", "180", ",", "145"}], 
                    "}"}], ",", 
                    RowBox[{"{", 
                    RowBox[{
                    "1.`", ",", "1.`", ",", "1.34`", ",", "1.`", ",", "1.42`",
                     ",", "0.94`", ",", "115", ",", "115", ",", "115", ",", 
                    "120", ",", "106", ",", "175", ",", "180", ",", "150"}], 
                    "}"}], ",", 
                    RowBox[{"{", 
                    RowBox[{
                    "1.`", ",", "1.`", ",", "1.34`", ",", "1.`", ",", "1.42`",
                     ",", "0.94`", ",", "115", ",", "115", ",", "115", ",", 
                    "120", ",", "106", ",", "175", ",", "180", ",", "155"}], 
                    "}"}]}], "}"}], ",", 
                   RowBox[{"{", 
                    RowBox[{
                    RowBox[{"{", 
                    RowBox[{
                    "1.`", ",", "1.`", ",", "1.34`", ",", "1.`", ",", "1.42`",
                     ",", "0.94`", ",", "115", ",", "115", ",", "115", ",", 
                    "120", ",", "106", ",", "175", ",", "185", ",", "145"}], 
                    "}"}], ",", 
                    RowBox[{"{", 
                    RowBox[{
                    "1.`", ",", "1.`", ",", "1.34`", ",", "1.`", ",", "1.42`",
                     ",", "0.94`", ",", "115", ",", "115", ",", "115", ",", 
                    "120", ",", "106", ",", "175", ",", "185", ",", "150"}], 
                    "}"}], ",", 
                    RowBox[{"{", 
                    RowBox[{
                    "1.`", ",", "1.`", ",", "1.34`", ",", "1.`", ",", "1.42`",
                     ",", "0.94`", ",", "115", ",", "115", ",", "115", ",", 
                    "120", ",", "106", ",", "175", ",", "185", ",", "155"}], 
                    "}"}]}], "}"}]}], "}"}], ",", 
                 RowBox[{"{", 
                  RowBox[{
                   RowBox[{"{", 
                    RowBox[{
                    RowBox[{"{", 
                    RowBox[{
                    "1.`", ",", "1.`", ",", "1.34`", ",", "1.`", ",", "1.42`",
                     ",", "0.94`", ",", "115", ",", "115", ",", "115", ",", 
                    "120", ",", "106", ",", "180", ",", "175", ",", "145"}], 
                    "}"}], ",", 
                    RowBox[{"{", 
                    RowBox[{
                    "1.`", ",", "1.`", ",", "1.34`", ",", "1.`", ",", "1.42`",
                     ",", "0.94`", ",", "115", ",", "115", ",", "115", ",", 
                    "120", ",", "106", ",", "180", ",", "175", ",", "150"}], 
                    "}"}], ",", 
                    RowBox[{"{", 
                    RowBox[{
                    "1.`", ",", "1.`", ",", "1.34`", ",", "1.`", ",", "1.42`",
                     ",", "0.94`", ",", "115", ",", "115", ",", "115", ",", 
                    "120", ",", "106", ",", "180", ",", "175", ",", "155"}], 
                    "}"}]}], "}"}], ",", 
                   RowBox[{"{", 
                    RowBox[{
                    RowBox[{"{", 
                    RowBox[{
                    "1.`", ",", "1.`", ",", "1.34`", ",", "1.`", ",", "1.42`",
                     ",", "0.94`", ",", "115", ",", "115", ",", "115", ",", 
                    "120", ",", "106", ",", "180", ",", "180", ",", "145"}], 
                    "}"}], ",", 
                    RowBox[{"{", 
                    RowBox[{
                    "1.`", ",", "1.`", ",", "1.34`", ",", "1.`", ",", "1.42`",
                     ",", "0.94`", ",", "115", ",", "115", ",", "115", ",", 
                    "120", ",", "106", ",", "180", ",", "180", ",", "150"}], 
                    "}"}], ",", 
                    RowBox[{"{", 
                    RowBox[{
                    "1.`", ",", "1.`", ",", "1.34`", ",", "1.`", ",", "1.42`",
                     ",", "0.94`", ",", "115", ",", "115", ",", "115", ",", 
                    "120", ",", "106", ",", "180", ",", "180", ",", "155"}], 
                    "}"}]}], "}"}], ",", 
                   RowBox[{"{", 
                    RowBox[{
                    RowBox[{"{", 
                    RowBox[{
                    "1.`", ",", "1.`", ",", "1.34`", ",", "1.`", ",", "1.42`",
                     ",", "0.94`", ",", "115", ",", "115", ",", "115", ",", 
                    "120", ",", "106", ",", "180", ",", "185", ",", "145"}], 
                    "}"}], ",", 
                    RowBox[{"{", 
                    RowBox[{
                    "1.`", ",", "1.`", ",", "1.34`", ",", "1.`", ",", "1.42`",
                     ",", "0.94`", ",", "115", ",", "115", ",", "115", ",", 
                    "120", ",", "106", ",", "180", ",", "185", ",", "150"}], 
                    "}"}], ",", 
                    RowBox[{"{", 
                    RowBox[{
                    "1.`", ",", "1.`", ",", "1.34`", ",", "1.`", ",", "1.42`",
                     ",", "0.94`", ",", "115", ",", "115", ",", "115", ",", 
                    "120", ",", "106", ",", "180", ",", "185", ",", "155"}], 
                    "}"}]}], "}"}]}], "}"}], ",", 
                 RowBox[{"{", 
                  RowBox[{
                   RowBox[{"{", 
                    RowBox[{
                    RowBox[{"{", 
                    RowBox[{
                    "1.`", ",", "1.`", ",", "1.34`", ",", "1.`", ",", "1.42`",
                     ",", "0.94`", ",", "115", ",", "115", ",", "115", ",", 
                    "120", ",", "106", ",", "185", ",", "175", ",", "145"}], 
                    "}"}], ",", 
                    RowBox[{"{", 
                    RowBox[{
                    "1.`", ",", "1.`", ",", "1.34`", ",", "1.`", ",", "1.42`",
                     ",", "0.94`", ",", "115", ",", "115", ",", "115", ",", 
                    "120", ",", "106", ",", "185", ",", "175", ",", "150"}], 
                    "}"}], ",", 
                    RowBox[{"{", 
                    RowBox[{
                    "1.`", ",", "1.`", ",", "1.34`", ",", "1.`", ",", "1.42`",
                     ",", "0.94`", ",", "115", ",", "115", ",", "115", ",", 
                    "120", ",", "106", ",", "185", ",", "175", ",", "155"}], 
                    "}"}]}], "}"}], ",", 
                   RowBox[{"{", 
                    RowBox[{
                    RowBox[{"{", 
                    RowBox[{
                    "1.`", ",", "1.`", ",", "1.34`", ",", "1.`", ",", "1.42`",
                     ",", "0.94`", ",", "115", ",", "115", ",", "115", ",", 
                    "120", ",", "106", ",", "185", ",", "180", ",", "145"}], 
                    "}"}], ",", 
                    RowBox[{"{", 
                    RowBox[{
                    "1.`", ",", "1.`", ",", "1.34`", ",", "1.`", ",", "1.42`",
                     ",", "0.94`", ",", "115", ",", "115", ",", "115", ",", 
                    "120", ",", "106", ",", "185", ",", "180", ",", "150"}], 
                    "}"}], ",", 
                    RowBox[{"{", 
                    RowBox[{
                    "1.`", ",", "1.`", ",", "1.34`", ",", "1.`", ",", "1.42`",
                     ",", "0.94`", ",", "115", ",", "115", ",", "115", ",", 
                    "120", ",", "106", ",", "185", ",", "180", ",", "155"}], 
                    "}"}]}], "}"}], ",", 
                   RowBox[{"{", 
                    RowBox[{
                    RowBox[{"{", 
                    RowBox[{
                    "1.`", ",", "1.`", ",", "1.34`", ",", "1.`", ",", "1.42`",
                     ",", "0.94`", ",", "115", ",", "115", ",", "115", ",", 
                    "120", ",", "106", ",", "185", ",", "185", ",", "145"}], 
                    "}"}], ",", 
                    RowBox[{"{", 
                    RowBox[{
                    "1.`", ",", "1.`", ",", "1.34`", ",", "1.`", ",", "1.42`",
                     ",", "0.94`", ",", "115", ",", "115", ",", "115", ",", 
                    "120", ",", "106", ",", "185", ",", "185", ",", "150"}], 
                    "}"}], ",", 
                    RowBox[{"{", 
                    RowBox[{
                    "1.`", ",", "1.`", ",", "1.34`", ",", "1.`", ",", "1.42`",
                     ",", "0.94`", ",", "115", ",", "115", ",", "115", ",", 
                    "120", ",", "106", ",", "185", ",", "185", ",", "155"}], 
                    "}"}]}], "}"}]}], "}"}]}], "}"}], ",", 
               RowBox[{"{", 
                RowBox[{
                 RowBox[{"{", 
                  RowBox[{
                   RowBox[{"{", 
                    RowBox[{
                    RowBox[{"{", 
                    RowBox[{
                    "1.`", ",", "1.`", ",", "1.34`", ",", "1.`", ",", "1.42`",
                     ",", "0.94`", ",", "115", ",", "115", ",", "115", ",", 
                    "120", ",", "111", ",", "175", ",", "175", ",", "145"}], 
                    "}"}], ",", 
                    RowBox[{"{", 
                    RowBox[{
                    "1.`", ",", "1.`", ",", "1.34`", ",", "1.`", ",", "1.42`",
                     ",", "0.94`", ",", "115", ",", "115", ",", "115", ",", 
                    "120", ",", "111", ",", "175", ",", "175", ",", "150"}], 
                    "}"}], ",", 
                    RowBox[{"{", 
                    RowBox[{
                    "1.`", ",", "1.`", ",", "1.34`", ",", "1.`", ",", "1.42`",
                     ",", "0.94`", ",", "115", ",", "115", ",", "115", ",", 
                    "120", ",", "111", ",", "175", ",", "175", ",", "155"}], 
                    "}"}]}], "}"}], ",", 
                   RowBox[{"{", 
                    RowBox[{
                    RowBox[{"{", 
                    RowBox[{
                    "1.`", ",", "1.`", ",", "1.34`", ",", "1.`", ",", "1.42`",
                     ",", "0.94`", ",", "115", ",", "115", ",", "115", ",", 
                    "120", ",", "111", ",", "175", ",", "180", ",", "145"}], 
                    "}"}], ",", 
                    RowBox[{"{", 
                    RowBox[{
                    "1.`", ",", "1.`", ",", "1.34`", ",", "1.`", ",", "1.42`",
                     ",", "0.94`", ",", "115", ",", "115", ",", "115", ",", 
                    "120", ",", "111", ",", "175", ",", "180", ",", "150"}], 
                    "}"}], ",", 
                    RowBox[{"{", 
                    RowBox[{
                    "1.`", ",", "1.`", ",", "1.34`", ",", "1.`", ",", "1.42`",
                     ",", "0.94`", ",", "115", ",", "115", ",", "115", ",", 
                    "120", ",", "111", ",", "175", ",", "180", ",", "155"}], 
                    "}"}]}], "}"}], ",", 
                   RowBox[{"{", 
                    RowBox[{
                    RowBox[{"{", 
                    RowBox[{
                    "1.`", ",", "1.`", ",", "1.34`", ",", "1.`", ",", "1.42`",
                     ",", "0.94`", ",", "115", ",", "115", ",", "115", ",", 
                    "120", ",", "111", ",", "175", ",", "185", ",", "145"}], 
                    "}"}], ",", 
                    RowBox[{"{", 
                    RowBox[{
                    "1.`", ",", "1.`", ",", "1.34`", ",", "1.`", ",", "1.42`",
                     ",", "0.94`", ",", "115", ",", "115", ",", "115", ",", 
                    "120", ",", "111", ",", "175", ",", "185", ",", "150"}], 
                    "}"}], ",", 
                    RowBox[{"{", 
                    RowBox[{
                    "1.`", ",", "1.`", ",", "1.34`", ",", "1.`", ",", "1.42`",
                     ",", "0.94`", ",", "115", ",", "115", ",", "115", ",", 
                    "120", ",", "111", ",", "175", ",", "185", ",", "155"}], 
                    "}"}]}], "}"}]}], "}"}], ",", 
                 RowBox[{"{", 
                  RowBox[{
                   RowBox[{"{", 
                    RowBox[{
                    RowBox[{"{", 
                    RowBox[{
                    "1.`", ",", "1.`", ",", "1.34`", ",", "1.`", ",", "1.42`",
                     ",", "0.94`", ",", "115", ",", "115", ",", "115", ",", 
                    "120", ",", "111", ",", "180", ",", "175", ",", "145"}], 
                    "}"}], ",", 
                    RowBox[{"{", 
                    RowBox[{
                    "1.`", ",", "1.`", ",", "1.34`", ",", "1.`", ",", "1.42`",
                     ",", "0.94`", ",", "115", ",", "115", ",", "115", ",", 
                    "120", ",", "111", ",", "180", ",", "175", ",", "150"}], 
                    "}"}], ",", 
                    RowBox[{"{", 
                    RowBox[{
                    "1.`", ",", "1.`", ",", "1.34`", ",", "1.`", ",", "1.42`",
                     ",", "0.94`", ",", "115", ",", "115", ",", "115", ",", 
                    "120", ",", "111", ",", "180", ",", "175", ",", "155"}], 
                    "}"}]}], "}"}], ",", 
                   RowBox[{"{", 
                    RowBox[{
                    RowBox[{"{", 
                    RowBox[{
                    "1.`", ",", "1.`", ",", "1.34`", ",", "1.`", ",", "1.42`",
                     ",", "0.94`", ",", "115", ",", "115", ",", "115", ",", 
                    "120", ",", "111", ",", "180", ",", "180", ",", "145"}], 
                    "}"}], ",", 
                    RowBox[{"{", 
                    RowBox[{
                    "1.`", ",", "1.`", ",", "1.34`", ",", "1.`", ",", "1.42`",
                     ",", "0.94`", ",", "115", ",", "115", ",", "115", ",", 
                    "120", ",", "111", ",", "180", ",", "180", ",", "150"}], 
                    "}"}], ",", 
                    RowBox[{"{", 
                    RowBox[{
                    "1.`", ",", "1.`", ",", "1.34`", ",", "1.`", ",", "1.42`",
                     ",", "0.94`", ",", "115", ",", "115", ",", "115", ",", 
                    "120", ",", "111", ",", "180", ",", "180", ",", "155"}], 
                    "}"}]}], "}"}], ",", 
                   RowBox[{"{", 
                    RowBox[{
                    RowBox[{"{", 
                    RowBox[{
                    "1.`", ",", "1.`", ",", "1.34`", ",", "1.`", ",", "1.42`",
                     ",", "0.94`", ",", "115", ",", "115", ",", "115", ",", 
                    "120", ",", "111", ",", "180", ",", "185", ",", "145"}], 
                    "}"}], ",", 
                    RowBox[{"{", 
                    RowBox[{
                    "1.`", ",", "1.`", ",", "1.34`", ",", "1.`", ",", "1.42`",
                     ",", "0.94`", ",", "115", ",", "115", ",", "115", ",", 
                    "120", ",", "111", ",", "180", ",", "185", ",", "150"}], 
                    "}"}], ",", 
                    RowBox[{"{", 
                    RowBox[{
                    "1.`", ",", "1.`", ",", "1.34`", ",", "1.`", ",", "1.42`",
                     ",", "0.94`", ",", "115", ",", "115", ",", "115", ",", 
                    "120", ",", "111", ",", "180", ",", "185", ",", "155"}], 
                    "}"}]}], "}"}]}], "}"}], ",", 
                 RowBox[{"{", 
                  RowBox[{
                   RowBox[{"{", 
                    RowBox[{
                    RowBox[{"{", 
                    RowBox[{
                    "1.`", ",", "1.`", ",", "1.34`", ",", "1.`", ",", "1.42`",
                     ",", "0.94`", ",", "115", ",", "115", ",", "115", ",", 
                    "120", ",", "111", ",", "185", ",", "175", ",", "145"}], 
                    "}"}], ",", 
                    RowBox[{"{", 
                    RowBox[{
                    "1.`", ",", "1.`", ",", "1.34`", ",", "1.`", ",", "1.42`",
                     ",", "0.94`", ",", "115", ",", "115", ",", "115", ",", 
                    "120", ",", "111", ",", "185", ",", "175", ",", "150"}], 
                    "}"}], ",", 
                    RowBox[{"{", 
                    RowBox[{
                    "1.`", ",", "1.`", ",", "1.34`", ",", "1.`", ",", "1.42`",
                     ",", "0.94`", ",", "115", ",", "115", ",", "115", ",", 
                    "120", ",", "111", ",", "185", ",", "175", ",", "155"}], 
                    "}"}]}], "}"}], ",", 
                   RowBox[{"{", 
                    RowBox[{
                    RowBox[{"{", 
                    RowBox[{
                    "1.`", ",", "1.`", ",", "1.34`", ",", "1.`", ",", "1.42`",
                     ",", "0.94`", ",", "115", ",", "115", ",", "115", ",", 
                    "120", ",", "111", ",", "185", ",", "180", ",", "145"}], 
                    "}"}], ",", 
                    RowBox[{"{", 
                    RowBox[{
                    "1.`", ",", "1.`", ",", "1.34`", ",", "1.`", ",", "1.42`",
                     ",", "0.94`", ",", "115", ",", "115", ",", "115", ",", 
                    "120", ",", "111", ",", "185", ",", "180", ",", "150"}], 
                    "}"}], ",", 
                    RowBox[{"{", 
                    RowBox[{
                    "1.`", ",", "1.`", ",", "1.34`", ",", "1.`", ",", "1.42`",
                     ",", "0.94`", ",", "115", ",", "115", ",", "115", ",", 
                    "120", ",", "111", ",", "185", ",", "180", ",", "155"}], 
                    "}"}]}], "}"}], ",", 
                   RowBox[{"{", 
                    RowBox[{
                    RowBox[{"{", 
                    RowBox[{
                    "1.`", ",", "1.`", ",", "1.34`", ",", "1.`", ",", "1.42`",
                     ",", "0.94`", ",", "115", ",", "115", ",", "115", ",", 
                    "120", ",", "111", ",", "185", ",", "185", ",", "145"}], 
                    "}"}], ",", 
                    RowBox[{"{", 
                    RowBox[{
                    "1.`", ",", "1.`", ",", "1.34`", ",", "1.`", ",", "1.42`",
                     ",", "0.94`", ",", "115", ",", "115", ",", "115", ",", 
                    "120", ",", "111", ",", "185", ",", "185", ",", "150"}], 
                    "}"}], ",", 
                    RowBox[{"{", 
                    RowBox[{
                    "1.`", ",", "1.`", ",", "1.34`", ",", "1.`", ",", "1.42`",
                     ",", "0.94`", ",", "115", ",", "115", ",", "115", ",", 
                    "120", ",", "111", ",", "185", ",", "185", ",", "155"}], 
                    "}"}]}], "}"}]}], "}"}]}], "}"}]}], "}"}], ",", 
             RowBox[{"{", 
              RowBox[{
               RowBox[{"{", 
                RowBox[{
                 RowBox[{"{", 
                  RowBox[{
                   RowBox[{"{", 
                    RowBox[{
                    RowBox[{"{", 
                    RowBox[{
                    "1.`", ",", "1.`", ",", "1.34`", ",", "1.`", ",", "1.42`",
                     ",", "0.94`", ",", "115", ",", "115", ",", "115", ",", 
                    "125", ",", "106", ",", "175", ",", "175", ",", "145"}], 
                    "}"}], ",", 
                    RowBox[{"{", 
                    RowBox[{
                    "1.`", ",", "1.`", ",", "1.34`", ",", "1.`", ",", "1.42`",
                     ",", "0.94`", ",", "115", ",", "115", ",", "115", ",", 
                    "125", ",", "106", ",", "175", ",", "175", ",", "150"}], 
                    "}"}], ",", 
                    RowBox[{"{", 
                    RowBox[{
                    "1.`", ",", "1.`", ",", "1.34`", ",", "1.`", ",", "1.42`",
                     ",", "0.94`", ",", "115", ",", "115", ",", "115", ",", 
                    "125", ",", "106", ",", "175", ",", "175", ",", "155"}], 
                    "}"}]}], "}"}], ",", 
                   RowBox[{"{", 
                    RowBox[{
                    RowBox[{"{", 
                    RowBox[{
                    "1.`", ",", "1.`", ",", "1.34`", ",", "1.`", ",", "1.42`",
                     ",", "0.94`", ",", "115", ",", "115", ",", "115", ",", 
                    "125", ",", "106", ",", "175", ",", "180", ",", "145"}], 
                    "}"}], ",", 
                    RowBox[{"{", 
                    RowBox[{
                    "1.`", ",", "1.`", ",", "1.34`", ",", "1.`", ",", "1.42`",
                     ",", "0.94`", ",", "115", ",", "115", ",", "115", ",", 
                    "125", ",", "106", ",", "175", ",", "180", ",", "150"}], 
                    "}"}], ",", 
                    RowBox[{"{", 
                    RowBox[{
                    "1.`", ",", "1.`", ",", "1.34`", ",", "1.`", ",", "1.42`",
                     ",", "0.94`", ",", "115", ",", "115", ",", "115", ",", 
                    "125", ",", "106", ",", "175", ",", "180", ",", "155"}], 
                    "}"}]}], "}"}], ",", 
                   RowBox[{"{", 
                    RowBox[{
                    RowBox[{"{", 
                    RowBox[{
                    "1.`", ",", "1.`", ",", "1.34`", ",", "1.`", ",", "1.42`",
                     ",", "0.94`", ",", "115", ",", "115", ",", "115", ",", 
                    "125", ",", "106", ",", "175", ",", "185", ",", "145"}], 
                    "}"}], ",", 
                    RowBox[{"{", 
                    RowBox[{
                    "1.`", ",", "1.`", ",", "1.34`", ",", "1.`", ",", "1.42`",
                     ",", "0.94`", ",", "115", ",", "115", ",", "115", ",", 
                    "125", ",", "106", ",", "175", ",", "185", ",", "150"}], 
                    "}"}], ",", 
                    RowBox[{"{", 
                    RowBox[{
                    "1.`", ",", "1.`", ",", "1.34`", ",", "1.`", ",", "1.42`",
                     ",", "0.94`", ",", "115", ",", "115", ",", "115", ",", 
                    "125", ",", "106", ",", "175", ",", "185", ",", "155"}], 
                    "}"}]}], "}"}]}], "}"}], ",", 
                 RowBox[{"{", 
                  RowBox[{
                   RowBox[{"{", 
                    RowBox[{
                    RowBox[{"{", 
                    RowBox[{
                    "1.`", ",", "1.`", ",", "1.34`", ",", "1.`", ",", "1.42`",
                     ",", "0.94`", ",", "115", ",", "115", ",", "115", ",", 
                    "125", ",", "106", ",", "180", ",", "175", ",", "145"}], 
                    "}"}], ",", 
                    RowBox[{"{", 
                    RowBox[{
                    "1.`", ",", "1.`", ",", "1.34`", ",", "1.`", ",", "1.42`",
                     ",", "0.94`", ",", "115", ",", "115", ",", "115", ",", 
                    "125", ",", "106", ",", "180", ",", "175", ",", "150"}], 
                    "}"}], ",", 
                    RowBox[{"{", 
                    RowBox[{
                    "1.`", ",", "1.`", ",", "1.34`", ",", "1.`", ",", "1.42`",
                     ",", "0.94`", ",", "115", ",", "115", ",", "115", ",", 
                    "125", ",", "106", ",", "180", ",", "175", ",", "155"}], 
                    "}"}]}], "}"}], ",", 
                   RowBox[{"{", 
                    RowBox[{
                    RowBox[{"{", 
                    RowBox[{
                    "1.`", ",", "1.`", ",", "1.34`", ",", "1.`", ",", "1.42`",
                     ",", "0.94`", ",", "115", ",", "115", ",", "115", ",", 
                    "125", ",", "106", ",", "180", ",", "180", ",", "145"}], 
                    "}"}], ",", 
                    RowBox[{"{", 
                    RowBox[{
                    "1.`", ",", "1.`", ",", "1.34`", ",", "1.`", ",", "1.42`",
                     ",", "0.94`", ",", "115", ",", "115", ",", "115", ",", 
                    "125", ",", "106", ",", "180", ",", "180", ",", "150"}], 
                    "}"}], ",", 
                    RowBox[{"{", 
                    RowBox[{
                    "1.`", ",", "1.`", ",", "1.34`", ",", "1.`", ",", "1.42`",
                     ",", "0.94`", ",", "115", ",", "115", ",", "115", ",", 
                    "125", ",", "106", ",", "180", ",", "180", ",", "155"}], 
                    "}"}]}], "}"}], ",", 
                   RowBox[{"{", 
                    RowBox[{
                    RowBox[{"{", 
                    RowBox[{
                    "1.`", ",", "1.`", ",", "1.34`", ",", "1.`", ",", "1.42`",
                     ",", "0.94`", ",", "115", ",", "115", ",", "115", ",", 
                    "125", ",", "106", ",", "180", ",", "185", ",", "145"}], 
                    "}"}], ",", 
                    RowBox[{"{", 
                    RowBox[{
                    "1.`", ",", "1.`", ",", "1.34`", ",", "1.`", ",", "1.42`",
                     ",", "0.94`", ",", "115", ",", "115", ",", "115", ",", 
                    "125", ",", "106", ",", "180", ",", "185", ",", "150"}], 
                    "}"}], ",", 
                    RowBox[{"{", 
                    RowBox[{
                    "1.`", ",", "1.`", ",", "1.34`", ",", "1.`", ",", "1.42`",
                     ",", "0.94`", ",", "115", ",", "115", ",", "115", ",", 
                    "125", ",", "106", ",", "180", ",", "185", ",", "155"}], 
                    "}"}]}], "}"}]}], "}"}], ",", 
                 RowBox[{"{", 
                  RowBox[{
                   RowBox[{"{", 
                    RowBox[{
                    RowBox[{"{", 
                    RowBox[{
                    "1.`", ",", "1.`", ",", "1.34`", ",", "1.`", ",", "1.42`",
                     ",", "0.94`", ",", "115", ",", "115", ",", "115", ",", 
                    "125", ",", "106", ",", "185", ",", "175", ",", "145"}], 
                    "}"}], ",", 
                    RowBox[{"{", 
                    RowBox[{
                    "1.`", ",", "1.`", ",", "1.34`", ",", "1.`", ",", "1.42`",
                     ",", "0.94`", ",", "115", ",", "115", ",", "115", ",", 
                    "125", ",", "106", ",", "185", ",", "175", ",", "150"}], 
                    "}"}], ",", 
                    RowBox[{"{", 
                    RowBox[{
                    "1.`", ",", "1.`", ",", "1.34`", ",", "1.`", ",", "1.42`",
                     ",", "0.94`", ",", "115", ",", "115", ",", "115", ",", 
                    "125", ",", "106", ",", "185", ",", "175", ",", "155"}], 
                    "}"}]}], "}"}], ",", 
                   RowBox[{"{", 
                    RowBox[{
                    RowBox[{"{", 
                    RowBox[{
                    "1.`", ",", "1.`", ",", "1.34`", ",", "1.`", ",", "1.42`",
                     ",", "0.94`", ",", "115", ",", "115", ",", "115", ",", 
                    "125", ",", "106", ",", "185", ",", "180", ",", "145"}], 
                    "}"}], ",", 
                    RowBox[{"{", 
                    RowBox[{
                    "1.`", ",", "1.`", ",", "1.34`", ",", "1.`", ",", "1.42`",
                     ",", "0.94`", ",", "115", ",", "115", ",", "115", ",", 
                    "125", ",", "106", ",", "185", ",", "180", ",", "150"}], 
                    "}"}], ",", 
                    RowBox[{"{", 
                    RowBox[{
                    "1.`", ",", "1.`", ",", "1.34`", ",", "1.`", ",", "1.42`",
                     ",", "0.94`", ",", "115", ",", "115", ",", "115", ",", 
                    "125", ",", "106", ",", "185", ",", "180", ",", "155"}], 
                    "}"}]}], "}"}], ",", 
                   RowBox[{"{", 
                    RowBox[{
                    RowBox[{"{", 
                    RowBox[{
                    "1.`", ",", "1.`", ",", "1.34`", ",", "1.`", ",", "1.42`",
                     ",", "0.94`", ",", "115", ",", "115", ",", "115", ",", 
                    "125", ",", "106", ",", "185", ",", "185", ",", "145"}], 
                    "}"}], ",", 
                    RowBox[{"{", 
                    RowBox[{
                    "1.`", ",", "1.`", ",", "1.34`", ",", "1.`", ",", "1.42`",
                     ",", "0.94`", ",", "115", ",", "115", ",", "115", ",", 
                    "125", ",", "106", ",", "185", ",", "185", ",", "150"}], 
                    "}"}], ",", 
                    RowBox[{"{", 
                    RowBox[{
                    "1.`", ",", "1.`", ",", "1.34`", ",", "1.`", ",", "1.42`",
                     ",", "0.94`", ",", "115", ",", "115", ",", "115", ",", 
                    "125", ",", "106", ",", "185", ",", "185", ",", "155"}], 
                    "}"}]}], "}"}]}], "}"}]}], "}"}], ",", 
               RowBox[{"{", 
                RowBox[{
                 RowBox[{"{", 
                  RowBox[{
                   RowBox[{"{", 
                    RowBox[{
                    RowBox[{"{", 
                    RowBox[{
                    "1.`", ",", "1.`", ",", "1.34`", ",", "1.`", ",", "1.42`",
                     ",", "0.94`", ",", "115", ",", "115", ",", "115", ",", 
                    "125", ",", "111", ",", "175", ",", "175", ",", "145"}], 
                    "}"}], ",", 
                    RowBox[{"{", 
                    RowBox[{
                    "1.`", ",", "1.`", ",", "1.34`", ",", "1.`", ",", "1.42`",
                     ",", "0.94`", ",", "115", ",", "115", ",", "115", ",", 
                    "125", ",", "111", ",", "175", ",", "175", ",", "150"}], 
                    "}"}], ",", 
                    RowBox[{"{", 
                    RowBox[{
                    "1.`", ",", "1.`", ",", "1.34`", ",", "1.`", ",", "1.42`",
                     ",", "0.94`", ",", "115", ",", "115", ",", "115", ",", 
                    "125", ",", "111", ",", "175", ",", "175", ",", "155"}], 
                    "}"}]}], "}"}], ",", 
                   RowBox[{"{", 
                    RowBox[{
                    RowBox[{"{", 
                    RowBox[{
                    "1.`", ",", "1.`", ",", "1.34`", ",", "1.`", ",", "1.42`",
                     ",", "0.94`", ",", "115", ",", "115", ",", "115", ",", 
                    "125", ",", "111", ",", "175", ",", "180", ",", "145"}], 
                    "}"}], ",", 
                    RowBox[{"{", 
                    RowBox[{
                    "1.`", ",", "1.`", ",", "1.34`", ",", "1.`", ",", "1.42`",
                     ",", "0.94`", ",", "115", ",", "115", ",", "115", ",", 
                    "125", ",", "111", ",", "175", ",", "180", ",", "150"}], 
                    "}"}], ",", 
                    RowBox[{"{", 
                    RowBox[{
                    "1.`", ",", "1.`", ",", "1.34`", ",", "1.`", ",", "1.42`",
                     ",", "0.94`", ",", "115", ",", "115", ",", "115", ",", 
                    "125", ",", "111", ",", "175", ",", "180", ",", "155"}], 
                    "}"}]}], "}"}], ",", 
                   RowBox[{"{", 
                    RowBox[{
                    RowBox[{"{", 
                    RowBox[{
                    "1.`", ",", "1.`", ",", "1.34`", ",", "1.`", ",", "1.42`",
                     ",", "0.94`", ",", "115", ",", "115", ",", "115", ",", 
                    "125", ",", "111", ",", "175", ",", "185", ",", "145"}], 
                    "}"}], ",", 
                    RowBox[{"{", 
                    RowBox[{
                    "1.`", ",", "1.`", ",", "1.34`", ",", "1.`", ",", "1.42`",
                     ",", "0.94`", ",", "115", ",", "115", ",", "115", ",", 
                    "125", ",", "111", ",", "175", ",", "185", ",", "150"}], 
                    "}"}], ",", 
                    RowBox[{"{", 
                    RowBox[{
                    "1.`", ",", "1.`", ",", "1.34`", ",", "1.`", ",", "1.42`",
                     ",", "0.94`", ",", "115", ",", "115", ",", "115", ",", 
                    "125", ",", "111", ",", "175", ",", "185", ",", "155"}], 
                    "}"}]}], "}"}]}], "}"}], ",", 
                 RowBox[{"{", 
                  RowBox[{
                   RowBox[{"{", 
                    RowBox[{
                    RowBox[{"{", 
                    RowBox[{
                    "1.`", ",", "1.`", ",", "1.34`", ",", "1.`", ",", "1.42`",
                     ",", "0.94`", ",", "115", ",", "115", ",", "115", ",", 
                    "125", ",", "111", ",", "180", ",", "175", ",", "145"}], 
                    "}"}], ",", 
                    RowBox[{"{", 
                    RowBox[{
                    "1.`", ",", "1.`", ",", "1.34`", ",", "1.`", ",", "1.42`",
                     ",", "0.94`", ",", "115", ",", "115", ",", "115", ",", 
                    "125", ",", "111", ",", "180", ",", "175", ",", "150"}], 
                    "}"}], ",", 
                    RowBox[{"{", 
                    RowBox[{
                    "1.`", ",", "1.`", ",", "1.34`", ",", "1.`", ",", "1.42`",
                     ",", "0.94`", ",", "115", ",", "115", ",", "115", ",", 
                    "125", ",", "111", ",", "180", ",", "175", ",", "155"}], 
                    "}"}]}], "}"}], ",", 
                   RowBox[{"{", 
                    RowBox[{
                    RowBox[{"{", 
                    RowBox[{
                    "1.`", ",", "1.`", ",", "1.34`", ",", "1.`", ",", "1.42`",
                     ",", "0.94`", ",", "115", ",", "115", ",", "115", ",", 
                    "125", ",", "111", ",", "180", ",", "180", ",", "145"}], 
                    "}"}], ",", 
                    RowBox[{"{", 
                    RowBox[{
                    "1.`", ",", "1.`", ",", "1.34`", ",", "1.`", ",", "1.42`",
                     ",", "0.94`", ",", "115", ",", "115", ",", "115", ",", 
                    "125", ",", "111", ",", "180", ",", "180", ",", "150"}], 
                    "}"}], ",", 
                    RowBox[{"{", 
                    RowBox[{
                    "1.`", ",", "1.`", ",", "1.34`", ",", "1.`", ",", "1.42`",
                     ",", "0.94`", ",", "115", ",", "115", ",", "115", ",", 
                    "125", ",", "111", ",", "180", ",", "180", ",", "155"}], 
                    "}"}]}], "}"}], ",", 
                   RowBox[{"{", 
                    RowBox[{
                    RowBox[{"{", 
                    RowBox[{
                    "1.`", ",", "1.`", ",", "1.34`", ",", "1.`", ",", "1.42`",
                     ",", "0.94`", ",", "115", ",", "115", ",", "115", ",", 
                    "125", ",", "111", ",", "180", ",", "185", ",", "145"}], 
                    "}"}], ",", 
                    RowBox[{"{", 
                    RowBox[{
                    "1.`", ",", "1.`", ",", "1.34`", ",", "1.`", ",", "1.42`",
                     ",", "0.94`", ",", "115", ",", "115", ",", "115", ",", 
                    "125", ",", "111", ",", "180", ",", "185", ",", "150"}], 
                    "}"}], ",", 
                    RowBox[{"{", 
                    RowBox[{
                    "1.`", ",", "1.`", ",", "1.34`", ",", "1.`", ",", "1.42`",
                     ",", "0.94`", ",", "115", ",", "115", ",", "115", ",", 
                    "125", ",", "111", ",", "180", ",", "185", ",", "155"}], 
                    "}"}]}], "}"}]}], "}"}], ",", 
                 RowBox[{"{", 
                  RowBox[{
                   RowBox[{"{", 
                    RowBox[{
                    RowBox[{"{", 
                    RowBox[{
                    "1.`", ",", "1.`", ",", "1.34`", ",", "1.`", ",", "1.42`",
                     ",", "0.94`", ",", "115", ",", "115", ",", "115", ",", 
                    "125", ",", "111", ",", "185", ",", "175", ",", "145"}], 
                    "}"}], ",", 
                    RowBox[{"{", 
                    RowBox[{
                    "1.`", ",", "1.`", ",", "1.34`", ",", "1.`", ",", "1.42`",
                     ",", "0.94`", ",", "115", ",", "115", ",", "115", ",", 
                    "125", ",", "111", ",", "185", ",", "175", ",", "150"}], 
                    "}"}], ",", 
                    RowBox[{"{", 
                    RowBox[{
                    "1.`", ",", "1.`", ",", "1.34`", ",", "1.`", ",", "1.42`",
                     ",", "0.94`", ",", "115", ",", "115", ",", "115", ",", 
                    "125", ",", "111", ",", "185", ",", "175", ",", "155"}], 
                    "}"}]}], "}"}], ",", 
                   RowBox[{"{", 
                    RowBox[{
                    RowBox[{"{", 
                    RowBox[{
                    "1.`", ",", "1.`", ",", "1.34`", ",", "1.`", ",", "1.42`",
                     ",", "0.94`", ",", "115", ",", "115", ",", "115", ",", 
                    "125", ",", "111", ",", "185", ",", "180", ",", "145"}], 
                    "}"}], ",", 
                    RowBox[{"{", 
                    RowBox[{
                    "1.`", ",", "1.`", ",", "1.34`", ",", "1.`", ",", "1.42`",
                     ",", "0.94`", ",", "115", ",", "115", ",", "115", ",", 
                    "125", ",", "111", ",", "185", ",", "180", ",", "150"}], 
                    "}"}], ",", 
                    RowBox[{"{", 
                    RowBox[{
                    "1.`", ",", "1.`", ",", "1.34`", ",", "1.`", ",", "1.42`",
                     ",", "0.94`", ",", "115", ",", "115", ",", "115", ",", 
                    "125", ",", "111", ",", "185", ",", "180", ",", "155"}], 
                    "}"}]}], "}"}], ",", 
                   RowBox[{"{", 
                    RowBox[{
                    RowBox[{"{", 
                    RowBox[{
                    "1.`", ",", "1.`", ",", "1.34`", ",", "1.`", ",", "1.42`",
                     ",", "0.94`", ",", "115", ",", "115", ",", "115", ",", 
                    "125", ",", "111", ",", "185", ",", "185", ",", "145"}], 
                    "}"}], ",", 
                    RowBox[{"{", 
                    RowBox[{
                    "1.`", ",", "1.`", ",", "1.34`", ",", "1.`", ",", "1.42`",
                     ",", "0.94`", ",", "115", ",", "115", ",", "115", ",", 
                    "125", ",", "111", ",", "185", ",", "185", ",", "150"}], 
                    "}"}], ",", 
                    RowBox[{"{", 
                    RowBox[{
                    "1.`", ",", "1.`", ",", "1.34`", ",", "1.`", ",", "1.42`",
                     ",", "0.94`", ",", "115", ",", "115", ",", "115", ",", 
                    "125", ",", "111", ",", "185", ",", "185", ",", "155"}], 
                    "}"}]}], "}"}]}], "}"}]}], "}"}]}], "}"}]}], "}"}], ",", 
           RowBox[{"{", 
            RowBox[{
             RowBox[{"{", 
              RowBox[{
               RowBox[{"{", 
                RowBox[{
                 RowBox[{"{", 
                  RowBox[{
                   RowBox[{"{", 
                    RowBox[{
                    RowBox[{"{", 
                    RowBox[{
                    "1.`", ",", "1.`", ",", "1.34`", ",", "1.`", ",", "1.42`",
                     ",", "0.94`", ",", "115", ",", "115", ",", "120", ",", 
                    "115", ",", "106", ",", "175", ",", "175", ",", "145"}], 
                    "}"}], ",", 
                    RowBox[{"{", 
                    RowBox[{
                    "1.`", ",", "1.`", ",", "1.34`", ",", "1.`", ",", "1.42`",
                     ",", "0.94`", ",", "115", ",", "115", ",", "120", ",", 
                    "115", ",", "106", ",", "175", ",", "175", ",", "150"}], 
                    "}"}], ",", 
                    RowBox[{"{", 
                    RowBox[{
                    "1.`", ",", "1.`", ",", "1.34`", ",", "1.`", ",", "1.42`",
                     ",", "0.94`", ",", "115", ",", "115", ",", "120", ",", 
                    "115", ",", "106", ",", "175", ",", "175", ",", "155"}], 
                    "}"}]}], "}"}], ",", 
                   RowBox[{"{", 
                    RowBox[{
                    RowBox[{"{", 
                    RowBox[{
                    "1.`", ",", "1.`", ",", "1.34`", ",", "1.`", ",", "1.42`",
                     ",", "0.94`", ",", "115", ",", "115", ",", "120", ",", 
                    "115", ",", "106", ",", "175", ",", "180", ",", "145"}], 
                    "}"}], ",", 
                    RowBox[{"{", 
                    RowBox[{
                    "1.`", ",", "1.`", ",", "1.34`", ",", "1.`", ",", "1.42`",
                     ",", "0.94`", ",", "115", ",", "115", ",", "120", ",", 
                    "115", ",", "106", ",", "175", ",", "180", ",", "150"}], 
                    "}"}], ",", 
                    RowBox[{"{", 
                    RowBox[{
                    "1.`", ",", "1.`", ",", "1.34`", ",", "1.`", ",", "1.42`",
                     ",", "0.94`", ",", "115", ",", "115", ",", "120", ",", 
                    "115", ",", "106", ",", "175", ",", "180", ",", "155"}], 
                    "}"}]}], "}"}], ",", 
                   RowBox[{"{", 
                    RowBox[{
                    RowBox[{"{", 
                    RowBox[{
                    "1.`", ",", "1.`", ",", "1.34`", ",", "1.`", ",", "1.42`",
                     ",", "0.94`", ",", "115", ",", "115", ",", "120", ",", 
                    "115", ",", "106", ",", "175", ",", "185", ",", "145"}], 
                    "}"}], ",", 
                    RowBox[{"{", 
                    RowBox[{
                    "1.`", ",", "1.`", ",", "1.34`", ",", "1.`", ",", "1.42`",
                     ",", "0.94`", ",", "115", ",", "115", ",", "120", ",", 
                    "115", ",", "106", ",", "175", ",", "185", ",", "150"}], 
                    "}"}], ",", 
                    RowBox[{"{", 
                    RowBox[{
                    "1.`", ",", "1.`", ",", "1.34`", ",", "1.`", ",", "1.42`",
                     ",", "0.94`", ",", "115", ",", "115", ",", "120", ",", 
                    "115", ",", "106", ",", "175", ",", "185", ",", "155"}], 
                    "}"}]}], "}"}]}], "}"}], ",", 
                 RowBox[{"{", 
                  RowBox[{
                   RowBox[{"{", 
                    RowBox[{
                    RowBox[{"{", 
                    RowBox[{
                    "1.`", ",", "1.`", ",", "1.34`", ",", "1.`", ",", "1.42`",
                     ",", "0.94`", ",", "115", ",", "115", ",", "120", ",", 
                    "115", ",", "106", ",", "180", ",", "175", ",", "145"}], 
                    "}"}], ",", 
                    RowBox[{"{", 
                    RowBox[{
                    "1.`", ",", "1.`", ",", "1.34`", ",", "1.`", ",", "1.42`",
                     ",", "0.94`", ",", "115", ",", "115", ",", "120", ",", 
                    "115", ",", "106", ",", "180", ",", "175", ",", "150"}], 
                    "}"}], ",", 
                    RowBox[{"{", 
                    RowBox[{
                    "1.`", ",", "1.`", ",", "1.34`", ",", "1.`", ",", "1.42`",
                     ",", "0.94`", ",", "115", ",", "115", ",", "120", ",", 
                    "115", ",", "106", ",", "180", ",", "175", ",", "155"}], 
                    "}"}]}], "}"}], ",", 
                   RowBox[{"{", 
                    RowBox[{
                    RowBox[{"{", 
                    RowBox[{
                    "1.`", ",", "1.`", ",", "1.34`", ",", "1.`", ",", "1.42`",
                     ",", "0.94`", ",", "115", ",", "115", ",", "120", ",", 
                    "115", ",", "106", ",", "180", ",", "180", ",", "145"}], 
                    "}"}], ",", 
                    RowBox[{"{", 
                    RowBox[{
                    "1.`", ",", "1.`", ",", "1.34`", ",", "1.`", ",", "1.42`",
                     ",", "0.94`", ",", "115", ",", "115", ",", "120", ",", 
                    "115", ",", "106", ",", "180", ",", "180", ",", "150"}], 
                    "}"}], ",", 
                    RowBox[{"{", 
                    RowBox[{
                    "1.`", ",", "1.`", ",", "1.34`", ",", "1.`", ",", "1.42`",
                     ",", "0.94`", ",", "115", ",", "115", ",", "120", ",", 
                    "115", ",", "106", ",", "180", ",", "180", ",", "155"}], 
                    "}"}]}], "}"}], ",", 
                   RowBox[{"{", 
                    RowBox[{
                    RowBox[{"{", 
                    RowBox[{
                    "1.`", ",", "1.`", ",", "1.34`", ",", "1.`", ",", "1.42`",
                     ",", "0.94`", ",", "115", ",", "115", ",", "120", ",", 
                    "115", ",", "106", ",", "180", ",", "185", ",", "145"}], 
                    "}"}], ",", 
                    RowBox[{"{", 
                    RowBox[{
                    "1.`", ",", "1.`", ",", "1.34`", ",", "1.`", ",", "1.42`",
                     ",", "0.94`", ",", "115", ",", "115", ",", "120", ",", 
                    "115", ",", "106", ",", "180", ",", "185", ",", "150"}], 
                    "}"}], ",", 
                    RowBox[{"{", 
                    RowBox[{
                    "1.`", ",", "1.`", ",", "1.34`", ",", "1.`", ",", "1.42`",
                     ",", "0.94`", ",", "115", ",", "115", ",", "120", ",", 
                    "115", ",", "106", ",", "180", ",", "185", ",", "155"}], 
                    "}"}]}], "}"}]}], "}"}], ",", 
                 RowBox[{"{", 
                  RowBox[{
                   RowBox[{"{", 
                    RowBox[{
                    RowBox[{"{", 
                    RowBox[{
                    "1.`", ",", "1.`", ",", "1.34`", ",", "1.`", ",", "1.42`",
                     ",", "0.94`", ",", "115", ",", "115", ",", "120", ",", 
                    "115", ",", "106", ",", "185", ",", "175", ",", "145"}], 
                    "}"}], ",", 
                    RowBox[{"{", 
                    RowBox[{
                    "1.`", ",", "1.`", ",", "1.34`", ",", "1.`", ",", "1.42`",
                     ",", "0.94`", ",", "115", ",", "115", ",", "120", ",", 
                    "115", ",", "106", ",", "185", ",", "175", ",", "150"}], 
                    "}"}], ",", 
                    RowBox[{"{", 
                    RowBox[{
                    "1.`", ",", "1.`", ",", "1.34`", ",", "1.`", ",", "1.42`",
                     ",", "0.94`", ",", "115", ",", "115", ",", "120", ",", 
                    "115", ",", "106", ",", "185", ",", "175", ",", "155"}], 
                    "}"}]}], "}"}], ",", 
                   RowBox[{"{", 
                    RowBox[{
                    RowBox[{"{", 
                    RowBox[{
                    "1.`", ",", "1.`", ",", "1.34`", ",", "1.`", ",", "1.42`",
                     ",", "0.94`", ",", "115", ",", "115", ",", "120", ",", 
                    "115", ",", "106", ",", "185", ",", "180", ",", "145"}], 
                    "}"}], ",", 
                    RowBox[{"{", 
                    RowBox[{
                    "1.`", ",", "1.`", ",", "1.34`", ",", "1.`", ",", "1.42`",
                     ",", "0.94`", ",", "115", ",", "115", ",", "120", ",", 
                    "115", ",", "106", ",", "185", ",", "180", ",", "150"}], 
                    "}"}], ",", 
                    RowBox[{"{", 
                    RowBox[{
                    "1.`", ",", "1.`", ",", "1.34`", ",", "1.`", ",", "1.42`",
                     ",", "0.94`", ",", "115", ",", "115", ",", "120", ",", 
                    "115", ",", "106", ",", "185", ",", "180", ",", "155"}], 
                    "}"}]}], "}"}], ",", 
                   RowBox[{"{", 
                    RowBox[{
                    RowBox[{"{", 
                    RowBox[{
                    "1.`", ",", "1.`", ",", "1.34`", ",", "1.`", ",", "1.42`",
                     ",", "0.94`", ",", "115", ",", "115", ",", "120", ",", 
                    "115", ",", "106", ",", "185", ",", "185", ",", "145"}], 
                    "}"}], ",", 
                    RowBox[{"{", 
                    RowBox[{
                    "1.`", ",", "1.`", ",", "1.34`", ",", "1.`", ",", "1.42`",
                     ",", "0.94`", ",", "115", ",", "115", ",", "120", ",", 
                    "115", ",", "106", ",", "185", ",", "185", ",", "150"}], 
                    "}"}], ",", 
                    RowBox[{"{", 
                    RowBox[{
                    "1.`", ",", "1.`", ",", "1.34`", ",", "1.`", ",", "1.42`",
                     ",", "0.94`", ",", "115", ",", "115", ",", "120", ",", 
                    "115", ",", "106", ",", "185", ",", "185", ",", "155"}], 
                    "}"}]}], "}"}]}], "}"}]}], "}"}], ",", 
               RowBox[{"{", 
                RowBox[{
                 RowBox[{"{", 
                  RowBox[{
                   RowBox[{"{", 
                    RowBox[{
                    RowBox[{"{", 
                    RowBox[{
                    "1.`", ",", "1.`", ",", "1.34`", ",", "1.`", ",", "1.42`",
                     ",", "0.94`", ",", "115", ",", "115", ",", "120", ",", 
                    "115", ",", "111", ",", "175", ",", "175", ",", "145"}], 
                    "}"}], ",", 
                    RowBox[{"{", 
                    RowBox[{
                    "1.`", ",", "1.`", ",", "1.34`", ",", "1.`", ",", "1.42`",
                     ",", "0.94`", ",", "115", ",", "115", ",", "120", ",", 
                    "115", ",", "111", ",", "175", ",", "175", ",", "150"}], 
                    "}"}], ",", 
                    RowBox[{"{", 
                    RowBox[{
                    "1.`", ",", "1.`", ",", "1.34`", ",", "1.`", ",", "1.42`",
                     ",", "0.94`", ",", "115", ",", "115", ",", "120", ",", 
                    "115", ",", "111", ",", "175", ",", "175", ",", "155"}], 
                    "}"}]}], "}"}], ",", 
                   RowBox[{"{", 
                    RowBox[{
                    RowBox[{"{", 
                    RowBox[{
                    "1.`", ",", "1.`", ",", "1.34`", ",", "1.`", ",", "1.42`",
                     ",", "0.94`", ",", "115", ",", "115", ",", "120", ",", 
                    "115", ",", "111", ",", "175", ",", "180", ",", "145"}], 
                    "}"}], ",", 
                    RowBox[{"{", 
                    RowBox[{
                    "1.`", ",", "1.`", ",", "1.34`", ",", "1.`", ",", "1.42`",
                     ",", "0.94`", ",", "115", ",", "115", ",", "120", ",", 
                    "115", ",", "111", ",", "175", ",", "180", ",", "150"}], 
                    "}"}], ",", 
                    RowBox[{"{", 
                    RowBox[{
                    "1.`", ",", "1.`", ",", "1.34`", ",", "1.`", ",", "1.42`",
                     ",", "0.94`", ",", "115", ",", "115", ",", "120", ",", 
                    "115", ",", "111", ",", "175", ",", "180", ",", "155"}], 
                    "}"}]}], "}"}], ",", 
                   RowBox[{"{", 
                    RowBox[{
                    RowBox[{"{", 
                    RowBox[{
                    "1.`", ",", "1.`", ",", "1.34`", ",", "1.`", ",", "1.42`",
                     ",", "0.94`", ",", "115", ",", "115", ",", "120", ",", 
                    "115", ",", "111", ",", "175", ",", "185", ",", "145"}], 
                    "}"}], ",", 
                    RowBox[{"{", 
                    RowBox[{
                    "1.`", ",", "1.`", ",", "1.34`", ",", "1.`", ",", "1.42`",
                     ",", "0.94`", ",", "115", ",", "115", ",", "120", ",", 
                    "115", ",", "111", ",", "175", ",", "185", ",", "150"}], 
                    "}"}], ",", 
                    RowBox[{"{", 
                    RowBox[{
                    "1.`", ",", "1.`", ",", "1.34`", ",", "1.`", ",", "1.42`",
                     ",", "0.94`", ",", "115", ",", "115", ",", "120", ",", 
                    "115", ",", "111", ",", "175", ",", "185", ",", "155"}], 
                    "}"}]}], "}"}]}], "}"}], ",", 
                 RowBox[{"{", 
                  RowBox[{
                   RowBox[{"{", 
                    RowBox[{
                    RowBox[{"{", 
                    RowBox[{
                    "1.`", ",", "1.`", ",", "1.34`", ",", "1.`", ",", "1.42`",
                     ",", "0.94`", ",", "115", ",", "115", ",", "120", ",", 
                    "115", ",", "111", ",", "180", ",", "175", ",", "145"}], 
                    "}"}], ",", 
                    RowBox[{"{", 
                    RowBox[{
                    "1.`", ",", "1.`", ",", "1.34`", ",", "1.`", ",", "1.42`",
                     ",", "0.94`", ",", "115", ",", "115", ",", "120", ",", 
                    "115", ",", "111", ",", "180", ",", "175", ",", "150"}], 
                    "}"}], ",", 
                    RowBox[{"{", 
                    RowBox[{
                    "1.`", ",", "1.`", ",", "1.34`", ",", "1.`", ",", "1.42`",
                     ",", "0.94`", ",", "115", ",", "115", ",", "120", ",", 
                    "115", ",", "111", ",", "180", ",", "175", ",", "155"}], 
                    "}"}]}], "}"}], ",", 
                   RowBox[{"{", 
                    RowBox[{
                    RowBox[{"{", 
                    RowBox[{
                    "1.`", ",", "1.`", ",", "1.34`", ",", "1.`", ",", "1.42`",
                     ",", "0.94`", ",", "115", ",", "115", ",", "120", ",", 
                    "115", ",", "111", ",", "180", ",", "180", ",", "145"}], 
                    "}"}], ",", 
                    RowBox[{"{", 
                    RowBox[{
                    "1.`", ",", "1.`", ",", "1.34`", ",", "1.`", ",", "1.42`",
                     ",", "0.94`", ",", "115", ",", "115", ",", "120", ",", 
                    "115", ",", "111", ",", "180", ",", "180", ",", "150"}], 
                    "}"}], ",", 
                    RowBox[{"{", 
                    RowBox[{
                    "1.`", ",", "1.`", ",", "1.34`", ",", "1.`", ",", "1.42`",
                     ",", "0.94`", ",", "115", ",", "115", ",", "120", ",", 
                    "115", ",", "111", ",", "180", ",", "180", ",", "155"}], 
                    "}"}]}], "}"}], ",", 
                   RowBox[{"{", 
                    RowBox[{
                    RowBox[{"{", 
                    RowBox[{
                    "1.`", ",", "1.`", ",", "1.34`", ",", "1.`", ",", "1.42`",
                     ",", "0.94`", ",", "115", ",", "115", ",", "120", ",", 
                    "115", ",", "111", ",", "180", ",", "185", ",", "145"}], 
                    "}"}], ",", 
                    RowBox[{"{", 
                    RowBox[{
                    "1.`", ",", "1.`", ",", "1.34`", ",", "1.`", ",", "1.42`",
                     ",", "0.94`", ",", "115", ",", "115", ",", "120", ",", 
                    "115", ",", "111", ",", "180", ",", "185", ",", "150"}], 
                    "}"}], ",", 
                    RowBox[{"{", 
                    RowBox[{
                    "1.`", ",", "1.`", ",", "1.34`", ",", "1.`", ",", "1.42`",
                     ",", "0.94`", ",", "115", ",", "115", ",", "120", ",", 
                    "115", ",", "111", ",", "180", ",", "185", ",", "155"}], 
                    "}"}]}], "}"}]}], "}"}], ",", 
                 RowBox[{"{", 
                  RowBox[{
                   RowBox[{"{", 
                    RowBox[{
                    RowBox[{"{", 
                    RowBox[{
                    "1.`", ",", "1.`", ",", "1.34`", ",", "1.`", ",", "1.42`",
                     ",", "0.94`", ",", "115", ",", "115", ",", "120", ",", 
                    "115", ",", "111", ",", "185", ",", "175", ",", "145"}], 
                    "}"}], ",", 
                    RowBox[{"{", 
                    RowBox[{
                    "1.`", ",", "1.`", ",", "1.34`", ",", "1.`", ",", "1.42`",
                     ",", "0.94`", ",", "115", ",", "115", ",", "120", ",", 
                    "115", ",", "111", ",", "185", ",", "175", ",", "150"}], 
                    "}"}], ",", 
                    RowBox[{"{", 
                    RowBox[{
                    "1.`", ",", "1.`", ",", "1.34`", ",", "1.`", ",", "1.42`",
                     ",", "0.94`", ",", "115", ",", "115", ",", "120", ",", 
                    "115", ",", "111", ",", "185", ",", "175", ",", "155"}], 
                    "}"}]}], "}"}], ",", 
                   RowBox[{"{", 
                    RowBox[{
                    RowBox[{"{", 
                    RowBox[{
                    "1.`", ",", "1.`", ",", "1.34`", ",", "1.`", ",", "1.42`",
                     ",", "0.94`", ",", "115", ",", "115", ",", "120", ",", 
                    "115", ",", "111", ",", "185", ",", "180", ",", "145"}], 
                    "}"}], ",", 
                    RowBox[{"{", 
                    RowBox[{
                    "1.`", ",", "1.`", ",", "1.34`", ",", "1.`", ",", "1.42`",
                     ",", "0.94`", ",", "115", ",", "115", ",", "120", ",", 
                    "115", ",", "111", ",", "185", ",", "180", ",", "150"}], 
                    "}"}], ",", 
                    RowBox[{"{", 
                    RowBox[{
                    "1.`", ",", "1.`", ",", "1.34`", ",", "1.`", ",", "1.42`",
                     ",", "0.94`", ",", "115", ",", "115", ",", "120", ",", 
                    "115", ",", "111", ",", "185", ",", "180", ",", "155"}], 
                    "}"}]}], "}"}], ",", 
                   RowBox[{"{", 
                    RowBox[{
                    RowBox[{"{", 
                    RowBox[{
                    "1.`", ",", "1.`", ",", "1.34`", ",", "1.`", ",", "1.42`",
                     ",", "0.94`", ",", "115", ",", "115", ",", "120", ",", 
                    "115", ",", "111", ",", "185", ",", "185", ",", "145"}], 
                    "}"}], ",", 
                    RowBox[{"{", 
                    RowBox[{
                    "1.`", ",", "1.`", ",", "1.34`", ",", "1.`", ",", "1.42`",
                     ",", "0.94`", ",", "115", ",", "115", ",", "120", ",", 
                    "115", ",", "111", ",", "185", ",", "185", ",", "150"}], 
                    "}"}], ",", 
                    RowBox[{"{", 
                    RowBox[{
                    "1.`", ",", "1.`", ",", "1.34`", ",", "1.`", ",", "1.42`",
                     ",", "0.94`", ",", "115", ",", "115", ",", "120", ",", 
                    "115", ",", "111", ",", "185", ",", "185", ",", "155"}], 
                    "}"}]}], "}"}]}], "}"}]}], "}"}]}], "}"}], ",", 
             RowBox[{"{", 
              RowBox[{
               RowBox[{"{", 
                RowBox[{
                 RowBox[{"{", 
                  RowBox[{
                   RowBox[{"{", 
                    RowBox[{
                    RowBox[{"{", 
                    RowBox[{
                    "1.`", ",", "1.`", ",", "1.34`", ",", "1.`", ",", "1.42`",
                     ",", "0.94`", ",", "115", ",", "115", ",", "120", ",", 
                    "120", ",", "106", ",", "175", ",", "175", ",", "145"}], 
                    "}"}], ",", 
                    RowBox[{"{", 
                    RowBox[{
                    "1.`", ",", "1.`", ",", "1.34`", ",", "1.`", ",", "1.42`",
                     ",", "0.94`", ",", "115", ",", "115", ",", "120", ",", 
                    "120", ",", "106", ",", "175", ",", "175", ",", "150"}], 
                    "}"}], ",", 
                    RowBox[{"{", 
                    RowBox[{
                    "1.`", ",", "1.`", ",", "1.34`", ",", "1.`", ",", "1.42`",
                     ",", "0.94`", ",", "115", ",", "115", ",", "120", ",", 
                    "120", ",", "106", ",", "175", ",", "175", ",", "155"}], 
                    "}"}]}], "}"}], ",", 
                   RowBox[{"{", 
                    RowBox[{
                    RowBox[{"{", 
                    RowBox[{
                    "1.`", ",", "1.`", ",", "1.34`", ",", "1.`", ",", "1.42`",
                     ",", "0.94`", ",", "115", ",", "115", ",", "120", ",", 
                    "120", ",", "106", ",", "175", ",", "180", ",", "145"}], 
                    "}"}], ",", 
                    RowBox[{"{", 
                    RowBox[{
                    "1.`", ",", "1.`", ",", "1.34`", ",", "1.`", ",", "1.42`",
                     ",", "0.94`", ",", "115", ",", "115", ",", "120", ",", 
                    "120", ",", "106", ",", "175", ",", "180", ",", "150"}], 
                    "}"}], ",", 
                    RowBox[{"{", 
                    RowBox[{
                    "1.`", ",", "1.`", ",", "1.34`", ",", "1.`", ",", "1.42`",
                     ",", "0.94`", ",", "115", ",", "115", ",", "120", ",", 
                    "120", ",", "106", ",", "175", ",", "180", ",", "155"}], 
                    "}"}]}], "}"}], ",", 
                   RowBox[{"{", 
                    RowBox[{
                    RowBox[{"{", 
                    RowBox[{
                    "1.`", ",", "1.`", ",", "1.34`", ",", "1.`", ",", "1.42`",
                     ",", "0.94`", ",", "115", ",", "115", ",", "120", ",", 
                    "120", ",", "106", ",", "175", ",", "185", ",", "145"}], 
                    "}"}], ",", 
                    RowBox[{"{", 
                    RowBox[{
                    "1.`", ",", "1.`", ",", "1.34`", ",", "1.`", ",", "1.42`",
                     ",", "0.94`", ",", "115", ",", "115", ",", "120", ",", 
                    "120", ",", "106", ",", "175", ",", "185", ",", "150"}], 
                    "}"}], ",", 
                    RowBox[{"{", 
                    RowBox[{
                    "1.`", ",", "1.`", ",", "1.34`", ",", "1.`", ",", "1.42`",
                     ",", "0.94`", ",", "115", ",", "115", ",", "120", ",", 
                    "120", ",", "106", ",", "175", ",", "185", ",", "155"}], 
                    "}"}]}], "}"}]}], "}"}], ",", 
                 RowBox[{"{", 
                  RowBox[{
                   RowBox[{"{", 
                    RowBox[{
                    RowBox[{"{", 
                    RowBox[{
                    "1.`", ",", "1.`", ",", "1.34`", ",", "1.`", ",", "1.42`",
                     ",", "0.94`", ",", "115", ",", "115", ",", "120", ",", 
                    "120", ",", "106", ",", "180", ",", "175", ",", "145"}], 
                    "}"}], ",", 
                    RowBox[{"{", 
                    RowBox[{
                    "1.`", ",", "1.`", ",", "1.34`", ",", "1.`", ",", "1.42`",
                     ",", "0.94`", ",", "115", ",", "115", ",", "120", ",", 
                    "120", ",", "106", ",", "180", ",", "175", ",", "150"}], 
                    "}"}], ",", 
                    RowBox[{"{", 
                    RowBox[{
                    "1.`", ",", "1.`", ",", "1.34`", ",", "1.`", ",", "1.42`",
                     ",", "0.94`", ",", "115", ",", "115", ",", "120", ",", 
                    "120", ",", "106", ",", "180", ",", "175", ",", "155"}], 
                    "}"}]}], "}"}], ",", 
                   RowBox[{"{", 
                    RowBox[{
                    RowBox[{"{", 
                    RowBox[{
                    "1.`", ",", "1.`", ",", "1.34`", ",", "1.`", ",", "1.42`",
                     ",", "0.94`", ",", "115", ",", "115", ",", "120", ",", 
                    "120", ",", "106", ",", "180", ",", "180", ",", "145"}], 
                    "}"}], ",", 
                    RowBox[{"{", 
                    RowBox[{
                    "1.`", ",", "1.`", ",", "1.34`", ",", "1.`", ",", "1.42`",
                     ",", "0.94`", ",", "115", ",", "115", ",", "120", ",", 
                    "120", ",", "106", ",", "180", ",", "180", ",", "150"}], 
                    "}"}], ",", 
                    RowBox[{"{", 
                    RowBox[{
                    "1.`", ",", "1.`", ",", "1.34`", ",", "1.`", ",", "1.42`",
                     ",", "0.94`", ",", "115", ",", "115", ",", "120", ",", 
                    "120", ",", "106", ",", "180", ",", "180", ",", "155"}], 
                    "}"}]}], "}"}], ",", 
                   RowBox[{"{", 
                    RowBox[{
                    RowBox[{"{", 
                    RowBox[{
                    "1.`", ",", "1.`", ",", "1.34`", ",", "1.`", ",", "1.42`",
                     ",", "0.94`", ",", "115", ",", "115", ",", "120", ",", 
                    "120", ",", "106", ",", "180", ",", "185", ",", "145"}], 
                    "}"}], ",", 
                    RowBox[{"{", 
                    RowBox[{
                    "1.`", ",", "1.`", ",", "1.34`", ",", "1.`", ",", "1.42`",
                     ",", "0.94`", ",", "115", ",", "115", ",", "120", ",", 
                    "120", ",", "106", ",", "180", ",", "185", ",", "150"}], 
                    "}"}], ",", 
                    RowBox[{"{", 
                    RowBox[{
                    "1.`", ",", "1.`", ",", "1.34`", ",", "1.`", ",", "1.42`",
                     ",", "0.94`", ",", "115", ",", "115", ",", "120", ",", 
                    "120", ",", "106", ",", "180", ",", "185", ",", "155"}], 
                    "}"}]}], "}"}]}], "}"}], ",", 
                 RowBox[{"{", 
                  RowBox[{
                   RowBox[{"{", 
                    RowBox[{
                    RowBox[{"{", 
                    RowBox[{
                    "1.`", ",", "1.`", ",", "1.34`", ",", "1.`", ",", "1.42`",
                     ",", "0.94`", ",", "115", ",", "115", ",", "120", ",", 
                    "120", ",", "106", ",", "185", ",", "175", ",", "145"}], 
                    "}"}], ",", 
                    RowBox[{"{", 
                    RowBox[{
                    "1.`", ",", "1.`", ",", "1.34`", ",", "1.`", ",", "1.42`",
                     ",", "0.94`", ",", "115", ",", "115", ",", "120", ",", 
                    "120", ",", "106", ",", "185", ",", "175", ",", "150"}], 
                    "}"}], ",", 
                    RowBox[{"{", 
                    RowBox[{
                    "1.`", ",", "1.`", ",", "1.34`", ",", "1.`", ",", "1.42`",
                     ",", "0.94`", ",", "115", ",", "115", ",", "120", ",", 
                    "120", ",", "106", ",", "185", ",", "175", ",", "155"}], 
                    "}"}]}], "}"}], ",", 
                   RowBox[{"{", 
                    RowBox[{
                    RowBox[{"{", 
                    RowBox[{
                    "1.`", ",", "1.`", ",", "1.34`", ",", "1.`", ",", "1.42`",
                     ",", "0.94`", ",", "115", ",", "115", ",", "120", ",", 
                    "120", ",", "106", ",", "185", ",", "180", ",", "145"}], 
                    "}"}], ",", 
                    RowBox[{"{", 
                    RowBox[{
                    "1.`", ",", "1.`", ",", "1.34`", ",", "1.`", ",", "1.42`",
                     ",", "0.94`", ",", "115", ",", "115", ",", "120", ",", 
                    "120", ",", "106", ",", "185", ",", "180", ",", "150"}], 
                    "}"}], ",", 
                    RowBox[{"{", 
                    RowBox[{
                    "1.`", ",", "1.`", ",", "1.34`", ",", "1.`", ",", "1.42`",
                     ",", "0.94`", ",", "115", ",", "115", ",", "120", ",", 
                    "120", ",", "106", ",", "185", ",", "180", ",", "155"}], 
                    "}"}]}], "}"}], ",", 
                   RowBox[{"{", 
                    RowBox[{
                    RowBox[{"{", 
                    RowBox[{
                    "1.`", ",", "1.`", ",", "1.34`", ",", "1.`", ",", "1.42`",
                     ",", "0.94`", ",", "115", ",", "115", ",", "120", ",", 
                    "120", ",", "106", ",", "185", ",", "185", ",", "145"}], 
                    "}"}], ",", 
                    RowBox[{"{", 
                    RowBox[{
                    "1.`", ",", "1.`", ",", "1.34`", ",", "1.`", ",", "1.42`",
                     ",", "0.94`", ",", "115", ",", "115", ",", "120", ",", 
                    "120", ",", "106", ",", "185", ",", "185", ",", "150"}], 
                    "}"}], ",", 
                    RowBox[{"{", 
                    RowBox[{
                    "1.`", ",", "1.`", ",", "1.34`", ",", "1.`", ",", "1.42`",
                     ",", "0.94`", ",", "115", ",", "115", ",", "120", ",", 
                    "120", ",", "106", ",", "185", ",", "185", ",", "155"}], 
                    "}"}]}], "}"}]}], "}"}]}], "}"}], ",", 
               RowBox[{"{", 
                RowBox[{
                 RowBox[{"{", 
                  RowBox[{
                   RowBox[{"{", 
                    RowBox[{
                    RowBox[{"{", 
                    RowBox[{
                    "1.`", ",", "1.`", ",", "1.34`", ",", "1.`", ",", "1.42`",
                     ",", "0.94`", ",", "115", ",", "115", ",", "120", ",", 
                    "120", ",", "111", ",", "175", ",", "175", ",", "145"}], 
                    "}"}], ",", 
                    RowBox[{"{", 
                    RowBox[{
                    "1.`", ",", "1.`", ",", "1.34`", ",", "1.`", ",", "1.42`",
                     ",", "0.94`", ",", "115", ",", "115", ",", "120", ",", 
                    "120", ",", "111", ",", "175", ",", "175", ",", "150"}], 
                    "}"}], ",", 
                    RowBox[{"{", 
                    RowBox[{
                    "1.`", ",", "1.`", ",", "1.34`", ",", "1.`", ",", "1.42`",
                     ",", "0.94`", ",", "115", ",", "115", ",", "120", ",", 
                    "120", ",", "111", ",", "175", ",", "175", ",", "155"}], 
                    "}"}]}], "}"}], ",", 
                   RowBox[{"{", 
                    RowBox[{
                    RowBox[{"{", 
                    RowBox[{
                    "1.`", ",", "1.`", ",", "1.34`", ",", "1.`", ",", "1.42`",
                     ",", "0.94`", ",", "115", ",", "115", ",", "120", ",", 
                    "120", ",", "111", ",", "175", ",", "180", ",", "145"}], 
                    "}"}], ",", 
                    RowBox[{"{", 
                    RowBox[{
                    "1.`", ",", "1.`", ",", "1.34`", ",", "1.`", ",", "1.42`",
                     ",", "0.94`", ",", "115", ",", "115", ",", "120", ",", 
                    "120", ",", "111", ",", "175", ",", "180", ",", "150"}], 
                    "}"}], ",", 
                    RowBox[{"{", 
                    RowBox[{
                    "1.`", ",", "1.`", ",", "1.34`", ",", "1.`", ",", "1.42`",
                     ",", "0.94`", ",", "115", ",", "115", ",", "120", ",", 
                    "120", ",", "111", ",", "175", ",", "180", ",", "155"}], 
                    "}"}]}], "}"}], ",", 
                   RowBox[{"{", 
                    RowBox[{
                    RowBox[{"{", 
                    RowBox[{
                    "1.`", ",", "1.`", ",", "1.34`", ",", "1.`", ",", "1.42`",
                     ",", "0.94`", ",", "115", ",", "115", ",", "120", ",", 
                    "120", ",", "111", ",", "175", ",", "185", ",", "145"}], 
                    "}"}], ",", 
                    RowBox[{"{", 
                    RowBox[{
                    "1.`", ",", "1.`", ",", "1.34`", ",", "1.`", ",", "1.42`",
                     ",", "0.94`", ",", "115", ",", "115", ",", "120", ",", 
                    "120", ",", "111", ",", "175", ",", "185", ",", "150"}], 
                    "}"}], ",", 
                    RowBox[{"{", 
                    RowBox[{
                    "1.`", ",", "1.`", ",", "1.34`", ",", "1.`", ",", "1.42`",
                     ",", "0.94`", ",", "115", ",", "115", ",", "120", ",", 
                    "120", ",", "111", ",", "175", ",", "185", ",", "155"}], 
                    "}"}]}], "}"}]}], "}"}], ",", 
                 RowBox[{"{", 
                  RowBox[{
                   RowBox[{"{", 
                    RowBox[{
                    RowBox[{"{", 
                    RowBox[{
                    "1.`", ",", "1.`", ",", "1.34`", ",", "1.`", ",", "1.42`",
                     ",", "0.94`", ",", "115", ",", "115", ",", "120", ",", 
                    "120", ",", "111", ",", "180", ",", "175", ",", "145"}], 
                    "}"}], ",", 
                    RowBox[{"{", 
                    RowBox[{
                    "1.`", ",", "1.`", ",", "1.34`", ",", "1.`", ",", "1.42`",
                     ",", "0.94`", ",", "115", ",", "115", ",", "120", ",", 
                    "120", ",", "111", ",", "180", ",", "175", ",", "150"}], 
                    "}"}], ",", 
                    RowBox[{"{", 
                    RowBox[{
                    "1.`", ",", "1.`", ",", "1.34`", ",", "1.`", ",", "1.42`",
                     ",", "0.94`", ",", "115", ",", "115", ",", "120", ",", 
                    "120", ",", "111", ",", "180", ",", "175", ",", "155"}], 
                    "}"}]}], "}"}], ",", 
                   RowBox[{"{", 
                    RowBox[{
                    RowBox[{"{", 
                    RowBox[{
                    "1.`", ",", "1.`", ",", "1.34`", ",", "1.`", ",", "1.42`",
                     ",", "0.94`", ",", "115", ",", "115", ",", "120", ",", 
                    "120", ",", "111", ",", "180", ",", "180", ",", "145"}], 
                    "}"}], ",", 
                    RowBox[{"{", 
                    RowBox[{
                    "1.`", ",", "1.`", ",", "1.34`", ",", "1.`", ",", "1.42`",
                     ",", "0.94`", ",", "115", ",", "115", ",", "120", ",", 
                    "120", ",", "111", ",", "180", ",", "180", ",", "150"}], 
                    "}"}], ",", 
                    RowBox[{"{", 
                    RowBox[{
                    "1.`", ",", "1.`", ",", "1.34`", ",", "1.`", ",", "1.42`",
                     ",", "0.94`", ",", "115", ",", "115", ",", "120", ",", 
                    "120", ",", "111", ",", "180", ",", "180", ",", "155"}], 
                    "}"}]}], "}"}], ",", 
                   RowBox[{"{", 
                    RowBox[{
                    RowBox[{"{", 
                    RowBox[{
                    "1.`", ",", "1.`", ",", "1.34`", ",", "1.`", ",", "1.42`",
                     ",", "0.94`", ",", "115", ",", "115", ",", "120", ",", 
                    "120", ",", "111", ",", "180", ",", "185", ",", "145"}], 
                    "}"}], ",", 
                    RowBox[{"{", 
                    RowBox[{
                    "1.`", ",", "1.`", ",", "1.34`", ",", "1.`", ",", "1.42`",
                     ",", "0.94`", ",", "115", ",", "115", ",", "120", ",", 
                    "120", ",", "111", ",", "180", ",", "185", ",", "150"}], 
                    "}"}], ",", 
                    RowBox[{"{", 
                    RowBox[{
                    "1.`", ",", "1.`", ",", "1.34`", ",", "1.`", ",", "1.42`",
                     ",", "0.94`", ",", "115", ",", "115", ",", "120", ",", 
                    "120", ",", "111", ",", "180", ",", "185", ",", "155"}], 
                    "}"}]}], "}"}]}], "}"}], ",", 
                 RowBox[{"{", 
                  RowBox[{
                   RowBox[{"{", 
                    RowBox[{
                    RowBox[{"{", 
                    RowBox[{
                    "1.`", ",", "1.`", ",", "1.34`", ",", "1.`", ",", "1.42`",
                     ",", "0.94`", ",", "115", ",", "115", ",", "120", ",", 
                    "120", ",", "111", ",", "185", ",", "175", ",", "145"}], 
                    "}"}], ",", 
                    RowBox[{"{", 
                    RowBox[{
                    "1.`", ",", "1.`", ",", "1.34`", ",", "1.`", ",", "1.42`",
                     ",", "0.94`", ",", "115", ",", "115", ",", "120", ",", 
                    "120", ",", "111", ",", "185", ",", "175", ",", "150"}], 
                    "}"}], ",", 
                    RowBox[{"{", 
                    RowBox[{
                    "1.`", ",", "1.`", ",", "1.34`", ",", "1.`", ",", "1.42`",
                     ",", "0.94`", ",", "115", ",", "115", ",", "120", ",", 
                    "120", ",", "111", ",", "185", ",", "175", ",", "155"}], 
                    "}"}]}], "}"}], ",", 
                   RowBox[{"{", 
                    RowBox[{
                    RowBox[{"{", 
                    RowBox[{
                    "1.`", ",", "1.`", ",", "1.34`", ",", "1.`", ",", "1.42`",
                     ",", "0.94`", ",", "115", ",", "115", ",", "120", ",", 
                    "120", ",", "111", ",", "185", ",", "180", ",", "145"}], 
                    "}"}], ",", 
                    RowBox[{"{", 
                    RowBox[{
                    "1.`", ",", "1.`", ",", "1.34`", ",", "1.`", ",", "1.42`",
                     ",", "0.94`", ",", "115", ",", "115", ",", "120", ",", 
                    "120", ",", "111", ",", "185", ",", "180", ",", "150"}], 
                    "}"}], ",", 
                    RowBox[{"{", 
                    RowBox[{
                    "1.`", ",", "1.`", ",", "1.34`", ",", "1.`", ",", "1.42`",
                     ",", "0.94`", ",", "115", ",", "115", ",", "120", ",", 
                    "120", ",", "111", ",", "185", ",", "180", ",", "155"}], 
                    "}"}]}], "}"}], ",", 
                   RowBox[{"{", 
                    RowBox[{
                    RowBox[{"{", 
                    RowBox[{
                    "1.`", ",", "1.`", ",", "1.34`", ",", "1.`", ",", "1.42`",
                     ",", "0.94`", ",", "115", ",", "115", ",", "120", ",", 
                    "120", ",", "111", ",", "185", ",", "185", ",", "145"}], 
                    "}"}], ",", 
                    RowBox[{"{", 
                    RowBox[{
                    "1.`", ",", "1.`", ",", "1.34`", ",", "1.`", ",", "1.42`",
                     ",", "0.94`", ",", "115", ",", "115", ",", "120", ",", 
                    "120", ",", "111", ",", "185", ",", "185", ",", "150"}], 
                    "}"}], ",", 
                    RowBox[{"{", 
                    RowBox[{
                    "1.`", ",", "1.`", ",", "1.34`", ",", "1.`", ",", "1.42`",
                     ",", "0.94`", ",", "115", ",", "115", ",", "120", ",", 
                    "120", ",", "111", ",", "185", ",", "185", ",", "155"}], 
                    "}"}]}], "}"}]}], "}"}]}], "}"}]}], "}"}], ",", 
             RowBox[{"{", 
              RowBox[{
               RowBox[{"{", 
                RowBox[{
                 RowBox[{"{", 
                  RowBox[{
                   RowBox[{"{", 
                    RowBox[{
                    RowBox[{"{", 
                    RowBox[{
                    "1.`", ",", "1.`", ",", "1.34`", ",", "1.`", ",", "1.42`",
                     ",", "0.94`", ",", "115", ",", "115", ",", "120", ",", 
                    "125", ",", "106", ",", "175", ",", "175", ",", "145"}], 
                    "}"}], ",", 
                    RowBox[{"{", 
                    RowBox[{
                    "1.`", ",", "1.`", ",", "1.34`", ",", "1.`", ",", "1.42`",
                     ",", "0.94`", ",", "115", ",", "115", ",", "120", ",", 
                    "125", ",", "106", ",", "175", ",", "175", ",", "150"}], 
                    "}"}], ",", 
                    RowBox[{"{", 
                    RowBox[{
                    "1.`", ",", "1.`", ",", "1.34`", ",", "1.`", ",", "1.42`",
                     ",", "0.94`", ",", "115", ",", "115", ",", "120", ",", 
                    "125", ",", "106", ",", "175", ",", "175", ",", "155"}], 
                    "}"}]}], "}"}], ",", 
                   RowBox[{"{", 
                    RowBox[{
                    RowBox[{"{", 
                    RowBox[{
                    "1.`", ",", "1.`", ",", "1.34`", ",", "1.`", ",", "1.42`",
                     ",", "0.94`", ",", "115", ",", "115", ",", "120", ",", 
                    "125", ",", "106", ",", "175", ",", "180", ",", "145"}], 
                    "}"}], ",", 
                    RowBox[{"{", 
                    RowBox[{
                    "1.`", ",", "1.`", ",", "1.34`", ",", "1.`", ",", "1.42`",
                     ",", "0.94`", ",", "115", ",", "115", ",", "120", ",", 
                    "125", ",", "106", ",", "175", ",", "180", ",", "150"}], 
                    "}"}], ",", 
                    RowBox[{"{", 
                    RowBox[{
                    "1.`", ",", "1.`", ",", "1.34`", ",", "1.`", ",", "1.42`",
                     ",", "0.94`", ",", "115", ",", "115", ",", "120", ",", 
                    "125", ",", "106", ",", "175", ",", "180", ",", "155"}], 
                    "}"}]}], "}"}], ",", 
                   RowBox[{"{", 
                    RowBox[{
                    RowBox[{"{", 
                    RowBox[{
                    "1.`", ",", "1.`", ",", "1.34`", ",", "1.`", ",", "1.42`",
                     ",", "0.94`", ",", "115", ",", "115", ",", "120", ",", 
                    "125", ",", "106", ",", "175", ",", "185", ",", "145"}], 
                    "}"}], ",", 
                    RowBox[{"{", 
                    RowBox[{
                    "1.`", ",", "1.`", ",", "1.34`", ",", "1.`", ",", "1.42`",
                     ",", "0.94`", ",", "115", ",", "115", ",", "120", ",", 
                    "125", ",", "106", ",", "175", ",", "185", ",", "150"}], 
                    "}"}], ",", 
                    RowBox[{"{", 
                    RowBox[{
                    "1.`", ",", "1.`", ",", "1.34`", ",", "1.`", ",", "1.42`",
                     ",", "0.94`", ",", "115", ",", "115", ",", "120", ",", 
                    "125", ",", "106", ",", "175", ",", "185", ",", "155"}], 
                    "}"}]}], "}"}]}], "}"}], ",", 
                 RowBox[{"{", 
                  RowBox[{
                   RowBox[{"{", 
                    RowBox[{
                    RowBox[{"{", 
                    RowBox[{
                    "1.`", ",", "1.`", ",", "1.34`", ",", "1.`", ",", "1.42`",
                     ",", "0.94`", ",", "115", ",", "115", ",", "120", ",", 
                    "125", ",", "106", ",", "180", ",", "175", ",", "145"}], 
                    "}"}], ",", 
                    RowBox[{"{", 
                    RowBox[{
                    "1.`", ",", "1.`", ",", "1.34`", ",", "1.`", ",", "1.42`",
                     ",", "0.94`", ",", "115", ",", "115", ",", "120", ",", 
                    "125", ",", "106", ",", "180", ",", "175", ",", "150"}], 
                    "}"}], ",", 
                    RowBox[{"{", 
                    RowBox[{
                    "1.`", ",", "1.`", ",", "1.34`", ",", "1.`", ",", "1.42`",
                     ",", "0.94`", ",", "115", ",", "115", ",", "120", ",", 
                    "125", ",", "106", ",", "180", ",", "175", ",", "155"}], 
                    "}"}]}], "}"}], ",", 
                   RowBox[{"{", 
                    RowBox[{
                    RowBox[{"{", 
                    RowBox[{
                    "1.`", ",", "1.`", ",", "1.34`", ",", "1.`", ",", "1.42`",
                     ",", "0.94`", ",", "115", ",", "115", ",", "120", ",", 
                    "125", ",", "106", ",", "180", ",", "180", ",", "145"}], 
                    "}"}], ",", 
                    RowBox[{"{", 
                    RowBox[{
                    "1.`", ",", "1.`", ",", "1.34`", ",", "1.`", ",", "1.42`",
                     ",", "0.94`", ",", "115", ",", "115", ",", "120", ",", 
                    "125", ",", "106", ",", "180", ",", "180", ",", "150"}], 
                    "}"}], ",", 
                    RowBox[{"{", 
                    RowBox[{
                    "1.`", ",", "1.`", ",", "1.34`", ",", "1.`", ",", "1.42`",
                     ",", "0.94`", ",", "115", ",", "115", ",", "120", ",", 
                    "125", ",", "106", ",", "180", ",", "180", ",", "155"}], 
                    "}"}]}], "}"}], ",", 
                   RowBox[{"{", 
                    RowBox[{
                    RowBox[{"{", 
                    RowBox[{
                    "1.`", ",", "1.`", ",", "1.34`", ",", "1.`", ",", "1.42`",
                     ",", "0.94`", ",", "115", ",", "115", ",", "120", ",", 
                    "125", ",", "106", ",", "180", ",", "185", ",", "145"}], 
                    "}"}], ",", 
                    RowBox[{"{", 
                    RowBox[{
                    "1.`", ",", "1.`", ",", "1.34`", ",", "1.`", ",", "1.42`",
                     ",", "0.94`", ",", "115", ",", "115", ",", "120", ",", 
                    "125", ",", "106", ",", "180", ",", "185", ",", "150"}], 
                    "}"}], ",", 
                    RowBox[{"{", 
                    RowBox[{
                    "1.`", ",", "1.`", ",", "1.34`", ",", "1.`", ",", "1.42`",
                     ",", "0.94`", ",", "115", ",", "115", ",", "120", ",", 
                    "125", ",", "106", ",", "180", ",", "185", ",", "155"}], 
                    "}"}]}], "}"}]}], "}"}], ",", 
                 RowBox[{"{", 
                  RowBox[{
                   RowBox[{"{", 
                    RowBox[{
                    RowBox[{"{", 
                    RowBox[{
                    "1.`", ",", "1.`", ",", "1.34`", ",", "1.`", ",", "1.42`",
                     ",", "0.94`", ",", "115", ",", "115", ",", "120", ",", 
                    "125", ",", "106", ",", "185", ",", "175", ",", "145"}], 
                    "}"}], ",", 
                    RowBox[{"{", 
                    RowBox[{
                    "1.`", ",", "1.`", ",", "1.34`", ",", "1.`", ",", "1.42`",
                     ",", "0.94`", ",", "115", ",", "115", ",", "120", ",", 
                    "125", ",", "106", ",", "185", ",", "175", ",", "150"}], 
                    "}"}], ",", 
                    RowBox[{"{", 
                    RowBox[{
                    "1.`", ",", "1.`", ",", "1.34`", ",", "1.`", ",", "1.42`",
                     ",", "0.94`", ",", "115", ",", "115", ",", "120", ",", 
                    "125", ",", "106", ",", "185", ",", "175", ",", "155"}], 
                    "}"}]}], "}"}], ",", 
                   RowBox[{"{", 
                    RowBox[{
                    RowBox[{"{", 
                    RowBox[{
                    "1.`", ",", "1.`", ",", "1.34`", ",", "1.`", ",", "1.42`",
                     ",", "0.94`", ",", "115", ",", "115", ",", "120", ",", 
                    "125", ",", "106", ",", "185", ",", "180", ",", "145"}], 
                    "}"}], ",", 
                    RowBox[{"{", 
                    RowBox[{
                    "1.`", ",", "1.`", ",", "1.34`", ",", "1.`", ",", "1.42`",
                     ",", "0.94`", ",", "115", ",", "115", ",", "120", ",", 
                    "125", ",", "106", ",", "185", ",", "180", ",", "150"}], 
                    "}"}], ",", 
                    RowBox[{"{", 
                    RowBox[{
                    "1.`", ",", "1.`", ",", "1.34`", ",", "1.`", ",", "1.42`",
                     ",", "0.94`", ",", "115", ",", "115", ",", "120", ",", 
                    "125", ",", "106", ",", "185", ",", "180", ",", "155"}], 
                    "}"}]}], "}"}], ",", 
                   RowBox[{"{", 
                    RowBox[{
                    RowBox[{"{", 
                    RowBox[{
                    "1.`", ",", "1.`", ",", "1.34`", ",", "1.`", ",", "1.42`",
                     ",", "0.94`", ",", "115", ",", "115", ",", "120", ",", 
                    "125", ",", "106", ",", "185", ",", "185", ",", "145"}], 
                    "}"}], ",", 
                    RowBox[{"{", 
                    RowBox[{
                    "1.`", ",", "1.`", ",", "1.34`", ",", "1.`", ",", "1.42`",
                     ",", "0.94`", ",", "115", ",", "115", ",", "120", ",", 
                    "125", ",", "106", ",", "185", ",", "185", ",", "150"}], 
                    "}"}], ",", 
                    RowBox[{"{", 
                    RowBox[{
                    "1.`", ",", "1.`", ",", "1.34`", ",", "1.`", ",", "1.42`",
                     ",", "0.94`", ",", "115", ",", "115", ",", "120", ",", 
                    "125", ",", "106", ",", "185", ",", "185", ",", "155"}], 
                    "}"}]}], "}"}]}], "}"}]}], "}"}], ",", 
               RowBox[{"{", 
                RowBox[{
                 RowBox[{"{", 
                  RowBox[{
                   RowBox[{"{", 
                    RowBox[{
                    RowBox[{"{", 
                    RowBox[{
                    "1.`", ",", "1.`", ",", "1.34`", ",", "1.`", ",", "1.42`",
                     ",", "0.94`", ",", "115", ",", "115", ",", "120", ",", 
                    "125", ",", "111", ",", "175", ",", "175", ",", "145"}], 
                    "}"}], ",", 
                    RowBox[{"{", 
                    RowBox[{
                    "1.`", ",", "1.`", ",", "1.34`", ",", "1.`", ",", "1.42`",
                     ",", "0.94`", ",", "115", ",", "115", ",", "120", ",", 
                    "125", ",", "111", ",", "175", ",", "175", ",", "150"}], 
                    "}"}], ",", 
                    RowBox[{"{", 
                    RowBox[{
                    "1.`", ",", "1.`", ",", "1.34`", ",", "1.`", ",", "1.42`",
                     ",", "0.94`", ",", "115", ",", "115", ",", "120", ",", 
                    "125", ",", "111", ",", "175", ",", "175", ",", "155"}], 
                    "}"}]}], "}"}], ",", 
                   RowBox[{"{", 
                    RowBox[{
                    RowBox[{"{", 
                    RowBox[{
                    "1.`", ",", "1.`", ",", "1.34`", ",", "1.`", ",", "1.42`",
                     ",", "0.94`", ",", "115", ",", "115", ",", "120", ",", 
                    "125", ",", "111", ",", "175", ",", "180", ",", "145"}], 
                    "}"}], ",", 
                    RowBox[{"{", 
                    RowBox[{
                    "1.`", ",", "1.`", ",", "1.34`", ",", "1.`", ",", "1.42`",
                     ",", "0.94`", ",", "115", ",", "115", ",", "120", ",", 
                    "125", ",", "111", ",", "175", ",", "180", ",", "150"}], 
                    "}"}], ",", 
                    RowBox[{"{", 
                    RowBox[{
                    "1.`", ",", "1.`", ",", "1.34`", ",", "1.`", ",", "1.42`",
                     ",", "0.94`", ",", "115", ",", "115", ",", "120", ",", 
                    "125", ",", "111", ",", "175", ",", "180", ",", "155"}], 
                    "}"}]}], "}"}], ",", 
                   RowBox[{"{", 
                    RowBox[{
                    RowBox[{"{", 
                    RowBox[{
                    "1.`", ",", "1.`", ",", "1.34`", ",", "1.`", ",", "1.42`",
                     ",", "0.94`", ",", "115", ",", "115", ",", "120", ",", 
                    "125", ",", "111", ",", "175", ",", "185", ",", "145"}], 
                    "}"}], ",", 
                    RowBox[{"{", 
                    RowBox[{
                    "1.`", ",", "1.`", ",", "1.34`", ",", "1.`", ",", "1.42`",
                     ",", "0.94`", ",", "115", ",", "115", ",", "120", ",", 
                    "125", ",", "111", ",", "175", ",", "185", ",", "150"}], 
                    "}"}], ",", 
                    RowBox[{"{", 
                    RowBox[{
                    "1.`", ",", "1.`", ",", "1.34`", ",", "1.`", ",", "1.42`",
                     ",", "0.94`", ",", "115", ",", "115", ",", "120", ",", 
                    "125", ",", "111", ",", "175", ",", "185", ",", "155"}], 
                    "}"}]}], "}"}]}], "}"}], ",", 
                 RowBox[{"{", 
                  RowBox[{
                   RowBox[{"{", 
                    RowBox[{
                    RowBox[{"{", 
                    RowBox[{
                    "1.`", ",", "1.`", ",", "1.34`", ",", "1.`", ",", "1.42`",
                     ",", "0.94`", ",", "115", ",", "115", ",", "120", ",", 
                    "125", ",", "111", ",", "180", ",", "175", ",", "145"}], 
                    "}"}], ",", 
                    RowBox[{"{", 
                    RowBox[{
                    "1.`", ",", "1.`", ",", "1.34`", ",", "1.`", ",", "1.42`",
                     ",", "0.94`", ",", "115", ",", "115", ",", "120", ",", 
                    "125", ",", "111", ",", "180", ",", "175", ",", "150"}], 
                    "}"}], ",", 
                    RowBox[{"{", 
                    RowBox[{
                    "1.`", ",", "1.`", ",", "1.34`", ",", "1.`", ",", "1.42`",
                     ",", "0.94`", ",", "115", ",", "115", ",", "120", ",", 
                    "125", ",", "111", ",", "180", ",", "175", ",", "155"}], 
                    "}"}]}], "}"}], ",", 
                   RowBox[{"{", 
                    RowBox[{
                    RowBox[{"{", 
                    RowBox[{
                    "1.`", ",", "1.`", ",", "1.34`", ",", "1.`", ",", "1.42`",
                     ",", "0.94`", ",", "115", ",", "115", ",", "120", ",", 
                    "125", ",", "111", ",", "180", ",", "180", ",", "145"}], 
                    "}"}], ",", 
                    RowBox[{"{", 
                    RowBox[{
                    "1.`", ",", "1.`", ",", "1.34`", ",", "1.`", ",", "1.42`",
                     ",", "0.94`", ",", "115", ",", "115", ",", "120", ",", 
                    "125", ",", "111", ",", "180", ",", "180", ",", "150"}], 
                    "}"}], ",", 
                    RowBox[{"{", 
                    RowBox[{
                    "1.`", ",", "1.`", ",", "1.34`", ",", "1.`", ",", "1.42`",
                     ",", "0.94`", ",", "115", ",", "115", ",", "120", ",", 
                    "125", ",", "111", ",", "180", ",", "180", ",", "155"}], 
                    "}"}]}], "}"}], ",", 
                   RowBox[{"{", 
                    RowBox[{
                    RowBox[{"{", 
                    RowBox[{
                    "1.`", ",", "1.`", ",", "1.34`", ",", "1.`", ",", "1.42`",
                     ",", "0.94`", ",", "115", ",", "115", ",", "120", ",", 
                    "125", ",", "111", ",", "180", ",", "185", ",", "145"}], 
                    "}"}], ",", 
                    RowBox[{"{", 
                    RowBox[{
                    "1.`", ",", "1.`", ",", "1.34`", ",", "1.`", ",", "1.42`",
                     ",", "0.94`", ",", "115", ",", "115", ",", "120", ",", 
                    "125", ",", "111", ",", "180", ",", "185", ",", "150"}], 
                    "}"}], ",", 
                    RowBox[{"{", 
                    RowBox[{
                    "1.`", ",", "1.`", ",", "1.34`", ",", "1.`", ",", "1.42`",
                     ",", "0.94`", ",", "115", ",", "115", ",", "120", ",", 
                    "125", ",", "111", ",", "180", ",", "185", ",", "155"}], 
                    "}"}]}], "}"}]}], "}"}], ",", 
                 RowBox[{"{", 
                  RowBox[{
                   RowBox[{"{", 
                    RowBox[{
                    RowBox[{"{", 
                    RowBox[{
                    "1.`", ",", "1.`", ",", "1.34`", ",", "1.`", ",", "1.42`",
                     ",", "0.94`", ",", "115", ",", "115", ",", "120", ",", 
                    "125", ",", "111", ",", "185", ",", "175", ",", "145"}], 
                    "}"}], ",", 
                    RowBox[{"{", 
                    RowBox[{
                    "1.`", ",", "1.`", ",", "1.34`", ",", "1.`", ",", "1.42`",
                     ",", "0.94`", ",", "115", ",", "115", ",", "120", ",", 
                    "125", ",", "111", ",", "185", ",", "175", ",", "150"}], 
                    "}"}], ",", 
                    RowBox[{"{", 
                    RowBox[{
                    "1.`", ",", "1.`", ",", "1.34`", ",", "1.`", ",", "1.42`",
                     ",", "0.94`", ",", "115", ",", "115", ",", "120", ",", 
                    "125", ",", "111", ",", "185", ",", "175", ",", "155"}], 
                    "}"}]}], "}"}], ",", 
                   RowBox[{"{", 
                    RowBox[{
                    RowBox[{"{", 
                    RowBox[{
                    "1.`", ",", "1.`", ",", "1.34`", ",", "1.`", ",", "1.42`",
                     ",", "0.94`", ",", "115", ",", "115", ",", "120", ",", 
                    "125", ",", "111", ",", "185", ",", "180", ",", "145"}], 
                    "}"}], ",", 
                    RowBox[{"{", 
                    RowBox[{
                    "1.`", ",", "1.`", ",", "1.34`", ",", "1.`", ",", "1.42`",
                     ",", "0.94`", ",", "115", ",", "115", ",", "120", ",", 
                    "125", ",", "111", ",", "185", ",", "180", ",", "150"}], 
                    "}"}], ",", 
                    RowBox[{"{", 
                    RowBox[{
                    "1.`", ",", "1.`", ",", "1.34`", ",", "1.`", ",", "1.42`",
                     ",", "0.94`", ",", "115", ",", "115", ",", "120", ",", 
                    "125", ",", "111", ",", "185", ",", "180", ",", "155"}], 
                    "}"}]}], "}"}], ",", 
                   RowBox[{"{", 
                    RowBox[{
                    RowBox[{"{", 
                    RowBox[{
                    "1.`", ",", "1.`", ",", "1.34`", ",", "1.`", ",", "1.42`",
                     ",", "0.94`", ",", "115", ",", "115", ",", "120", ",", 
                    "125", ",", "111", ",", "185", ",", "185", ",", "145"}], 
                    "}"}], ",", 
                    RowBox[{"{", 
                    RowBox[{
                    "1.`", ",", "1.`", ",", "1.34`", ",", "1.`", ",", "1.42`",
                     ",", "0.94`", ",", "115", ",", "115", ",", "120", ",", 
                    "125", ",", "111", ",", "185", ",", "185", ",", "150"}], 
                    "}"}], ",", 
                    RowBox[{"{", 
                    RowBox[{
                    "1.`", ",", "1.`", ",", "1.34`", ",", "1.`", ",", "1.42`",
                     ",", "0.94`", ",", "115", ",", "115", ",", "120", ",", 
                    "125", ",", "111", ",", "185", ",", "185", ",", "155"}], 
                    "}"}]}], "}"}]}], "}"}]}], "}"}]}], "}"}]}], "}"}], ",", 
           RowBox[{"{", 
            RowBox[{
             RowBox[{"{", 
              RowBox[{
               RowBox[{"{", 
                RowBox[{
                 RowBox[{"{", 
                  RowBox[{
                   RowBox[{"{", 
                    RowBox[{
                    RowBox[{"{", 
                    RowBox[{
                    "1.`", ",", "1.`", ",", "1.34`", ",", "1.`", ",", "1.42`",
                     ",", "0.94`", ",", "115", ",", "115", ",", "125", ",", 
                    "115", ",", "106", ",", "175", ",", "175", ",", "145"}], 
                    "}"}], ",", 
                    RowBox[{"{", 
                    RowBox[{
                    "1.`", ",", "1.`", ",", "1.34`", ",", "1.`", ",", "1.42`",
                     ",", "0.94`", ",", "115", ",", "115", ",", "125", ",", 
                    "115", ",", "106", ",", "175", ",", "175", ",", "150"}], 
                    "}"}], ",", 
                    RowBox[{"{", 
                    RowBox[{
                    "1.`", ",", "1.`", ",", "1.34`", ",", "1.`", ",", "1.42`",
                     ",", "0.94`", ",", "115", ",", "115", ",", "125", ",", 
                    "115", ",", "106", ",", "175", ",", "175", ",", "155"}], 
                    "}"}]}], "}"}], ",", 
                   RowBox[{"{", 
                    RowBox[{
                    RowBox[{"{", 
                    RowBox[{
                    "1.`", ",", "1.`", ",", "1.34`", ",", "1.`", ",", "1.42`",
                     ",", "0.94`", ",", "115", ",", "115", ",", "125", ",", 
                    "115", ",", "106", ",", "175", ",", "180", ",", "145"}], 
                    "}"}], ",", 
                    RowBox[{"{", 
                    RowBox[{
                    "1.`", ",", "1.`", ",", "1.34`", ",", "1.`", ",", "1.42`",
                     ",", "0.94`", ",", "115", ",", "115", ",", "125", ",", 
                    "115", ",", "106", ",", "175", ",", "180", ",", "150"}], 
                    "}"}], ",", 
                    RowBox[{"{", 
                    RowBox[{
                    "1.`", ",", "1.`", ",", "1.34`", ",", "1.`", ",", "1.42`",
                     ",", "0.94`", ",", "115", ",", "115", ",", "125", ",", 
                    "115", ",", "106", ",", "175", ",", "180", ",", "155"}], 
                    "}"}]}], "}"}], ",", 
                   RowBox[{"{", 
                    RowBox[{
                    RowBox[{"{", 
                    RowBox[{
                    "1.`", ",", "1.`", ",", "1.34`", ",", "1.`", ",", "1.42`",
                     ",", "0.94`", ",", "115", ",", "115", ",", "125", ",", 
                    "115", ",", "106", ",", "175", ",", "185", ",", "145"}], 
                    "}"}], ",", 
                    RowBox[{"{", 
                    RowBox[{
                    "1.`", ",", "1.`", ",", "1.34`", ",", "1.`", ",", "1.42`",
                     ",", "0.94`", ",", "115", ",", "115", ",", "125", ",", 
                    "115", ",", "106", ",", "175", ",", "185", ",", "150"}], 
                    "}"}], ",", 
                    RowBox[{"{", 
                    RowBox[{
                    "1.`", ",", "1.`", ",", "1.34`", ",", "1.`", ",", "1.42`",
                     ",", "0.94`", ",", "115", ",", "115", ",", "125", ",", 
                    "115", ",", "106", ",", "175", ",", "185", ",", "155"}], 
                    "}"}]}], "}"}]}], "}"}], ",", 
                 RowBox[{"{", 
                  RowBox[{
                   RowBox[{"{", 
                    RowBox[{
                    RowBox[{"{", 
                    RowBox[{
                    "1.`", ",", "1.`", ",", "1.34`", ",", "1.`", ",", "1.42`",
                     ",", "0.94`", ",", "115", ",", "115", ",", "125", ",", 
                    "115", ",", "106", ",", "180", ",", "175", ",", "145"}], 
                    "}"}], ",", 
                    RowBox[{"{", 
                    RowBox[{
                    "1.`", ",", "1.`", ",", "1.34`", ",", "1.`", ",", "1.42`",
                     ",", "0.94`", ",", "115", ",", "115", ",", "125", ",", 
                    "115", ",", "106", ",", "180", ",", "175", ",", "150"}], 
                    "}"}], ",", 
                    RowBox[{"{", 
                    RowBox[{
                    "1.`", ",", "1.`", ",", "1.34`", ",", "1.`", ",", "1.42`",
                     ",", "0.94`", ",", "115", ",", "115", ",", "125", ",", 
                    "115", ",", "106", ",", "180", ",", "175", ",", "155"}], 
                    "}"}]}], "}"}], ",", 
                   RowBox[{"{", 
                    RowBox[{
                    RowBox[{"{", 
                    RowBox[{
                    "1.`", ",", "1.`", ",", "1.34`", ",", "1.`", ",", "1.42`",
                     ",", "0.94`", ",", "115", ",", "115", ",", "125", ",", 
                    "115", ",", "106", ",", "180", ",", "180", ",", "145"}], 
                    "}"}], ",", 
                    RowBox[{"{", 
                    RowBox[{
                    "1.`", ",", "1.`", ",", "1.34`", ",", "1.`", ",", "1.42`",
                     ",", "0.94`", ",", "115", ",", "115", ",", "125", ",", 
                    "115", ",", "106", ",", "180", ",", "180", ",", "150"}], 
                    "}"}], ",", 
                    RowBox[{"{", 
                    RowBox[{
                    "1.`", ",", "1.`", ",", "1.34`", ",", "1.`", ",", "1.42`",
                     ",", "0.94`", ",", "115", ",", "115", ",", "125", ",", 
                    "115", ",", "106", ",", "180", ",", "180", ",", "155"}], 
                    "}"}]}], "}"}], ",", 
                   RowBox[{"{", 
                    RowBox[{
                    RowBox[{"{", 
                    RowBox[{
                    "1.`", ",", "1.`", ",", "1.34`", ",", "1.`", ",", "1.42`",
                     ",", "0.94`", ",", "115", ",", "115", ",", "125", ",", 
                    "115", ",", "106", ",", "180", ",", "185", ",", "145"}], 
                    "}"}], ",", 
                    RowBox[{"{", 
                    RowBox[{
                    "1.`", ",", "1.`", ",", "1.34`", ",", "1.`", ",", "1.42`",
                     ",", "0.94`", ",", "115", ",", "115", ",", "125", ",", 
                    "115", ",", "106", ",", "180", ",", "185", ",", "150"}], 
                    "}"}], ",", 
                    RowBox[{"{", 
                    RowBox[{
                    "1.`", ",", "1.`", ",", "1.34`", ",", "1.`", ",", "1.42`",
                     ",", "0.94`", ",", "115", ",", "115", ",", "125", ",", 
                    "115", ",", "106", ",", "180", ",", "185", ",", "155"}], 
                    "}"}]}], "}"}]}], "}"}], ",", 
                 RowBox[{"{", 
                  RowBox[{
                   RowBox[{"{", 
                    RowBox[{
                    RowBox[{"{", 
                    RowBox[{
                    "1.`", ",", "1.`", ",", "1.34`", ",", "1.`", ",", "1.42`",
                     ",", "0.94`", ",", "115", ",", "115", ",", "125", ",", 
                    "115", ",", "106", ",", "185", ",", "175", ",", "145"}], 
                    "}"}], ",", 
                    RowBox[{"{", 
                    RowBox[{
                    "1.`", ",", "1.`", ",", "1.34`", ",", "1.`", ",", "1.42`",
                     ",", "0.94`", ",", "115", ",", "115", ",", "125", ",", 
                    "115", ",", "106", ",", "185", ",", "175", ",", "150"}], 
                    "}"}], ",", 
                    RowBox[{"{", 
                    RowBox[{
                    "1.`", ",", "1.`", ",", "1.34`", ",", "1.`", ",", "1.42`",
                     ",", "0.94`", ",", "115", ",", "115", ",", "125", ",", 
                    "115", ",", "106", ",", "185", ",", "175", ",", "155"}], 
                    "}"}]}], "}"}], ",", 
                   RowBox[{"{", 
                    RowBox[{
                    RowBox[{"{", 
                    RowBox[{
                    "1.`", ",", "1.`", ",", "1.34`", ",", "1.`", ",", "1.42`",
                     ",", "0.94`", ",", "115", ",", "115", ",", "125", ",", 
                    "115", ",", "106", ",", "185", ",", "180", ",", "145"}], 
                    "}"}], ",", 
                    RowBox[{"{", 
                    RowBox[{
                    "1.`", ",", "1.`", ",", "1.34`", ",", "1.`", ",", "1.42`",
                     ",", "0.94`", ",", "115", ",", "115", ",", "125", ",", 
                    "115", ",", "106", ",", "185", ",", "180", ",", "150"}], 
                    "}"}], ",", 
                    RowBox[{"{", 
                    RowBox[{
                    "1.`", ",", "1.`", ",", "1.34`", ",", "1.`", ",", "1.42`",
                     ",", "0.94`", ",", "115", ",", "115", ",", "125", ",", 
                    "115", ",", "106", ",", "185", ",", "180", ",", "155"}], 
                    "}"}]}], "}"}], ",", 
                   RowBox[{"{", 
                    RowBox[{
                    RowBox[{"{", 
                    RowBox[{
                    "1.`", ",", "1.`", ",", "1.34`", ",", "1.`", ",", "1.42`",
                     ",", "0.94`", ",", "115", ",", "115", ",", "125", ",", 
                    "115", ",", "106", ",", "185", ",", "185", ",", "145"}], 
                    "}"}], ",", 
                    RowBox[{"{", 
                    RowBox[{
                    "1.`", ",", "1.`", ",", "1.34`", ",", "1.`", ",", "1.42`",
                     ",", "0.94`", ",", "115", ",", "115", ",", "125", ",", 
                    "115", ",", "106", ",", "185", ",", "185", ",", "150"}], 
                    "}"}], ",", 
                    RowBox[{"{", 
                    RowBox[{
                    "1.`", ",", "1.`", ",", "1.34`", ",", "1.`", ",", "1.42`",
                     ",", "0.94`", ",", "115", ",", "115", ",", "125", ",", 
                    "115", ",", "106", ",", "185", ",", "185", ",", "155"}], 
                    "}"}]}], "}"}]}], "}"}]}], "}"}], ",", 
               RowBox[{"{", 
                RowBox[{
                 RowBox[{"{", 
                  RowBox[{
                   RowBox[{"{", 
                    RowBox[{
                    RowBox[{"{", 
                    RowBox[{
                    "1.`", ",", "1.`", ",", "1.34`", ",", "1.`", ",", "1.42`",
                     ",", "0.94`", ",", "115", ",", "115", ",", "125", ",", 
                    "115", ",", "111", ",", "175", ",", "175", ",", "145"}], 
                    "}"}], ",", 
                    RowBox[{"{", 
                    RowBox[{
                    "1.`", ",", "1.`", ",", "1.34`", ",", "1.`", ",", "1.42`",
                     ",", "0.94`", ",", "115", ",", "115", ",", "125", ",", 
                    "115", ",", "111", ",", "175", ",", "175", ",", "150"}], 
                    "}"}], ",", 
                    RowBox[{"{", 
                    RowBox[{
                    "1.`", ",", "1.`", ",", "1.34`", ",", "1.`", ",", "1.42`",
                     ",", "0.94`", ",", "115", ",", "115", ",", "125", ",", 
                    "115", ",", "111", ",", "175", ",", "175", ",", "155"}], 
                    "}"}]}], "}"}], ",", 
                   RowBox[{"{", 
                    RowBox[{
                    RowBox[{"{", 
                    RowBox[{
                    "1.`", ",", "1.`", ",", "1.34`", ",", "1.`", ",", "1.42`",
                     ",", "0.94`", ",", "115", ",", "115", ",", "125", ",", 
                    "115", ",", "111", ",", "175", ",", "180", ",", "145"}], 
                    "}"}], ",", 
                    RowBox[{"{", 
                    RowBox[{
                    "1.`", ",", "1.`", ",", "1.34`", ",", "1.`", ",", "1.42`",
                     ",", "0.94`", ",", "115", ",", "115", ",", "125", ",", 
                    "115", ",", "111", ",", "175", ",", "180", ",", "150"}], 
                    "}"}], ",", 
                    RowBox[{"{", 
                    RowBox[{
                    "1.`", ",", "1.`", ",", "1.34`", ",", "1.`", ",", "1.42`",
                     ",", "0.94`", ",", "115", ",", "115", ",", "125", ",", 
                    "115", ",", "111", ",", "175", ",", "180", ",", "155"}], 
                    "}"}]}], "}"}], ",", 
                   RowBox[{"{", 
                    RowBox[{
                    RowBox[{"{", 
                    RowBox[{
                    "1.`", ",", "1.`", ",", "1.34`", ",", "1.`", ",", "1.42`",
                     ",", "0.94`", ",", "115", ",", "115", ",", "125", ",", 
                    "115", ",", "111", ",", "175", ",", "185", ",", "145"}], 
                    "}"}], ",", 
                    RowBox[{"{", 
                    RowBox[{
                    "1.`", ",", "1.`", ",", "1.34`", ",", "1.`", ",", "1.42`",
                     ",", "0.94`", ",", "115", ",", "115", ",", "125", ",", 
                    "115", ",", "111", ",", "175", ",", "185", ",", "150"}], 
                    "}"}], ",", 
                    RowBox[{"{", 
                    RowBox[{
                    "1.`", ",", "1.`", ",", "1.34`", ",", "1.`", ",", "1.42`",
                     ",", "0.94`", ",", "115", ",", "115", ",", "125", ",", 
                    "115", ",", "111", ",", "175", ",", "185", ",", "155"}], 
                    "}"}]}], "}"}]}], "}"}], ",", 
                 RowBox[{"{", 
                  RowBox[{
                   RowBox[{"{", 
                    RowBox[{
                    RowBox[{"{", 
                    RowBox[{
                    "1.`", ",", "1.`", ",", "1.34`", ",", "1.`", ",", "1.42`",
                     ",", "0.94`", ",", "115", ",", "115", ",", "125", ",", 
                    "115", ",", "111", ",", "180", ",", "175", ",", "145"}], 
                    "}"}], ",", 
                    RowBox[{"{", 
                    RowBox[{
                    "1.`", ",", "1.`", ",", "1.34`", ",", "1.`", ",", "1.42`",
                     ",", "0.94`", ",", "115", ",", "115", ",", "125", ",", 
                    "115", ",", "111", ",", "180", ",", "175", ",", "150"}], 
                    "}"}], ",", 
                    RowBox[{"{", 
                    RowBox[{
                    "1.`", ",", "1.`", ",", "1.34`", ",", "1.`", ",", "1.42`",
                     ",", "0.94`", ",", "115", ",", "115", ",", "125", ",", 
                    "115", ",", "111", ",", "180", ",", "175", ",", "155"}], 
                    "}"}]}], "}"}], ",", 
                   RowBox[{"{", 
                    RowBox[{
                    RowBox[{"{", 
                    RowBox[{
                    "1.`", ",", "1.`", ",", "1.34`", ",", "1.`", ",", "1.42`",
                     ",", "0.94`", ",", "115", ",", "115", ",", "125", ",", 
                    "115", ",", "111", ",", "180", ",", "180", ",", "145"}], 
                    "}"}], ",", 
                    RowBox[{"{", 
                    RowBox[{
                    "1.`", ",", "1.`", ",", "1.34`", ",", "1.`", ",", "1.42`",
                     ",", "0.94`", ",", "115", ",", "115", ",", "125", ",", 
                    "115", ",", "111", ",", "180", ",", "180", ",", "150"}], 
                    "}"}], ",", 
                    RowBox[{"{", 
                    RowBox[{
                    "1.`", ",", "1.`", ",", "1.34`", ",", "1.`", ",", "1.42`",
                     ",", "0.94`", ",", "115", ",", "115", ",", "125", ",", 
                    "115", ",", "111", ",", "180", ",", "180", ",", "155"}], 
                    "}"}]}], "}"}], ",", 
                   RowBox[{"{", 
                    RowBox[{
                    RowBox[{"{", 
                    RowBox[{
                    "1.`", ",", "1.`", ",", "1.34`", ",", "1.`", ",", "1.42`",
                     ",", "0.94`", ",", "115", ",", "115", ",", "125", ",", 
                    "115", ",", "111", ",", "180", ",", "185", ",", "145"}], 
                    "}"}], ",", 
                    RowBox[{"{", 
                    RowBox[{
                    "1.`", ",", "1.`", ",", "1.34`", ",", "1.`", ",", "1.42`",
                     ",", "0.94`", ",", "115", ",", "115", ",", "125", ",", 
                    "115", ",", "111", ",", "180", ",", "185", ",", "150"}], 
                    "}"}], ",", 
                    RowBox[{"{", 
                    RowBox[{
                    "1.`", ",", "1.`", ",", "1.34`", ",", "1.`", ",", "1.42`",
                     ",", "0.94`", ",", "115", ",", "115", ",", "125", ",", 
                    "115", ",", "111", ",", "180", ",", "185", ",", "155"}], 
                    "}"}]}], "}"}]}], "}"}], ",", 
                 RowBox[{"{", 
                  RowBox[{
                   RowBox[{"{", 
                    RowBox[{
                    RowBox[{"{", 
                    RowBox[{
                    "1.`", ",", "1.`", ",", "1.34`", ",", "1.`", ",", "1.42`",
                     ",", "0.94`", ",", "115", ",", "115", ",", "125", ",", 
                    "115", ",", "111", ",", "185", ",", "175", ",", "145"}], 
                    "}"}], ",", 
                    RowBox[{"{", 
                    RowBox[{
                    "1.`", ",", "1.`", ",", "1.34`", ",", "1.`", ",", "1.42`",
                     ",", "0.94`", ",", "115", ",", "115", ",", "125", ",", 
                    "115", ",", "111", ",", "185", ",", "175", ",", "150"}], 
                    "}"}], ",", 
                    RowBox[{"{", 
                    RowBox[{
                    "1.`", ",", "1.`", ",", "1.34`", ",", "1.`", ",", "1.42`",
                     ",", "0.94`", ",", "115", ",", "115", ",", "125", ",", 
                    "115", ",", "111", ",", "185", ",", "175", ",", "155"}], 
                    "}"}]}], "}"}], ",", 
                   RowBox[{"{", 
                    RowBox[{
                    RowBox[{"{", 
                    RowBox[{
                    "1.`", ",", "1.`", ",", "1.34`", ",", "1.`", ",", "1.42`",
                     ",", "0.94`", ",", "115", ",", "115", ",", "125", ",", 
                    "115", ",", "111", ",", "185", ",", "180", ",", "145"}], 
                    "}"}], ",", 
                    RowBox[{"{", 
                    RowBox[{
                    "1.`", ",", "1.`", ",", "1.34`", ",", "1.`", ",", "1.42`",
                     ",", "0.94`", ",", "115", ",", "115", ",", "125", ",", 
                    "115", ",", "111", ",", "185", ",", "180", ",", "150"}], 
                    "}"}], ",", 
                    RowBox[{"{", 
                    RowBox[{
                    "1.`", ",", "1.`", ",", "1.34`", ",", "1.`", ",", "1.42`",
                     ",", "0.94`", ",", "115", ",", "115", ",", "125", ",", 
                    "115", ",", "111", ",", "185", ",", "180", ",", "155"}], 
                    "}"}]}], "}"}], ",", 
                   RowBox[{"{", 
                    RowBox[{
                    RowBox[{"{", 
                    RowBox[{
                    "1.`", ",", "1.`", ",", "1.34`", ",", "1.`", ",", "1.42`",
                     ",", "0.94`", ",", "115", ",", "115", ",", "125", ",", 
                    "115", ",", "111", ",", "185", ",", "185", ",", "145"}], 
                    "}"}], ",", 
                    RowBox[{"{", 
                    RowBox[{
                    "1.`", ",", "1.`", ",", "1.34`", ",", "1.`", ",", "1.42`",
                     ",", "0.94`", ",", "115", ",", "115", ",", "125", ",", 
                    "115", ",", "111", ",", "185", ",", "185", ",", "150"}], 
                    "}"}], ",", 
                    RowBox[{"{", 
                    RowBox[{
                    "1.`", ",", "1.`", ",", "1.34`", ",", "1.`", ",", "1.42`",
                     ",", "0.94`", ",", "115", ",", "115", ",", "125", ",", 
                    "115", ",", "111", ",", "185", ",", "185", ",", "155"}], 
                    "}"}]}], "}"}]}], "}"}]}], "}"}]}], "}"}], ",", 
             RowBox[{"{", 
              RowBox[{
               RowBox[{"{", 
                RowBox[{
                 RowBox[{"{", 
                  RowBox[{
                   RowBox[{"{", 
                    RowBox[{
                    RowBox[{"{", 
                    RowBox[{
                    "1.`", ",", "1.`", ",", "1.34`", ",", "1.`", ",", "1.42`",
                     ",", "0.94`", ",", "115", ",", "115", ",", "125", ",", 
                    "120", ",", "106", ",", "175", ",", "175", ",", "145"}], 
                    "}"}], ",", 
                    RowBox[{"{", 
                    RowBox[{
                    "1.`", ",", "1.`", ",", "1.34`", ",", "1.`", ",", "1.42`",
                     ",", "0.94`", ",", "115", ",", "115", ",", "125", ",", 
                    "120", ",", "106", ",", "175", ",", "175", ",", "150"}], 
                    "}"}], ",", 
                    RowBox[{"{", 
                    RowBox[{
                    "1.`", ",", "1.`", ",", "1.34`", ",", "1.`", ",", "1.42`",
                     ",", "0.94`", ",", "115", ",", "115", ",", "125", ",", 
                    "120", ",", "106", ",", "175", ",", "175", ",", "155"}], 
                    "}"}]}], "}"}], ",", 
                   RowBox[{"{", 
                    RowBox[{
                    RowBox[{"{", 
                    RowBox[{
                    "1.`", ",", "1.`", ",", "1.34`", ",", "1.`", ",", "1.42`",
                     ",", "0.94`", ",", "115", ",", "115", ",", "125", ",", 
                    "120", ",", "106", ",", "175", ",", "180", ",", "145"}], 
                    "}"}], ",", 
                    RowBox[{"{", 
                    RowBox[{
                    "1.`", ",", "1.`", ",", "1.34`", ",", "1.`", ",", "1.42`",
                     ",", "0.94`", ",", "115", ",", "115", ",", "125", ",", 
                    "120", ",", "106", ",", "175", ",", "180", ",", "150"}], 
                    "}"}], ",", 
                    RowBox[{"{", 
                    RowBox[{
                    "1.`", ",", "1.`", ",", "1.34`", ",", "1.`", ",", "1.42`",
                     ",", "0.94`", ",", "115", ",", "115", ",", "125", ",", 
                    "120", ",", "106", ",", "175", ",", "180", ",", "155"}], 
                    "}"}]}], "}"}], ",", 
                   RowBox[{"{", 
                    RowBox[{
                    RowBox[{"{", 
                    RowBox[{
                    "1.`", ",", "1.`", ",", "1.34`", ",", "1.`", ",", "1.42`",
                     ",", "0.94`", ",", "115", ",", "115", ",", "125", ",", 
                    "120", ",", "106", ",", "175", ",", "185", ",", "145"}], 
                    "}"}], ",", 
                    RowBox[{"{", 
                    RowBox[{
                    "1.`", ",", "1.`", ",", "1.34`", ",", "1.`", ",", "1.42`",
                     ",", "0.94`", ",", "115", ",", "115", ",", "125", ",", 
                    "120", ",", "106", ",", "175", ",", "185", ",", "150"}], 
                    "}"}], ",", 
                    RowBox[{"{", 
                    RowBox[{
                    "1.`", ",", "1.`", ",", "1.34`", ",", "1.`", ",", "1.42`",
                     ",", "0.94`", ",", "115", ",", "115", ",", "125", ",", 
                    "120", ",", "106", ",", "175", ",", "185", ",", "155"}], 
                    "}"}]}], "}"}]}], "}"}], ",", 
                 RowBox[{"{", 
                  RowBox[{
                   RowBox[{"{", 
                    RowBox[{
                    RowBox[{"{", 
                    RowBox[{
                    "1.`", ",", "1.`", ",", "1.34`", ",", "1.`", ",", "1.42`",
                     ",", "0.94`", ",", "115", ",", "115", ",", "125", ",", 
                    "120", ",", "106", ",", "180", ",", "175", ",", "145"}], 
                    "}"}], ",", 
                    RowBox[{"{", 
                    RowBox[{
                    "1.`", ",", "1.`", ",", "1.34`", ",", "1.`", ",", "1.42`",
                     ",", "0.94`", ",", "115", ",", "115", ",", "125", ",", 
                    "120", ",", "106", ",", "180", ",", "175", ",", "150"}], 
                    "}"}], ",", 
                    RowBox[{"{", 
                    RowBox[{
                    "1.`", ",", "1.`", ",", "1.34`", ",", "1.`", ",", "1.42`",
                     ",", "0.94`", ",", "115", ",", "115", ",", "125", ",", 
                    "120", ",", "106", ",", "180", ",", "175", ",", "155"}], 
                    "}"}]}], "}"}], ",", 
                   RowBox[{"{", 
                    RowBox[{
                    RowBox[{"{", 
                    RowBox[{
                    "1.`", ",", "1.`", ",", "1.34`", ",", "1.`", ",", "1.42`",
                     ",", "0.94`", ",", "115", ",", "115", ",", "125", ",", 
                    "120", ",", "106", ",", "180", ",", "180", ",", "145"}], 
                    "}"}], ",", 
                    RowBox[{"{", 
                    RowBox[{
                    "1.`", ",", "1.`", ",", "1.34`", ",", "1.`", ",", "1.42`",
                     ",", "0.94`", ",", "115", ",", "115", ",", "125", ",", 
                    "120", ",", "106", ",", "180", ",", "180", ",", "150"}], 
                    "}"}], ",", 
                    RowBox[{"{", 
                    RowBox[{
                    "1.`", ",", "1.`", ",", "1.34`", ",", "1.`", ",", "1.42`",
                     ",", "0.94`", ",", "115", ",", "115", ",", "125", ",", 
                    "120", ",", "106", ",", "180", ",", "180", ",", "155"}], 
                    "}"}]}], "}"}], ",", 
                   RowBox[{"{", 
                    RowBox[{
                    RowBox[{"{", 
                    RowBox[{
                    "1.`", ",", "1.`", ",", "1.34`", ",", "1.`", ",", "1.42`",
                     ",", "0.94`", ",", "115", ",", "115", ",", "125", ",", 
                    "120", ",", "106", ",", "180", ",", "185", ",", "145"}], 
                    "}"}], ",", 
                    RowBox[{"{", 
                    RowBox[{
                    "1.`", ",", "1.`", ",", "1.34`", ",", "1.`", ",", "1.42`",
                     ",", "0.94`", ",", "115", ",", "115", ",", "125", ",", 
                    "120", ",", "106", ",", "180", ",", "185", ",", "150"}], 
                    "}"}], ",", 
                    RowBox[{"{", 
                    RowBox[{
                    "1.`", ",", "1.`", ",", "1.34`", ",", "1.`", ",", "1.42`",
                     ",", "0.94`", ",", "115", ",", "115", ",", "125", ",", 
                    "120", ",", "106", ",", "180", ",", "185", ",", "155"}], 
                    "}"}]}], "}"}]}], "}"}], ",", 
                 RowBox[{"{", 
                  RowBox[{
                   RowBox[{"{", 
                    RowBox[{
                    RowBox[{"{", 
                    RowBox[{
                    "1.`", ",", "1.`", ",", "1.34`", ",", "1.`", ",", "1.42`",
                     ",", "0.94`", ",", "115", ",", "115", ",", "125", ",", 
                    "120", ",", "106", ",", "185", ",", "175", ",", "145"}], 
                    "}"}], ",", 
                    RowBox[{"{", 
                    RowBox[{
                    "1.`", ",", "1.`", ",", "1.34`", ",", "1.`", ",", "1.42`",
                     ",", "0.94`", ",", "115", ",", "115", ",", "125", ",", 
                    "120", ",", "106", ",", "185", ",", "175", ",", "150"}], 
                    "}"}], ",", 
                    RowBox[{"{", 
                    RowBox[{
                    "1.`", ",", "1.`", ",", "1.34`", ",", "1.`", ",", "1.42`",
                     ",", "0.94`", ",", "115", ",", "115", ",", "125", ",", 
                    "120", ",", "106", ",", "185", ",", "175", ",", "155"}], 
                    "}"}]}], "}"}], ",", 
                   RowBox[{"{", 
                    RowBox[{
                    RowBox[{"{", 
                    RowBox[{
                    "1.`", ",", "1.`", ",", "1.34`", ",", "1.`", ",", "1.42`",
                     ",", "0.94`", ",", "115", ",", "115", ",", "125", ",", 
                    "120", ",", "106", ",", "185", ",", "180", ",", "145"}], 
                    "}"}], ",", 
                    RowBox[{"{", 
                    RowBox[{
                    "1.`", ",", "1.`", ",", "1.34`", ",", "1.`", ",", "1.42`",
                     ",", "0.94`", ",", "115", ",", "115", ",", "125", ",", 
                    "120", ",", "106", ",", "185", ",", "180", ",", "150"}], 
                    "}"}], ",", 
                    RowBox[{"{", 
                    RowBox[{
                    "1.`", ",", "1.`", ",", "1.34`", ",", "1.`", ",", "1.42`",
                     ",", "0.94`", ",", "115", ",", "115", ",", "125", ",", 
                    "120", ",", "106", ",", "185", ",", "180", ",", "155"}], 
                    "}"}]}], "}"}], ",", 
                   RowBox[{"{", 
                    RowBox[{
                    RowBox[{"{", 
                    RowBox[{
                    "1.`", ",", "1.`", ",", "1.34`", ",", "1.`", ",", "1.42`",
                     ",", "0.94`", ",", "115", ",", "115", ",", "125", ",", 
                    "120", ",", "106", ",", "185", ",", "185", ",", "145"}], 
                    "}"}], ",", 
                    RowBox[{"{", 
                    RowBox[{
                    "1.`", ",", "1.`", ",", "1.34`", ",", "1.`", ",", "1.42`",
                     ",", "0.94`", ",", "115", ",", "115", ",", "125", ",", 
                    "120", ",", "106", ",", "185", ",", "185", ",", "150"}], 
                    "}"}], ",", 
                    RowBox[{"{", 
                    RowBox[{
                    "1.`", ",", "1.`", ",", "1.34`", ",", "1.`", ",", "1.42`",
                     ",", "0.94`", ",", "115", ",", "115", ",", "125", ",", 
                    "120", ",", "106", ",", "185", ",", "185", ",", "155"}], 
                    "}"}]}], "}"}]}], "}"}]}], "}"}], ",", 
               RowBox[{"{", 
                RowBox[{
                 RowBox[{"{", 
                  RowBox[{
                   RowBox[{"{", 
                    RowBox[{
                    RowBox[{"{", 
                    RowBox[{
                    "1.`", ",", "1.`", ",", "1.34`", ",", "1.`", ",", "1.42`",
                     ",", "0.94`", ",", "115", ",", "115", ",", "125", ",", 
                    "120", ",", "111", ",", "175", ",", "175", ",", "145"}], 
                    "}"}], ",", 
                    RowBox[{"{", 
                    RowBox[{
                    "1.`", ",", "1.`", ",", "1.34`", ",", "1.`", ",", "1.42`",
                     ",", "0.94`", ",", "115", ",", "115", ",", "125", ",", 
                    "120", ",", "111", ",", "175", ",", "175", ",", "150"}], 
                    "}"}], ",", 
                    RowBox[{"{", 
                    RowBox[{
                    "1.`", ",", "1.`", ",", "1.34`", ",", "1.`", ",", "1.42`",
                     ",", "0.94`", ",", "115", ",", "115", ",", "125", ",", 
                    "120", ",", "111", ",", "175", ",", "175", ",", "155"}], 
                    "}"}]}], "}"}], ",", 
                   RowBox[{"{", 
                    RowBox[{
                    RowBox[{"{", 
                    RowBox[{
                    "1.`", ",", "1.`", ",", "1.34`", ",", "1.`", ",", "1.42`",
                     ",", "0.94`", ",", "115", ",", "115", ",", "125", ",", 
                    "120", ",", "111", ",", "175", ",", "180", ",", "145"}], 
                    "}"}], ",", 
                    RowBox[{"{", 
                    RowBox[{
                    "1.`", ",", "1.`", ",", "1.34`", ",", "1.`", ",", "1.42`",
                     ",", "0.94`", ",", "115", ",", "115", ",", "125", ",", 
                    "120", ",", "111", ",", "175", ",", "180", ",", "150"}], 
                    "}"}], ",", 
                    RowBox[{"{", 
                    RowBox[{
                    "1.`", ",", "1.`", ",", "1.34`", ",", "1.`", ",", "1.42`",
                     ",", "0.94`", ",", "115", ",", "115", ",", "125", ",", 
                    "120", ",", "111", ",", "175", ",", "180", ",", "155"}], 
                    "}"}]}], "}"}], ",", 
                   RowBox[{"{", 
                    RowBox[{
                    RowBox[{"{", 
                    RowBox[{
                    "1.`", ",", "1.`", ",", "1.34`", ",", "1.`", ",", "1.42`",
                     ",", "0.94`", ",", "115", ",", "115", ",", "125", ",", 
                    "120", ",", "111", ",", "175", ",", "185", ",", "145"}], 
                    "}"}], ",", 
                    RowBox[{"{", 
                    RowBox[{
                    "1.`", ",", "1.`", ",", "1.34`", ",", "1.`", ",", "1.42`",
                     ",", "0.94`", ",", "115", ",", "115", ",", "125", ",", 
                    "120", ",", "111", ",", "175", ",", "185", ",", "150"}], 
                    "}"}], ",", 
                    RowBox[{"{", 
                    RowBox[{
                    "1.`", ",", "1.`", ",", "1.34`", ",", "1.`", ",", "1.42`",
                     ",", "0.94`", ",", "115", ",", "115", ",", "125", ",", 
                    "120", ",", "111", ",", "175", ",", "185", ",", "155"}], 
                    "}"}]}], "}"}]}], "}"}], ",", 
                 RowBox[{"{", 
                  RowBox[{
                   RowBox[{"{", 
                    RowBox[{
                    RowBox[{"{", 
                    RowBox[{
                    "1.`", ",", "1.`", ",", "1.34`", ",", "1.`", ",", "1.42`",
                     ",", "0.94`", ",", "115", ",", "115", ",", "125", ",", 
                    "120", ",", "111", ",", "180", ",", "175", ",", "145"}], 
                    "}"}], ",", 
                    RowBox[{"{", 
                    RowBox[{
                    "1.`", ",", "1.`", ",", "1.34`", ",", "1.`", ",", "1.42`",
                     ",", "0.94`", ",", "115", ",", "115", ",", "125", ",", 
                    "120", ",", "111", ",", "180", ",", "175", ",", "150"}], 
                    "}"}], ",", 
                    RowBox[{"{", 
                    RowBox[{
                    "1.`", ",", "1.`", ",", "1.34`", ",", "1.`", ",", "1.42`",
                     ",", "0.94`", ",", "115", ",", "115", ",", "125", ",", 
                    "120", ",", "111", ",", "180", ",", "175", ",", "155"}], 
                    "}"}]}], "}"}], ",", 
                   RowBox[{"{", 
                    RowBox[{
                    RowBox[{"{", 
                    RowBox[{
                    "1.`", ",", "1.`", ",", "1.34`", ",", "1.`", ",", "1.42`",
                     ",", "0.94`", ",", "115", ",", "115", ",", "125", ",", 
                    "120", ",", "111", ",", "180", ",", "180", ",", "145"}], 
                    "}"}], ",", 
                    RowBox[{"{", 
                    RowBox[{
                    "1.`", ",", "1.`", ",", "1.34`", ",", "1.`", ",", "1.42`",
                     ",", "0.94`", ",", "115", ",", "115", ",", "125", ",", 
                    "120", ",", "111", ",", "180", ",", "180", ",", "150"}], 
                    "}"}], ",", 
                    RowBox[{"{", 
                    RowBox[{
                    "1.`", ",", "1.`", ",", "1.34`", ",", "1.`", ",", "1.42`",
                     ",", "0.94`", ",", "115", ",", "115", ",", "125", ",", 
                    "120", ",", "111", ",", "180", ",", "180", ",", "155"}], 
                    "}"}]}], "}"}], ",", 
                   RowBox[{"{", 
                    RowBox[{
                    RowBox[{"{", 
                    RowBox[{
                    "1.`", ",", "1.`", ",", "1.34`", ",", "1.`", ",", "1.42`",
                     ",", "0.94`", ",", "115", ",", "115", ",", "125", ",", 
                    "120", ",", "111", ",", "180", ",", "185", ",", "145"}], 
                    "}"}], ",", 
                    RowBox[{"{", 
                    RowBox[{
                    "1.`", ",", "1.`", ",", "1.34`", ",", "1.`", ",", "1.42`",
                     ",", "0.94`", ",", "115", ",", "115", ",", "125", ",", 
                    "120", ",", "111", ",", "180", ",", "185", ",", "150"}], 
                    "}"}], ",", 
                    RowBox[{"{", 
                    RowBox[{
                    "1.`", ",", "1.`", ",", "1.34`", ",", "1.`", ",", "1.42`",
                     ",", "0.94`", ",", "115", ",", "115", ",", "125", ",", 
                    "120", ",", "111", ",", "180", ",", "185", ",", "155"}], 
                    "}"}]}], "}"}]}], "}"}], ",", 
                 RowBox[{"{", 
                  RowBox[{
                   RowBox[{"{", 
                    RowBox[{
                    RowBox[{"{", 
                    RowBox[{
                    "1.`", ",", "1.`", ",", "1.34`", ",", "1.`", ",", "1.42`",
                     ",", "0.94`", ",", "115", ",", "115", ",", "125", ",", 
                    "120", ",", "111", ",", "185", ",", "175", ",", "145"}], 
                    "}"}], ",", 
                    RowBox[{"{", 
                    RowBox[{
                    "1.`", ",", "1.`", ",", "1.34`", ",", "1.`", ",", "1.42`",
                     ",", "0.94`", ",", "115", ",", "115", ",", "125", ",", 
                    "120", ",", "111", ",", "185", ",", "175", ",", "150"}], 
                    "}"}], ",", 
                    RowBox[{"{", 
                    RowBox[{
                    "1.`", ",", "1.`", ",", "1.34`", ",", "1.`", ",", "1.42`",
                     ",", "0.94`", ",", "115", ",", "115", ",", "125", ",", 
                    "120", ",", "111", ",", "185", ",", "175", ",", "155"}], 
                    "}"}]}], "}"}], ",", 
                   RowBox[{"{", 
                    RowBox[{
                    RowBox[{"{", 
                    RowBox[{
                    "1.`", ",", "1.`", ",", "1.34`", ",", "1.`", ",", "1.42`",
                     ",", "0.94`", ",", "115", ",", "115", ",", "125", ",", 
                    "120", ",", "111", ",", "185", ",", "180", ",", "145"}], 
                    "}"}], ",", 
                    RowBox[{"{", 
                    RowBox[{
                    "1.`", ",", "1.`", ",", "1.34`", ",", "1.`", ",", "1.42`",
                     ",", "0.94`", ",", "115", ",", "115", ",", "125", ",", 
                    "120", ",", "111", ",", "185", ",", "180", ",", "150"}], 
                    "}"}], ",", 
                    RowBox[{"{", 
                    RowBox[{
                    "1.`", ",", "1.`", ",", "1.34`", ",", "1.`", ",", "1.42`",
                     ",", "0.94`", ",", "115", ",", "115", ",", "125", ",", 
                    "120", ",", "111", ",", "185", ",", "180", ",", "155"}], 
                    "}"}]}], "}"}], ",", 
                   RowBox[{"{", 
                    RowBox[{
                    RowBox[{"{", 
                    RowBox[{
                    "1.`", ",", "1.`", ",", "1.34`", ",", "1.`", ",", "1.42`",
                     ",", "0.94`", ",", "115", ",", "115", ",", "125", ",", 
                    "120", ",", "111", ",", "185", ",", "185", ",", "145"}], 
                    "}"}], ",", 
                    RowBox[{"{", 
                    RowBox[{
                    "1.`", ",", "1.`", ",", "1.34`", ",", "1.`", ",", "1.42`",
                     ",", "0.94`", ",", "115", ",", "115", ",", "125", ",", 
                    "120", ",", "111", ",", "185", ",", "185", ",", "150"}], 
                    "}"}], ",", 
                    RowBox[{"{", 
                    RowBox[{
                    "1.`", ",", "1.`", ",", "1.34`", ",", "1.`", ",", "1.42`",
                     ",", "0.94`", ",", "115", ",", "115", ",", "125", ",", 
                    "120", ",", "111", ",", "185", ",", "185", ",", "155"}], 
                    "}"}]}], "}"}]}], "}"}]}], "}"}]}], "}"}], ",", 
             RowBox[{"{", 
              RowBox[{
               RowBox[{"{", 
                RowBox[{
                 RowBox[{"{", 
                  RowBox[{
                   RowBox[{"{", 
                    RowBox[{
                    RowBox[{"{", 
                    RowBox[{
                    "1.`", ",", "1.`", ",", "1.34`", ",", "1.`", ",", "1.42`",
                     ",", "0.94`", ",", "115", ",", "115", ",", "125", ",", 
                    "125", ",", "106", ",", "175", ",", "175", ",", "145"}], 
                    "}"}], ",", 
                    RowBox[{"{", 
                    RowBox[{
                    "1.`", ",", "1.`", ",", "1.34`", ",", "1.`", ",", "1.42`",
                     ",", "0.94`", ",", "115", ",", "115", ",", "125", ",", 
                    "125", ",", "106", ",", "175", ",", "175", ",", "150"}], 
                    "}"}], ",", 
                    RowBox[{"{", 
                    RowBox[{
                    "1.`", ",", "1.`", ",", "1.34`", ",", "1.`", ",", "1.42`",
                     ",", "0.94`", ",", "115", ",", "115", ",", "125", ",", 
                    "125", ",", "106", ",", "175", ",", "175", ",", "155"}], 
                    "}"}]}], "}"}], ",", 
                   RowBox[{"{", 
                    RowBox[{
                    RowBox[{"{", 
                    RowBox[{
                    "1.`", ",", "1.`", ",", "1.34`", ",", "1.`", ",", "1.42`",
                     ",", "0.94`", ",", "115", ",", "115", ",", "125", ",", 
                    "125", ",", "106", ",", "175", ",", "180", ",", "145"}], 
                    "}"}], ",", 
                    RowBox[{"{", 
                    RowBox[{
                    "1.`", ",", "1.`", ",", "1.34`", ",", "1.`", ",", "1.42`",
                     ",", "0.94`", ",", "115", ",", "115", ",", "125", ",", 
                    "125", ",", "106", ",", "175", ",", "180", ",", "150"}], 
                    "}"}], ",", 
                    RowBox[{"{", 
                    RowBox[{
                    "1.`", ",", "1.`", ",", "1.34`", ",", "1.`", ",", "1.42`",
                     ",", "0.94`", ",", "115", ",", "115", ",", "125", ",", 
                    "125", ",", "106", ",", "175", ",", "180", ",", "155"}], 
                    "}"}]}], "}"}], ",", 
                   RowBox[{"{", 
                    RowBox[{
                    RowBox[{"{", 
                    RowBox[{
                    "1.`", ",", "1.`", ",", "1.34`", ",", "1.`", ",", "1.42`",
                     ",", "0.94`", ",", "115", ",", "115", ",", "125", ",", 
                    "125", ",", "106", ",", "175", ",", "185", ",", "145"}], 
                    "}"}], ",", 
                    RowBox[{"{", 
                    RowBox[{
                    "1.`", ",", "1.`", ",", "1.34`", ",", "1.`", ",", "1.42`",
                     ",", "0.94`", ",", "115", ",", "115", ",", "125", ",", 
                    "125", ",", "106", ",", "175", ",", "185", ",", "150"}], 
                    "}"}], ",", 
                    RowBox[{"{", 
                    RowBox[{
                    "1.`", ",", "1.`", ",", "1.34`", ",", "1.`", ",", "1.42`",
                     ",", "0.94`", ",", "115", ",", "115", ",", "125", ",", 
                    "125", ",", "106", ",", "175", ",", "185", ",", "155"}], 
                    "}"}]}], "}"}]}], "}"}], ",", 
                 RowBox[{"{", 
                  RowBox[{
                   RowBox[{"{", 
                    RowBox[{
                    RowBox[{"{", 
                    RowBox[{
                    "1.`", ",", "1.`", ",", "1.34`", ",", "1.`", ",", "1.42`",
                     ",", "0.94`", ",", "115", ",", "115", ",", "125", ",", 
                    "125", ",", "106", ",", "180", ",", "175", ",", "145"}], 
                    "}"}], ",", 
                    RowBox[{"{", 
                    RowBox[{
                    "1.`", ",", "1.`", ",", "1.34`", ",", "1.`", ",", "1.42`",
                     ",", "0.94`", ",", "115", ",", "115", ",", "125", ",", 
                    "125", ",", "106", ",", "180", ",", "175", ",", "150"}], 
                    "}"}], ",", 
                    RowBox[{"{", 
                    RowBox[{
                    "1.`", ",", "1.`", ",", "1.34`", ",", "1.`", ",", "1.42`",
                     ",", "0.94`", ",", "115", ",", "115", ",", "125", ",", 
                    "125", ",", "106", ",", "180", ",", "175", ",", "155"}], 
                    "}"}]}], "}"}], ",", 
                   RowBox[{"{", 
                    RowBox[{
                    RowBox[{"{", 
                    RowBox[{
                    "1.`", ",", "1.`", ",", "1.34`", ",", "1.`", ",", "1.42`",
                     ",", "0.94`", ",", "115", ",", "115", ",", "125", ",", 
                    "125", ",", "106", ",", "180", ",", "180", ",", "145"}], 
                    "}"}], ",", 
                    RowBox[{"{", 
                    RowBox[{
                    "1.`", ",", "1.`", ",", "1.34`", ",", "1.`", ",", "1.42`",
                     ",", "0.94`", ",", "115", ",", "115", ",", "125", ",", 
                    "125", ",", "106", ",", "180", ",", "180", ",", "150"}], 
                    "}"}], ",", 
                    RowBox[{"{", 
                    RowBox[{
                    "1.`", ",", "1.`", ",", "1.34`", ",", "1.`", ",", "1.42`",
                     ",", "0.94`", ",", "115", ",", "115", ",", "125", ",", 
                    "125", ",", "106", ",", "180", ",", "180", ",", "155"}], 
                    "}"}]}], "}"}], ",", 
                   RowBox[{"{", 
                    RowBox[{
                    RowBox[{"{", 
                    RowBox[{
                    "1.`", ",", "1.`", ",", "1.34`", ",", "1.`", ",", "1.42`",
                     ",", "0.94`", ",", "115", ",", "115", ",", "125", ",", 
                    "125", ",", "106", ",", "180", ",", "185", ",", "145"}], 
                    "}"}], ",", 
                    RowBox[{"{", 
                    RowBox[{
                    "1.`", ",", "1.`", ",", "1.34`", ",", "1.`", ",", "1.42`",
                     ",", "0.94`", ",", "115", ",", "115", ",", "125", ",", 
                    "125", ",", "106", ",", "180", ",", "185", ",", "150"}], 
                    "}"}], ",", 
                    RowBox[{"{", 
                    RowBox[{
                    "1.`", ",", "1.`", ",", "1.34`", ",", "1.`", ",", "1.42`",
                     ",", "0.94`", ",", "115", ",", "115", ",", "125", ",", 
                    "125", ",", "106", ",", "180", ",", "185", ",", "155"}], 
                    "}"}]}], "}"}]}], "}"}], ",", 
                 RowBox[{"{", 
                  RowBox[{
                   RowBox[{"{", 
                    RowBox[{
                    RowBox[{"{", 
                    RowBox[{
                    "1.`", ",", "1.`", ",", "1.34`", ",", "1.`", ",", "1.42`",
                     ",", "0.94`", ",", "115", ",", "115", ",", "125", ",", 
                    "125", ",", "106", ",", "185", ",", "175", ",", "145"}], 
                    "}"}], ",", 
                    RowBox[{"{", 
                    RowBox[{
                    "1.`", ",", "1.`", ",", "1.34`", ",", "1.`", ",", "1.42`",
                     ",", "0.94`", ",", "115", ",", "115", ",", "125", ",", 
                    "125", ",", "106", ",", "185", ",", "175", ",", "150"}], 
                    "}"}], ",", 
                    RowBox[{"{", 
                    RowBox[{
                    "1.`", ",", "1.`", ",", "1.34`", ",", "1.`", ",", "1.42`",
                     ",", "0.94`", ",", "115", ",", "115", ",", "125", ",", 
                    "125", ",", "106", ",", "185", ",", "175", ",", "155"}], 
                    "}"}]}], "}"}], ",", 
                   RowBox[{"{", 
                    RowBox[{
                    RowBox[{"{", 
                    RowBox[{
                    "1.`", ",", "1.`", ",", "1.34`", ",", "1.`", ",", "1.42`",
                     ",", "0.94`", ",", "115", ",", "115", ",", "125", ",", 
                    "125", ",", "106", ",", "185", ",", "180", ",", "145"}], 
                    "}"}], ",", 
                    RowBox[{"{", 
                    RowBox[{
                    "1.`", ",", "1.`", ",", "1.34`", ",", "1.`", ",", "1.42`",
                     ",", "0.94`", ",", "115", ",", "115", ",", "125", ",", 
                    "125", ",", "106", ",", "185", ",", "180", ",", "150"}], 
                    "}"}], ",", 
                    RowBox[{"{", 
                    RowBox[{
                    "1.`", ",", "1.`", ",", "1.34`", ",", "1.`", ",", "1.42`",
                     ",", "0.94`", ",", "115", ",", "115", ",", "125", ",", 
                    "125", ",", "106", ",", "185", ",", "180", ",", "155"}], 
                    "}"}]}], "}"}], ",", 
                   RowBox[{"{", 
                    RowBox[{
                    RowBox[{"{", 
                    RowBox[{
                    "1.`", ",", "1.`", ",", "1.34`", ",", "1.`", ",", "1.42`",
                     ",", "0.94`", ",", "115", ",", "115", ",", "125", ",", 
                    "125", ",", "106", ",", "185", ",", "185", ",", "145"}], 
                    "}"}], ",", 
                    RowBox[{"{", 
                    RowBox[{
                    "1.`", ",", "1.`", ",", "1.34`", ",", "1.`", ",", "1.42`",
                     ",", "0.94`", ",", "115", ",", "115", ",", "125", ",", 
                    "125", ",", "106", ",", "185", ",", "185", ",", "150"}], 
                    "}"}], ",", 
                    RowBox[{"{", 
                    RowBox[{
                    "1.`", ",", "1.`", ",", "1.34`", ",", "1.`", ",", "1.42`",
                     ",", "0.94`", ",", "115", ",", "115", ",", "125", ",", 
                    "125", ",", "106", ",", "185", ",", "185", ",", "155"}], 
                    "}"}]}], "}"}]}], "}"}]}], "}"}], ",", 
               RowBox[{"{", 
                RowBox[{
                 RowBox[{"{", 
                  RowBox[{
                   RowBox[{"{", 
                    RowBox[{
                    RowBox[{"{", 
                    RowBox[{
                    "1.`", ",", "1.`", ",", "1.34`", ",", "1.`", ",", "1.42`",
                     ",", "0.94`", ",", "115", ",", "115", ",", "125", ",", 
                    "125", ",", "111", ",", "175", ",", "175", ",", "145"}], 
                    "}"}], ",", 
                    RowBox[{"{", 
                    RowBox[{
                    "1.`", ",", "1.`", ",", "1.34`", ",", "1.`", ",", "1.42`",
                     ",", "0.94`", ",", "115", ",", "115", ",", "125", ",", 
                    "125", ",", "111", ",", "175", ",", "175", ",", "150"}], 
                    "}"}], ",", 
                    RowBox[{"{", 
                    RowBox[{
                    "1.`", ",", "1.`", ",", "1.34`", ",", "1.`", ",", "1.42`",
                     ",", "0.94`", ",", "115", ",", "115", ",", "125", ",", 
                    "125", ",", "111", ",", "175", ",", "175", ",", "155"}], 
                    "}"}]}], "}"}], ",", 
                   RowBox[{"{", 
                    RowBox[{
                    RowBox[{"{", 
                    RowBox[{
                    "1.`", ",", "1.`", ",", "1.34`", ",", "1.`", ",", "1.42`",
                     ",", "0.94`", ",", "115", ",", "115", ",", "125", ",", 
                    "125", ",", "111", ",", "175", ",", "180", ",", "145"}], 
                    "}"}], ",", 
                    RowBox[{"{", 
                    RowBox[{
                    "1.`", ",", "1.`", ",", "1.34`", ",", "1.`", ",", "1.42`",
                     ",", "0.94`", ",", "115", ",", "115", ",", "125", ",", 
                    "125", ",", "111", ",", "175", ",", "180", ",", "150"}], 
                    "}"}], ",", 
                    RowBox[{"{", 
                    RowBox[{
                    "1.`", ",", "1.`", ",", "1.34`", ",", "1.`", ",", "1.42`",
                     ",", "0.94`", ",", "115", ",", "115", ",", "125", ",", 
                    "125", ",", "111", ",", "175", ",", "180", ",", "155"}], 
                    "}"}]}], "}"}], ",", 
                   RowBox[{"{", 
                    RowBox[{
                    RowBox[{"{", 
                    RowBox[{
                    "1.`", ",", "1.`", ",", "1.34`", ",", "1.`", ",", "1.42`",
                     ",", "0.94`", ",", "115", ",", "115", ",", "125", ",", 
                    "125", ",", "111", ",", "175", ",", "185", ",", "145"}], 
                    "}"}], ",", 
                    RowBox[{"{", 
                    RowBox[{
                    "1.`", ",", "1.`", ",", "1.34`", ",", "1.`", ",", "1.42`",
                     ",", "0.94`", ",", "115", ",", "115", ",", "125", ",", 
                    "125", ",", "111", ",", "175", ",", "185", ",", "150"}], 
                    "}"}], ",", 
                    RowBox[{"{", 
                    RowBox[{
                    "1.`", ",", "1.`", ",", "1.34`", ",", "1.`", ",", "1.42`",
                     ",", "0.94`", ",", "115", ",", "115", ",", "125", ",", 
                    "125", ",", "111", ",", "175", ",", "185", ",", "155"}], 
                    "}"}]}], "}"}]}], "}"}], ",", 
                 RowBox[{"{", 
                  RowBox[{
                   RowBox[{"{", 
                    RowBox[{
                    RowBox[{"{", 
                    RowBox[{
                    "1.`", ",", "1.`", ",", "1.34`", ",", "1.`", ",", "1.42`",
                     ",", "0.94`", ",", "115", ",", "115", ",", "125", ",", 
                    "125", ",", "111", ",", "180", ",", "175", ",", "145"}], 
                    "}"}], ",", 
                    RowBox[{"{", 
                    RowBox[{
                    "1.`", ",", "1.`", ",", "1.34`", ",", "1.`", ",", "1.42`",
                     ",", "0.94`", ",", "115", ",", "115", ",", "125", ",", 
                    "125", ",", "111", ",", "180", ",", "175", ",", "150"}], 
                    "}"}], ",", 
                    RowBox[{"{", 
                    RowBox[{
                    "1.`", ",", "1.`", ",", "1.34`", ",", "1.`", ",", "1.42`",
                     ",", "0.94`", ",", "115", ",", "115", ",", "125", ",", 
                    "125", ",", "111", ",", "180", ",", "175", ",", "155"}], 
                    "}"}]}], "}"}], ",", 
                   RowBox[{"{", 
                    RowBox[{
                    RowBox[{"{", 
                    RowBox[{
                    "1.`", ",", "1.`", ",", "1.34`", ",", "1.`", ",", "1.42`",
                     ",", "0.94`", ",", "115", ",", "115", ",", "125", ",", 
                    "125", ",", "111", ",", "180", ",", "180", ",", "145"}], 
                    "}"}], ",", 
                    RowBox[{"{", 
                    RowBox[{
                    "1.`", ",", "1.`", ",", "1.34`", ",", "1.`", ",", "1.42`",
                     ",", "0.94`", ",", "115", ",", "115", ",", "125", ",", 
                    "125", ",", "111", ",", "180", ",", "180", ",", "150"}], 
                    "}"}], ",", 
                    RowBox[{"{", 
                    RowBox[{
                    "1.`", ",", "1.`", ",", "1.34`", ",", "1.`", ",", "1.42`",
                     ",", "0.94`", ",", "115", ",", "115", ",", "125", ",", 
                    "125", ",", "111", ",", "180", ",", "180", ",", "155"}], 
                    "}"}]}], "}"}], ",", 
                   RowBox[{"{", 
                    RowBox[{
                    RowBox[{"{", 
                    RowBox[{
                    "1.`", ",", "1.`", ",", "1.34`", ",", "1.`", ",", "1.42`",
                     ",", "0.94`", ",", "115", ",", "115", ",", "125", ",", 
                    "125", ",", "111", ",", "180", ",", "185", ",", "145"}], 
                    "}"}], ",", 
                    RowBox[{"{", 
                    RowBox[{
                    "1.`", ",", "1.`", ",", "1.34`", ",", "1.`", ",", "1.42`",
                     ",", "0.94`", ",", "115", ",", "115", ",", "125", ",", 
                    "125", ",", "111", ",", "180", ",", "185", ",", "150"}], 
                    "}"}], ",", 
                    RowBox[{"{", 
                    RowBox[{
                    "1.`", ",", "1.`", ",", "1.34`", ",", "1.`", ",", "1.42`",
                     ",", "0.94`", ",", "115", ",", "115", ",", "125", ",", 
                    "125", ",", "111", ",", "180", ",", "185", ",", "155"}], 
                    "}"}]}], "}"}]}], "}"}], ",", 
                 RowBox[{"{", 
                  RowBox[{
                   RowBox[{"{", 
                    RowBox[{
                    RowBox[{"{", 
                    RowBox[{
                    "1.`", ",", "1.`", ",", "1.34`", ",", "1.`", ",", "1.42`",
                     ",", "0.94`", ",", "115", ",", "115", ",", "125", ",", 
                    "125", ",", "111", ",", "185", ",", "175", ",", "145"}], 
                    "}"}], ",", 
                    RowBox[{"{", 
                    RowBox[{
                    "1.`", ",", "1.`", ",", "1.34`", ",", "1.`", ",", "1.42`",
                     ",", "0.94`", ",", "115", ",", "115", ",", "125", ",", 
                    "125", ",", "111", ",", "185", ",", "175", ",", "150"}], 
                    "}"}], ",", 
                    RowBox[{"{", 
                    RowBox[{
                    "1.`", ",", "1.`", ",", "1.34`", ",", "1.`", ",", "1.42`",
                     ",", "0.94`", ",", "115", ",", "115", ",", "125", ",", 
                    "125", ",", "111", ",", "185", ",", "175", ",", "155"}], 
                    "}"}]}], "}"}], ",", 
                   RowBox[{"{", 
                    RowBox[{
                    RowBox[{"{", 
                    RowBox[{
                    "1.`", ",", "1.`", ",", "1.34`", ",", "1.`", ",", "1.42`",
                     ",", "0.94`", ",", "115", ",", "115", ",", "125", ",", 
                    "125", ",", "111", ",", "185", ",", "180", ",", "145"}], 
                    "}"}], ",", 
                    RowBox[{"{", 
                    RowBox[{
                    "1.`", ",", "1.`", ",", "1.34`", ",", "1.`", ",", "1.42`",
                     ",", "0.94`", ",", "115", ",", "115", ",", "125", ",", 
                    "125", ",", "111", ",", "185", ",", "180", ",", "150"}], 
                    "}"}], ",", 
                    RowBox[{"{", 
                    RowBox[{
                    "1.`", ",", "1.`", ",", "1.34`", ",", "1.`", ",", "1.42`",
                     ",", "0.94`", ",", "115", ",", "115", ",", "125", ",", 
                    "125", ",", "111", ",", "185", ",", "180", ",", "155"}], 
                    "}"}]}], "}"}], ",", 
                   RowBox[{"{", 
                    RowBox[{
                    RowBox[{"{", 
                    RowBox[{
                    "1.`", ",", "1.`", ",", "1.34`", ",", "1.`", ",", "1.42`",
                     ",", "0.94`", ",", "115", ",", "115", ",", "125", ",", 
                    "125", ",", "111", ",", "185", ",", "185", ",", "145"}], 
                    "}"}], ",", 
                    RowBox[{"{", 
                    RowBox[{
                    "1.`", ",", "1.`", ",", "1.34`", ",", "1.`", ",", "1.42`",
                     ",", "0.94`", ",", "115", ",", "115", ",", "125", ",", 
                    "125", ",", "111", ",", "185", ",", "185", ",", "150"}], 
                    "}"}], ",", 
                    RowBox[{"{", 
                    RowBox[{
                    "1.`", ",", "1.`", ",", "1.34`", ",", "1.`", ",", "1.42`",
                     ",", "0.94`", ",", "115", ",", "115", ",", "125", ",", 
                    "125", ",", "111", ",", "185", ",", "185", ",", "155"}], 
                    "}"}]}], "}"}]}], "}"}]}], "}"}]}], "}"}]}], "}"}]}], 
          "}"}], ",", 
         RowBox[{"{", 
          RowBox[{
           RowBox[{"{", 
            RowBox[{
             RowBox[{"{", 
              RowBox[{
               RowBox[{"{", 
                RowBox[{
                 RowBox[{"{", 
                  RowBox[{
                   RowBox[{"{", 
                    RowBox[{
                    RowBox[{"{", 
                    RowBox[{
                    "1.`", ",", "1.`", ",", "1.34`", ",", "1.`", ",", "1.42`",
                     ",", "0.94`", ",", "115", ",", "115", ",", "115", ",", 
                    "115", ",", "106", ",", "175", ",", "175", ",", "145"}], 
                    "}"}], ",", 
                    RowBox[{"{", 
                    RowBox[{
                    "1.`", ",", "1.`", ",", "1.34`", ",", "1.`", ",", "1.42`",
                     ",", "0.94`", ",", "115", ",", "115", ",", "115", ",", 
                    "115", ",", "106", ",", "175", ",", "175", ",", "150"}], 
                    "}"}], ",", 
                    RowBox[{"{", 
                    RowBox[{
                    "1.`", ",", "1.`", ",", "1.34`", ",", "1.`", ",", "1.42`",
                     ",", "0.94`", ",", "115", ",", "115", ",", "115", ",", 
                    "115", ",", "106", ",", "175", ",", "175", ",", "155"}], 
                    "}"}]}], "}"}], ",", 
                   RowBox[{"{", 
                    RowBox[{
                    RowBox[{"{", 
                    RowBox[{
                    "1.`", ",", "1.`", ",", "1.34`", ",", "1.`", ",", "1.42`",
                     ",", "0.94`", ",", "115", ",", "115", ",", "115", ",", 
                    "115", ",", "106", ",", "175", ",", "180", ",", "145"}], 
                    "}"}], ",", 
                    RowBox[{"{", 
                    RowBox[{
                    "1.`", ",", "1.`", ",", "1.34`", ",", "1.`", ",", "1.42`",
                     ",", "0.94`", ",", "115", ",", "115", ",", "115", ",", 
                    "115", ",", "106", ",", "175", ",", "180", ",", "150"}], 
                    "}"}], ",", 
                    RowBox[{"{", 
                    RowBox[{
                    "1.`", ",", "1.`", ",", "1.34`", ",", "1.`", ",", "1.42`",
                     ",", "0.94`", ",", "115", ",", "115", ",", "115", ",", 
                    "115", ",", "106", ",", "175", ",", "180", ",", "155"}], 
                    "}"}]}], "}"}], ",", 
                   RowBox[{"{", 
                    RowBox[{
                    RowBox[{"{", 
                    RowBox[{
                    "1.`", ",", "1.`", ",", "1.34`", ",", "1.`", ",", "1.42`",
                     ",", "0.94`", ",", "115", ",", "115", ",", "115", ",", 
                    "115", ",", "106", ",", "175", ",", "185", ",", "145"}], 
                    "}"}], ",", 
                    RowBox[{"{", 
                    RowBox[{
                    "1.`", ",", "1.`", ",", "1.34`", ",", "1.`", ",", "1.42`",
                     ",", "0.94`", ",", "115", ",", "115", ",", "115", ",", 
                    "115", ",", "106", ",", "175", ",", "185", ",", "150"}], 
                    "}"}], ",", 
                    RowBox[{"{", 
                    RowBox[{
                    "1.`", ",", "1.`", ",", "1.34`", ",", "1.`", ",", "1.42`",
                     ",", "0.94`", ",", "115", ",", "115", ",", "115", ",", 
                    "115", ",", "106", ",", "175", ",", "185", ",", "155"}], 
                    "}"}]}], "}"}]}], "}"}], ",", 
                 RowBox[{"{", 
                  RowBox[{
                   RowBox[{"{", 
                    RowBox[{
                    RowBox[{"{", 
                    RowBox[{
                    "1.`", ",", "1.`", ",", "1.34`", ",", "1.`", ",", "1.42`",
                     ",", "0.94`", ",", "115", ",", "115", ",", "115", ",", 
                    "115", ",", "106", ",", "180", ",", "175", ",", "145"}], 
                    "}"}], ",", 
                    RowBox[{"{", 
                    RowBox[{
                    "1.`", ",", "1.`", ",", "1.34`", ",", "1.`", ",", "1.42`",
                     ",", "0.94`", ",", "115", ",", "115", ",", "115", ",", 
                    "115", ",", "106", ",", "180", ",", "175", ",", "150"}], 
                    "}"}], ",", 
                    RowBox[{"{", 
                    RowBox[{
                    "1.`", ",", "1.`", ",", "1.34`", ",", "1.`", ",", "1.42`",
                     ",", "0.94`", ",", "115", ",", "115", ",", "115", ",", 
                    "115", ",", "106", ",", "180", ",", "175", ",", "155"}], 
                    "}"}]}], "}"}], ",", 
                   RowBox[{"{", 
                    RowBox[{
                    RowBox[{"{", 
                    RowBox[{
                    "1.`", ",", "1.`", ",", "1.34`", ",", "1.`", ",", "1.42`",
                     ",", "0.94`", ",", "115", ",", "115", ",", "115", ",", 
                    "115", ",", "106", ",", "180", ",", "180", ",", "145"}], 
                    "}"}], ",", 
                    RowBox[{"{", 
                    RowBox[{
                    "1.`", ",", "1.`", ",", "1.34`", ",", "1.`", ",", "1.42`",
                     ",", "0.94`", ",", "115", ",", "115", ",", "115", ",", 
                    "115", ",", "106", ",", "180", ",", "180", ",", "150"}], 
                    "}"}], ",", 
                    RowBox[{"{", 
                    RowBox[{
                    "1.`", ",", "1.`", ",", "1.34`", ",", "1.`", ",", "1.42`",
                     ",", "0.94`", ",", "115", ",", "115", ",", "115", ",", 
                    "115", ",", "106", ",", "180", ",", "180", ",", "155"}], 
                    "}"}]}], "}"}], ",", 
                   RowBox[{"{", 
                    RowBox[{
                    RowBox[{"{", 
                    RowBox[{
                    "1.`", ",", "1.`", ",", "1.34`", ",", "1.`", ",", "1.42`",
                     ",", "0.94`", ",", "115", ",", "115", ",", "115", ",", 
                    "115", ",", "106", ",", "180", ",", "185", ",", "145"}], 
                    "}"}], ",", 
                    RowBox[{"{", 
                    RowBox[{
                    "1.`", ",", "1.`", ",", "1.34`", ",", "1.`", ",", "1.42`",
                     ",", "0.94`", ",", "115", ",", "115", ",", "115", ",", 
                    "115", ",", "106", ",", "180", ",", "185", ",", "150"}], 
                    "}"}], ",", 
                    RowBox[{"{", 
                    RowBox[{
                    "1.`", ",", "1.`", ",", "1.34`", ",", "1.`", ",", "1.42`",
                     ",", "0.94`", ",", "115", ",", "115", ",", "115", ",", 
                    "115", ",", "106", ",", "180", ",", "185", ",", "155"}], 
                    "}"}]}], "}"}]}], "}"}], ",", 
                 RowBox[{"{", 
                  RowBox[{
                   RowBox[{"{", 
                    RowBox[{
                    RowBox[{"{", 
                    RowBox[{
                    "1.`", ",", "1.`", ",", "1.34`", ",", "1.`", ",", "1.42`",
                     ",", "0.94`", ",", "115", ",", "115", ",", "115", ",", 
                    "115", ",", "106", ",", "185", ",", "175", ",", "145"}], 
                    "}"}], ",", 
                    RowBox[{"{", 
                    RowBox[{
                    "1.`", ",", "1.`", ",", "1.34`", ",", "1.`", ",", "1.42`",
                     ",", "0.94`", ",", "115", ",", "115", ",", "115", ",", 
                    "115", ",", "106", ",", "185", ",", "175", ",", "150"}], 
                    "}"}], ",", 
                    RowBox[{"{", 
                    RowBox[{
                    "1.`", ",", "1.`", ",", "1.34`", ",", "1.`", ",", "1.42`",
                     ",", "0.94`", ",", "115", ",", "115", ",", "115", ",", 
                    "115", ",", "106", ",", "185", ",", "175", ",", "155"}], 
                    "}"}]}], "}"}], ",", 
                   RowBox[{"{", 
                    RowBox[{
                    RowBox[{"{", 
                    RowBox[{
                    "1.`", ",", "1.`", ",", "1.34`", ",", "1.`", ",", "1.42`",
                     ",", "0.94`", ",", "115", ",", "115", ",", "115", ",", 
                    "115", ",", "106", ",", "185", ",", "180", ",", "145"}], 
                    "}"}], ",", 
                    RowBox[{"{", 
                    RowBox[{
                    "1.`", ",", "1.`", ",", "1.34`", ",", "1.`", ",", "1.42`",
                     ",", "0.94`", ",", "115", ",", "115", ",", "115", ",", 
                    "115", ",", "106", ",", "185", ",", "180", ",", "150"}], 
                    "}"}], ",", 
                    RowBox[{"{", 
                    RowBox[{
                    "1.`", ",", "1.`", ",", "1.34`", ",", "1.`", ",", "1.42`",
                     ",", "0.94`", ",", "115", ",", "115", ",", "115", ",", 
                    "115", ",", "106", ",", "185", ",", "180", ",", "155"}], 
                    "}"}]}], "}"}], ",", 
                   RowBox[{"{", 
                    RowBox[{
                    RowBox[{"{", 
                    RowBox[{
                    "1.`", ",", "1.`", ",", "1.34`", ",", "1.`", ",", "1.42`",
                     ",", "0.94`", ",", "115", ",", "115", ",", "115", ",", 
                    "115", ",", "106", ",", "185", ",", "185", ",", "145"}], 
                    "}"}], ",", 
                    RowBox[{"{", 
                    RowBox[{
                    "1.`", ",", "1.`", ",", "1.34`", ",", "1.`", ",", "1.42`",
                     ",", "0.94`", ",", "115", ",", "115", ",", "115", ",", 
                    "115", ",", "106", ",", "185", ",", "185", ",", "150"}], 
                    "}"}], ",", 
                    RowBox[{"{", 
                    RowBox[{
                    "1.`", ",", "1.`", ",", "1.34`", ",", "1.`", ",", "1.42`",
                     ",", "0.94`", ",", "115", ",", "115", ",", "115", ",", 
                    "115", ",", "106", ",", "185", ",", "185", ",", "155"}], 
                    "}"}]}], "}"}]}], "}"}]}], "}"}], ",", 
               RowBox[{"{", 
                RowBox[{
                 RowBox[{"{", 
                  RowBox[{
                   RowBox[{"{", 
                    RowBox[{
                    RowBox[{"{", 
                    RowBox[{
                    "1.`", ",", "1.`", ",", "1.34`", ",", "1.`", ",", "1.42`",
                     ",", "0.94`", ",", "115", ",", "115", ",", "115", ",", 
                    "115", ",", "111", ",", "175", ",", "175", ",", "145"}], 
                    "}"}], ",", 
                    RowBox[{"{", 
                    RowBox[{
                    "1.`", ",", "1.`", ",", "1.34`", ",", "1.`", ",", "1.42`",
                     ",", "0.94`", ",", "115", ",", "115", ",", "115", ",", 
                    "115", ",", "111", ",", "175", ",", "175", ",", "150"}], 
                    "}"}], ",", 
                    RowBox[{"{", 
                    RowBox[{
                    "1.`", ",", "1.`", ",", "1.34`", ",", "1.`", ",", "1.42`",
                     ",", "0.94`", ",", "115", ",", "115", ",", "115", ",", 
                    "115", ",", "111", ",", "175", ",", "175", ",", "155"}], 
                    "}"}]}], "}"}], ",", 
                   RowBox[{"{", 
                    RowBox[{
                    RowBox[{"{", 
                    RowBox[{
                    "1.`", ",", "1.`", ",", "1.34`", ",", "1.`", ",", "1.42`",
                     ",", "0.94`", ",", "115", ",", "115", ",", "115", ",", 
                    "115", ",", "111", ",", "175", ",", "180", ",", "145"}], 
                    "}"}], ",", 
                    RowBox[{"{", 
                    RowBox[{
                    "1.`", ",", "1.`", ",", "1.34`", ",", "1.`", ",", "1.42`",
                     ",", "0.94`", ",", "115", ",", "115", ",", "115", ",", 
                    "115", ",", "111", ",", "175", ",", "180", ",", "150"}], 
                    "}"}], ",", 
                    RowBox[{"{", 
                    RowBox[{
                    "1.`", ",", "1.`", ",", "1.34`", ",", "1.`", ",", "1.42`",
                     ",", "0.94`", ",", "115", ",", "115", ",", "115", ",", 
                    "115", ",", "111", ",", "175", ",", "180", ",", "155"}], 
                    "}"}]}], "}"}], ",", 
                   RowBox[{"{", 
                    RowBox[{
                    RowBox[{"{", 
                    RowBox[{
                    "1.`", ",", "1.`", ",", "1.34`", ",", "1.`", ",", "1.42`",
                     ",", "0.94`", ",", "115", ",", "115", ",", "115", ",", 
                    "115", ",", "111", ",", "175", ",", "185", ",", "145"}], 
                    "}"}], ",", 
                    RowBox[{"{", 
                    RowBox[{
                    "1.`", ",", "1.`", ",", "1.34`", ",", "1.`", ",", "1.42`",
                     ",", "0.94`", ",", "115", ",", "115", ",", "115", ",", 
                    "115", ",", "111", ",", "175", ",", "185", ",", "150"}], 
                    "}"}], ",", 
                    RowBox[{"{", 
                    RowBox[{
                    "1.`", ",", "1.`", ",", "1.34`", ",", "1.`", ",", "1.42`",
                     ",", "0.94`", ",", "115", ",", "115", ",", "115", ",", 
                    "115", ",", "111", ",", "175", ",", "185", ",", "155"}], 
                    "}"}]}], "}"}]}], "}"}], ",", 
                 RowBox[{"{", 
                  RowBox[{
                   RowBox[{"{", 
                    RowBox[{
                    RowBox[{"{", 
                    RowBox[{
                    "1.`", ",", "1.`", ",", "1.34`", ",", "1.`", ",", "1.42`",
                     ",", "0.94`", ",", "115", ",", "115", ",", "115", ",", 
                    "115", ",", "111", ",", "180", ",", "175", ",", "145"}], 
                    "}"}], ",", 
                    RowBox[{"{", 
                    RowBox[{
                    "1.`", ",", "1.`", ",", "1.34`", ",", "1.`", ",", "1.42`",
                     ",", "0.94`", ",", "115", ",", "115", ",", "115", ",", 
                    "115", ",", "111", ",", "180", ",", "175", ",", "150"}], 
                    "}"}], ",", 
                    RowBox[{"{", 
                    RowBox[{
                    "1.`", ",", "1.`", ",", "1.34`", ",", "1.`", ",", "1.42`",
                     ",", "0.94`", ",", "115", ",", "115", ",", "115", ",", 
                    "115", ",", "111", ",", "180", ",", "175", ",", "155"}], 
                    "}"}]}], "}"}], ",", 
                   RowBox[{"{", 
                    RowBox[{
                    RowBox[{"{", 
                    RowBox[{
                    "1.`", ",", "1.`", ",", "1.34`", ",", "1.`", ",", "1.42`",
                     ",", "0.94`", ",", "115", ",", "115", ",", "115", ",", 
                    "115", ",", "111", ",", "180", ",", "180", ",", "145"}], 
                    "}"}], ",", 
                    RowBox[{"{", 
                    RowBox[{
                    "1.`", ",", "1.`", ",", "1.34`", ",", "1.`", ",", "1.42`",
                     ",", "0.94`", ",", "115", ",", "115", ",", "115", ",", 
                    "115", ",", "111", ",", "180", ",", "180", ",", "150"}], 
                    "}"}], ",", 
                    RowBox[{"{", 
                    RowBox[{
                    "1.`", ",", "1.`", ",", "1.34`", ",", "1.`", ",", "1.42`",
                     ",", "0.94`", ",", "115", ",", "115", ",", "115", ",", 
                    "115", ",", "111", ",", "180", ",", "180", ",", "155"}], 
                    "}"}]}], "}"}], ",", 
                   RowBox[{"{", 
                    RowBox[{
                    RowBox[{"{", 
                    RowBox[{
                    "1.`", ",", "1.`", ",", "1.34`", ",", "1.`", ",", "1.42`",
                     ",", "0.94`", ",", "115", ",", "115", ",", "115", ",", 
                    "115", ",", "111", ",", "180", ",", "185", ",", "145"}], 
                    "}"}], ",", 
                    RowBox[{"{", 
                    RowBox[{
                    "1.`", ",", "1.`", ",", "1.34`", ",", "1.`", ",", "1.42`",
                     ",", "0.94`", ",", "115", ",", "115", ",", "115", ",", 
                    "115", ",", "111", ",", "180", ",", "185", ",", "150"}], 
                    "}"}], ",", 
                    RowBox[{"{", 
                    RowBox[{
                    "1.`", ",", "1.`", ",", "1.34`", ",", "1.`", ",", "1.42`",
                     ",", "0.94`", ",", "115", ",", "115", ",", "115", ",", 
                    "115", ",", "111", ",", "180", ",", "185", ",", "155"}], 
                    "}"}]}], "}"}]}], "}"}], ",", 
                 RowBox[{"{", 
                  RowBox[{
                   RowBox[{"{", 
                    RowBox[{
                    RowBox[{"{", 
                    RowBox[{
                    "1.`", ",", "1.`", ",", "1.34`", ",", "1.`", ",", "1.42`",
                     ",", "0.94`", ",", "115", ",", "115", ",", "115", ",", 
                    "115", ",", "111", ",", "185", ",", "175", ",", "145"}], 
                    "}"}], ",", 
                    RowBox[{"{", 
                    RowBox[{
                    "1.`", ",", "1.`", ",", "1.34`", ",", "1.`", ",", "1.42`",
                     ",", "0.94`", ",", "115", ",", "115", ",", "115", ",", 
                    "115", ",", "111", ",", "185", ",", "175", ",", "150"}], 
                    "}"}], ",", 
                    RowBox[{"{", 
                    RowBox[{
                    "1.`", ",", "1.`", ",", "1.34`", ",", "1.`", ",", "1.42`",
                     ",", "0.94`", ",", "115", ",", "115", ",", "115", ",", 
                    "115", ",", "111", ",", "185", ",", "175", ",", "155"}], 
                    "}"}]}], "}"}], ",", 
                   RowBox[{"{", 
                    RowBox[{
                    RowBox[{"{", 
                    RowBox[{
                    "1.`", ",", "1.`", ",", "1.34`", ",", "1.`", ",", "1.42`",
                     ",", "0.94`", ",", "115", ",", "115", ",", "115", ",", 
                    "115", ",", "111", ",", "185", ",", "180", ",", "145"}], 
                    "}"}], ",", 
                    RowBox[{"{", 
                    RowBox[{
                    "1.`", ",", "1.`", ",", "1.34`", ",", "1.`", ",", "1.42`",
                     ",", "0.94`", ",", "115", ",", "115", ",", "115", ",", 
                    "115", ",", "111", ",", "185", ",", "180", ",", "150"}], 
                    "}"}], ",", 
                    RowBox[{"{", 
                    RowBox[{
                    "1.`", ",", "1.`", ",", "1.34`", ",", "1.`", ",", "1.42`",
                     ",", "0.94`", ",", "115", ",", "115", ",", "115", ",", 
                    "115", ",", "111", ",", "185", ",", "180", ",", "155"}], 
                    "}"}]}], "}"}], ",", 
                   RowBox[{"{", 
                    RowBox[{
                    RowBox[{"{", 
                    RowBox[{
                    "1.`", ",", "1.`", ",", "1.34`", ",", "1.`", ",", "1.42`",
                     ",", "0.94`", ",", "115", ",", "115", ",", "115", ",", 
                    "115", ",", "111", ",", "185", ",", "185", ",", "145"}], 
                    "}"}], ",", 
                    RowBox[{"{", 
                    RowBox[{
                    "1.`", ",", "1.`", ",", "1.34`", ",", "1.`", ",", "1.42`",
                     ",", "0.94`", ",", "115", ",", "115", ",", "115", ",", 
                    "115", ",", "111", ",", "185", ",", "185", ",", "150"}], 
                    "}"}], ",", 
                    RowBox[{"{", 
                    RowBox[{
                    "1.`", ",", "1.`", ",", "1.34`", ",", "1.`", ",", "1.42`",
                     ",", "0.94`", ",", "115", ",", "115", ",", "115", ",", 
                    "115", ",", "111", ",", "185", ",", "185", ",", "155"}], 
                    "}"}]}], "}"}]}], "}"}]}], "}"}]}], "}"}], ",", 
             RowBox[{"{", 
              RowBox[{
               RowBox[{"{", 
                RowBox[{
                 RowBox[{"{", 
                  RowBox[{
                   RowBox[{"{", 
                    RowBox[{
                    RowBox[{"{", 
                    RowBox[{
                    "1.`", ",", "1.`", ",", "1.34`", ",", "1.`", ",", "1.42`",
                     ",", "0.94`", ",", "115", ",", "115", ",", "115", ",", 
                    "120", ",", "106", ",", "175", ",", "175", ",", "145"}], 
                    "}"}], ",", 
                    RowBox[{"{", 
                    RowBox[{
                    "1.`", ",", "1.`", ",", "1.34`", ",", "1.`", ",", "1.42`",
                     ",", "0.94`", ",", "115", ",", "115", ",", "115", ",", 
                    "120", ",", "106", ",", "175", ",", "175", ",", "150"}], 
                    "}"}], ",", 
                    RowBox[{"{", 
                    RowBox[{
                    "1.`", ",", "1.`", ",", "1.34`", ",", "1.`", ",", "1.42`",
                     ",", "0.94`", ",", "115", ",", "115", ",", "115", ",", 
                    "120", ",", "106", ",", "175", ",", "175", ",", "155"}], 
                    "}"}]}], "}"}], ",", 
                   RowBox[{"{", 
                    RowBox[{
                    RowBox[{"{", 
                    RowBox[{
                    "1.`", ",", "1.`", ",", "1.34`", ",", "1.`", ",", "1.42`",
                     ",", "0.94`", ",", "115", ",", "115", ",", "115", ",", 
                    "120", ",", "106", ",", "175", ",", "180", ",", "145"}], 
                    "}"}], ",", 
                    RowBox[{"{", 
                    RowBox[{
                    "1.`", ",", "1.`", ",", "1.34`", ",", "1.`", ",", "1.42`",
                     ",", "0.94`", ",", "115", ",", "115", ",", "115", ",", 
                    "120", ",", "106", ",", "175", ",", "180", ",", "150"}], 
                    "}"}], ",", 
                    RowBox[{"{", 
                    RowBox[{
                    "1.`", ",", "1.`", ",", "1.34`", ",", "1.`", ",", "1.42`",
                     ",", "0.94`", ",", "115", ",", "115", ",", "115", ",", 
                    "120", ",", "106", ",", "175", ",", "180", ",", "155"}], 
                    "}"}]}], "}"}], ",", 
                   RowBox[{"{", 
                    RowBox[{
                    RowBox[{"{", 
                    RowBox[{
                    "1.`", ",", "1.`", ",", "1.34`", ",", "1.`", ",", "1.42`",
                     ",", "0.94`", ",", "115", ",", "115", ",", "115", ",", 
                    "120", ",", "106", ",", "175", ",", "185", ",", "145"}], 
                    "}"}], ",", 
                    RowBox[{"{", 
                    RowBox[{
                    "1.`", ",", "1.`", ",", "1.34`", ",", "1.`", ",", "1.42`",
                     ",", "0.94`", ",", "115", ",", "115", ",", "115", ",", 
                    "120", ",", "106", ",", "175", ",", "185", ",", "150"}], 
                    "}"}], ",", 
                    RowBox[{"{", 
                    RowBox[{
                    "1.`", ",", "1.`", ",", "1.34`", ",", "1.`", ",", "1.42`",
                     ",", "0.94`", ",", "115", ",", "115", ",", "115", ",", 
                    "120", ",", "106", ",", "175", ",", "185", ",", "155"}], 
                    "}"}]}], "}"}]}], "}"}], ",", 
                 RowBox[{"{", 
                  RowBox[{
                   RowBox[{"{", 
                    RowBox[{
                    RowBox[{"{", 
                    RowBox[{
                    "1.`", ",", "1.`", ",", "1.34`", ",", "1.`", ",", "1.42`",
                     ",", "0.94`", ",", "115", ",", "115", ",", "115", ",", 
                    "120", ",", "106", ",", "180", ",", "175", ",", "145"}], 
                    "}"}], ",", 
                    RowBox[{"{", 
                    RowBox[{
                    "1.`", ",", "1.`", ",", "1.34`", ",", "1.`", ",", "1.42`",
                     ",", "0.94`", ",", "115", ",", "115", ",", "115", ",", 
                    "120", ",", "106", ",", "180", ",", "175", ",", "150"}], 
                    "}"}], ",", 
                    RowBox[{"{", 
                    RowBox[{
                    "1.`", ",", "1.`", ",", "1.34`", ",", "1.`", ",", "1.42`",
                     ",", "0.94`", ",", "115", ",", "115", ",", "115", ",", 
                    "120", ",", "106", ",", "180", ",", "175", ",", "155"}], 
                    "}"}]}], "}"}], ",", 
                   RowBox[{"{", 
                    RowBox[{
                    RowBox[{"{", 
                    RowBox[{
                    "1.`", ",", "1.`", ",", "1.34`", ",", "1.`", ",", "1.42`",
                     ",", "0.94`", ",", "115", ",", "115", ",", "115", ",", 
                    "120", ",", "106", ",", "180", ",", "180", ",", "145"}], 
                    "}"}], ",", 
                    RowBox[{"{", 
                    RowBox[{
                    "1.`", ",", "1.`", ",", "1.34`", ",", "1.`", ",", "1.42`",
                     ",", "0.94`", ",", "115", ",", "115", ",", "115", ",", 
                    "120", ",", "106", ",", "180", ",", "180", ",", "150"}], 
                    "}"}], ",", 
                    RowBox[{"{", 
                    RowBox[{
                    "1.`", ",", "1.`", ",", "1.34`", ",", "1.`", ",", "1.42`",
                     ",", "0.94`", ",", "115", ",", "115", ",", "115", ",", 
                    "120", ",", "106", ",", "180", ",", "180", ",", "155"}], 
                    "}"}]}], "}"}], ",", 
                   RowBox[{"{", 
                    RowBox[{
                    RowBox[{"{", 
                    RowBox[{
                    "1.`", ",", "1.`", ",", "1.34`", ",", "1.`", ",", "1.42`",
                     ",", "0.94`", ",", "115", ",", "115", ",", "115", ",", 
                    "120", ",", "106", ",", "180", ",", "185", ",", "145"}], 
                    "}"}], ",", 
                    RowBox[{"{", 
                    RowBox[{
                    "1.`", ",", "1.`", ",", "1.34`", ",", "1.`", ",", "1.42`",
                     ",", "0.94`", ",", "115", ",", "115", ",", "115", ",", 
                    "120", ",", "106", ",", "180", ",", "185", ",", "150"}], 
                    "}"}], ",", 
                    RowBox[{"{", 
                    RowBox[{
                    "1.`", ",", "1.`", ",", "1.34`", ",", "1.`", ",", "1.42`",
                     ",", "0.94`", ",", "115", ",", "115", ",", "115", ",", 
                    "120", ",", "106", ",", "180", ",", "185", ",", "155"}], 
                    "}"}]}], "}"}]}], "}"}], ",", 
                 RowBox[{"{", 
                  RowBox[{
                   RowBox[{"{", 
                    RowBox[{
                    RowBox[{"{", 
                    RowBox[{
                    "1.`", ",", "1.`", ",", "1.34`", ",", "1.`", ",", "1.42`",
                     ",", "0.94`", ",", "115", ",", "115", ",", "115", ",", 
                    "120", ",", "106", ",", "185", ",", "175", ",", "145"}], 
                    "}"}], ",", 
                    RowBox[{"{", 
                    RowBox[{
                    "1.`", ",", "1.`", ",", "1.34`", ",", "1.`", ",", "1.42`",
                     ",", "0.94`", ",", "115", ",", "115", ",", "115", ",", 
                    "120", ",", "106", ",", "185", ",", "175", ",", "150"}], 
                    "}"}], ",", 
                    RowBox[{"{", 
                    RowBox[{
                    "1.`", ",", "1.`", ",", "1.34`", ",", "1.`", ",", "1.42`",
                     ",", "0.94`", ",", "115", ",", "115", ",", "115", ",", 
                    "120", ",", "106", ",", "185", ",", "175", ",", "155"}], 
                    "}"}]}], "}"}], ",", 
                   RowBox[{"{", 
                    RowBox[{
                    RowBox[{"{", 
                    RowBox[{
                    "1.`", ",", "1.`", ",", "1.34`", ",", "1.`", ",", "1.42`",
                     ",", "0.94`", ",", "115", ",", "115", ",", "115", ",", 
                    "120", ",", "106", ",", "185", ",", "180", ",", "145"}], 
                    "}"}], ",", 
                    RowBox[{"{", 
                    RowBox[{
                    "1.`", ",", "1.`", ",", "1.34`", ",", "1.`", ",", "1.42`",
                     ",", "0.94`", ",", "115", ",", "115", ",", "115", ",", 
                    "120", ",", "106", ",", "185", ",", "180", ",", "150"}], 
                    "}"}], ",", 
                    RowBox[{"{", 
                    RowBox[{
                    "1.`", ",", "1.`", ",", "1.34`", ",", "1.`", ",", "1.42`",
                     ",", "0.94`", ",", "115", ",", "115", ",", "115", ",", 
                    "120", ",", "106", ",", "185", ",", "180", ",", "155"}], 
                    "}"}]}], "}"}], ",", 
                   RowBox[{"{", 
                    RowBox[{
                    RowBox[{"{", 
                    RowBox[{
                    "1.`", ",", "1.`", ",", "1.34`", ",", "1.`", ",", "1.42`",
                     ",", "0.94`", ",", "115", ",", "115", ",", "115", ",", 
                    "120", ",", "106", ",", "185", ",", "185", ",", "145"}], 
                    "}"}], ",", 
                    RowBox[{"{", 
                    RowBox[{
                    "1.`", ",", "1.`", ",", "1.34`", ",", "1.`", ",", "1.42`",
                     ",", "0.94`", ",", "115", ",", "115", ",", "115", ",", 
                    "120", ",", "106", ",", "185", ",", "185", ",", "150"}], 
                    "}"}], ",", 
                    RowBox[{"{", 
                    RowBox[{
                    "1.`", ",", "1.`", ",", "1.34`", ",", "1.`", ",", "1.42`",
                     ",", "0.94`", ",", "115", ",", "115", ",", "115", ",", 
                    "120", ",", "106", ",", "185", ",", "185", ",", "155"}], 
                    "}"}]}], "}"}]}], "}"}]}], "}"}], ",", 
               RowBox[{"{", 
                RowBox[{
                 RowBox[{"{", 
                  RowBox[{
                   RowBox[{"{", 
                    RowBox[{
                    RowBox[{"{", 
                    RowBox[{
                    "1.`", ",", "1.`", ",", "1.34`", ",", "1.`", ",", "1.42`",
                     ",", "0.94`", ",", "115", ",", "115", ",", "115", ",", 
                    "120", ",", "111", ",", "175", ",", "175", ",", "145"}], 
                    "}"}], ",", 
                    RowBox[{"{", 
                    RowBox[{
                    "1.`", ",", "1.`", ",", "1.34`", ",", "1.`", ",", "1.42`",
                     ",", "0.94`", ",", "115", ",", "115", ",", "115", ",", 
                    "120", ",", "111", ",", "175", ",", "175", ",", "150"}], 
                    "}"}], ",", 
                    RowBox[{"{", 
                    RowBox[{
                    "1.`", ",", "1.`", ",", "1.34`", ",", "1.`", ",", "1.42`",
                     ",", "0.94`", ",", "115", ",", "115", ",", "115", ",", 
                    "120", ",", "111", ",", "175", ",", "175", ",", "155"}], 
                    "}"}]}], "}"}], ",", 
                   RowBox[{"{", 
                    RowBox[{
                    RowBox[{"{", 
                    RowBox[{
                    "1.`", ",", "1.`", ",", "1.34`", ",", "1.`", ",", "1.42`",
                     ",", "0.94`", ",", "115", ",", "115", ",", "115", ",", 
                    "120", ",", "111", ",", "175", ",", "180", ",", "145"}], 
                    "}"}], ",", 
                    RowBox[{"{", 
                    RowBox[{
                    "1.`", ",", "1.`", ",", "1.34`", ",", "1.`", ",", "1.42`",
                     ",", "0.94`", ",", "115", ",", "115", ",", "115", ",", 
                    "120", ",", "111", ",", "175", ",", "180", ",", "150"}], 
                    "}"}], ",", 
                    RowBox[{"{", 
                    RowBox[{
                    "1.`", ",", "1.`", ",", "1.34`", ",", "1.`", ",", "1.42`",
                     ",", "0.94`", ",", "115", ",", "115", ",", "115", ",", 
                    "120", ",", "111", ",", "175", ",", "180", ",", "155"}], 
                    "}"}]}], "}"}], ",", 
                   RowBox[{"{", 
                    RowBox[{
                    RowBox[{"{", 
                    RowBox[{
                    "1.`", ",", "1.`", ",", "1.34`", ",", "1.`", ",", "1.42`",
                     ",", "0.94`", ",", "115", ",", "115", ",", "115", ",", 
                    "120", ",", "111", ",", "175", ",", "185", ",", "145"}], 
                    "}"}], ",", 
                    RowBox[{"{", 
                    RowBox[{
                    "1.`", ",", "1.`", ",", "1.34`", ",", "1.`", ",", "1.42`",
                     ",", "0.94`", ",", "115", ",", "115", ",", "115", ",", 
                    "120", ",", "111", ",", "175", ",", "185", ",", "150"}], 
                    "}"}], ",", 
                    RowBox[{"{", 
                    RowBox[{
                    "1.`", ",", "1.`", ",", "1.34`", ",", "1.`", ",", "1.42`",
                     ",", "0.94`", ",", "115", ",", "115", ",", "115", ",", 
                    "120", ",", "111", ",", "175", ",", "185", ",", "155"}], 
                    "}"}]}], "}"}]}], "}"}], ",", 
                 RowBox[{"{", 
                  RowBox[{
                   RowBox[{"{", 
                    RowBox[{
                    RowBox[{"{", 
                    RowBox[{
                    "1.`", ",", "1.`", ",", "1.34`", ",", "1.`", ",", "1.42`",
                     ",", "0.94`", ",", "115", ",", "115", ",", "115", ",", 
                    "120", ",", "111", ",", "180", ",", "175", ",", "145"}], 
                    "}"}], ",", 
                    RowBox[{"{", 
                    RowBox[{
                    "1.`", ",", "1.`", ",", "1.34`", ",", "1.`", ",", "1.42`",
                     ",", "0.94`", ",", "115", ",", "115", ",", "115", ",", 
                    "120", ",", "111", ",", "180", ",", "175", ",", "150"}], 
                    "}"}], ",", 
                    RowBox[{"{", 
                    RowBox[{
                    "1.`", ",", "1.`", ",", "1.34`", ",", "1.`", ",", "1.42`",
                     ",", "0.94`", ",", "115", ",", "115", ",", "115", ",", 
                    "120", ",", "111", ",", "180", ",", "175", ",", "155"}], 
                    "}"}]}], "}"}], ",", 
                   RowBox[{"{", 
                    RowBox[{
                    RowBox[{"{", 
                    RowBox[{
                    "1.`", ",", "1.`", ",", "1.34`", ",", "1.`", ",", "1.42`",
                     ",", "0.94`", ",", "115", ",", "115", ",", "115", ",", 
                    "120", ",", "111", ",", "180", ",", "180", ",", "145"}], 
                    "}"}], ",", 
                    RowBox[{"{", 
                    RowBox[{
                    "1.`", ",", "1.`", ",", "1.34`", ",", "1.`", ",", "1.42`",
                     ",", "0.94`", ",", "115", ",", "115", ",", "115", ",", 
                    "120", ",", "111", ",", "180", ",", "180", ",", "150"}], 
                    "}"}], ",", 
                    RowBox[{"{", 
                    RowBox[{
                    "1.`", ",", "1.`", ",", "1.34`", ",", "1.`", ",", "1.42`",
                     ",", "0.94`", ",", "115", ",", "115", ",", "115", ",", 
                    "120", ",", "111", ",", "180", ",", "180", ",", "155"}], 
                    "}"}]}], "}"}], ",", 
                   RowBox[{"{", 
                    RowBox[{
                    RowBox[{"{", 
                    RowBox[{
                    "1.`", ",", "1.`", ",", "1.34`", ",", "1.`", ",", "1.42`",
                     ",", "0.94`", ",", "115", ",", "115", ",", "115", ",", 
                    "120", ",", "111", ",", "180", ",", "185", ",", "145"}], 
                    "}"}], ",", 
                    RowBox[{"{", 
                    RowBox[{
                    "1.`", ",", "1.`", ",", "1.34`", ",", "1.`", ",", "1.42`",
                     ",", "0.94`", ",", "115", ",", "115", ",", "115", ",", 
                    "120", ",", "111", ",", "180", ",", "185", ",", "150"}], 
                    "}"}], ",", 
                    RowBox[{"{", 
                    RowBox[{
                    "1.`", ",", "1.`", ",", "1.34`", ",", "1.`", ",", "1.42`",
                     ",", "0.94`", ",", "115", ",", "115", ",", "115", ",", 
                    "120", ",", "111", ",", "180", ",", "185", ",", "155"}], 
                    "}"}]}], "}"}]}], "}"}], ",", 
                 RowBox[{"{", 
                  RowBox[{
                   RowBox[{"{", 
                    RowBox[{
                    RowBox[{"{", 
                    RowBox[{
                    "1.`", ",", "1.`", ",", "1.34`", ",", "1.`", ",", "1.42`",
                     ",", "0.94`", ",", "115", ",", "115", ",", "115", ",", 
                    "120", ",", "111", ",", "185", ",", "175", ",", "145"}], 
                    "}"}], ",", 
                    RowBox[{"{", 
                    RowBox[{
                    "1.`", ",", "1.`", ",", "1.34`", ",", "1.`", ",", "1.42`",
                     ",", "0.94`", ",", "115", ",", "115", ",", "115", ",", 
                    "120", ",", "111", ",", "185", ",", "175", ",", "150"}], 
                    "}"}], ",", 
                    RowBox[{"{", 
                    RowBox[{
                    "1.`", ",", "1.`", ",", "1.34`", ",", "1.`", ",", "1.42`",
                     ",", "0.94`", ",", "115", ",", "115", ",", "115", ",", 
                    "120", ",", "111", ",", "185", ",", "175", ",", "155"}], 
                    "}"}]}], "}"}], ",", 
                   RowBox[{"{", 
                    RowBox[{
                    RowBox[{"{", 
                    RowBox[{
                    "1.`", ",", "1.`", ",", "1.34`", ",", "1.`", ",", "1.42`",
                     ",", "0.94`", ",", "115", ",", "115", ",", "115", ",", 
                    "120", ",", "111", ",", "185", ",", "180", ",", "145"}], 
                    "}"}], ",", 
                    RowBox[{"{", 
                    RowBox[{
                    "1.`", ",", "1.`", ",", "1.34`", ",", "1.`", ",", "1.42`",
                     ",", "0.94`", ",", "115", ",", "115", ",", "115", ",", 
                    "120", ",", "111", ",", "185", ",", "180", ",", "150"}], 
                    "}"}], ",", 
                    RowBox[{"{", 
                    RowBox[{
                    "1.`", ",", "1.`", ",", "1.34`", ",", "1.`", ",", "1.42`",
                     ",", "0.94`", ",", "115", ",", "115", ",", "115", ",", 
                    "120", ",", "111", ",", "185", ",", "180", ",", "155"}], 
                    "}"}]}], "}"}], ",", 
                   RowBox[{"{", 
                    RowBox[{
                    RowBox[{"{", 
                    RowBox[{
                    "1.`", ",", "1.`", ",", "1.34`", ",", "1.`", ",", "1.42`",
                     ",", "0.94`", ",", "115", ",", "115", ",", "115", ",", 
                    "120", ",", "111", ",", "185", ",", "185", ",", "145"}], 
                    "}"}], ",", 
                    RowBox[{"{", 
                    RowBox[{
                    "1.`", ",", "1.`", ",", "1.34`", ",", "1.`", ",", "1.42`",
                     ",", "0.94`", ",", "115", ",", "115", ",", "115", ",", 
                    "120", ",", "111", ",", "185", ",", "185", ",", "150"}], 
                    "}"}], ",", 
                    RowBox[{"{", 
                    RowBox[{
                    "1.`", ",", "1.`", ",", "1.34`", ",", "1.`", ",", "1.42`",
                     ",", "0.94`", ",", "115", ",", "115", ",", "115", ",", 
                    "120", ",", "111", ",", "185", ",", "185", ",", "155"}],
[truncated: 2,214,544 more chars]
