# Supplementary material for: Algorithmic Design of Geometric Data for Molecular Potential Energy Surfaces
Source: Algorithms. Author manuscript; Available in PMC 2025 Aug 28. (PMC12382435; doi:10.3390/a16010006)
Supplement: Suppl Folder [file NIHMS2075095-supplement-Suppl_Folder.zip › S2/ASG1DATA.txt]

{1.4	1.4	1.5	1.3	1.	1.3	1.	1.1	0.5	1.4}
{1.4	1.4	1.5	1.3	1.	1.3	1.	1.1	0.5	1.5}
{1.4	1.4	1.5	1.3	1.	1.3	1.	1.1	0.6	1.4}
{1.4	1.4	1.5	1.3	1.	1.3	1.	1.1	0.6	1.5}
{1.4	1.4	1.5	1.3	1.	1.3	1.	1.1	0.7	1.4}
{1.4	1.4	1.5	1.3	1.	1.3	1.	1.1	0.7	1.5}
{1.4	1.4	1.5	1.3	1.	1.3	1.	1.1	0.8	1.4}
{1.4	1.4	1.5	1.3	1.	1.3	1.	1.1	0.8	1.5}
{1.4	1.4	1.5	1.3	1.	1.3	1.	1.1	0.9	1.4}
{1.4	1.4	1.5	1.3	1.	1.3	1.	1.1	0.9	1.5}
{1.4	1.4	1.5	1.3	1.	1.3	1.	1.1	1.	1.4}
{1.4	1.4	1.5	1.3	1.	1.3	1.	1.1	1.	1.5}
{1.4	1.4	1.5	1.3	1.	1.3	1.	1.2000000000000002	0.5	1.4}
{1.4	1.4	1.5	1.3	1.	1.3	1.	1.2000000000000002	0.5	1.5}
{1.4	1.4	1.5	1.3	1.	1.3	1.	1.2000000000000002	0.6	1.4}
{1.4	1.4	1.5	1.3	1.	1.3	1.	1.2000000000000002	0.6	1.5}
{1.4	1.4	1.5	1.3	1.	1.3	1.	1.2000000000000002	0.7	1.4}
{1.4	1.4	1.5	1.3	1.	1.3	1.	1.2000000000000002	0.7	1.5}
{1.4	1.4	1.5	1.3	1.	1.3	1.	1.2000000000000002	0.8	1.4}
{1.4	1.4	1.5	1.3	1.	1.3	1.	1.2000000000000002	0.8	1.5}
{1.4	1.4	1.5	1.3	1.	1.3	1.	1.2000000000000002	0.9	1.4}
{1.4	1.4	1.5	1.3	1.	1.3	1.	1.2000000000000002	0.9	1.5}
{1.4	1.4	1.5	1.3	1.	1.3	1.	1.2000000000000002	1.	1.4}
{1.4	1.4	1.5	1.3	1.	1.3	1.	1.2000000000000002	1.	1.5}
{1.4	1.4	1.5	1.3	1.	1.3	1.	1.3	0.5	1.4}
{1.4	1.4	1.5	1.3	1.	1.3	1.	1.3	0.5	1.5}
{1.4	1.4	1.5	1.3	1.	1.3	1.	1.3	0.6	1.4}
{1.4	1.4	1.5	1.3	1.	1.3	1.	1.3	0.6	1.5}
{1.4	1.4	1.5	1.3	1.	1.3	1.	1.3	0.7	1.4}
{1.4	1.4	1.5	1.3	1.	1.3	1.	1.3	0.7	1.5}
{1.4	1.4	1.5	1.3	1.	1.3	1.	1.3	0.8	1.4}
{1.4	1.4	1.5	1.3	1.	1.3	1.	1.3	0.8	1.5}
{1.4	1.4	1.5	1.3	1.	1.3	1.	1.3	0.9	1.4}
{1.4	1.4	1.5	1.3	1.	1.3	1.	1.3	0.9	1.5}
{1.4	1.4	1.5	1.3	1.	1.3	1.	1.3	1.	1.4}
{1.4	1.4	1.5	1.3	1.	1.3	1.	1.3	1.	1.5}
{1.4	1.4	1.5	1.3	1.	1.3	1.1	1.1	0.5	1.4}
{1.4	1.4	1.5	1.3	1.	1.3	1.1	1.1	0.5	1.5}
{1.4	1.4	1.5	1.3	1.	1.3	1.1	1.1	0.6	1.4}
{1.4	1.4	1.5	1.3	1.	1.3	1.1	1.1	0.6	1.5}
{1.4	1.4	1.5	1.3	1.	1.3	1.1	1.1	0.7	1.4}
{1.4	1.4	1.5	1.3	1.	1.3	1.1	1.1	0.7	1.5}
{1.4	1.4	1.5	1.3	1.	1.3	1.1	1.1	0.8	1.4}
{1.4	1.4	1.5	1.3	1.	1.3	1.1	1.1	0.8	1.5}
{1.4	1.4	1.5	1.3	1.	1.3	1.1	1.1	0.9	1.4}
{1.4	1.4	1.5	1.3	1.	1.3	1.1	1.1	0.9	1.5}
{1.4	1.4	1.5	1.3	1.	1.3	1.1	1.1	1.	1.4}
{1.4	1.4	1.5	1.3	1.	1.3	1.1	1.1	1.	1.5}
{1.4	1.4	1.5	1.3	1.	1.3	1.1	1.2000000000000002	0.5	1.4}
{1.4	1.4	1.5	1.3	1.	1.3	1.1	1.2000000000000002	0.5	1.5}
{1.4	1.4	1.5	1.3	1.	1.3	1.1	1.2000000000000002	0.6	1.4}
{1.4	1.4	1.5	1.3	1.	1.3	1.1	1.2000000000000002	0.6	1.5}
{1.4	1.4	1.5	1.3	1.	1.3	1.1	1.2000000000000002	0.7	1.4}
{1.4	1.4	1.5	1.3	1.	1.3	1.1	1.2000000000000002	0.7	1.5}
{1.4	1.4	1.5	1.3	1.	1.3	1.1	1.2000000000000002	0.8	1.4}
{1.4	1.4	1.5	1.3	1.	1.3	1.1	1.2000000000000002	0.8	1.5}
{1.4	1.4	1.5	1.3	1.	1.3	1.1	1.2000000000000002	0.9	1.4}
{1.4	1.4	1.5	1.3	1.	1.3	1.1	1.2000000000000002	0.9	1.5}
{1.4	1.4	1.5	1.3	1.	1.3	1.1	1.2000000000000002	1.	1.4}
{1.4	1.4	1.5	1.3	1.	1.3	1.1	1.2000000000000002	1.	1.5}
{1.4	1.4	1.5	1.3	1.	1.3	1.1	1.3	0.5	1.4}
{1.4	1.4	1.5	1.3	1.	1.3	1.1	1.3	0.5	1.5}
{1.4	1.4	1.5	1.3	1.	1.3	1.1	1.3	0.6	1.4}
{1.4	1.4	1.5	1.3	1.	1.3	1.1	1.3	0.6	1.5}
{1.4	1.4	1.5	1.3	1.	1.3	1.1	1.3	0.7	1.4}
{1.4	1.4	1.5	1.3	1.	1.3	1.1	1.3	0.7	1.5}
{1.4	1.4	1.5	1.3	1.	1.3	1.1	1.3	0.8	1.4}
{1.4	1.4	1.5	1.3	1.	1.3	1.1	1.3	0.8	1.5}
{1.4	1.4	1.5	1.3	1.	1.3	1.1	1.3	0.9	1.4}
{1.4	1.4	1.5	1.3	1.	1.3	1.1	1.3	0.9	1.5}
{1.4	1.4	1.5	1.3	1.	1.3	1.1	1.3	1.	1.4}
{1.4	1.4	1.5	1.3	1.	1.3	1.1	1.3	1.	1.5}
{1.4	1.4	1.5	1.3	1.	1.4000000000000001	1.	1.1	0.5	1.4}
{1.4	1.4	1.5	1.3	1.	1.4000000000000001	1.	1.1	0.5	1.5}
{1.4	1.4	1.5	1.3	1.	1.4000000000000001	1.	1.1	0.6	1.4}
{1.4	1.4	1.5	1.3	1.	1.4000000000000001	1.	1.1	0.6	1.5}
{1.4	1.4	1.5	1.3	1.	1.4000000000000001	1.	1.1	0.7	1.4}
{1.4	1.4	1.5	1.3	1.	1.4000000000000001	1.	1.1	0.7	1.5}
{1.4	1.4	1.5	1.3	1.	1.4000000000000001	1.	1.1	0.8	1.4}
{1.4	1.4	1.5	1.3	1.	1.4000000000000001	1.	1.1	0.8	1.5}
{1.4	1.4	1.5	1.3	1.	1.4000000000000001	1.	1.1	0.9	1.4}
{1.4	1.4	1.5	1.3	1.	1.4000000000000001	1.	1.1	0.9	1.5}
{1.4	1.4	1.5	1.3	1.	1.4000000000000001	1.	1.1	1.	1.4}
{1.4	1.4	1.5	1.3	1.	1.4000000000000001	1.	1.1	1.	1.5}
{1.4	1.4	1.5	1.3	1.	1.4000000000000001	1.	1.2000000000000002	0.5	1.4}
{1.4	1.4	1.5	1.3	1.	1.4000000000000001	1.	1.2000000000000002	0.5	1.5}
{1.4	1.4	1.5	1.3	1.	1.4000000000000001	1.	1.2000000000000002	0.6	1.4}
{1.4	1.4	1.5	1.3	1.	1.4000000000000001	1.	1.2000000000000002	0.6	1.5}
{1.4	1.4	1.5	1.3	1.	1.4000000000000001	1.	1.2000000000000002	0.7	1.4}
{1.4	1.4	1.5	1.3	1.	1.4000000000000001	1.	1.2000000000000002	0.7	1.5}
{1.4	1.4	1.5	1.3	1.	1.4000000000000001	1.	1.2000000000000002	0.8	1.4}
{1.4	1.4	1.5	1.3	1.	1.4000000000000001	1.	1.2000000000000002	0.8	1.5}
{1.4	1.4	1.5	1.3	1.	1.4000000000000001	1.	1.2000000000000002	0.9	1.4}
{1.4	1.4	1.5	1.3	1.	1.4000000000000001	1.	1.2000000000000002	0.9	1.5}
{1.4	1.4	1.5	1.3	1.	1.4000000000000001	1.	1.2000000000000002	1.	1.4}
{1.4	1.4	1.5	1.3	1.	1.4000000000000001	1.	1.2000000000000002	1.	1.5}
{1.4	1.4	1.5	1.3	1.	1.4000000000000001	1.	1.3	0.5	1.4}
{1.4	1.4	1.5	1.3	1.	1.4000000000000001	1.	1.3	0.5	1.5}
{1.4	1.4	1.5	1.3	1.	1.4000000000000001	1.	1.3	0.6	1.4}
{1.4	1.4	1.5	1.3	1.	1.4000000000000001	1.	1.3	0.6	1.5}
{1.4	1.4	1.5	1.3	1.	1.4000000000000001	1.	1.3	0.7	1.4}
{1.4	1.4	1.5	1.3	1.	1.4000000000000001	1.	1.3	0.7	1.5}
{1.4	1.4	1.5	1.3	1.	1.4000000000000001	1.	1.3	0.8	1.4}
{1.4	1.4	1.5	1.3	1.	1.4000000000000001	1.	1.3	0.8	1.5}
{1.4	1.4	1.5	1.3	1.	1.4000000000000001	1.	1.3	0.9	1.4}
{1.4	1.4	1.5	1.3	1.	1.4000000000000001	1.	1.3	0.9	1.5}
{1.4	1.4	1.5	1.3	1.	1.4000000000000001	1.	1.3	1.	1.4}
{1.4	1.4	1.5	1.3	1.	1.4000000000000001	1.	1.3	1.	1.5}
{1.4	1.4	1.5	1.3	1.	1.4000000000000001	1.1	1.1	0.5	1.4}
{1.4	1.4	1.5	1.3	1.	1.4000000000000001	1.1	1.1	0.5	1.5}
{1.4	1.4	1.5	1.3	1.	1.4000000000000001	1.1	1.1	0.6	1.4}
{1.4	1.4	1.5	1.3	1.	1.4000000000000001	1.1	1.1	0.6	1.5}
{1.4	1.4	1.5	1.3	1.	1.4000000000000001	1.1	1.1	0.7	1.4}
{1.4	1.4	1.5	1.3	1.	1.4000000000000001	1.1	1.1	0.7	1.5}
{1.4	1.4	1.5	1.3	1.	1.4000000000000001	1.1	1.1	0.8	1.4}
{1.4	1.4	1.5	1.3	1.	1.4000000000000001	1.1	1.1	0.8	1.5}
{1.4	1.4	1.5	1.3	1.	1.4000000000000001	1.1	1.1	0.9	1.4}
{1.4	1.4	1.5	1.3	1.	1.4000000000000001	1.1	1.1	0.9	1.5}
{1.4	1.4	1.5	1.3	1.	1.4000000000000001	1.1	1.1	1.	1.4}
{1.4	1.4	1.5	1.3	1.	1.4000000000000001	1.1	1.1	1.	1.5}
{1.4	1.4	1.5	1.3	1.	1.4000000000000001	1.1	1.2000000000000002	0.5	1.4}
{1.4	1.4	1.5	1.3	1.	1.4000000000000001	1.1	1.2000000000000002	0.5	1.5}
{1.4	1.4	1.5	1.3	1.	1.4000000000000001	1.1	1.2000000000000002	0.6	1.4}
{1.4	1.4	1.5	1.3	1.	1.4000000000000001	1.1	1.2000000000000002	0.6	1.5}
{1.4	1.4	1.5	1.3	1.	1.4000000000000001	1.1	1.2000000000000002	0.7	1.4}
{1.4	1.4	1.5	1.3	1.	1.4000000000000001	1.1	1.2000000000000002	0.7	1.5}
{1.4	1.4	1.5	1.3	1.	1.4000000000000001	1.1	1.2000000000000002	0.8	1.4}
{1.4	1.4	1.5	1.3	1.	1.4000000000000001	1.1	1.2000000000000002	0.8	1.5}
{1.4	1.4	1.5	1.3	1.	1.4000000000000001	1.1	1.2000000000000002	0.9	1.4}
{1.4	1.4	1.5	1.3	1.	1.4000000000000001	1.1	1.2000000000000002	0.9	1.5}
{1.4	1.4	1.5	1.3	1.	1.4000000000000001	1.1	1.2000000000000002	1.	1.4}
{1.4	1.4	1.5	1.3	1.	1.4000000000000001	1.1	1.2000000000000002	1.	1.5}
{1.4	1.4	1.5	1.3	1.	1.4000000000000001	1.1	1.3	0.5	1.4}
{1.4	1.4	1.5	1.3	1.	1.4000000000000001	1.1	1.3	0.5	1.5}
{1.4	1.4	1.5	1.3	1.	1.4000000000000001	1.1	1.3	0.6	1.4}
{1.4	1.4	1.5	1.3	1.	1.4000000000000001	1.1	1.3	0.6	1.5}
{1.4	1.4	1.5	1.3	1.	1.4000000000000001	1.1	1.3	0.7	1.4}
{1.4	1.4	1.5	1.3	1.	1.4000000000000001	1.1	1.3	0.7	1.5}
{1.4	1.4	1.5	1.3	1.	1.4000000000000001	1.1	1.3	0.8	1.4}
{1.4	1.4	1.5	1.3	1.	1.4000000000000001	1.1	1.3	0.8	1.5}
{1.4	1.4	1.5	1.3	1.	1.4000000000000001	1.1	1.3	0.9	1.4}
{1.4	1.4	1.5	1.3	1.	1.4000000000000001	1.1	1.3	0.9	1.5}
{1.4	1.4	1.5	1.3	1.	1.4000000000000001	1.1	1.3	1.	1.4}
{1.4	1.4	1.5	1.3	1.	1.4000000000000001	1.1	1.3	1.	1.5}
{1.4	1.4	1.5	1.3	1.009	1.3	1.	1.1	0.5	1.4}
{1.4	1.4	1.5	1.3	1.009	1.3	1.	1.1	0.5	1.5}
{1.4	1.4	1.5	1.3	1.009	1.3	1.	1.1	0.6	1.4}
{1.4	1.4	1.5	1.3	1.009	1.3	1.	1.1	0.6	1.5}
{1.4	1.4	1.5	1.3	1.009	1.3	1.	1.1	0.7	1.4}
{1.4	1.4	1.5	1.3	1.009	1.3	1.	1.1	0.7	1.5}
{1.4	1.4	1.5	1.3	1.009	1.3	1.	1.1	0.8	1.4}
{1.4	1.4	1.5	1.3	1.009	1.3	1.	1.1	0.8	1.5}
{1.4	1.4	1.5	1.3	1.009	1.3	1.	1.1	0.9	1.4}
{1.4	1.4	1.5	1.3	1.009	1.3	1.	1.1	0.9	1.5}
{1.4	1.4	1.5	1.3	1.009	1.3	1.	1.1	1.	1.4}
{1.4	1.4	1.5	1.3	1.009	1.3	1.	1.1	1.	1.5}
{1.4	1.4	1.5	1.3	1.009	1.3	1.	1.2000000000000002	0.5	1.4}
{1.4	1.4	1.5	1.3	1.009	1.3	1.	1.2000000000000002	0.5	1.5}
{1.4	1.4	1.5	1.3	1.009	1.3	1.	1.2000000000000002	0.6	1.4}
{1.4	1.4	1.5	1.3	1.009	1.3	1.	1.2000000000000002	0.6	1.5}
{1.4	1.4	1.5	1.3	1.009	1.3	1.	1.2000000000000002	0.7	1.4}
{1.4	1.4	1.5	1.3	1.009	1.3	1.	1.2000000000000002	0.7	1.5}
{1.4	1.4	1.5	1.3	1.009	1.3	1.	1.2000000000000002	0.8	1.4}
{1.4	1.4	1.5	1.3	1.009	1.3	1.	1.2000000000000002	0.8	1.5}
{1.4	1.4	1.5	1.3	1.009	1.3	1.	1.2000000000000002	0.9	1.4}
{1.4	1.4	1.5	1.3	1.009	1.3	1.	1.2000000000000002	0.9	1.5}
{1.4	1.4	1.5	1.3	1.009	1.3	1.	1.2000000000000002	1.	1.4}
{1.4	1.4	1.5	1.3	1.009	1.3	1.	1.2000000000000002	1.	1.5}
{1.4	1.4	1.5	1.3	1.009	1.3	1.	1.3	0.5	1.4}
{1.4	1.4	1.5	1.3	1.009	1.3	1.	1.3	0.5	1.5}
{1.4	1.4	1.5	1.3	1.009	1.3	1.	1.3	0.6	1.4}
{1.4	1.4	1.5	1.3	1.009	1.3	1.	1.3	0.6	1.5}
{1.4	1.4	1.5	1.3	1.009	1.3	1.	1.3	0.7	1.4}
{1.4	1.4	1.5	1.3	1.009	1.3	1.	1.3	0.7	1.5}
{1.4	1.4	1.5	1.3	1.009	1.3	1.	1.3	0.8	1.4}
{1.4	1.4	1.5	1.3	1.009	1.3	1.	1.3	0.8	1.5}
{1.4	1.4	1.5	1.3	1.009	1.3	1.	1.3	0.9	1.4}
{1.4	1.4	1.5	1.3	1.009	1.3	1.	1.3	0.9	1.5}
{1.4	1.4	1.5	1.3	1.009	1.3	1.	1.3	1.	1.4}
{1.4	1.4	1.5	1.3	1.009	1.3	1.	1.3	1.	1.5}
{1.4	1.4	1.5	1.3	1.009	1.3	1.1	1.1	0.5	1.4}
{1.4	1.4	1.5	1.3	1.009	1.3	1.1	1.1	0.5	1.5}
{1.4	1.4	1.5	1.3	1.009	1.3	1.1	1.1	0.6	1.4}
{1.4	1.4	1.5	1.3	1.009	1.3	1.1	1.1	0.6	1.5}
{1.4	1.4	1.5	1.3	1.009	1.3	1.1	1.1	0.7	1.4}
{1.4	1.4	1.5	1.3	1.009	1.3	1.1	1.1	0.7	1.5}
{1.4	1.4	1.5	1.3	1.009	1.3	1.1	1.1	0.8	1.4}
{1.4	1.4	1.5	1.3	1.009	1.3	1.1	1.1	0.8	1.5}
{1.4	1.4	1.5	1.3	1.009	1.3	1.1	1.1	0.9	1.4}
{1.4	1.4	1.5	1.3	1.009	1.3	1.1	1.1	0.9	1.5}
{1.4	1.4	1.5	1.3	1.009	1.3	1.1	1.1	1.	1.4}
{1.4	1.4	1.5	1.3	1.009	1.3	1.1	1.1	1.	1.5}
{1.4	1.4	1.5	1.3	1.009	1.3	1.1	1.2000000000000002	0.5	1.4}
{1.4	1.4	1.5	1.3	1.009	1.3	1.1	1.2000000000000002	0.5	1.5}
{1.4	1.4	1.5	1.3	1.009	1.3	1.1	1.2000000000000002	0.6	1.4}
{1.4	1.4	1.5	1.3	1.009	1.3	1.1	1.2000000000000002	0.6	1.5}
{1.4	1.4	1.5	1.3	1.009	1.3	1.1	1.2000000000000002	0.7	1.4}
{1.4	1.4	1.5	1.3	1.009	1.3	1.1	1.2000000000000002	0.7	1.5}
{1.4	1.4	1.5	1.3	1.009	1.3	1.1	1.2000000000000002	0.8	1.4}
{1.4	1.4	1.5	1.3	1.009	1.3	1.1	1.2000000000000002	0.8	1.5}
{1.4	1.4	1.5	1.3	1.009	1.3	1.1	1.2000000000000002	0.9	1.4}
{1.4	1.4	1.5	1.3	1.009	1.3	1.1	1.2000000000000002	0.9	1.5}
{1.4	1.4	1.5	1.3	1.009	1.3	1.1	1.2000000000000002	1.	1.4}
{1.4	1.4	1.5	1.3	1.009	1.3	1.1	1.2000000000000002	1.	1.5}
{1.4	1.4	1.5	1.3	1.009	1.3	1.1	1.3	0.5	1.4}
{1.4	1.4	1.5	1.3	1.009	1.3	1.1	1.3	0.5	1.5}
{1.4	1.4	1.5	1.3	1.009	1.3	1.1	1.3	0.6	1.4}
{1.4	1.4	1.5	1.3	1.009	1.3	1.1	1.3	0.6	1.5}
{1.4	1.4	1.5	1.3	1.009	1.3	1.1	1.3	0.7	1.4}
{1.4	1.4	1.5	1.3	1.009	1.3	1.1	1.3	0.7	1.5}
{1.4	1.4	1.5	1.3	1.009	1.3	1.1	1.3	0.8	1.4}
{1.4	1.4	1.5	1.3	1.009	1.3	1.1	1.3	0.8	1.5}
{1.4	1.4	1.5	1.3	1.009	1.3	1.1	1.3	0.9	1.4}
{1.4	1.4	1.5	1.3	1.009	1.3	1.1	1.3	0.9	1.5}
{1.4	1.4	1.5	1.3	1.009	1.3	1.1	1.3	1.	1.4}
{1.4	1.4	1.5	1.3	1.009	1.3	1.1	1.3	1.	1.5}
{1.4	1.4	1.5	1.3	1.009	1.4000000000000001	1.	1.1	0.5	1.4}
{1.4	1.4	1.5	1.3	1.009	1.4000000000000001	1.	1.1	0.5	1.5}
{1.4	1.4	1.5	1.3	1.009	1.4000000000000001	1.	1.1	0.6	1.4}
{1.4	1.4	1.5	1.3	1.009	1.4000000000000001	1.	1.1	0.6	1.5}
{1.4	1.4	1.5	1.3	1.009	1.4000000000000001	1.	1.1	0.7	1.4}
{1.4	1.4	1.5	1.3	1.009	1.4000000000000001	1.	1.1	0.7	1.5}
{1.4	1.4	1.5	1.3	1.009	1.4000000000000001	1.	1.1	0.8	1.4}
{1.4	1.4	1.5	1.3	1.009	1.4000000000000001	1.	1.1	0.8	1.5}
{1.4	1.4	1.5	1.3	1.009	1.4000000000000001	1.	1.1	0.9	1.4}
{1.4	1.4	1.5	1.3	1.009	1.4000000000000001	1.	1.1	0.9	1.5}
{1.4	1.4	1.5	1.3	1.009	1.4000000000000001	1.	1.1	1.	1.4}
{1.4	1.4	1.5	1.3	1.009	1.4000000000000001	1.	1.1	1.	1.5}
{1.4	1.4	1.5	1.3	1.009	1.4000000000000001	1.	1.2000000000000002	0.5	1.4}
{1.4	1.4	1.5	1.3	1.009	1.4000000000000001	1.	1.2000000000000002	0.5	1.5}
{1.4	1.4	1.5	1.3	1.009	1.4000000000000001	1.	1.2000000000000002	0.6	1.4}
{1.4	1.4	1.5	1.3	1.009	1.4000000000000001	1.	1.2000000000000002	0.6	1.5}
{1.4	1.4	1.5	1.3	1.009	1.4000000000000001	1.	1.2000000000000002	0.7	1.4}
{1.4	1.4	1.5	1.3	1.009	1.4000000000000001	1.	1.2000000000000002	0.7	1.5}
{1.4	1.4	1.5	1.3	1.009	1.4000000000000001	1.	1.2000000000000002	0.8	1.4}
{1.4	1.4	1.5	1.3	1.009	1.4000000000000001	1.	1.2000000000000002	0.8	1.5}
{1.4	1.4	1.5	1.3	1.009	1.4000000000000001	1.	1.2000000000000002	0.9	1.4}
{1.4	1.4	1.5	1.3	1.009	1.4000000000000001	1.	1.2000000000000002	0.9	1.5}
{1.4	1.4	1.5	1.3	1.009	1.4000000000000001	1.	1.2000000000000002	1.	1.4}
{1.4	1.4	1.5	1.3	1.009	1.4000000000000001	1.	1.2000000000000002	1.	1.5}
{1.4	1.4	1.5	1.3	1.009	1.4000000000000001	1.	1.3	0.5	1.4}
{1.4	1.4	1.5	1.3	1.009	1.4000000000000001	1.	1.3	0.5	1.5}
{1.4	1.4	1.5	1.3	1.009	1.4000000000000001	1.	1.3	0.6	1.4}
{1.4	1.4	1.5	1.3	1.009	1.4000000000000001	1.	1.3	0.6	1.5}
{1.4	1.4	1.5	1.3	1.009	1.4000000000000001	1.	1.3	0.7	1.4}
{1.4	1.4	1.5	1.3	1.009	1.4000000000000001	1.	1.3	0.7	1.5}
{1.4	1.4	1.5	1.3	1.009	1.4000000000000001	1.	1.3	0.8	1.4}
{1.4	1.4	1.5	1.3	1.009	1.4000000000000001	1.	1.3	0.8	1.5}
{1.4	1.4	1.5	1.3	1.009	1.4000000000000001	1.	1.3	0.9	1.4}
{1.4	1.4	1.5	1.3	1.009	1.4000000000000001	1.	1.3	0.9	1.5}
{1.4	1.4	1.5	1.3	1.009	1.4000000000000001	1.	1.3	1.	1.4}
{1.4	1.4	1.5	1.3	1.009	1.4000000000000001	1.	1.3	1.	1.5}
{1.4	1.4	1.5	1.3	1.009	1.4000000000000001	1.1	1.1	0.5	1.4}
{1.4	1.4	1.5	1.3	1.009	1.4000000000000001	1.1	1.1	0.5	1.5}
{1.4	1.4	1.5	1.3	1.009	1.4000000000000001	1.1	1.1	0.6	1.4}
{1.4	1.4	1.5	1.3	1.009	1.4000000000000001	1.1	1.1	0.6	1.5}
{1.4	1.4	1.5	1.3	1.009	1.4000000000000001	1.1	1.1	0.7	1.4}
{1.4	1.4	1.5	1.3	1.009	1.4000000000000001	1.1	1.1	0.7	1.5}
{1.4	1.4	1.5	1.3	1.009	1.4000000000000001	1.1	1.1	0.8	1.4}
{1.4	1.4	1.5	1.3	1.009	1.4000000000000001	1.1	1.1	0.8	1.5}
{1.4	1.4	1.5	1.3	1.009	1.4000000000000001	1.1	1.1	0.9	1.4}
{1.4	1.4	1.5	1.3	1.009	1.4000000000000001	1.1	1.1	0.9	1.5}
{1.4	1.4	1.5	1.3	1.009	1.4000000000000001	1.1	1.1	1.	1.4}
{1.4	1.4	1.5	1.3	1.009	1.4000000000000001	1.1	1.1	1.	1.5}
{1.4	1.4	1.5	1.3	1.009	1.4000000000000001	1.1	1.2000000000000002	0.5	1.4}
{1.4	1.4	1.5	1.3	1.009	1.4000000000000001	1.1	1.2000000000000002	0.5	1.5}
{1.4	1.4	1.5	1.3	1.009	1.4000000000000001	1.1	1.2000000000000002	0.6	1.4}
{1.4	1.4	1.5	1.3	1.009	1.4000000000000001	1.1	1.2000000000000002	0.6	1.5}
{1.4	1.4	1.5	1.3	1.009	1.4000000000000001	1.1	1.2000000000000002	0.7	1.4}
{1.4	1.4	1.5	1.3	1.009	1.4000000000000001	1.1	1.2000000000000002	0.7	1.5}
{1.4	1.4	1.5	1.3	1.009	1.4000000000000001	1.1	1.2000000000000002	0.8	1.4}
{1.4	1.4	1.5	1.3	1.009	1.4000000000000001	1.1	1.2000000000000002	0.8	1.5}
{1.4	1.4	1.5	1.3	1.009	1.4000000000000001	1.1	1.2000000000000002	0.9	1.4}
{1.4	1.4	1.5	1.3	1.009	1.4000000000000001	1.1	1.2000000000000002	0.9	1.5}
{1.4	1.4	1.5	1.3	1.009	1.4000000000000001	1.1	1.2000000000000002	1.	1.4}
{1.4	1.4	1.5	1.3	1.009	1.4000000000000001	1.1	1.2000000000000002	1.	1.5}
{1.4	1.4	1.5	1.3	1.009	1.4000000000000001	1.1	1.3	0.5	1.4}
{1.4	1.4	1.5	1.3	1.009	1.4000000000000001	1.1	1.3	0.5	1.5}
{1.4	1.4	1.5	1.3	1.009	1.4000000000000001	1.1	1.3	0.6	1.4}
{1.4	1.4	1.5	1.3	1.009	1.4000000000000001	1.1	1.3	0.6	1.5}
{1.4	1.4	1.5	1.3	1.009	1.4000000000000001	1.1	1.3	0.7	1.4}
{1.4	1.4	1.5	1.3	1.009	1.4000000000000001	1.1	1.3	0.7	1.5}
{1.4	1.4	1.5	1.3	1.009	1.4000000000000001	1.1	1.3	0.8	1.4}
{1.4	1.4	1.5	1.3	1.009	1.4000000000000001	1.1	1.3	0.8	1.5}
{1.4	1.4	1.5	1.3	1.009	1.4000000000000001	1.1	1.3	0.9	1.4}
{1.4	1.4	1.5	1.3	1.009	1.4000000000000001	1.1	1.3	0.9	1.5}
{1.4	1.4	1.5	1.3	1.009	1.4000000000000001	1.1	1.3	1.	1.4}
{1.4	1.4	1.5	1.3	1.009	1.4000000000000001	1.1	1.3	1.	1.5}
{1.4	1.4	1.5	1.3	1.018	1.3	1.	1.1	0.5	1.4}
{1.4	1.4	1.5	1.3	1.018	1.3	1.	1.1	0.5	1.5}
{1.4	1.4	1.5	1.3	1.018	1.3	1.	1.1	0.6	1.4}
{1.4	1.4	1.5	1.3	1.018	1.3	1.	1.1	0.6	1.5}
{1.4	1.4	1.5	1.3	1.018	1.3	1.	1.1	0.7	1.4}
{1.4	1.4	1.5	1.3	1.018	1.3	1.	1.1	0.7	1.5}
{1.4	1.4	1.5	1.3	1.018	1.3	1.	1.1	0.8	1.4}
{1.4	1.4	1.5	1.3	1.018	1.3	1.	1.1	0.8	1.5}
{1.4	1.4	1.5	1.3	1.018	1.3	1.	1.1	0.9	1.4}
{1.4	1.4	1.5	1.3	1.018	1.3	1.	1.1	0.9	1.5}
{1.4	1.4	1.5	1.3	1.018	1.3	1.	1.1	1.	1.4}
{1.4	1.4	1.5	1.3	1.018	1.3	1.	1.1	1.	1.5}
{1.4	1.4	1.5	1.3	1.018	1.3	1.	1.2000000000000002	0.5	1.4}
{1.4	1.4	1.5	1.3	1.018	1.3	1.	1.2000000000000002	0.5	1.5}
{1.4	1.4	1.5	1.3	1.018	1.3	1.	1.2000000000000002	0.6	1.4}
{1.4	1.4	1.5	1.3	1.018	1.3	1.	1.2000000000000002	0.6	1.5}
{1.4	1.4	1.5	1.3	1.018	1.3	1.	1.2000000000000002	0.7	1.4}
{1.4	1.4	1.5	1.3	1.018	1.3	1.	1.2000000000000002	0.7	1.5}
{1.4	1.4	1.5	1.3	1.018	1.3	1.	1.2000000000000002	0.8	1.4}
{1.4	1.4	1.5	1.3	1.018	1.3	1.	1.2000000000000002	0.8	1.5}
{1.4	1.4	1.5	1.3	1.018	1.3	1.	1.2000000000000002	0.9	1.4}
{1.4	1.4	1.5	1.3	1.018	1.3	1.	1.2000000000000002	0.9	1.5}
{1.4	1.4	1.5	1.3	1.018	1.3	1.	1.2000000000000002	1.	1.4}
{1.4	1.4	1.5	1.3	1.018	1.3	1.	1.2000000000000002	1.	1.5}
{1.4	1.4	1.5	1.3	1.018	1.3	1.	1.3	0.5	1.4}
{1.4	1.4	1.5	1.3	1.018	1.3	1.	1.3	0.5	1.5}
{1.4	1.4	1.5	1.3	1.018	1.3	1.	1.3	0.6	1.4}
{1.4	1.4	1.5	1.3	1.018	1.3	1.	1.3	0.6	1.5}
{1.4	1.4	1.5	1.3	1.018	1.3	1.	1.3	0.7	1.4}
{1.4	1.4	1.5	1.3	1.018	1.3	1.	1.3	0.7	1.5}
{1.4	1.4	1.5	1.3	1.018	1.3	1.	1.3	0.8	1.4}
{1.4	1.4	1.5	1.3	1.018	1.3	1.	1.3	0.8	1.5}
{1.4	1.4	1.5	1.3	1.018	1.3	1.	1.3	0.9	1.4}
{1.4	1.4	1.5	1.3	1.018	1.3	1.	1.3	0.9	1.5}
{1.4	1.4	1.5	1.3	1.018	1.3	1.	1.3	1.	1.4}
{1.4	1.4	1.5	1.3	1.018	1.3	1.	1.3	1.	1.5}
{1.4	1.4	1.5	1.3	1.018	1.3	1.1	1.1	0.5	1.4}
{1.4	1.4	1.5	1.3	1.018	1.3	1.1	1.1	0.5	1.5}
{1.4	1.4	1.5	1.3	1.018	1.3	1.1	1.1	0.6	1.4}
{1.4	1.4	1.5	1.3	1.018	1.3	1.1	1.1	0.6	1.5}
{1.4	1.4	1.5	1.3	1.018	1.3	1.1	1.1	0.7	1.4}
{1.4	1.4	1.5	1.3	1.018	1.3	1.1	1.1	0.7	1.5}
{1.4	1.4	1.5	1.3	1.018	1.3	1.1	1.1	0.8	1.4}
{1.4	1.4	1.5	1.3	1.018	1.3	1.1	1.1	0.8	1.5}
{1.4	1.4	1.5	1.3	1.018	1.3	1.1	1.1	0.9	1.4}
{1.4	1.4	1.5	1.3	1.018	1.3	1.1	1.1	0.9	1.5}
{1.4	1.4	1.5	1.3	1.018	1.3	1.1	1.1	1.	1.4}
{1.4	1.4	1.5	1.3	1.018	1.3	1.1	1.1	1.	1.5}
{1.4	1.4	1.5	1.3	1.018	1.3	1.1	1.2000000000000002	0.5	1.4}
{1.4	1.4	1.5	1.3	1.018	1.3	1.1	1.2000000000000002	0.5	1.5}
{1.4	1.4	1.5	1.3	1.018	1.3	1.1	1.2000000000000002	0.6	1.4}
{1.4	1.4	1.5	1.3	1.018	1.3	1.1	1.2000000000000002	0.6	1.5}
{1.4	1.4	1.5	1.3	1.018	1.3	1.1	1.2000000000000002	0.7	1.4}
{1.4	1.4	1.5	1.3	1.018	1.3	1.1	1.2000000000000002	0.7	1.5}
{1.4	1.4	1.5	1.3	1.018	1.3	1.1	1.2000000000000002	0.8	1.4}
{1.4	1.4	1.5	1.3	1.018	1.3	1.1	1.2000000000000002	0.8	1.5}
{1.4	1.4	1.5	1.3	1.018	1.3	1.1	1.2000000000000002	0.9	1.4}
{1.4	1.4	1.5	1.3	1.018	1.3	1.1	1.2000000000000002	0.9	1.5}
{1.4	1.4	1.5	1.3	1.018	1.3	1.1	1.2000000000000002	1.	1.4}
{1.4	1.4	1.5	1.3	1.018	1.3	1.1	1.2000000000000002	1.	1.5}
{1.4	1.4	1.5	1.3	1.018	1.3	1.1	1.3	0.5	1.4}
{1.4	1.4	1.5	1.3	1.018	1.3	1.1	1.3	0.5	1.5}
{1.4	1.4	1.5	1.3	1.018	1.3	1.1	1.3	0.6	1.4}
{1.4	1.4	1.5	1.3	1.018	1.3	1.1	1.3	0.6	1.5}
{1.4	1.4	1.5	1.3	1.018	1.3	1.1	1.3	0.7	1.4}
{1.4	1.4	1.5	1.3	1.018	1.3	1.1	1.3	0.7	1.5}
{1.4	1.4	1.5	1.3	1.018	1.3	1.1	1.3	0.8	1.4}
{1.4	1.4	1.5	1.3	1.018	1.3	1.1	1.3	0.8	1.5}
{1.4	1.4	1.5	1.3	1.018	1.3	1.1	1.3	0.9	1.4}
{1.4	1.4	1.5	1.3	1.018	1.3	1.1	1.3	0.9	1.5}
{1.4	1.4	1.5	1.3	1.018	1.3	1.1	1.3	1.	1.4}
{1.4	1.4	1.5	1.3	1.018	1.3	1.1	1.3	1.	1.5}
{1.4	1.4	1.5	1.3	1.018	1.4000000000000001	1.	1.1	0.5	1.4}
{1.4	1.4	1.5	1.3	1.018	1.4000000000000001	1.	1.1	0.5	1.5}
{1.4	1.4	1.5	1.3	1.018	1.4000000000000001	1.	1.1	0.6	1.4}
{1.4	1.4	1.5	1.3	1.018	1.4000000000000001	1.	1.1	0.6	1.5}
{1.4	1.4	1.5	1.3	1.018	1.4000000000000001	1.	1.1	0.7	1.4}
{1.4	1.4	1.5	1.3	1.018	1.4000000000000001	1.	1.1	0.7	1.5}
{1.4	1.4	1.5	1.3	1.018	1.4000000000000001	1.	1.1	0.8	1.4}
{1.4	1.4	1.5	1.3	1.018	1.4000000000000001	1.	1.1	0.8	1.5}
{1.4	1.4	1.5	1.3	1.018	1.4000000000000001	1.	1.1	0.9	1.4}
{1.4	1.4	1.5	1.3	1.018	1.4000000000000001	1.	1.1	0.9	1.5}
{1.4	1.4	1.5	1.3	1.018	1.4000000000000001	1.	1.1	1.	1.4}
{1.4	1.4	1.5	1.3	1.018	1.4000000000000001	1.	1.1	1.	1.5}
{1.4	1.4	1.5	1.3	1.018	1.4000000000000001	1.	1.2000000000000002	0.5	1.4}
{1.4	1.4	1.5	1.3	1.018	1.4000000000000001	1.	1.2000000000000002	0.5	1.5}
{1.4	1.4	1.5	1.3	1.018	1.4000000000000001	1.	1.2000000000000002	0.6	1.4}
{1.4	1.4	1.5	1.3	1.018	1.4000000000000001	1.	1.2000000000000002	0.6	1.5}
{1.4	1.4	1.5	1.3	1.018	1.4000000000000001	1.	1.2000000000000002	0.7	1.4}
{1.4	1.4	1.5	1.3	1.018	1.4000000000000001	1.	1.2000000000000002	0.7	1.5}
{1.4	1.4	1.5	1.3	1.018	1.4000000000000001	1.	1.2000000000000002	0.8	1.4}
{1.4	1.4	1.5	1.3	1.018	1.4000000000000001	1.	1.2000000000000002	0.8	1.5}
{1.4	1.4	1.5	1.3	1.018	1.4000000000000001	1.	1.2000000000000002	0.9	1.4}
{1.4	1.4	1.5	1.3	1.018	1.4000000000000001	1.	1.2000000000000002	0.9	1.5}
{1.4	1.4	1.5	1.3	1.018	1.4000000000000001	1.	1.2000000000000002	1.	1.4}
{1.4	1.4	1.5	1.3	1.018	1.4000000000000001	1.	1.2000000000000002	1.	1.5}
{1.4	1.4	1.5	1.3	1.018	1.4000000000000001	1.	1.3	0.5	1.4}
{1.4	1.4	1.5	1.3	1.018	1.4000000000000001	1.	1.3	0.5	1.5}
{1.4	1.4	1.5	1.3	1.018	1.4000000000000001	1.	1.3	0.6	1.4}
{1.4	1.4	1.5	1.3	1.018	1.4000000000000001	1.	1.3	0.6	1.5}
{1.4	1.4	1.5	1.3	1.018	1.4000000000000001	1.	1.3	0.7	1.4}
{1.4	1.4	1.5	1.3	1.018	1.4000000000000001	1.	1.3	0.7	1.5}
{1.4	1.4	1.5	1.3	1.018	1.4000000000000001	1.	1.3	0.8	1.4}
{1.4	1.4	1.5	1.3	1.018	1.4000000000000001	1.	1.3	0.8	1.5}
{1.4	1.4	1.5	1.3	1.018	1.4000000000000001	1.	1.3	0.9	1.4}
{1.4	1.4	1.5	1.3	1.018	1.4000000000000001	1.	1.3	0.9	1.5}
{1.4	1.4	1.5	1.3	1.018	1.4000000000000001	1.	1.3	1.	1.4}
{1.4	1.4	1.5	1.3	1.018	1.4000000000000001	1.	1.3	1.	1.5}
{1.4	1.4	1.5	1.3	1.018	1.4000000000000001	1.1	1.1	0.5	1.4}
{1.4	1.4	1.5	1.3	1.018	1.4000000000000001	1.1	1.1	0.5	1.5}
{1.4	1.4	1.5	1.3	1.018	1.4000000000000001	1.1	1.1	0.6	1.4}
{1.4	1.4	1.5	1.3	1.018	1.4000000000000001	1.1	1.1	0.6	1.5}
{1.4	1.4	1.5	1.3	1.018	1.4000000000000001	1.1	1.1	0.7	1.4}
{1.4	1.4	1.5	1.3	1.018	1.4000000000000001	1.1	1.1	0.7	1.5}
{1.4	1.4	1.5	1.3	1.018	1.4000000000000001	1.1	1.1	0.8	1.4}
{1.4	1.4	1.5	1.3	1.018	1.4000000000000001	1.1	1.1	0.8	1.5}
{1.4	1.4	1.5	1.3	1.018	1.4000000000000001	1.1	1.1	0.9	1.4}
{1.4	1.4	1.5	1.3	1.018	1.4000000000000001	1.1	1.1	0.9	1.5}
{1.4	1.4	1.5	1.3	1.018	1.4000000000000001	1.1	1.1	1.	1.4}
{1.4	1.4	1.5	1.3	1.018	1.4000000000000001	1.1	1.1	1.	1.5}
{1.4	1.4	1.5	1.3	1.018	1.4000000000000001	1.1	1.2000000000000002	0.5	1.4}
{1.4	1.4	1.5	1.3	1.018	1.4000000000000001	1.1	1.2000000000000002	0.5	1.5}
{1.4	1.4	1.5	1.3	1.018	1.4000000000000001	1.1	1.2000000000000002	0.6	1.4}
{1.4	1.4	1.5	1.3	1.018	1.4000000000000001	1.1	1.2000000000000002	0.6	1.5}
{1.4	1.4	1.5	1.3	1.018	1.4000000000000001	1.1	1.2000000000000002	0.7	1.4}
{1.4	1.4	1.5	1.3	1.018	1.4000000000000001	1.1	1.2000000000000002	0.7	1.5}
{1.4	1.4	1.5	1.3	1.018	1.4000000000000001	1.1	1.2000000000000002	0.8	1.4}
{1.4	1.4	1.5	1.3	1.018	1.4000000000000001	1.1	1.2000000000000002	0.8	1.5}
{1.4	1.4	1.5	1.3	1.018	1.4000000000000001	1.1	1.2000000000000002	0.9	1.4}
{1.4	1.4	1.5	1.3	1.018	1.4000000000000001	1.1	1.2000000000000002	0.9	1.5}
{1.4	1.4	1.5	1.3	1.018	1.4000000000000001	1.1	1.2000000000000002	1.	1.4}
{1.4	1.4	1.5	1.3	1.018	1.4000000000000001	1.1	1.2000000000000002	1.	1.5}
{1.4	1.4	1.5	1.3	1.018	1.4000000000000001	1.1	1.3	0.5	1.4}
{1.4	1.4	1.5	1.3	1.018	1.4000000000000001	1.1	1.3	0.5	1.5}
{1.4	1.4	1.5	1.3	1.018	1.4000000000000001	1.1	1.3	0.6	1.4}
{1.4	1.4	1.5	1.3	1.018	1.4000000000000001	1.1	1.3	0.6	1.5}
{1.4	1.4	1.5	1.3	1.018	1.4000000000000001	1.1	1.3	0.7	1.4}
{1.4	1.4	1.5	1.3	1.018	1.4000000000000001	1.1	1.3	0.7	1.5}
{1.4	1.4	1.5	1.3	1.018	1.4000000000000001	1.1	1.3	0.8	1.4}
{1.4	1.4	1.5	1.3	1.018	1.4000000000000001	1.1	1.3	0.8	1.5}
{1.4	1.4	1.5	1.3	1.018	1.4000000000000001	1.1	1.3	0.9	1.4}
{1.4	1.4	1.5	1.3	1.018	1.4000000000000001	1.1	1.3	0.9	1.5}
{1.4	1.4	1.5	1.3	1.018	1.4000000000000001	1.1	1.3	1.	1.4}
{1.4	1.4	1.5	1.3	1.018	1.4000000000000001	1.1	1.3	1.	1.5}
{1.4	1.4	1.5	1.3	1.027	1.3	1.	1.1	0.5	1.4}
{1.4	1.4	1.5	1.3	1.027	1.3	1.	1.1	0.5	1.5}
{1.4	1.4	1.5	1.3	1.027	1.3	1.	1.1	0.6	1.4}
{1.4	1.4	1.5	1.3	1.027	1.3	1.	1.1	0.6	1.5}
{1.4	1.4	1.5	1.3	1.027	1.3	1.	1.1	0.7	1.4}
{1.4	1.4	1.5	1.3	1.027	1.3	1.	1.1	0.7	1.5}
{1.4	1.4	1.5	1.3	1.027	1.3	1.	1.1	0.8	1.4}
{1.4	1.4	1.5	1.3	1.027	1.3	1.	1.1	0.8	1.5}
{1.4	1.4	1.5	1.3	1.027	1.3	1.	1.1	0.9	1.4}
{1.4	1.4	1.5	1.3	1.027	1.3	1.	1.1	0.9	1.5}
{1.4	1.4	1.5	1.3	1.027	1.3	1.	1.1	1.	1.4}
{1.4	1.4	1.5	1.3	1.027	1.3	1.	1.1	1.	1.5}
{1.4	1.4	1.5	1.3	1.027	1.3	1.	1.2000000000000002	0.5	1.4}
{1.4	1.4	1.5	1.3	1.027	1.3	1.	1.2000000000000002	0.5	1.5}
{1.4	1.4	1.5	1.3	1.027	1.3	1.	1.2000000000000002	0.6	1.4}
{1.4	1.4	1.5	1.3	1.027	1.3	1.	1.2000000000000002	0.6	1.5}
{1.4	1.4	1.5	1.3	1.027	1.3	1.	1.2000000000000002	0.7	1.4}
{1.4	1.4	1.5	1.3	1.027	1.3	1.	1.2000000000000002	0.7	1.5}
{1.4	1.4	1.5	1.3	1.027	1.3	1.	1.2000000000000002	0.8	1.4}
{1.4	1.4	1.5	1.3	1.027	1.3	1.	1.2000000000000002	0.8	1.5}
{1.4	1.4	1.5	1.3	1.027	1.3	1.	1.2000000000000002	0.9	1.4}
{1.4	1.4	1.5	1.3	1.027	1.3	1.	1.2000000000000002	0.9	1.5}
{1.4	1.4	1.5	1.3	1.027	1.3	1.	1.2000000000000002	1.	1.4}
{1.4	1.4	1.5	1.3	1.027	1.3	1.	1.2000000000000002	1.	1.5}
{1.4	1.4	1.5	1.3	1.027	1.3	1.	1.3	0.5	1.4}
{1.4	1.4	1.5	1.3	1.027	1.3	1.	1.3	0.5	1.5}
{1.4	1.4	1.5	1.3	1.027	1.3	1.	1.3	0.6	1.4}
{1.4	1.4	1.5	1.3	1.027	1.3	1.	1.3	0.6	1.5}
{1.4	1.4	1.5	1.3	1.027	1.3	1.	1.3	0.7	1.4}
{1.4	1.4	1.5	1.3	1.027	1.3	1.	1.3	0.7	1.5}
{1.4	1.4	1.5	1.3	1.027	1.3	1.	1.3	0.8	1.4}
{1.4	1.4	1.5	1.3	1.027	1.3	1.	1.3	0.8	1.5}
{1.4	1.4	1.5	1.3	1.027	1.3	1.	1.3	0.9	1.4}
{1.4	1.4	1.5	1.3	1.027	1.3	1.	1.3	0.9	1.5}
{1.4	1.4	1.5	1.3	1.027	1.3	1.	1.3	1.	1.4}
{1.4	1.4	1.5	1.3	1.027	1.3	1.	1.3	1.	1.5}
{1.4	1.4	1.5	1.3	1.027	1.3	1.1	1.1	0.5	1.4}
{1.4	1.4	1.5	1.3	1.027	1.3	1.1	1.1	0.5	1.5}
{1.4	1.4	1.5	1.3	1.027	1.3	1.1	1.1	0.6	1.4}
{1.4	1.4	1.5	1.3	1.027	1.3	1.1	1.1	0.6	1.5}
{1.4	1.4	1.5	1.3	1.027	1.3	1.1	1.1	0.7	1.4}
{1.4	1.4	1.5	1.3	1.027	1.3	1.1	1.1	0.7	1.5}
{1.4	1.4	1.5	1.3	1.027	1.3	1.1	1.1	0.8	1.4}
{1.4	1.4	1.5	1.3	1.027	1.3	1.1	1.1	0.8	1.5}
{1.4	1.4	1.5	1.3	1.027	1.3	1.1	1.1	0.9	1.4}
{1.4	1.4	1.5	1.3	1.027	1.3	1.1	1.1	0.9	1.5}
{1.4	1.4	1.5	1.3	1.027	1.3	1.1	1.1	1.	1.4}
{1.4	1.4	1.5	1.3	1.027	1.3	1.1	1.1	1.	1.5}
{1.4	1.4	1.5	1.3	1.027	1.3	1.1	1.2000000000000002	0.5	1.4}
{1.4	1.4	1.5	1.3	1.027	1.3	1.1	1.2000000000000002	0.5	1.5}
{1.4	1.4	1.5	1.3	1.027	1.3	1.1	1.2000000000000002	0.6	1.4}
{1.4	1.4	1.5	1.3	1.027	1.3	1.1	1.2000000000000002	0.6	1.5}
{1.4	1.4	1.5	1.3	1.027	1.3	1.1	1.2000000000000002	0.7	1.4}
{1.4	1.4	1.5	1.3	1.027	1.3	1.1	1.2000000000000002	0.7	1.5}
{1.4	1.4	1.5	1.3	1.027	1.3	1.1	1.2000000000000002	0.8	1.4}
{1.4	1.4	1.5	1.3	1.027	1.3	1.1	1.2000000000000002	0.8	1.5}
{1.4	1.4	1.5	1.3	1.027	1.3	1.1	1.2000000000000002	0.9	1.4}
{1.4	1.4	1.5	1.3	1.027	1.3	1.1	1.2000000000000002	0.9	1.5}
{1.4	1.4	1.5	1.3	1.027	1.3	1.1	1.2000000000000002	1.	1.4}
{1.4	1.4	1.5	1.3	1.027	1.3	1.1	1.2000000000000002	1.	1.5}
{1.4	1.4	1.5	1.3	1.027	1.3	1.1	1.3	0.5	1.4}
{1.4	1.4	1.5	1.3	1.027	1.3	1.1	1.3	0.5	1.5}
{1.4	1.4	1.5	1.3	1.027	1.3	1.1	1.3	0.6	1.4}
{1.4	1.4	1.5	1.3	1.027	1.3	1.1	1.3	0.6	1.5}
{1.4	1.4	1.5	1.3	1.027	1.3	1.1	1.3	0.7	1.4}
{1.4	1.4	1.5	1.3	1.027	1.3	1.1	1.3	0.7	1.5}
{1.4	1.4	1.5	1.3	1.027	1.3	1.1	1.3	0.8	1.4}
{1.4	1.4	1.5	1.3	1.027	1.3	1.1	1.3	0.8	1.5}
{1.4	1.4	1.5	1.3	1.027	1.3	1.1	1.3	0.9	1.4}
{1.4	1.4	1.5	1.3	1.027	1.3	1.1	1.3	0.9	1.5}
{1.4	1.4	1.5	1.3	1.027	1.3	1.1	1.3	1.	1.4}
{1.4	1.4	1.5	1.3	1.027	1.3	1.1	1.3	1.	1.5}
{1.4	1.4	1.5	1.3	1.027	1.4000000000000001	1.	1.1	0.5	1.4}
{1.4	1.4	1.5	1.3	1.027	1.4000000000000001	1.	1.1	0.5	1.5}
{1.4	1.4	1.5	1.3	1.027	1.4000000000000001	1.	1.1	0.6	1.4}
{1.4	1.4	1.5	1.3	1.027	1.4000000000000001	1.	1.1	0.6	1.5}
{1.4	1.4	1.5	1.3	1.027	1.4000000000000001	1.	1.1	0.7	1.4}
{1.4	1.4	1.5	1.3	1.027	1.4000000000000001	1.	1.1	0.7	1.5}
{1.4	1.4	1.5	1.3	1.027	1.4000000000000001	1.	1.1	0.8	1.4}
{1.4	1.4	1.5	1.3	1.027	1.4000000000000001	1.	1.1	0.8	1.5}
{1.4	1.4	1.5	1.3	1.027	1.4000000000000001	1.	1.1	0.9	1.4}
{1.4	1.4	1.5	1.3	1.027	1.4000000000000001	1.	1.1	0.9	1.5}
{1.4	1.4	1.5	1.3	1.027	1.4000000000000001	1.	1.1	1.	1.4}
{1.4	1.4	1.5	1.3	1.027	1.4000000000000001	1.	1.1	1.	1.5}
{1.4	1.4	1.5	1.3	1.027	1.4000000000000001	1.	1.2000000000000002	0.5	1.4}
{1.4	1.4	1.5	1.3	1.027	1.4000000000000001	1.	1.2000000000000002	0.5	1.5}
{1.4	1.4	1.5	1.3	1.027	1.4000000000000001	1.	1.2000000000000002	0.6	1.4}
{1.4	1.4	1.5	1.3	1.027	1.4000000000000001	1.	1.2000000000000002	0.6	1.5}
{1.4	1.4	1.5	1.3	1.027	1.4000000000000001	1.	1.2000000000000002	0.7	1.4}
{1.4	1.4	1.5	1.3	1.027	1.4000000000000001	1.	1.2000000000000002	0.7	1.5}
{1.4	1.4	1.5	1.3	1.027	1.4000000000000001	1.	1.2000000000000002	0.8	1.4}
{1.4	1.4	1.5	1.3	1.027	1.4000000000000001	1.	1.2000000000000002	0.8	1.5}
{1.4	1.4	1.5	1.3	1.027	1.4000000000000001	1.	1.2000000000000002	0.9	1.4}
{1.4	1.4	1.5	1.3	1.027	1.4000000000000001	1.	1.2000000000000002	0.9	1.5}
{1.4	1.4	1.5	1.3	1.027	1.4000000000000001	1.	1.2000000000000002	1.	1.4}
{1.4	1.4	1.5	1.3	1.027	1.4000000000000001	1.	1.2000000000000002	1.	1.5}
{1.4	1.4	1.5	1.3	1.027	1.4000000000000001	1.	1.3	0.5	1.4}
{1.4	1.4	1.5	1.3	1.027	1.4000000000000001	1.	1.3	0.5	1.5}
{1.4	1.4	1.5	1.3	1.027	1.4000000000000001	1.	1.3	0.6	1.4}
{1.4	1.4	1.5	1.3	1.027	1.4000000000000001	1.	1.3	0.6	1.5}
{1.4	1.4	1.5	1.3	1.027	1.4000000000000001	1.	1.3	0.7	1.4}
{1.4	1.4	1.5	1.3	1.027	1.4000000000000001	1.	1.3	0.7	1.5}
{1.4	1.4	1.5	1.3	1.027	1.4000000000000001	1.	1.3	0.8	1.4}
{1.4	1.4	1.5	1.3	1.027	1.4000000000000001	1.	1.3	0.8	1.5}
{1.4	1.4	1.5	1.3	1.027	1.4000000000000001	1.	1.3	0.9	1.4}
{1.4	1.4	1.5	1.3	1.027	1.4000000000000001	1.	1.3	0.9	1.5}
{1.4	1.4	1.5	1.3	1.027	1.4000000000000001	1.	1.3	1.	1.4}
{1.4	1.4	1.5	1.3	1.027	1.4000000000000001	1.	1.3	1.	1.5}
{1.4	1.4	1.5	1.3	1.027	1.4000000000000001	1.1	1.1	0.5	1.4}
{1.4	1.4	1.5	1.3	1.027	1.4000000000000001	1.1	1.1	0.5	1.5}
{1.4	1.4	1.5	1.3	1.027	1.4000000000000001	1.1	1.1	0.6	1.4}
{1.4	1.4	1.5	1.3	1.027	1.4000000000000001	1.1	1.1	0.6	1.5}
{1.4	1.4	1.5	1.3	1.027	1.4000000000000001	1.1	1.1	0.7	1.4}
{1.4	1.4	1.5	1.3	1.027	1.4000000000000001	1.1	1.1	0.7	1.5}
{1.4	1.4	1.5	1.3	1.027	1.4000000000000001	1.1	1.1	0.8	1.4}
{1.4	1.4	1.5	1.3	1.027	1.4000000000000001	1.1	1.1	0.8	1.5}
{1.4	1.4	1.5	1.3	1.027	1.4000000000000001	1.1	1.1	0.9	1.4}
{1.4	1.4	1.5	1.3	1.027	1.4000000000000001	1.1	1.1	0.9	1.5}
{1.4	1.4	1.5	1.3	1.027	1.4000000000000001	1.1	1.1	1.	1.4}
{1.4	1.4	1.5	1.3	1.027	1.4000000000000001	1.1	1.1	1.	1.5}
{1.4	1.4	1.5	1.3	1.027	1.4000000000000001	1.1	1.2000000000000002	0.5	1.4}
{1.4	1.4	1.5	1.3	1.027	1.4000000000000001	1.1	1.2000000000000002	0.5	1.5}
{1.4	1.4	1.5	1.3	1.027	1.4000000000000001	1.1	1.2000000000000002	0.6	1.4}
{1.4	1.4	1.5	1.3	1.027	1.4000000000000001	1.1	1.2000000000000002	0.6	1.5}
{1.4	1.4	1.5	1.3	1.027	1.4000000000000001	1.1	1.2000000000000002	0.7	1.4}
{1.4	1.4	1.5	1.3	1.027	1.4000000000000001	1.1	1.2000000000000002	0.7	1.5}
{1.4	1.4	1.5	1.3	1.027	1.4000000000000001	1.1	1.2000000000000002	0.8	1.4}
{1.4	1.4	1.5	1.3	1.027	1.4000000000000001	1.1	1.2000000000000002	0.8	1.5}
{1.4	1.4	1.5	1.3	1.027	1.4000000000000001	1.1	1.2000000000000002	0.9	1.4}
{1.4	1.4	1.5	1.3	1.027	1.4000000000000001	1.1	1.2000000000000002	0.9	1.5}
{1.4	1.4	1.5	1.3	1.027	1.4000000000000001	1.1	1.2000000000000002	1.	1.4}
{1.4	1.4	1.5	1.3	1.027	1.4000000000000001	1.1	1.2000000000000002	1.	1.5}
{1.4	1.4	1.5	1.3	1.027	1.4000000000000001	1.1	1.3	0.5	1.4}
{1.4	1.4	1.5	1.3	1.027	1.4000000000000001	1.1	1.3	0.5	1.5}
{1.4	1.4	1.5	1.3	1.027	1.4000000000000001	1.1	1.3	0.6	1.4}
{1.4	1.4	1.5	1.3	1.027	1.4000000000000001	1.1	1.3	0.6	1.5}
{1.4	1.4	1.5	1.3	1.027	1.4000000000000001	1.1	1.3	0.7	1.4}
{1.4	1.4	1.5	1.3	1.027	1.4000000000000001	1.1	1.3	0.7	1.5}
{1.4	1.4	1.5	1.3	1.027	1.4000000000000001	1.1	1.3	0.8	1.4}
{1.4	1.4	1.5	1.3	1.027	1.4000000000000001	1.1	1.3	0.8	1.5}
{1.4	1.4	1.5	1.3	1.027	1.4000000000000001	1.1	1.3	0.9	1.4}
{1.4	1.4	1.5	1.3	1.027	1.4000000000000001	1.1	1.3	0.9	1.5}
{1.4	1.4	1.5	1.3	1.027	1.4000000000000001	1.1	1.3	1.	1.4}
{1.4	1.4	1.5	1.3	1.027	1.4000000000000001	1.1	1.3	1.	1.5}
{1.4	1.4	1.5	1.3	1.036	1.3	1.	1.1	0.5	1.4}
{1.4	1.4	1.5	1.3	1.036	1.3	1.	1.1	0.5	1.5}
{1.4	1.4	1.5	1.3	1.036	1.3	1.	1.1	0.6	1.4}
{1.4	1.4	1.5	1.3	1.036	1.3	1.	1.1	0.6	1.5}
{1.4	1.4	1.5	1.3	1.036	1.3	1.	1.1	0.7	1.4}
{1.4	1.4	1.5	1.3	1.036	1.3	1.	1.1	0.7	1.5}
{1.4	1.4	1.5	1.3	1.036	1.3	1.	1.1	0.8	1.4}
{1.4	1.4	1.5	1.3	1.036	1.3	1.	1.1	0.8	1.5}
{1.4	1.4	1.5	1.3	1.036	1.3	1.	1.1	0.9	1.4}
{1.4	1.4	1.5	1.3	1.036	1.3	1.	1.1	0.9	1.5}
{1.4	1.4	1.5	1.3	1.036	1.3	1.	1.1	1.	1.4}
{1.4	1.4	1.5	1.3	1.036	1.3	1.	1.1	1.	1.5}
{1.4	1.4	1.5	1.3	1.036	1.3	1.	1.2000000000000002	0.5	1.4}
{1.4	1.4	1.5	1.3	1.036	1.3	1.	1.2000000000000002	0.5	1.5}
{1.4	1.4	1.5	1.3	1.036	1.3	1.	1.2000000000000002	0.6	1.4}
{1.4	1.4	1.5	1.3	1.036	1.3	1.	1.2000000000000002	0.6	1.5}
{1.4	1.4	1.5	1.3	1.036	1.3	1.	1.2000000000000002	0.7	1.4}
{1.4	1.4	1.5	1.3	1.036	1.3	1.	1.2000000000000002	0.7	1.5}
{1.4	1.4	1.5	1.3	1.036	1.3	1.	1.2000000000000002	0.8	1.4}
{1.4	1.4	1.5	1.3	1.036	1.3	1.	1.2000000000000002	0.8	1.5}
{1.4	1.4	1.5	1.3	1.036	1.3	1.	1.2000000000000002	0.9	1.4}
{1.4	1.4	1.5	1.3	1.036	1.3	1.	1.2000000000000002	0.9	1.5}
{1.4	1.4	1.5	1.3	1.036	1.3	1.	1.2000000000000002	1.	1.4}
{1.4	1.4	1.5	1.3	1.036	1.3	1.	1.2000000000000002	1.	1.5}
{1.4	1.4	1.5	1.3	1.036	1.3	1.	1.3	0.5	1.4}
{1.4	1.4	1.5	1.3	1.036	1.3	1.	1.3	0.5	1.5}
{1.4	1.4	1.5	1.3	1.036	1.3	1.	1.3	0.6	1.4}
{1.4	1.4	1.5	1.3	1.036	1.3	1.	1.3	0.6	1.5}
{1.4	1.4	1.5	1.3	1.036	1.3	1.	1.3	0.7	1.4}
{1.4	1.4	1.5	1.3	1.036	1.3	1.	1.3	0.7	1.5}
{1.4	1.4	1.5	1.3	1.036	1.3	1.	1.3	0.8	1.4}
{1.4	1.4	1.5	1.3	1.036	1.3	1.	1.3	0.8	1.5}
{1.4	1.4	1.5	1.3	1.036	1.3	1.	1.3	0.9	1.4}
{1.4	1.4	1.5	1.3	1.036	1.3	1.	1.3	0.9	1.5}
{1.4	1.4	1.5	1.3	1.036	1.3	1.	1.3	1.	1.4}
{1.4	1.4	1.5	1.3	1.036	1.3	1.	1.3	1.	1.5}
{1.4	1.4	1.5	1.3	1.036	1.3	1.1	1.1	0.5	1.4}
{1.4	1.4	1.5	1.3	1.036	1.3	1.1	1.1	0.5	1.5}
{1.4	1.4	1.5	1.3	1.036	1.3	1.1	1.1	0.6	1.4}
{1.4	1.4	1.5	1.3	1.036	1.3	1.1	1.1	0.6	1.5}
{1.4	1.4	1.5	1.3	1.036	1.3	1.1	1.1	0.7	1.4}
{1.4	1.4	1.5	1.3	1.036	1.3	1.1	1.1	0.7	1.5}
{1.4	1.4	1.5	1.3	1.036	1.3	1.1	1.1	0.8	1.4}
{1.4	1.4	1.5	1.3	1.036	1.3	1.1	1.1	0.8	1.5}
{1.4	1.4	1.5	1.3	1.036	1.3	1.1	1.1	0.9	1.4}
{1.4	1.4	1.5	1.3	1.036	1.3	1.1	1.1	0.9	1.5}
{1.4	1.4	1.5	1.3	1.036	1.3	1.1	1.1	1.	1.4}
{1.4	1.4	1.5	1.3	1.036	1.3	1.1	1.1	1.	1.5}
{1.4	1.4	1.5	1.3	1.036	1.3	1.1	1.2000000000000002	0.5	1.4}
{1.4	1.4	1.5	1.3	1.036	1.3	1.1	1.2000000000000002	0.5	1.5}
{1.4	1.4	1.5	1.3	1.036	1.3	1.1	1.2000000000000002	0.6	1.4}
{1.4	1.4	1.5	1.3	1.036	1.3	1.1	1.2000000000000002	0.6	1.5}
{1.4	1.4	1.5	1.3	1.036	1.3	1.1	1.2000000000000002	0.7	1.4}
{1.4	1.4	1.5	1.3	1.036	1.3	1.1	1.2000000000000002	0.7	1.5}
{1.4	1.4	1.5	1.3	1.036	1.3	1.1	1.2000000000000002	0.8	1.4}
{1.4	1.4	1.5	1.3	1.036	1.3	1.1	1.2000000000000002	0.8	1.5}
{1.4	1.4	1.5	1.3	1.036	1.3	1.1	1.2000000000000002	0.9	1.4}
{1.4	1.4	1.5	1.3	1.036	1.3	1.1	1.2000000000000002	0.9	1.5}
{1.4	1.4	1.5	1.3	1.036	1.3	1.1	1.2000000000000002	1.	1.4}
{1.4	1.4	1.5	1.3	1.036	1.3	1.1	1.2000000000000002	1.	1.5}
{1.4	1.4	1.5	1.3	1.036	1.3	1.1	1.3	0.5	1.4}
{1.4	1.4	1.5	1.3	1.036	1.3	1.1	1.3	0.5	1.5}
{1.4	1.4	1.5	1.3	1.036	1.3	1.1	1.3	0.6	1.4}
{1.4	1.4	1.5	1.3	1.036	1.3	1.1	1.3	0.6	1.5}
{1.4	1.4	1.5	1.3	1.036	1.3	1.1	1.3	0.7	1.4}
{1.4	1.4	1.5	1.3	1.036	1.3	1.1	1.3	0.7	1.5}
{1.4	1.4	1.5	1.3	1.036	1.3	1.1	1.3	0.8	1.4}
{1.4	1.4	1.5	1.3	1.036	1.3	1.1	1.3	0.8	1.5}
{1.4	1.4	1.5	1.3	1.036	1.3	1.1	1.3	0.9	1.4}
{1.4	1.4	1.5	1.3	1.036	1.3	1.1	1.3	0.9	1.5}
{1.4	1.4	1.5	1.3	1.036	1.3	1.1	1.3	1.	1.4}
{1.4	1.4	1.5	1.3	1.036	1.3	1.1	1.3	1.	1.5}
{1.4	1.4	1.5	1.3	1.036	1.4000000000000001	1.	1.1	0.5	1.4}
{1.4	1.4	1.5	1.3	1.036	1.4000000000000001	1.	1.1	0.5	1.5}
{1.4	1.4	1.5	1.3	1.036	1.4000000000000001	1.	1.1	0.6	1.4}
{1.4	1.4	1.5	1.3	1.036	1.4000000000000001	1.	1.1	0.6	1.5}
{1.4	1.4	1.5	1.3	1.036	1.4000000000000001	1.	1.1	0.7	1.4}
{1.4	1.4	1.5	1.3	1.036	1.4000000000000001	1.	1.1	0.7	1.5}
{1.4	1.4	1.5	1.3	1.036	1.4000000000000001	1.	1.1	0.8	1.4}
{1.4	1.4	1.5	1.3	1.036	1.4000000000000001	1.	1.1	0.8	1.5}
{1.4	1.4	1.5	1.3	1.036	1.4000000000000001	1.	1.1	0.9	1.4}
{1.4	1.4	1.5	1.3	1.036	1.4000000000000001	1.	1.1	0.9	1.5}
{1.4	1.4	1.5	1.3	1.036	1.4000000000000001	1.	1.1	1.	1.4}
{1.4	1.4	1.5	1.3	1.036	1.4000000000000001	1.	1.1	1.	1.5}
{1.4	1.4	1.5	1.3	1.036	1.4000000000000001	1.	1.2000000000000002	0.5	1.4}
{1.4	1.4	1.5	1.3	1.036	1.4000000000000001	1.	1.2000000000000002	0.5	1.5}
{1.4	1.4	1.5	1.3	1.036	1.4000000000000001	1.	1.2000000000000002	0.6	1.4}
{1.4	1.4	1.5	1.3	1.036	1.4000000000000001	1.	1.2000000000000002	0.6	1.5}
{1.4	1.4	1.5	1.3	1.036	1.4000000000000001	1.	1.2000000000000002	0.7	1.4}
{1.4	1.4	1.5	1.3	1.036	1.4000000000000001	1.	1.2000000000000002	0.7	1.5}
{1.4	1.4	1.5	1.3	1.036	1.4000000000000001	1.	1.2000000000000002	0.8	1.4}
{1.4	1.4	1.5	1.3	1.036	1.4000000000000001	1.	1.2000000000000002	0.8	1.5}
{1.4	1.4	1.5	1.3	1.036	1.4000000000000001	1.	1.2000000000000002	0.9	1.4}
{1.4	1.4	1.5	1.3	1.036	1.4000000000000001	1.	1.2000000000000002	0.9	1.5}
{1.4	1.4	1.5	1.3	1.036	1.4000000000000001	1.	1.2000000000000002	1.	1.4}
{1.4	1.4	1.5	1.3	1.036	1.4000000000000001	1.	1.2000000000000002	1.	1.5}
{1.4	1.4	1.5	1.3	1.036	1.4000000000000001	1.	1.3	0.5	1.4}
{1.4	1.4	1.5	1.3	1.036	1.4000000000000001	1.	1.3	0.5	1.5}
{1.4	1.4	1.5	1.3	1.036	1.4000000000000001	1.	1.3	0.6	1.4}
{1.4	1.4	1.5	1.3	1.036	1.4000000000000001	1.	1.3	0.6	1.5}
{1.4	1.4	1.5	1.3	1.036	1.4000000000000001	1.	1.3	0.7	1.4}
{1.4	1.4	1.5	1.3	1.036	1.4000000000000001	1.	1.3	0.7	1.5}
{1.4	1.4	1.5	1.3	1.036	1.4000000000000001	1.	1.3	0.8	1.4}
{1.4	1.4	1.5	1.3	1.036	1.4000000000000001	1.	1.3	0.8	1.5}
{1.4	1.4	1.5	1.3	1.036	1.4000000000000001	1.	1.3	0.9	1.4}
{1.4	1.4	1.5	1.3	1.036	1.4000000000000001	1.	1.3	0.9	1.5}
{1.4	1.4	1.5	1.3	1.036	1.4000000000000001	1.	1.3	1.	1.4}
{1.4	1.4	1.5	1.3	1.036	1.4000000000000001	1.	1.3	1.	1.5}
{1.4	1.4	1.5	1.3	1.036	1.4000000000000001	1.1	1.1	0.5	1.4}
{1.4	1.4	1.5	1.3	1.036	1.4000000000000001	1.1	1.1	0.5	1.5}
{1.4	1.4	1.5	1.3	1.036	1.4000000000000001	1.1	1.1	0.6	1.4}
{1.4	1.4	1.5	1.3	1.036	1.4000000000000001	1.1	1.1	0.6	1.5}
{1.4	1.4	1.5	1.3	1.036	1.4000000000000001	1.1	1.1	0.7	1.4}
{1.4	1.4	1.5	1.3	1.036	1.4000000000000001	1.1	1.1	0.7	1.5}
{1.4	1.4	1.5	1.3	1.036	1.4000000000000001	1.1	1.1	0.8	1.4}
{1.4	1.4	1.5	1.3	1.036	1.4000000000000001	1.1	1.1	0.8	1.5}
{1.4	1.4	1.5	1.3	1.036	1.4000000000000001	1.1	1.1	0.9	1.4}
{1.4	1.4	1.5	1.3	1.036	1.4000000000000001	1.1	1.1	0.9	1.5}
{1.4	1.4	1.5	1.3	1.036	1.4000000000000001	1.1	1.1	1.	1.4}
{1.4	1.4	1.5	1.3	1.036	1.4000000000000001	1.1	1.1	1.	1.5}
{1.4	1.4	1.5	1.3	1.036	1.4000000000000001	1.1	1.2000000000000002	0.5	1.4}
{1.4	1.4	1.5	1.3	1.036	1.4000000000000001	1.1	1.2000000000000002	0.5	1.5}
{1.4	1.4	1.5	1.3	1.036	1.4000000000000001	1.1	1.2000000000000002	0.6	1.4}
{1.4	1.4	1.5	1.3	1.036	1.4000000000000001	1.1	1.2000000000000002	0.6	1.5}
{1.4	1.4	1.5	1.3	1.036	1.4000000000000001	1.1	1.2000000000000002	0.7	1.4}
{1.4	1.4	1.5	1.3	1.036	1.4000000000000001	1.1	1.2000000000000002	0.7	1.5}
{1.4	1.4	1.5	1.3	1.036	1.4000000000000001	1.1	1.2000000000000002	0.8	1.4}
{1.4	1.4	1.5	1.3	1.036	1.4000000000000001	1.1	1.2000000000000002	0.8	1.5}
{1.4	1.4	1.5	1.3	1.036	1.4000000000000001	1.1	1.2000000000000002	0.9	1.4}
{1.4	1.4	1.5	1.3	1.036	1.4000000000000001	1.1	1.2000000000000002	0.9	1.5}
{1.4	1.4	1.5	1.3	1.036	1.4000000000000001	1.1	1.2000000000000002	1.	1.4}
{1.4	1.4	1.5	1.3	1.036	1.4000000000000001	1.1	1.2000000000000002	1.	1.5}
{1.4	1.4	1.5	1.3	1.036	1.4000000000000001	1.1	1.3	0.5	1.4}
{1.4	1.4	1.5	1.3	1.036	1.4000000000000001	1.1	1.3	0.5	1.5}
{1.4	1.4	1.5	1.3	1.036	1.4000000000000001	1.1	1.3	0.6	1.4}
{1.4	1.4	1.5	1.3	1.036	1.4000000000000001	1.1	1.3	0.6	1.5}
{1.4	1.4	1.5	1.3	1.036	1.4000000000000001	1.1	1.3	0.7	1.4}
{1.4	1.4	1.5	1.3	1.036	1.4000000000000001	1.1	1.3	0.7	1.5}
{1.4	1.4	1.5	1.3	1.036	1.4000000000000001	1.1	1.3	0.8	1.4}
{1.4	1.4	1.5	1.3	1.036	1.4000000000000001	1.1	1.3	0.8	1.5}
{1.4	1.4	1.5	1.3	1.036	1.4000000000000001	1.1	1.3	0.9	1.4}
{1.4	1.4	1.5	1.3	1.036	1.4000000000000001	1.1	1.3	0.9	1.5}
{1.4	1.4	1.5	1.3	1.036	1.4000000000000001	1.1	1.3	1.	1.4}
{1.4	1.4	1.5	1.3	1.036	1.4000000000000001	1.1	1.3	1.	1.5}
{1.4	1.4	1.5	1.3	1.045	1.3	1.	1.1	0.5	1.4}
{1.4	1.4	1.5	1.3	1.045	1.3	1.	1.1	0.5	1.5}
{1.4	1.4	1.5	1.3	1.045	1.3	1.	1.1	0.6	1.4}
{1.4	1.4	1.5	1.3	1.045	1.3	1.	1.1	0.6	1.5}
{1.4	1.4	1.5	1.3	1.045	1.3	1.	1.1	0.7	1.4}
{1.4	1.4	1.5	1.3	1.045	1.3	1.	1.1	0.7	1.5}
{1.4	1.4	1.5	1.3	1.045	1.3	1.	1.1	0.8	1.4}
{1.4	1.4	1.5	1.3	1.045	1.3	1.	1.1	0.8	1.5}
{1.4	1.4	1.5	1.3	1.045	1.3	1.	1.1	0.9	1.4}
{1.4	1.4	1.5	1.3	1.045	1.3	1.	1.1	0.9	1.5}
{1.4	1.4	1.5	1.3	1.045	1.3	1.	1.1	1.	1.4}
{1.4	1.4	1.5	1.3	1.045	1.3	1.	1.1	1.	1.5}
{1.4	1.4	1.5	1.3	1.045	1.3	1.	1.2000000000000002	0.5	1.4}
{1.4	1.4	1.5	1.3	1.045	1.3	1.	1.2000000000000002	0.5	1.5}
{1.4	1.4	1.5	1.3	1.045	1.3	1.	1.2000000000000002	0.6	1.4}
{1.4	1.4	1.5	1.3	1.045	1.3	1.	1.2000000000000002	0.6	1.5}
{1.4	1.4	1.5	1.3	1.045	1.3	1.	1.2000000000000002	0.7	1.4}
{1.4	1.4	1.5	1.3	1.045	1.3	1.	1.2000000000000002	0.7	1.5}
{1.4	1.4	1.5	1.3	1.045	1.3	1.	1.2000000000000002	0.8	1.4}
{1.4	1.4	1.5	1.3	1.045	1.3	1.	1.2000000000000002	0.8	1.5}
{1.4	1.4	1.5	1.3	1.045	1.3	1.	1.2000000000000002	0.9	1.4}
{1.4	1.4	1.5	1.3	1.045	1.3	1.	1.2000000000000002	0.9	1.5}
{1.4	1.4	1.5	1.3	1.045	1.3	1.	1.2000000000000002	1.	1.4}
{1.4	1.4	1.5	1.3	1.045	1.3	1.	1.2000000000000002	1.	1.5}
{1.4	1.4	1.5	1.3	1.045	1.3	1.	1.3	0.5	1.4}
{1.4	1.4	1.5	1.3	1.045	1.3	1.	1.3	0.5	1.5}
{1.4	1.4	1.5	1.3	1.045	1.3	1.	1.3	0.6	1.4}
{1.4	1.4	1.5	1.3	1.045	1.3	1.	1.3	0.6	1.5}
{1.4	1.4	1.5	1.3	1.045	1.3	1.	1.3	0.7	1.4}
{1.4	1.4	1.5	1.3	1.045	1.3	1.	1.3	0.7	1.5}
{1.4	1.4	1.5	1.3	1.045	1.3	1.	1.3	0.8	1.4}
{1.4	1.4	1.5	1.3	1.045	1.3	1.	1.3	0.8	1.5}
{1.4	1.4	1.5	1.3	1.045	1.3	1.	1.3	0.9	1.4}
{1.4	1.4	1.5	1.3	1.045	1.3	1.	1.3	0.9	1.5}
{1.4	1.4	1.5	1.3	1.045	1.3	1.	1.3	1.	1.4}
{1.4	1.4	1.5	1.3	1.045	1.3	1.	1.3	1.	1.5}
{1.4	1.4	1.5	1.3	1.045	1.3	1.1	1.1	0.5	1.4}
{1.4	1.4	1.5	1.3	1.045	1.3	1.1	1.1	0.5	1.5}
{1.4	1.4	1.5	1.3	1.045	1.3	1.1	1.1	0.6	1.4}
{1.4	1.4	1.5	1.3	1.045	1.3	1.1	1.1	0.6	1.5}
{1.4	1.4	1.5	1.3	1.045	1.3	1.1	1.1	0.7	1.4}
{1.4	1.4	1.5	1.3	1.045	1.3	1.1	1.1	0.7	1.5}
{1.4	1.4	1.5	1.3	1.045	1.3	1.1	1.1	0.8	1.4}
{1.4	1.4	1.5	1.3	1.045	1.3	1.1	1.1	0.8	1.5}
{1.4	1.4	1.5	1.3	1.045	1.3	1.1	1.1	0.9	1.4}
{1.4	1.4	1.5	1.3	1.045	1.3	1.1	1.1	0.9	1.5}
{1.4	1.4	1.5	1.3	1.045	1.3	1.1	1.1	1.	1.4}
{1.4	1.4	1.5	1.3	1.045	1.3	1.1	1.1	1.	1.5}
{1.4	1.4	1.5	1.3	1.045	1.3	1.1	1.2000000000000002	0.5	1.4}
{1.4	1.4	1.5	1.3	1.045	1.3	1.1	1.2000000000000002	0.5	1.5}
{1.4	1.4	1.5	1.3	1.045	1.3	1.1	1.2000000000000002	0.6	1.4}
{1.4	1.4	1.5	1.3	1.045	1.3	1.1	1.2000000000000002	0.6	1.5}
{1.4	1.4	1.5	1.3	1.045	1.3	1.1	1.2000000000000002	0.7	1.4}
{1.4	1.4	1.5	1.3	1.045	1.3	1.1	1.2000000000000002	0.7	1.5}
{1.4	1.4	1.5	1.3	1.045	1.3	1.1	1.2000000000000002	0.8	1.4}
{1.4	1.4	1.5	1.3	1.045	1.3	1.1	1.2000000000000002	0.8	1.5}
{1.4	1.4	1.5	1.3	1.045	1.3	1.1	1.2000000000000002	0.9	1.4}
{1.4	1.4	1.5	1.3	1.045	1.3	1.1	1.2000000000000002	0.9	1.5}
{1.4	1.4	1.5	1.3	1.045	1.3	1.1	1.2000000000000002	1.	1.4}
{1.4	1.4	1.5	1.3	1.045	1.3	1.1	1.2000000000000002	1.	1.5}
{1.4	1.4	1.5	1.3	1.045	1.3	1.1	1.3	0.5	1.4}
{1.4	1.4	1.5	1.3	1.045	1.3	1.1	1.3	0.5	1.5}
{1.4	1.4	1.5	1.3	1.045	1.3	1.1	1.3	0.6	1.4}
{1.4	1.4	1.5	1.3	1.045	1.3	1.1	1.3	0.6	1.5}
{1.4	1.4	1.5	1.3	1.045	1.3	1.1	1.3	0.7	1.4}
{1.4	1.4	1.5	1.3	1.045	1.3	1.1	1.3	0.7	1.5}
{1.4	1.4	1.5	1.3	1.045	1.3	1.1	1.3	0.8	1.4}
{1.4	1.4	1.5	1.3	1.045	1.3	1.1	1.3	0.8	1.5}
{1.4	1.4	1.5	1.3	1.045	1.3	1.1	1.3	0.9	1.4}
{1.4	1.4	1.5	1.3	1.045	1.3	1.1	1.3	0.9	1.5}
{1.4	1.4	1.5	1.3	1.045	1.3	1.1	1.3	1.	1.4}
{1.4	1.4	1.5	1.3	1.045	1.3	1.1	1.3	1.	1.5}
{1.4	1.4	1.5	1.3	1.045	1.4000000000000001	1.	1.1	0.5	1.4}
{1.4	1.4	1.5	1.3	1.045	1.4000000000000001	1.	1.1	0.5	1.5}
{1.4	1.4	1.5	1.3	1.045	1.4000000000000001	1.	1.1	0.6	1.4}
{1.4	1.4	1.5	1.3	1.045	1.4000000000000001	1.	1.1	0.6	1.5}
{1.4	1.4	1.5	1.3	1.045	1.4000000000000001	1.	1.1	0.7	1.4}
{1.4	1.4	1.5	1.3	1.045	1.4000000000000001	1.	1.1	0.7	1.5}
{1.4	1.4	1.5	1.3	1.045	1.4000000000000001	1.	1.1	0.8	1.4}
{1.4	1.4	1.5	1.3	1.045	1.4000000000000001	1.	1.1	0.8	1.5}
{1.4	1.4	1.5	1.3	1.045	1.4000000000000001	1.	1.1	0.9	1.4}
{1.4	1.4	1.5	1.3	1.045	1.4000000000000001	1.	1.1	0.9	1.5}
{1.4	1.4	1.5	1.3	1.045	1.4000000000000001	1.	1.1	1.	1.4}
{1.4	1.4	1.5	1.3	1.045	1.4000000000000001	1.	1.1	1.	1.5}
{1.4	1.4	1.5	1.3	1.045	1.4000000000000001	1.	1.2000000000000002	0.5	1.4}
{1.4	1.4	1.5	1.3	1.045	1.4000000000000001	1.	1.2000000000000002	0.5	1.5}
{1.4	1.4	1.5	1.3	1.045	1.4000000000000001	1.	1.2000000000000002	0.6	1.4}
{1.4	1.4	1.5	1.3	1.045	1.4000000000000001	1.	1.2000000000000002	0.6	1.5}
{1.4	1.4	1.5	1.3	1.045	1.4000000000000001	1.	1.2000000000000002	0.7	1.4}
{1.4	1.4	1.5	1.3	1.045	1.4000000000000001	1.	1.2000000000000002	0.7	1.5}
{1.4	1.4	1.5	1.3	1.045	1.4000000000000001	1.	1.2000000000000002	0.8	1.4}
{1.4	1.4	1.5	1.3	1.045	1.4000000000000001	1.	1.2000000000000002	0.8	1.5}
{1.4	1.4	1.5	1.3	1.045	1.4000000000000001	1.	1.2000000000000002	0.9	1.4}
{1.4	1.4	1.5	1.3	1.045	1.4000000000000001	1.	1.2000000000000002	0.9	1.5}
{1.4	1.4	1.5	1.3	1.045	1.4000000000000001	1.	1.2000000000000002	1.	1.4}
{1.4	1.4	1.5	1.3	1.045	1.4000000000000001	1.	1.2000000000000002	1.	1.5}
{1.4	1.4	1.5	1.3	1.045	1.4000000000000001	1.	1.3	0.5	1.4}
{1.4	1.4	1.5	1.3	1.045	1.4000000000000001	1.	1.3	0.5	1.5}
{1.4	1.4	1.5	1.3	1.045	1.4000000000000001	1.	1.3	0.6	1.4}
{1.4	1.4	1.5	1.3	1.045	1.4000000000000001	1.	1.3	0.6	1.5}
{1.4	1.4	1.5	1.3	1.045	1.4000000000000001	1.	1.3	0.7	1.4}
{1.4	1.4	1.5	1.3	1.045	1.4000000000000001	1.	1.3	0.7	1.5}
{1.4	1.4	1.5	1.3	1.045	1.4000000000000001	1.	1.3	0.8	1.4}
{1.4	1.4	1.5	1.3	1.045	1.4000000000000001	1.	1.3	0.8	1.5}
{1.4	1.4	1.5	1.3	1.045	1.4000000000000001	1.	1.3	0.9	1.4}
{1.4	1.4	1.5	1.3	1.045	1.4000000000000001	1.	1.3	0.9	1.5}
{1.4	1.4	1.5	1.3	1.045	1.4000000000000001	1.	1.3	1.	1.4}
{1.4	1.4	1.5	1.3	1.045	1.4000000000000001	1.	1.3	1.	1.5}
{1.4	1.4	1.5	1.3	1.045	1.4000000000000001	1.1	1.1	0.5	1.4}
{1.4	1.4	1.5	1.3	1.045	1.4000000000000001	1.1	1.1	0.5	1.5}
{1.4	1.4	1.5	1.3	1.045	1.4000000000000001	1.1	1.1	0.6	1.4}
{1.4	1.4	1.5	1.3	1.045	1.4000000000000001	1.1	1.1	0.6	1.5}
{1.4	1.4	1.5	1.3	1.045	1.4000000000000001	1.1	1.1	0.7	1.4}
{1.4	1.4	1.5	1.3	1.045	1.4000000000000001	1.1	1.1	0.7	1.5}
{1.4	1.4	1.5	1.3	1.045	1.4000000000000001	1.1	1.1	0.8	1.4}
{1.4	1.4	1.5	1.3	1.045	1.4000000000000001	1.1	1.1	0.8	1.5}
{1.4	1.4	1.5	1.3	1.045	1.4000000000000001	1.1	1.1	0.9	1.4}
{1.4	1.4	1.5	1.3	1.045	1.4000000000000001	1.1	1.1	0.9	1.5}
{1.4	1.4	1.5	1.3	1.045	1.4000000000000001	1.1	1.1	1.	1.4}
{1.4	1.4	1.5	1.3	1.045	1.4000000000000001	1.1	1.1	1.	1.5}
{1.4	1.4	1.5	1.3	1.045	1.4000000000000001	1.1	1.2000000000000002	0.5	1.4}
{1.4	1.4	1.5	1.3	1.045	1.4000000000000001	1.1	1.2000000000000002	0.5	1.5}
{1.4	1.4	1.5	1.3	1.045	1.4000000000000001	1.1	1.2000000000000002	0.6	1.4}
{1.4	1.4	1.5	1.3	1.045	1.4000000000000001	1.1	1.2000000000000002	0.6	1.5}
{1.4	1.4	1.5	1.3	1.045	1.4000000000000001	1.1	1.2000000000000002	0.7	1.4}
{1.4	1.4	1.5	1.3	1.045	1.4000000000000001	1.1	1.2000000000000002	0.7	1.5}
{1.4	1.4	1.5	1.3	1.045	1.4000000000000001	1.1	1.2000000000000002	0.8	1.4}
{1.4	1.4	1.5	1.3	1.045	1.4000000000000001	1.1	1.2000000000000002	0.8	1.5}
{1.4	1.4	1.5	1.3	1.045	1.4000000000000001	1.1	1.2000000000000002	0.9	1.4}
{1.4	1.4	1.5	1.3	1.045	1.4000000000000001	1.1	1.2000000000000002	0.9	1.5}
{1.4	1.4	1.5	1.3	1.045	1.4000000000000001	1.1	1.2000000000000002	1.	1.4}
{1.4	1.4	1.5	1.3	1.045	1.4000000000000001	1.1	1.2000000000000002	1.	1.5}
{1.4	1.4	1.5	1.3	1.045	1.4000000000000001	1.1	1.3	0.5	1.4}
{1.4	1.4	1.5	1.3	1.045	1.4000000000000001	1.1	1.3	0.5	1.5}
{1.4	1.4	1.5	1.3	1.045	1.4000000000000001	1.1	1.3	0.6	1.4}
{1.4	1.4	1.5	1.3	1.045	1.4000000000000001	1.1	1.3	0.6	1.5}
{1.4	1.4	1.5	1.3	1.045	1.4000000000000001	1.1	1.3	0.7	1.4}
{1.4	1.4	1.5	1.3	1.045	1.4000000000000001	1.1	1.3	0.7	1.5}
{1.4	1.4	1.5	1.3	1.045	1.4000000000000001	1.1	1.3	0.8	1.4}
{1.4	1.4	1.5	1.3	1.045	1.4000000000000001	1.1	1.3	0.8	1.5}
{1.4	1.4	1.5	1.3	1.045	1.4000000000000001	1.1	1.3	0.9	1.4}
{1.4	1.4	1.5	1.3	1.045	1.4000000000000001	1.1	1.3	0.9	1.5}
{1.4	1.4	1.5	1.3	1.045	1.4000000000000001	1.1	1.3	1.	1.4}
{1.4	1.4	1.5	1.3	1.045	1.4000000000000001	1.1	1.3	1.	1.5}
{1.4	1.4	1.5	1.3	1.054	1.3	1.	1.1	0.5	1.4}
{1.4	1.4	1.5	1.3	1.054	1.3	1.	1.1	0.5	1.5}
{1.4	1.4	1.5	1.3	1.054	1.3	1.	1.1	0.6	1.4}
{1.4	1.4	1.5	1.3	1.054	1.3	1.	1.1	0.6	1.5}
{1.4	1.4	1.5	1.3	1.054	1.3	1.	1.1	0.7	1.4}
{1.4	1.4	1.5	1.3	1.054	1.3	1.	1.1	0.7	1.5}
{1.4	1.4	1.5	1.3	1.054	1.3	1.	1.1	0.8	1.4}
{1.4	1.4	1.5	1.3	1.054	1.3	1.	1.1	0.8	1.5}
{1.4	1.4	1.5	1.3	1.054	1.3	1.	1.1	0.9	1.4}
{1.4	1.4	1.5	1.3	1.054	1.3	1.	1.1	0.9	1.5}
{1.4	1.4	1.5	1.3	1.054	1.3	1.	1.1	1.	1.4}
{1.4	1.4	1.5	1.3	1.054	1.3	1.	1.1	1.	1.5}
{1.4	1.4	1.5	1.3	1.054	1.3	1.	1.2000000000000002	0.5	1.4}
{1.4	1.4	1.5	1.3	1.054	1.3	1.	1.2000000000000002	0.5	1.5}
{1.4	1.4	1.5	1.3	1.054	1.3	1.	1.2000000000000002	0.6	1.4}
{1.4	1.4	1.5	1.3	1.054	1.3	1.	1.2000000000000002	0.6	1.5}
{1.4	1.4	1.5	1.3	1.054	1.3	1.	1.2000000000000002	0.7	1.4}
{1.4	1.4	1.5	1.3	1.054	1.3	1.	1.2000000000000002	0.7	1.5}
{1.4	1.4	1.5	1.3	1.054	1.3	1.	1.2000000000000002	0.8	1.4}
{1.4	1.4	1.5	1.3	1.054	1.3	1.	1.2000000000000002	0.8	1.5}
{1.4	1.4	1.5	1.3	1.054	1.3	1.	1.2000000000000002	0.9	1.4}
{1.4	1.4	1.5	1.3	1.054	1.3	1.	1.2000000000000002	0.9	1.5}
{1.4	1.4	1.5	1.3	1.054	1.3	1.	1.2000000000000002	1.	1.4}
{1.4	1.4	1.5	1.3	1.054	1.3	1.	1.2000000000000002	1.	1.5}
{1.4	1.4	1.5	1.3	1.054	1.3	1.	1.3	0.5	1.4}
{1.4	1.4	1.5	1.3	1.054	1.3	1.	1.3	0.5	1.5}
{1.4	1.4	1.5	1.3	1.054	1.3	1.	1.3	0.6	1.4}
{1.4	1.4	1.5	1.3	1.054	1.3	1.	1.3	0.6	1.5}
{1.4	1.4	1.5	1.3	1.054	1.3	1.	1.3	0.7	1.4}
{1.4	1.4	1.5	1.3	1.054	1.3	1.	1.3	0.7	1.5}
{1.4	1.4	1.5	1.3	1.054	1.3	1.	1.3	0.8	1.4}
{1.4	1.4	1.5	1.3	1.054	1.3	1.	1.3	0.8	1.5}
{1.4	1.4	1.5	1.3	1.054	1.3	1.	1.3	0.9	1.4}
{1.4	1.4	1.5	1.3	1.054	1.3	1.	1.3	0.9	1.5}
{1.4	1.4	1.5	1.3	1.054	1.3	1.	1.3	1.	1.4}
{1.4	1.4	1.5	1.3	1.054	1.3	1.	1.3	1.	1.5}
{1.4	1.4	1.5	1.3	1.054	1.3	1.1	1.1	0.5	1.4}
{1.4	1.4	1.5	1.3	1.054	1.3	1.1	1.1	0.5	1.5}
{1.4	1.4	1.5	1.3	1.054	1.3	1.1	1.1	0.6	1.4}
{1.4	1.4	1.5	1.3	1.054	1.3	1.1	1.1	0.6	1.5}
{1.4	1.4	1.5	1.3	1.054	1.3	1.1	1.1	0.7	1.4}
{1.4	1.4	1.5	1.3	1.054	1.3	1.1	1.1	0.7	1.5}
{1.4	1.4	1.5	1.3	1.054	1.3	1.1	1.1	0.8	1.4}
{1.4	1.4	1.5	1.3	1.054	1.3	1.1	1.1	0.8	1.5}
{1.4	1.4	1.5	1.3	1.054	1.3	1.1	1.1	0.9	1.4}
{1.4	1.4	1.5	1.3	1.054	1.3	1.1	1.1	0.9	1.5}
{1.4	1.4	1.5	1.3	1.054	1.3	1.1	1.1	1.	1.4}
{1.4	1.4	1.5	1.3	1.054	1.3	1.1	1.1	1.	1.5}
{1.4	1.4	1.5	1.3	1.054	1.3	1.1	1.2000000000000002	0.5	1.4}
{1.4	1.4	1.5	1.3	1.054	1.3	1.1	1.2000000000000002	0.5	1.5}
{1.4	1.4	1.5	1.3	1.054	1.3	1.1	1.2000000000000002	0.6	1.4}
{1.4	1.4	1.5	1.3	1.054	1.3	1.1	1.2000000000000002	0.6	1.5}
{1.4	1.4	1.5	1.3	1.054	1.3	1.1	1.2000000000000002	0.7	1.4}
{1.4	1.4	1.5	1.3	1.054	1.3	1.1	1.2000000000000002	0.7	1.5}
{1.4	1.4	1.5	1.3	1.054	1.3	1.1	1.2000000000000002	0.8	1.4}
{1.4	1.4	1.5	1.3	1.054	1.3	1.1	1.2000000000000002	0.8	1.5}
{1.4	1.4	1.5	1.3	1.054	1.3	1.1	1.2000000000000002	0.9	1.4}
{1.4	1.4	1.5	1.3	1.054	1.3	1.1	1.2000000000000002	0.9	1.5}
{1.4	1.4	1.5	1.3	1.054	1.3	1.1	1.2000000000000002	1.	1.4}
{1.4	1.4	1.5	1.3	1.054	1.3	1.1	1.2000000000000002	1.	1.5}
{1.4	1.4	1.5	1.3	1.054	1.3	1.1	1.3	0.5	1.4}
{1.4	1.4	1.5	1.3	1.054	1.3	1.1	1.3	0.5	1.5}
{1.4	1.4	1.5	1.3	1.054	1.3	1.1	1.3	0.6	1.4}
{1.4	1.4	1.5	1.3	1.054	1.3	1.1	1.3	0.6	1.5}
{1.4	1.4	1.5	1.3	1.054	1.3	1.1	1.3	0.7	1.4}
{1.4	1.4	1.5	1.3	1.054	1.3	1.1	1.3	0.7	1.5}
{1.4	1.4	1.5	1.3	1.054	1.3	1.1	1.3	0.8	1.4}
{1.4	1.4	1.5	1.3	1.054	1.3	1.1	1.3	0.8	1.5}
{1.4	1.4	1.5	1.3	1.054	1.3	1.1	1.3	0.9	1.4}
{1.4	1.4	1.5	1.3	1.054	1.3	1.1	1.3	0.9	1.5}
{1.4	1.4	1.5	1.3	1.054	1.3	1.1	1.3	1.	1.4}
{1.4	1.4	1.5	1.3	1.054	1.3	1.1	1.3	1.	1.5}
{1.4	1.4	1.5	1.3	1.054	1.4000000000000001	1.	1.1	0.5	1.4}
{1.4	1.4	1.5	1.3	1.054	1.4000000000000001	1.	1.1	0.5	1.5}
{1.4	1.4	1.5	1.3	1.054	1.4000000000000001	1.	1.1	0.6	1.4}
{1.4	1.4	1.5	1.3	1.054	1.4000000000000001	1.	1.1	0.6	1.5}
{1.4	1.4	1.5	1.3	1.054	1.4000000000000001	1.	1.1	0.7	1.4}
{1.4	1.4	1.5	1.3	1.054	1.4000000000000001	1.	1.1	0.7	1.5}
{1.4	1.4	1.5	1.3	1.054	1.4000000000000001	1.	1.1	0.8	1.4}
{1.4	1.4	1.5	1.3	1.054	1.4000000000000001	1.	1.1	0.8	1.5}
{1.4	1.4	1.5	1.3	1.054	1.4000000000000001	1.	1.1	0.9	1.4}
{1.4	1.4	1.5	1.3	1.054	1.4000000000000001	1.	1.1	0.9	1.5}
{1.4	1.4	1.5	1.3	1.054	1.4000000000000001	1.	1.1	1.	1.4}
{1.4	1.4	1.5	1.3	1.054	1.4000000000000001	1.	1.1	1.	1.5}
{1.4	1.4	1.5	1.3	1.054	1.4000000000000001	1.	1.2000000000000002	0.5	1.4}
{1.4	1.4	1.5	1.3	1.054	1.4000000000000001	1.	1.2000000000000002	0.5	1.5}
{1.4	1.4	1.5	1.3	1.054	1.4000000000000001	1.	1.2000000000000002	0.6	1.4}
{1.4	1.4	1.5	1.3	1.054	1.4000000000000001	1.	1.2000000000000002	0.6	1.5}
{1.4	1.4	1.5	1.3	1.054	1.4000000000000001	1.	1.2000000000000002	0.7	1.4}
{1.4	1.4	1.5	1.3	1.054	1.4000000000000001	1.	1.2000000000000002	0.7	1.5}
{1.4	1.4	1.5	1.3	1.054	1.4000000000000001	1.	1.2000000000000002	0.8	1.4}
{1.4	1.4	1.5	1.3	1.054	1.4000000000000001	1.	1.2000000000000002	0.8	1.5}
{1.4	1.4	1.5	1.3	1.054	1.4000000000000001	1.	1.2000000000000002	0.9	1.4}
{1.4	1.4	1.5	1.3	1.054	1.4000000000000001	1.	1.2000000000000002	0.9	1.5}
{1.4	1.4	1.5	1.3	1.054	1.4000000000000001	1.	1.2000000000000002	1.	1.4}
{1.4	1.4	1.5	1.3	1.054	1.4000000000000001	1.	1.2000000000000002	1.	1.5}
{1.4	1.4	1.5	1.3	1.054	1.4000000000000001	1.	1.3	0.5	1.4}
{1.4	1.4	1.5	1.3	1.054	1.4000000000000001	1.	1.3	0.5	1.5}
{1.4	1.4	1.5	1.3	1.054	1.4000000000000001	1.	1.3	0.6	1.4}
{1.4	1.4	1.5	1.3	1.054	1.4000000000000001	1.	1.3	0.6	1.5}
{1.4	1.4	1.5	1.3	1.054	1.4000000000000001	1.	1.3	0.7	1.4}
{1.4	1.4	1.5	1.3	1.054	1.4000000000000001	1.	1.3	0.7	1.5}
{1.4	1.4	1.5	1.3	1.054	1.4000000000000001	1.	1.3	0.8	1.4}
{1.4	1.4	1.5	1.3	1.054	1.4000000000000001	1.	1.3	0.8	1.5}
{1.4	1.4	1.5	1.3	1.054	1.4000000000000001	1.	1.3	0.9	1.4}
{1.4	1.4	1.5	1.3	1.054	1.4000000000000001	1.	1.3	0.9	1.5}
{1.4	1.4	1.5	1.3	1.054	1.4000000000000001	1.	1.3	1.	1.4}
{1.4	1.4	1.5	1.3	1.054	1.4000000000000001	1.	1.3	1.	1.5}
{1.4	1.4	1.5	1.3	1.054	1.4000000000000001	1.1	1.1	0.5	1.4}
{1.4	1.4	1.5	1.3	1.054	1.4000000000000001	1.1	1.1	0.5	1.5}
{1.4	1.4	1.5	1.3	1.054	1.4000000000000001	1.1	1.1	0.6	1.4}
{1.4	1.4	1.5	1.3	1.054	1.4000000000000001	1.1	1.1	0.6	1.5}
{1.4	1.4	1.5	1.3	1.054	1.4000000000000001	1.1	1.1	0.7	1.4}
{1.4	1.4	1.5	1.3	1.054	1.4000000000000001	1.1	1.1	0.7	1.5}
{1.4	1.4	1.5	1.3	1.054	1.4000000000000001	1.1	1.1	0.8	1.4}
{1.4	1.4	1.5	1.3	1.054	1.4000000000000001	1.1	1.1	0.8	1.5}
{1.4	1.4	1.5	1.3	1.054	1.4000000000000001	1.1	1.1	0.9	1.4}
{1.4	1.4	1.5	1.3	1.054	1.4000000000000001	1.1	1.1	0.9	1.5}
{1.4	1.4	1.5	1.3	1.054	1.4000000000000001	1.1	1.1	1.	1.4}
{1.4	1.4	1.5	1.3	1.054	1.4000000000000001	1.1	1.1	1.	1.5}
{1.4	1.4	1.5	1.3	1.054	1.4000000000000001	1.1	1.2000000000000002	0.5	1.4}
{1.4	1.4	1.5	1.3	1.054	1.4000000000000001	1.1	1.2000000000000002	0.5	1.5}
{1.4	1.4	1.5	1.3	1.054	1.4000000000000001	1.1	1.2000000000000002	0.6	1.4}
{1.4	1.4	1.5	1.3	1.054	1.4000000000000001	1.1	1.2000000000000002	0.6	1.5}
{1.4	1.4	1.5	1.3	1.054	1.4000000000000001	1.1	1.2000000000000002	0.7	1.4}
{1.4	1.4	1.5	1.3	1.054	1.4000000000000001	1.1	1.2000000000000002	0.7	1.5}
{1.4	1.4	1.5	1.3	1.054	1.4000000000000001	1.1	1.2000000000000002	0.8	1.4}
{1.4	1.4	1.5	1.3	1.054	1.4000000000000001	1.1	1.2000000000000002	0.8	1.5}
{1.4	1.4	1.5	1.3	1.054	1.4000000000000001	1.1	1.2000000000000002	0.9	1.4}
{1.4	1.4	1.5	1.3	1.054	1.4000000000000001	1.1	1.2000000000000002	0.9	1.5}
{1.4	1.4	1.5	1.3	1.054	1.4000000000000001	1.1	1.2000000000000002	1.	1.4}
{1.4	1.4	1.5	1.3	1.054	1.4000000000000001	1.1	1.2000000000000002	1.	1.5}
{1.4	1.4	1.5	1.3	1.054	1.4000000000000001	1.1	1.3	0.5	1.4}
{1.4	1.4	1.5	1.3	1.054	1.4000000000000001	1.1	1.3	0.5	1.5}
{1.4	1.4	1.5	1.3	1.054	1.4000000000000001	1.1	1.3	0.6	1.4}
{1.4	1.4	1.5	1.3	1.054	1.4000000000000001	1.1	1.3	0.6	1.5}
{1.4	1.4	1.5	1.3	1.054	1.4000000000000001	1.1	1.3	0.7	1.4}
{1.4	1.4	1.5	1.3	1.054	1.4000000000000001	1.1	1.3	0.7	1.5}
{1.4	1.4	1.5	1.3	1.054	1.4000000000000001	1.1	1.3	0.8	1.4}
{1.4	1.4	1.5	1.3	1.054	1.4000000000000001	1.1	1.3	0.8	1.5}
{1.4	1.4	1.5	1.3	1.054	1.4000000000000001	1.1	1.3	0.9	1.4}
{1.4	1.4	1.5	1.3	1.054	1.4000000000000001	1.1	1.3	0.9	1.5}
{1.4	1.4	1.5	1.3	1.054	1.4000000000000001	1.1	1.3	1.	1.4}
{1.4	1.4	1.5	1.3	1.054	1.4000000000000001	1.1	1.3	1.	1.5}
{1.4	1.4	1.5	1.3	1.063	1.3	1.	1.1	0.5	1.4}
{1.4	1.4	1.5	1.3	1.063	1.3	1.	1.1	0.5	1.5}
{1.4	1.4	1.5	1.3	1.063	1.3	1.	1.1	0.6	1.4}
{1.4	1.4	1.5	1.3	1.063	1.3	1.	1.1	0.6	1.5}
{1.4	1.4	1.5	1.3	1.063	1.3	1.	1.1	0.7	1.4}
{1.4	1.4	1.5	1.3	1.063	1.3	1.	1.1	0.7	1.5}
{1.4	1.4	1.5	1.3	1.063	1.3	1.	1.1	0.8	1.4}
{1.4	1.4	1.5	1.3	1.063	1.3	1.	1.1	0.8	1.5}
{1.4	1.4	1.5	1.3	1.063	1.3	1.	1.1	0.9	1.4}
{1.4	1.4	1.5	1.3	1.063	1.3	1.	1.1	0.9	1.5}
{1.4	1.4	1.5	1.3	1.063	1.3	1.	1.1	1.	1.4}
{1.4	1.4	1.5	1.3	1.063	1.3	1.	1.1	1.	1.5}
{1.4	1.4	1.5	1.3	1.063	1.3	1.	1.2000000000000002	0.5	1.4}
{1.4	1.4	1.5	1.3	1.063	1.3	1.	1.2000000000000002	0.5	1.5}
{1.4	1.4	1.5	1.3	1.063	1.3	1.	1.2000000000000002	0.6	1.4}
{1.4	1.4	1.5	1.3	1.063	1.3	1.	1.2000000000000002	0.6	1.5}
{1.4	1.4	1.5	1.3	1.063	1.3	1.	1.2000000000000002	0.7	1.4}
{1.4	1.4	1.5	1.3	1.063	1.3	1.	1.2000000000000002	0.7	1.5}
{1.4	1.4	1.5	1.3	1.063	1.3	1.	1.2000000000000002	0.8	1.4}
{1.4	1.4	1.5	1.3	1.063	1.3	1.	1.2000000000000002	0.8	1.5}
{1.4	1.4	1.5	1.3	1.063	1.3	1.	1.2000000000000002	0.9	1.4}
{1.4	1.4	1.5	1.3	1.063	1.3	1.	1.2000000000000002	0.9	1.5}
{1.4	1.4	1.5	1.3	1.063	1.3	1.	1.2000000000000002	1.	1.4}
{1.4	1.4	1.5	1.3	1.063	1.3	1.	1.2000000000000002	1.	1.5}
{1.4	1.4	1.5	1.3	1.063	1.3	1.	1.3	0.5	1.4}
{1.4	1.4	1.5	1.3	1.063	1.3	1.	1.3	0.5	1.5}
{1.4	1.4	1.5	1.3	1.063	1.3	1.	1.3	0.6	1.4}
{1.4	1.4	1.5	1.3	1.063	1.3	1.	1.3	0.6	1.5}
{1.4	1.4	1.5	1.3	1.063	1.3	1.	1.3	0.7	1.4}
{1.4	1.4	1.5	1.3	1.063	1.3	1.	1.3	0.7	1.5}
{1.4	1.4	1.5	1.3	1.063	1.3	1.	1.3	0.8	1.4}
{1.4	1.4	1.5	1.3	1.063	1.3	1.	1.3	0.8	1.5}
{1.4	1.4	1.5	1.3	1.063	1.3	1.	1.3	0.9	1.4}
{1.4	1.4	1.5	1.3	1.063	1.3	1.	1.3	0.9	1.5}
{1.4	1.4	1.5	1.3	1.063	1.3	1.	1.3	1.	1.4}
{1.4	1.4	1.5	1.3	1.063	1.3	1.	1.3	1.	1.5}
{1.4	1.4	1.5	1.3	1.063	1.3	1.1	1.1	0.5	1.4}
{1.4	1.4	1.5	1.3	1.063	1.3	1.1	1.1	0.5	1.5}
{1.4	1.4	1.5	1.3	1.063	1.3	1.1	1.1	0.6	1.4}
{1.4	1.4	1.5	1.3	1.063	1.3	1.1	1.1	0.6	1.5}
{1.4	1.4	1.5	1.3	1.063	1.3	1.1	1.1	0.7	1.4}
{1.4	1.4	1.5	1.3	1.063	1.3	1.1	1.1	0.7	1.5}
{1.4	1.4	1.5	1.3	1.063	1.3	1.1	1.1	0.8	1.4}
{1.4	1.4	1.5	1.3	1.063	1.3	1.1	1.1	0.8	1.5}
{1.4	1.4	1.5	1.3	1.063	1.3	1.1	1.1	0.9	1.4}
{1.4	1.4	1.5	1.3	1.063	1.3	1.1	1.1	0.9	1.5}
{1.4	1.4	1.5	1.3	1.063	1.3	1.1	1.1	1.	1.4}
{1.4	1.4	1.5	1.3	1.063	1.3	1.1	1.1	1.	1.5}
{1.4	1.4	1.5	1.3	1.063	1.3	1.1	1.2000000000000002	0.5	1.4}
{1.4	1.4	1.5	1.3	1.063	1.3	1.1	1.2000000000000002	0.5	1.5}
{1.4	1.4	1.5	1.3	1.063	1.3	1.1	1.2000000000000002	0.6	1.4}
{1.4	1.4	1.5	1.3	1.063	1.3	1.1	1.2000000000000002	0.6	1.5}
{1.4	1.4	1.5	1.3	1.063	1.3	1.1	1.2000000000000002	0.7	1.4}
{1.4	1.4	1.5	1.3	1.063	1.3	1.1	1.2000000000000002	0.7	1.5}
{1.4	1.4	1.5	1.3	1.063	1.3	1.1	1.2000000000000002	0.8	1.4}
{1.4	1.4	1.5	1.3	1.063	1.3	1.1	1.2000000000000002	0.8	1.5}
{1.4	1.4	1.5	1.3	1.063	1.3	1.1	1.2000000000000002	0.9	1.4}
{1.4	1.4	1.5	1.3	1.063	1.3	1.1	1.2000000000000002	0.9	1.5}
{1.4	1.4	1.5	1.3	1.063	1.3	1.1	1.2000000000000002	1.	1.4}
{1.4	1.4	1.5	1.3	1.063	1.3	1.1	1.2000000000000002	1.	1.5}
{1.4	1.4	1.5	1.3	1.063	1.3	1.1	1.3	0.5	1.4}
{1.4	1.4	1.5	1.3	1.063	1.3	1.1	1.3	0.5	1.5}
{1.4	1.4	1.5	1.3	1.063	1.3	1.1	1.3	0.6	1.4}
{1.4	1.4	1.5	1.3	1.063	1.3	1.1	1.3	0.6	1.5}
{1.4	1.4	1.5	1.3	1.063	1.3	1.1	1.3	0.7	1.4}
{1.4	1.4	1.5	1.3	1.063	1.3	1.1	1.3	0.7	1.5}
{1.4	1.4	1.5	1.3	1.063	1.3	1.1	1.3	0.8	1.4}
{1.4	1.4	1.5	1.3	1.063	1.3	1.1	1.3	0.8	1.5}
{1.4	1.4	1.5	1.3	1.063	1.3	1.1	1.3	0.9	1.4}
{1.4	1.4	1.5	1.3	1.063	1.3	1.1	1.3	0.9	1.5}
{1.4	1.4	1.5	1.3	1.063	1.3	1.1	1.3	1.	1.4}
{1.4	1.4	1.5	1.3	1.063	1.3	1.1	1.3	1.	1.5}
{1.4	1.4	1.5	1.3	1.063	1.4000000000000001	1.	1.1	0.5	1.4}
{1.4	1.4	1.5	1.3	1.063	1.4000000000000001	1.	1.1	0.5	1.5}
{1.4	1.4	1.5	1.3	1.063	1.4000000000000001	1.	1.1	0.6	1.4}
{1.4	1.4	1.5	1.3	1.063	1.4000000000000001	1.	1.1	0.6	1.5}
{1.4	1.4	1.5	1.3	1.063	1.4000000000000001	1.	1.1	0.7	1.4}
{1.4	1.4	1.5	1.3	1.063	1.4000000000000001	1.	1.1	0.7	1.5}
{1.4	1.4	1.5	1.3	1.063	1.4000000000000001	1.	1.1	0.8	1.4}
{1.4	1.4	1.5	1.3	1.063	1.4000000000000001	1.	1.1	0.8	1.5}
{1.4	1.4	1.5	1.3	1.063	1.4000000000000001	1.	1.1	0.9	1.4}
{1.4	1.4	1.5	1.3	1.063	1.4000000000000001	1.	1.1	0.9	1.5}
{1.4	1.4	1.5	1.3	1.063	1.4000000000000001	1.	1.1	1.	1.4}
{1.4	1.4	1.5	1.3	1.063	1.4000000000000001	1.	1.1	1.	1.5}
{1.4	1.4	1.5	1.3	1.063	1.4000000000000001	1.	1.2000000000000002	0.5	1.4}
{1.4	1.4	1.5	1.3	1.063	1.4000000000000001	1.	1.2000000000000002	0.5	1.5}
{1.4	1.4	1.5	1.3	1.063	1.4000000000000001	1.	1.2000000000000002	0.6	1.4}
{1.4	1.4	1.5	1.3	1.063	1.4000000000000001	1.	1.2000000000000002	0.6	1.5}
{1.4	1.4	1.5	1.3	1.063	1.4000000000000001	1.	1.2000000000000002	0.7	1.4}
{1.4	1.4	1.5	1.3	1.063	1.4000000000000001	1.	1.2000000000000002	0.7	1.5}
{1.4	1.4	1.5	1.3	1.063	1.4000000000000001	1.	1.2000000000000002	0.8	1.4}
{1.4	1.4	1.5	1.3	1.063	1.4000000000000001	1.	1.2000000000000002	0.8	1.5}
{1.4	1.4	1.5	1.3	1.063	1.4000000000000001	1.	1.2000000000000002	0.9	1.4}
{1.4	1.4	1.5	1.3	1.063	1.4000000000000001	1.	1.2000000000000002	0.9	1.5}
{1.4	1.4	1.5	1.3	1.063	1.4000000000000001	1.	1.2000000000000002	1.	1.4}
{1.4	1.4	1.5	1.3	1.063	1.4000000000000001	1.	1.2000000000000002	1.	1.5}
{1.4	1.4	1.5	1.3	1.063	1.4000000000000001	1.	1.3	0.5	1.4}
{1.4	1.4	1.5	1.3	1.063	1.4000000000000001	1.	1.3	0.5	1.5}
{1.4	1.4	1.5	1.3	1.063	1.4000000000000001	1.	1.3	0.6	1.4}
{1.4	1.4	1.5	1.3	1.063	1.4000000000000001	1.	1.3	0.6	1.5}
{1.4	1.4	1.5	1.3	1.063	1.4000000000000001	1.	1.3	0.7	1.4}
{1.4	1.4	1.5	1.3	1.063	1.4000000000000001	1.	1.3	0.7	1.5}
{1.4	1.4	1.5	1.3	1.063	1.4000000000000001	1.	1.3	0.8	1.4}
{1.4	1.4	1.5	1.3	1.063	1.4000000000000001	1.	1.3	0.8	1.5}
{1.4	1.4	1.5	1.3	1.063	1.4000000000000001	1.	1.3	0.9	1.4}
{1.4	1.4	1.5	1.3	1.063	1.4000000000000001	1.	1.3	0.9	1.5}
{1.4	1.4	1.5	1.3	1.063	1.4000000000000001	1.	1.3	1.	1.4}
{1.4	1.4	1.5	1.3	1.063	1.4000000000000001	1.	1.3	1.	1.5}
{1.4	1.4	1.5	1.3	1.063	1.4000000000000001	1.1	1.1	0.5	1.4}
{1.4	1.4	1.5	1.3	1.063	1.4000000000000001	1.1	1.1	0.5	1.5}
{1.4	1.4	1.5	1.3	1.063	1.4000000000000001	1.1	1.1	0.6	1.4}
{1.4	1.4	1.5	1.3	1.063	1.4000000000000001	1.1	1.1	0.6	1.5}
{1.4	1.4	1.5	1.3	1.063	1.4000000000000001	1.1	1.1	0.7	1.4}
{1.4	1.4	1.5	1.3	1.063	1.4000000000000001	1.1	1.1	0.7	1.5}
{1.4	1.4	1.5	1.3	1.063	1.4000000000000001	1.1	1.1	0.8	1.4}
{1.4	1.4	1.5	1.3	1.063	1.4000000000000001	1.1	1.1	0.8	1.5}
{1.4	1.4	1.5	1.3	1.063	1.4000000000000001	1.1	1.1	0.9	1.4}
{1.4	1.4	1.5	1.3	1.063	1.4000000000000001	1.1	1.1	0.9	1.5}
{1.4	1.4	1.5	1.3	1.063	1.4000000000000001	1.1	1.1	1.	1.4}
{1.4	1.4	1.5	1.3	1.063	1.4000000000000001	1.1	1.1	1.	1.5}
{1.4	1.4	1.5	1.3	1.063	1.4000000000000001	1.1	1.2000000000000002	0.5	1.4}
{1.4	1.4	1.5	1.3	1.063	1.4000000000000001	1.1	1.2000000000000002	0.5	1.5}
{1.4	1.4	1.5	1.3	1.063	1.4000000000000001	1.1	1.2000000000000002	0.6	1.4}
{1.4	1.4	1.5	1.3	1.063	1.4000000000000001	1.1	1.2000000000000002	0.6	1.5}
{1.4	1.4	1.5	1.3	1.063	1.4000000000000001	1.1	1.2000000000000002	0.7	1.4}
{1.4	1.4	1.5	1.3	1.063	1.4000000000000001	1.1	1.2000000000000002	0.7	1.5}
{1.4	1.4	1.5	1.3	1.063	1.4000000000000001	1.1	1.2000000000000002	0.8	1.4}
{1.4	1.4	1.5	1.3	1.063	1.4000000000000001	1.1	1.2000000000000002	0.8	1.5}
{1.4	1.4	1.5	1.3	1.063	1.4000000000000001	1.1	1.2000000000000002	0.9	1.4}
{1.4	1.4	1.5	1.3	1.063	1.4000000000000001	1.1	1.2000000000000002	0.9	1.5}
{1.4	1.4	1.5	1.3	1.063	1.4000000000000001	1.1	1.2000000000000002	1.	1.4}
{1.4	1.4	1.5	1.3	1.063	1.4000000000000001	1.1	1.2000000000000002	1.	1.5}
{1.4	1.4	1.5	1.3	1.063	1.4000000000000001	1.1	1.3	0.5	1.4}
{1.4	1.4	1.5	1.3	1.063	1.4000000000000001	1.1	1.3	0.5	1.5}
{1.4	1.4	1.5	1.3	1.063	1.4000000000000001	1.1	1.3	0.6	1.4}
{1.4	1.4	1.5	1.3	1.063	1.4000000000000001	1.1	1.3	0.6	1.5}
{1.4	1.4	1.5	1.3	1.063	1.4000000000000001	1.1	1.3	0.7	1.4}
{1.4	1.4	1.5	1.3	1.063	1.4000000000000001	1.1	1.3	0.7	1.5}
{1.4	1.4	1.5	1.3	1.063	1.4000000000000001	1.1	1.3	0.8	1.4}
{1.4	1.4	1.5	1.3	1.063	1.4000000000000001	1.1	1.3	0.8	1.5}
{1.4	1.4	1.5	1.3	1.063	1.4000000000000001	1.1	1.3	0.9	1.4}
{1.4	1.4	1.5	1.3	1.063	1.4000000000000001	1.1	1.3	0.9	1.5}
{1.4	1.4	1.5	1.3	1.063	1.4000000000000001	1.1	1.3	1.	1.4}
{1.4	1.4	1.5	1.3	1.063	1.4000000000000001	1.1	1.3	1.	1.5}
{1.4	1.4	1.5	1.3	1.072	1.3	1.	1.1	0.5	1.4}
{1.4	1.4	1.5	1.3	1.072	1.3	1.	1.1	0.5	1.5}
{1.4	1.4	1.5	1.3	1.072	1.3	1.	1.1	0.6	1.4}
{1.4	1.4	1.5	1.3	1.072	1.3	1.	1.1	0.6	1.5}
{1.4	1.4	1.5	1.3	1.072	1.3	1.	1.1	0.7	1.4}
{1.4	1.4	1.5	1.3	1.072	1.3	1.	1.1	0.7	1.5}
{1.4	1.4	1.5	1.3	1.072	1.3	1.	1.1	0.8	1.4}
{1.4	1.4	1.5	1.3	1.072	1.3	1.	1.1	0.8	1.5}
{1.4	1.4	1.5	1.3	1.072	1.3	1.	1.1	0.9	1.4}
{1.4	1.4	1.5	1.3	1.072	1.3	1.	1.1	0.9	1.5}
{1.4	1.4	1.5	1.3	1.072	1.3	1.	1.1	1.	1.4}
{1.4	1.4	1.5	1.3	1.072	1.3	1.	1.1	1.	1.5}
{1.4	1.4	1.5	1.3	1.072	1.3	1.	1.2000000000000002	0.5	1.4}
{1.4	1.4	1.5	1.3	1.072	1.3	1.	1.2000000000000002	0.5	1.5}
{1.4	1.4	1.5	1.3	1.072	1.3	1.	1.2000000000000002	0.6	1.4}
{1.4	1.4	1.5	1.3	1.072	1.3	1.	1.2000000000000002	0.6	1.5}
{1.4	1.4	1.5	1.3	1.072	1.3	1.	1.2000000000000002	0.7	1.4}
{1.4	1.4	1.5	1.3	1.072	1.3	1.	1.2000000000000002	0.7	1.5}
{1.4	1.4	1.5	1.3	1.072	1.3	1.	1.2000000000000002	0.8	1.4}
{1.4	1.4	1.5	1.3	1.072	1.3	1.	1.2000000000000002	0.8	1.5}
{1.4	1.4	1.5	1.3	1.072	1.3	1.	1.2000000000000002	0.9	1.4}
{1.4	1.4	1.5	1.3	1.072	1.3	1.	1.2000000000000002	0.9	1.5}
{1.4	1.4	1.5	1.3	1.072	1.3	1.	1.2000000000000002	1.	1.4}
{1.4	1.4	1.5	1.3	1.072	1.3	1.	1.2000000000000002	1.	1.5}
{1.4	1.4	1.5	1.3	1.072	1.3	1.	1.3	0.5	1.4}
{1.4	1.4	1.5	1.3	1.072	1.3	1.	1.3	0.5	1.5}
{1.4	1.4	1.5	1.3	1.072	1.3	1.	1.3	0.6	1.4}
{1.4	1.4	1.5	1.3	1.072	1.3	1.	1.3	0.6	1.5}
{1.4	1.4	1.5	1.3	1.072	1.3	1.	1.3	0.7	1.4}
{1.4	1.4	1.5	1.3	1.072	1.3	1.	1.3	0.7	1.5}
{1.4	1.4	1.5	1.3	1.072	1.3	1.	1.3	0.8	1.4}
{1.4	1.4	1.5	1.3	1.072	1.3	1.	1.3	0.8	1.5}
{1.4	1.4	1.5	1.3	1.072	1.3	1.	1.3	0.9	1.4}
{1.4	1.4	1.5	1.3	1.072	1.3	1.	1.3	0.9	1.5}
{1.4	1.4	1.5	1.3	1.072	1.3	1.	1.3	1.	1.4}
{1.4	1.4	1.5	1.3	1.072	1.3	1.	1.3	1.	1.5}
{1.4	1.4	1.5	1.3	1.072	1.3	1.1	1.1	0.5	1.4}
{1.4	1.4	1.5	1.3	1.072	1.3	1.1	1.1	0.5	1.5}
{1.4	1.4	1.5	1.3	1.072	1.3	1.1	1.1	0.6	1.4}
{1.4	1.4	1.5	1.3	1.072	1.3	1.1	1.1	0.6	1.5}
{1.4	1.4	1.5	1.3	1.072	1.3	1.1	1.1	0.7	1.4}
{1.4	1.4	1.5	1.3	1.072	1.3	1.1	1.1	0.7	1.5}
{1.4	1.4	1.5	1.3	1.072	1.3	1.1	1.1	0.8	1.4}
{1.4	1.4	1.5	1.3	1.072	1.3	1.1	1.1	0.8	1.5}
{1.4	1.4	1.5	1.3	1.072	1.3	1.1	1.1	0.9	1.4}
{1.4	1.4	1.5	1.3	1.072	1.3	1.1	1.1	0.9	1.5}
{1.4	1.4	1.5	1.3	1.072	1.3	1.1	1.1	1.	1.4}
{1.4	1.4	1.5	1.3	1.072	1.3	1.1	1.1	1.	1.5}
{1.4	1.4	1.5	1.3	1.072	1.3	1.1	1.2000000000000002	0.5	1.4}
{1.4	1.4	1.5	1.3	1.072	1.3	1.1	1.2000000000000002	0.5	1.5}
{1.4	1.4	1.5	1.3	1.072	1.3	1.1	1.2000000000000002	0.6	1.4}
{1.4	1.4	1.5	1.3	1.072	1.3	1.1	1.2000000000000002	0.6	1.5}
{1.4	1.4	1.5	1.3	1.072	1.3	1.1	1.2000000000000002	0.7	1.4}
{1.4	1.4	1.5	1.3	1.072	1.3	1.1	1.2000000000000002	0.7	1.5}
{1.4	1.4	1.5	1.3	1.072	1.3	1.1	1.2000000000000002	0.8	1.4}
{1.4	1.4	1.5	1.3	1.072	1.3	1.1	1.2000000000000002	0.8	1.5}
{1.4	1.4	1.5	1.3	1.072	1.3	1.1	1.2000000000000002	0.9	1.4}
{1.4	1.4	1.5	1.3	1.072	1.3	1.1	1.2000000000000002	0.9	1.5}
{1.4	1.4	1.5	1.3	1.072	1.3	1.1	1.2000000000000002	1.	1.4}
{1.4	1.4	1.5	1.3	1.072	1.3	1.1	1.2000000000000002	1.	1.5}
{1.4	1.4	1.5	1.3	1.072	1.3	1.1	1.3	0.5	1.4}
{1.4	1.4	1.5	1.3	1.072	1.3	1.1	1.3	0.5	1.5}
{1.4	1.4	1.5	1.3	1.072	1.3	1.1	1.3	0.6	1.4}
{1.4	1.4	1.5	1.3	1.072	1.3	1.1	1.3	0.6	1.5}
{1.4	1.4	1.5	1.3	1.072	1.3	1.1	1.3	0.7	1.4}
{1.4	1.4	1.5	1.3	1.072	1.3	1.1	1.3	0.7	1.5}
{1.4	1.4	1.5	1.3	1.072	1.3	1.1	1.3	0.8	1.4}
{1.4	1.4	1.5	1.3	1.072	1.3	1.1	1.3	0.8	1.5}
{1.4	1.4	1.5	1.3	1.072	1.3	1.1	1.3	0.9	1.4}
{1.4	1.4	1.5	1.3	1.072	1.3	1.1	1.3	0.9	1.5}
{1.4	1.4	1.5	1.3	1.072	1.3	1.1	1.3	1.	1.4}
{1.4	1.4	1.5	1.3	1.072	1.3	1.1	1.3	1.	1.5}
{1.4	1.4	1.5	1.3	1.072	1.4000000000000001	1.	1.1	0.5	1.4}
{1.4	1.4	1.5	1.3	1.072	1.4000000000000001	1.	1.1	0.5	1.5}
{1.4	1.4	1.5	1.3	1.072	1.4000000000000001	1.	1.1	0.6	1.4}
{1.4	1.4	1.5	1.3	1.072	1.4000000000000001	1.	1.1	0.6	1.5}
{1.4	1.4	1.5	1.3	1.072	1.4000000000000001	1.	1.1	0.7	1.4}
{1.4	1.4	1.5	1.3	1.072	1.4000000000000001	1.	1.1	0.7	1.5}
{1.4	1.4	1.5	1.3	1.072	1.4000000000000001	1.	1.1	0.8	1.4}
{1.4	1.4	1.5	1.3	1.072	1.4000000000000001	1.	1.1	0.8	1.5}
{1.4	1.4	1.5	1.3	1.072	1.4000000000000001	1.	1.1	0.9	1.4}
{1.4	1.4	1.5	1.3	1.072	1.4000000000000001	1.	1.1	0.9	1.5}
{1.4	1.4	1.5	1.3	1.072	1.4000000000000001	1.	1.1	1.	1.4}
{1.4	1.4	1.5	1.3	1.072	1.4000000000000001	1.	1.1	1.	1.5}
{1.4	1.4	1.5	1.3	1.072	1.4000000000000001	1.	1.2000000000000002	0.5	1.4}
{1.4	1.4	1.5	1.3	1.072	1.4000000000000001	1.	1.2000000000000002	0.5	1.5}
{1.4	1.4	1.5	1.3	1.072	1.4000000000000001	1.	1.2000000000000002	0.6	1.4}
{1.4	1.4	1.5	1.3	1.072	1.4000000000000001	1.	1.2000000000000002	0.6	1.5}
{1.4	1.4	1.5	1.3	1.072	1.4000000000000001	1.	1.2000000000000002	0.7	1.4}
{1.4	1.4	1.5	1.3	1.072	1.4000000000000001	1.	1.2000000000000002	0.7	1.5}
{1.4	1.4	1.5	1.3	1.072	1.4000000000000001	1.	1.2000000000000002	0.8	1.4}
{1.4	1.4	1.5	1.3	1.072	1.4000000000000001	1.	1.2000000000000002	0.8	1.5}
{1.4	1.4	1.5	1.3	1.072	1.4000000000000001	1.	1.2000000000000002	0.9	1.4}
{1.4	1.4	1.5	1.3	1.072	1.4000000000000001	1.	1.2000000000000002	0.9	1.5}
{1.4	1.4	1.5	1.3	1.072	1.4000000000000001	1.	1.2000000000000002	1.	1.4}
{1.4	1.4	1.5	1.3	1.072	1.4000000000000001	1.	1.2000000000000002	1.	1.5}
{1.4	1.4	1.5	1.3	1.072	1.4000000000000001	1.	1.3	0.5	1.4}
{1.4	1.4	1.5	1.3	1.072	1.4000000000000001	1.	1.3	0.5	1.5}
{1.4	1.4	1.5	1.3	1.072	1.4000000000000001	1.	1.3	0.6	1.4}
{1.4	1.4	1.5	1.3	1.072	1.4000000000000001	1.	1.3	0.6	1.5}
{1.4	1.4	1.5	1.3	1.072	1.4000000000000001	1.	1.3	0.7	1.4}
{1.4	1.4	1.5	1.3	1.072	1.4000000000000001	1.	1.3	0.7	1.5}
{1.4	1.4	1.5	1.3	1.072	1.4000000000000001	1.	1.3	0.8	1.4}
{1.4	1.4	1.5	1.3	1.072	1.4000000000000001	1.	1.3	0.8	1.5}
{1.4	1.4	1.5	1.3	1.072	1.4000000000000001	1.	1.3	0.9	1.4}
{1.4	1.4	1.5	1.3	1.072	1.4000000000000001	1.	1.3	0.9	1.5}
{1.4	1.4	1.5	1.3	1.072	1.4000000000000001	1.	1.3	1.	1.4}
{1.4	1.4	1.5	1.3	1.072	1.4000000000000001	1.	1.3	1.	1.5}
{1.4	1.4	1.5	1.3	1.072	1.4000000000000001	1.1	1.1	0.5	1.4}
{1.4	1.4	1.5	1.3	1.072	1.4000000000000001	1.1	1.1	0.5	1.5}
{1.4	1.4	1.5	1.3	1.072	1.4000000000000001	1.1	1.1	0.6	1.4}
{1.4	1.4	1.5	1.3	1.072	1.4000000000000001	1.1	1.1	0.6	1.5}
{1.4	1.4	1.5	1.3	1.072	1.4000000000000001	1.1	1.1	0.7	1.4}
{1.4	1.4	1.5	1.3	1.072	1.4000000000000001	1.1	1.1	0.7	1.5}
{1.4	1.4	1.5	1.3	1.072	1.4000000000000001	1.1	1.1	0.8	1.4}
{1.4	1.4	1.5	1.3	1.072	1.4000000000000001	1.1	1.1	0.8	1.5}
{1.4	1.4	1.5	1.3	1.072	1.4000000000000001	1.1	1.1	0.9	1.4}
{1.4	1.4	1.5	1.3	1.072	1.4000000000000001	1.1	1.1	0.9	1.5}
{1.4	1.4	1.5	1.3	1.072	1.4000000000000001	1.1	1.1	1.	1.4}
{1.4	1.4	1.5	1.3	1.072	1.4000000000000001	1.1	1.1	1.	1.5}
{1.4	1.4	1.5	1.3	1.072	1.4000000000000001	1.1	1.2000000000000002	0.5	1.4}
{1.4	1.4	1.5	1.3	1.072	1.4000000000000001	1.1	1.2000000000000002	0.5	1.5}
{1.4	1.4	1.5	1.3	1.072	1.4000000000000001	1.1	1.2000000000000002	0.6	1.4}
{1.4	1.4	1.5	1.3	1.072	1.4000000000000001	1.1	1.2000000000000002	0.6	1.5}
{1.4	1.4	1.5	1.3	1.072	1.4000000000000001	1.1	1.2000000000000002	0.7	1.4}
{1.4	1.4	1.5	1.3	1.072	1.4000000000000001	1.1	1.2000000000000002	0.7	1.5}
{1.4	1.4	1.5	1.3	1.072	1.4000000000000001	1.1	1.2000000000000002	0.8	1.4}
{1.4	1.4	1.5	1.3	1.072	1.4000000000000001	1.1	1.2000000000000002	0.8	1.5}
{1.4	1.4	1.5	1.3	1.072	1.4000000000000001	1.1	1.2000000000000002	0.9	1.4}
{1.4	1.4	1.5	1.3	1.072	1.4000000000000001	1.1	1.2000000000000002	0.9	1.5}
{1.4	1.4	1.5	1.3	1.072	1.4000000000000001	1.1	1.2000000000000002	1.	1.4}
{1.4	1.4	1.5	1.3	1.072	1.4000000000000001	1.1	1.2000000000000002	1.	1.5}
{1.4	1.4	1.5	1.3	1.072	1.4000000000000001	1.1	1.3	0.5	1.4}
{1.4	1.4	1.5	1.3	1.072	1.4000000000000001	1.1	1.3	0.5	1.5}
{1.4	1.4	1.5	1.3	1.072	1.4000000000000001	1.1	1.3	0.6	1.4}
{1.4	1.4	1.5	1.3	1.072	1.4000000000000001	1.1	1.3	0.6	1.5}
{1.4	1.4	1.5	1.3	1.072	1.4000000000000001	1.1	1.3	0.7	1.4}
{1.4	1.4	1.5	1.3	1.072	1.4000000000000001	1.1	1.3	0.7	1.5}
{1.4	1.4	1.5	1.3	1.072	1.4000000000000001	1.1	1.3	0.8	1.4}
{1.4	1.4	1.5	1.3	1.072	1.4000000000000001	1.1	1.3	0.8	1.5}
{1.4	1.4	1.5	1.3	1.072	1.4000000000000001	1.1	1.3	0.9	1.4}
{1.4	1.4	1.5	1.3	1.072	1.4000000000000001	1.1	1.3	0.9	1.5}
{1.4	1.4	1.5	1.3	1.072	1.4000000000000001	1.1	1.3	1.	1.4}
{1.4	1.4	1.5	1.3	1.072	1.4000000000000001	1.1	1.3	1.	1.5}
{1.4	1.4	1.5	1.3	1.081	1.3	1.	1.1	0.5	1.4}
{1.4	1.4	1.5	1.3	1.081	1.3	1.	1.1	0.5	1.5}
{1.4	1.4	1.5	1.3	1.081	1.3	1.	1.1	0.6	1.4}
{1.4	1.4	1.5	1.3	1.081	1.3	1.	1.1	0.6	1.5}
{1.4	1.4	1.5	1.3	1.081	1.3	1.	1.1	0.7	1.4}
{1.4	1.4	1.5	1.3	1.081	1.3	1.	1.1	0.7	1.5}
{1.4	1.4	1.5	1.3	1.081	1.3	1.	1.1	0.8	1.4}
{1.4	1.4	1.5	1.3	1.081	1.3	1.	1.1	0.8	1.5}
{1.4	1.4	1.5	1.3	1.081	1.3	1.	1.1	0.9	1.4}
{1.4	1.4	1.5	1.3	1.081	1.3	1.	1.1	0.9	1.5}
{1.4	1.4	1.5	1.3	1.081	1.3	1.	1.1	1.	1.4}
{1.4	1.4	1.5	1.3	1.081	1.3	1.	1.1	1.	1.5}
{1.4	1.4	1.5	1.3	1.081	1.3	1.	1.2000000000000002	0.5	1.4}
{1.4	1.4	1.5	1.3	1.081	1.3	1.	1.2000000000000002	0.5	1.5}
{1.4	1.4	1.5	1.3	1.081	1.3	1.	1.2000000000000002	0.6	1.4}
{1.4	1.4	1.5	1.3	1.081	1.3	1.	1.2000000000000002	0.6	1.5}
{1.4	1.4	1.5	1.3	1.081	1.3	1.	1.2000000000000002	0.7	1.4}
{1.4	1.4	1.5	1.3	1.081	1.3	1.	1.2000000000000002	0.7	1.5}
{1.4	1.4	1.5	1.3	1.081	1.3	1.	1.2000000000000002	0.8	1.4}
{1.4	1.4	1.5	1.3	1.081	1.3	1.	1.2000000000000002	0.8	1.5}
{1.4	1.4	1.5	1.3	1.081	1.3	1.	1.2000000000000002	0.9	1.4}
{1.4	1.4	1.5	1.3	1.081	1.3	1.	1.2000000000000002	0.9	1.5}
{1.4	1.4	1.5	1.3	1.081	1.3	1.	1.2000000000000002	1.	1.4}
{1.4	1.4	1.5	1.3	1.081	1.3	1.	1.2000000000000002	1.	1.5}
{1.4	1.4	1.5	1.3	1.081	1.3	1.	1.3	0.5	1.4}
{1.4	1.4	1.5	1.3	1.081	1.3	1.	1.3	0.5	1.5}
{1.4	1.4	1.5	1.3	1.081	1.3	1.	1.3	0.6	1.4}
{1.4	1.4	1.5	1.3	1.081	1.3	1.	1.3	0.6	1.5}
{1.4	1.4	1.5	1.3	1.081	1.3	1.	1.3	0.7	1.4}
{1.4	1.4	1.5	1.3	1.081	1.3	1.	1.3	0.7	1.5}
{1.4	1.4	1.5	1.3	1.081	1.3	1.	1.3	0.8	1.4}
{1.4	1.4	1.5	1.3	1.081	1.3	1.	1.3	0.8	1.5}
{1.4	1.4	1.5	1.3	1.081	1.3	1.	1.3	0.9	1.4}
{1.4	1.4	1.5	1.3	1.081	1.3	1.	1.3	0.9	1.5}
{1.4	1.4	1.5	1.3	1.081	1.3	1.	1.3	1.	1.4}
{1.4	1.4	1.5	1.3	1.081	1.3	1.	1.3	1.	1.5}
{1.4	1.4	1.5	1.3	1.081	1.3	1.1	1.1	0.5	1.4}
{1.4	1.4	1.5	1.3	1.081	1.3	1.1	1.1	0.5	1.5}
{1.4	1.4	1.5	1.3	1.081	1.3	1.1	1.1	0.6	1.4}
{1.4	1.4	1.5	1.3	1.081	1.3	1.1	1.1	0.6	1.5}
{1.4	1.4	1.5	1.3	1.081	1.3	1.1	1.1	0.7	1.4}
{1.4	1.4	1.5	1.3	1.081	1.3	1.1	1.1	0.7	1.5}
{1.4	1.4	1.5	1.3	1.081	1.3	1.1	1.1	0.8	1.4}
{1.4	1.4	1.5	1.3	1.081	1.3	1.1	1.1	0.8	1.5}
{1.4	1.4	1.5	1.3	1.081	1.3	1.1	1.1	0.9	1.4}
{1.4	1.4	1.5	1.3	1.081	1.3	1.1	1.1	0.9	1.5}
{1.4	1.4	1.5	1.3	1.081	1.3	1.1	1.1	1.	1.4}
{1.4	1.4	1.5	1.3	1.081	1.3	1.1	1.1	1.	1.5}
{1.4	1.4	1.5	1.3	1.081	1.3	1.1	1.2000000000000002	0.5	1.4}
{1.4	1.4	1.5	1.3	1.081	1.3	1.1	1.2000000000000002	0.5	1.5}
{1.4	1.4	1.5	1.3	1.081	1.3	1.1	1.2000000000000002	0.6	1.4}
{1.4	1.4	1.5	1.3	1.081	1.3	1.1	1.2000000000000002	0.6	1.5}
{1.4	1.4	1.5	1.3	1.081	1.3	1.1	1.2000000000000002	0.7	1.4}
{1.4	1.4	1.5	1.3	1.081	1.3	1.1	1.2000000000000002	0.7	1.5}
{1.4	1.4	1.5	1.3	1.081	1.3	1.1	1.2000000000000002	0.8	1.4}
{1.4	1.4	1.5	1.3	1.081	1.3	1.1	1.2000000000000002	0.8	1.5}
{1.4	1.4	1.5	1.3	1.081	1.3	1.1	1.2000000000000002	0.9	1.4}
{1.4	1.4	1.5	1.3	1.081	1.3	1.1	1.2000000000000002	0.9	1.5}
{1.4	1.4	1.5	1.3	1.081	1.3	1.1	1.2000000000000002	1.	1.4}
{1.4	1.4	1.5	1.3	1.081	1.3	1.1	1.2000000000000002	1.	1.5}
{1.4	1.4	1.5	1.3	1.081	1.3	1.1	1.3	0.5	1.4}
{1.4	1.4	1.5	1.3	1.081	1.3	1.1	1.3	0.5	1.5}
{1.4	1.4	1.5	1.3	1.081	1.3	1.1	1.3	0.6	1.4}
{1.4	1.4	1.5	1.3	1.081	1.3	1.1	1.3	0.6	1.5}
{1.4	1.4	1.5	1.3	1.081	1.3	1.1	1.3	0.7	1.4}
{1.4	1.4	1.5	1.3	1.081	1.3	1.1	1.3	0.7	1.5}
{1.4	1.4	1.5	1.3	1.081	1.3	1.1	1.3	0.8	1.4}
{1.4	1.4	1.5	1.3	1.081	1.3	1.1	1.3	0.8	1.5}
{1.4	1.4	1.5	1.3	1.081	1.3	1.1	1.3	0.9	1.4}
{1.4	1.4	1.5	1.3	1.081	1.3	1.1	1.3	0.9	1.5}
{1.4	1.4	1.5	1.3	1.081	1.3	1.1	1.3	1.	1.4}
{1.4	1.4	1.5	1.3	1.081	1.3	1.1	1.3	1.	1.5}
{1.4	1.4	1.5	1.3	1.081	1.4000000000000001	1.	1.1	0.5	1.4}
{1.4	1.4	1.5	1.3	1.081	1.4000000000000001	1.	1.1	0.5	1.5}
{1.4	1.4	1.5	1.3	1.081	1.4000000000000001	1.	1.1	0.6	1.4}
{1.4	1.4	1.5	1.3	1.081	1.4000000000000001	1.	1.1	0.6	1.5}
{1.4	1.4	1.5	1.3	1.081	1.4000000000000001	1.	1.1	0.7	1.4}
{1.4	1.4	1.5	1.3	1.081	1.4000000000000001	1.	1.1	0.7	1.5}
{1.4	1.4	1.5	1.3	1.081	1.4000000000000001	1.	1.1	0.8	1.4}
{1.4	1.4	1.5	1.3	1.081	1.4000000000000001	1.	1.1	0.8	1.5}
{1.4	1.4	1.5	1.3	1.081	1.4000000000000001	1.	1.1	0.9	1.4}
{1.4	1.4	1.5	1.3	1.081	1.4000000000000001	1.	1.1	0.9	1.5}
{1.4	1.4	1.5	1.3	1.081	1.4000000000000001	1.	1.1	1.	1.4}
{1.4	1.4	1.5	1.3	1.081	1.4000000000000001	1.	1.1	1.	1.5}
{1.4	1.4	1.5	1.3	1.081	1.4000000000000001	1.	1.2000000000000002	0.5	1.4}
{1.4	1.4	1.5	1.3	1.081	1.4000000000000001	1.	1.2000000000000002	0.5	1.5}
{1.4	1.4	1.5	1.3	1.081	1.4000000000000001	1.	1.2000000000000002	0.6	1.4}
{1.4	1.4	1.5	1.3	1.081	1.4000000000000001	1.	1.2000000000000002	0.6	1.5}
{1.4	1.4	1.5	1.3	1.081	1.4000000000000001	1.	1.2000000000000002	0.7	1.4}
{1.4	1.4	1.5	1.3	1.081	1.4000000000000001	1.	1.2000000000000002	0.7	1.5}
{1.4	1.4	1.5	1.3	1.081	1.4000000000000001	1.	1.2000000000000002	0.8	1.4}
{1.4	1.4	1.5	1.3	1.081	1.4000000000000001	1.	1.2000000000000002	0.8	1.5}
{1.4	1.4	1.5	1.3	1.081	1.4000000000000001	1.	1.2000000000000002	0.9	1.4}
{1.4	1.4	1.5	1.3	1.081	1.4000000000000001	1.	1.2000000000000002	0.9	1.5}
{1.4	1.4	1.5	1.3	1.081	1.4000000000000001	1.	1.2000000000000002	1.	1.4}
{1.4	1.4	1.5	1.3	1.081	1.4000000000000001	1.	1.2000000000000002	1.	1.5}
{1.4	1.4	1.5	1.3	1.081	1.4000000000000001	1.	1.3	0.5	1.4}
{1.4	1.4	1.5	1.3	1.081	1.4000000000000001	1.	1.3	0.5	1.5}
{1.4	1.4	1.5	1.3	1.081	1.4000000000000001	1.	1.3	0.6	1.4}
{1.4	1.4	1.5	1.3	1.081	1.4000000000000001	1.	1.3	0.6	1.5}
{1.4	1.4	1.5	1.3	1.081	1.4000000000000001	1.	1.3	0.7	1.4}
{1.4	1.4	1.5	1.3	1.081	1.4000000000000001	1.	1.3	0.7	1.5}
{1.4	1.4	1.5	1.3	1.081	1.4000000000000001	1.	1.3	0.8	1.4}
{1.4	1.4	1.5	1.3	1.081	1.4000000000000001	1.	1.3	0.8	1.5}
{1.4	1.4	1.5	1.3	1.081	1.4000000000000001	1.	1.3	0.9	1.4}
{1.4	1.4	1.5	1.3	1.081	1.4000000000000001	1.	1.3	0.9	1.5}
{1.4	1.4	1.5	1.3	1.081	1.4000000000000001	1.	1.3	1.	1.4}
{1.4	1.4	1.5	1.3	1.081	1.4000000000000001	1.	1.3	1.	1.5}
{1.4	1.4	1.5	1.3	1.081	1.4000000000000001	1.1	1.1	0.5	1.4}
{1.4	1.4	1.5	1.3	1.081	1.4000000000000001	1.1	1.1	0.5	1.5}
{1.4	1.4	1.5	1.3	1.081	1.4000000000000001	1.1	1.1	0.6	1.4}
{1.4	1.4	1.5	1.3	1.081	1.4000000000000001	1.1	1.1	0.6	1.5}
{1.4	1.4	1.5	1.3	1.081	1.4000000000000001	1.1	1.1	0.7	1.4}
{1.4	1.4	1.5	1.3	1.081	1.4000000000000001	1.1	1.1	0.7	1.5}
{1.4	1.4	1.5	1.3	1.081	1.4000000000000001	1.1	1.1	0.8	1.4}
{1.4	1.4	1.5	1.3	1.081	1.4000000000000001	1.1	1.1	0.8	1.5}
{1.4	1.4	1.5	1.3	1.081	1.4000000000000001	1.1	1.1	0.9	1.4}
{1.4	1.4	1.5	1.3	1.081	1.4000000000000001	1.1	1.1	0.9	1.5}
{1.4	1.4	1.5	1.3	1.081	1.4000000000000001	1.1	1.1	1.	1.4}
{1.4	1.4	1.5	1.3	1.081	1.4000000000000001	1.1	1.1	1.	1.5}
{1.4	1.4	1.5	1.3	1.081	1.4000000000000001	1.1	1.2000000000000002	0.5	1.4}
{1.4	1.4	1.5	1.3	1.081	1.4000000000000001	1.1	1.2000000000000002	0.5	1.5}
{1.4	1.4	1.5	1.3	1.081	1.4000000000000001	1.1	1.2000000000000002	0.6	1.4}
{1.4	1.4	1.5	1.3	1.081	1.4000000000000001	1.1	1.2000000000000002	0.6	1.5}
{1.4	1.4	1.5	1.3	1.081	1.4000000000000001	1.1	1.2000000000000002	0.7	1.4}
{1.4	1.4	1.5	1.3	1.081	1.4000000000000001	1.1	1.2000000000000002	0.7	1.5}
{1.4	1.4	1.5	1.3	1.081	1.4000000000000001	1.1	1.2000000000000002	0.8	1.4}
{1.4	1.4	1.5	1.3	1.081	1.4000000000000001	1.1	1.2000000000000002	0.8	1.5}
{1.4	1.4	1.5	1.3	1.081	1.4000000000000001	1.1	1.2000000000000002	0.9	1.4}
{1.4	1.4	1.5	1.3	1.081	1.4000000000000001	1.1	1.2000000000000002	0.9	1.5}
{1.4	1.4	1.5	1.3	1.081	1.4000000000000001	1.1	1.2000000000000002	1.	1.4}
{1.4	1.4	1.5	1.3	1.081	1.4000000000000001	1.1	1.2000000000000002	1.	1.5}
{1.4	1.4	1.5	1.3	1.081	1.4000000000000001	1.1	1.3	0.5	1.4}
{1.4	1.4	1.5	1.3	1.081	1.4000000000000001	1.1	1.3	0.5	1.5}
{1.4	1.4	1.5	1.3	1.081	1.4000000000000001	1.1	1.3	0.6	1.4}
{1.4	1.4	1.5	1.3	1.081	1.4000000000000001	1.1	1.3	0.6	1.5}
{1.4	1.4	1.5	1.3	1.081	1.4000000000000001	1.1	1.3	0.7	1.4}
{1.4	1.4	1.5	1.3	1.081	1.4000000000000001	1.1	1.3	0.7	1.5}
{1.4	1.4	1.5	1.3	1.081	1.4000000000000001	1.1	1.3	0.8	1.4}
{1.4	1.4	1.5	1.3	1.081	1.4000000000000001	1.1	1.3	0.8	1.5}
{1.4	1.4	1.5	1.3	1.081	1.4000000000000001	1.1	1.3	0.9	1.4}
{1.4	1.4	1.5	1.3	1.081	1.4000000000000001	1.1	1.3	0.9	1.5}
{1.4	1.4	1.5	1.3	1.081	1.4000000000000001	1.1	1.3	1.	1.4}
{1.4	1.4	1.5	1.3	1.081	1.4000000000000001	1.1	1.3	1.	1.5}
{1.4	1.4	1.5	1.3	1.09	1.3	1.	1.1	0.5	1.4}
{1.4	1.4	1.5	1.3	1.09	1.3	1.	1.1	0.5	1.5}
{1.4	1.4	1.5	1.3	1.09	1.3	1.	1.1	0.6	1.4}
{1.4	1.4	1.5	1.3	1.09	1.3	1.	1.1	0.6	1.5}
{1.4	1.4	1.5	1.3	1.09	1.3	1.	1.1	0.7	1.4}
{1.4	1.4	1.5	1.3	1.09	1.3	1.	1.1	0.7	1.5}
{1.4	1.4	1.5	1.3	1.09	1.3	1.	1.1	0.8	1.4}
{1.4	1.4	1.5	1.3	1.09	1.3	1.	1.1	0.8	1.5}
{1.4	1.4	1.5	1.3	1.09	1.3	1.	1.1	0.9	1.4}
{1.4	1.4	1.5	1.3	1.09	1.3	1.	1.1	0.9	1.5}
{1.4	1.4	1.5	1.3	1.09	1.3	1.	1.1	1.	1.4}
{1.4	1.4	1.5	1.3	1.09	1.3	1.	1.1	1.	1.5}
{1.4	1.4	1.5	1.3	1.09	1.3	1.	1.2000000000000002	0.5	1.4}
{1.4	1.4	1.5	1.3	1.09	1.3	1.	1.2000000000000002	0.5	1.5}
{1.4	1.4	1.5	1.3	1.09	1.3	1.	1.2000000000000002	0.6	1.4}
{1.4	1.4	1.5	1.3	1.09	1.3	1.	1.2000000000000002	0.6	1.5}
{1.4	1.4	1.5	1.3	1.09	1.3	1.	1.2000000000000002	0.7	1.4}
{1.4	1.4	1.5	1.3	1.09	1.3	1.	1.2000000000000002	0.7	1.5}
{1.4	1.4	1.5	1.3	1.09	1.3	1.	1.2000000000000002	0.8	1.4}
{1.4	1.4	1.5	1.3	1.09	1.3	1.	1.2000000000000002	0.8	1.5}
{1.4	1.4	1.5	1.3	1.09	1.3	1.	1.2000000000000002	0.9	1.4}
{1.4	1.4	1.5	1.3	1.09	1.3	1.	1.2000000000000002	0.9	1.5}
{1.4	1.4	1.5	1.3	1.09	1.3	1.	1.2000000000000002	1.	1.4}
{1.4	1.4	1.5	1.3	1.09	1.3	1.	1.2000000000000002	1.	1.5}
{1.4	1.4	1.5	1.3	1.09	1.3	1.	1.3	0.5	1.4}
{1.4	1.4	1.5	1.3	1.09	1.3	1.	1.3	0.5	1.5}
{1.4	1.4	1.5	1.3	1.09	1.3	1.	1.3	0.6	1.4}
{1.4	1.4	1.5	1.3	1.09	1.3	1.	1.3	0.6	1.5}
{1.4	1.4	1.5	1.3	1.09	1.3	1.	1.3	0.7	1.4}
{1.4	1.4	1.5	1.3	1.09	1.3	1.	1.3	0.7	1.5}
{1.4	1.4	1.5	1.3	1.09	1.3	1.	1.3	0.8	1.4}
{1.4	1.4	1.5	1.3	1.09	1.3	1.	1.3	0.8	1.5}
{1.4	1.4	1.5	1.3	1.09	1.3	1.	1.3	0.9	1.4}
{1.4	1.4	1.5	1.3	1.09	1.3	1.	1.3	0.9	1.5}
{1.4	1.4	1.5	1.3	1.09	1.3	1.	1.3	1.	1.4}
{1.4	1.4	1.5	1.3	1.09	1.3	1.	1.3	1.	1.5}
{1.4	1.4	1.5	1.3	1.09	1.3	1.1	1.1	0.5	1.4}
{1.4	1.4	1.5	1.3	1.09	1.3	1.1	1.1	0.5	1.5}
{1.4	1.4	1.5	1.3	1.09	1.3	1.1	1.1	0.6	1.4}
{1.4	1.4	1.5	1.3	1.09	1.3	1.1	1.1	0.6	1.5}
{1.4	1.4	1.5	1.3	1.09	1.3	1.1	1.1	0.7	1.4}
{1.4	1.4	1.5	1.3	1.09	1.3	1.1	1.1	0.7	1.5}
{1.4	1.4	1.5	1.3	1.09	1.3	1.1	1.1	0.8	1.4}
{1.4	1.4	1.5	1.3	1.09	1.3	1.1	1.1	0.8	1.5}
{1.4	1.4	1.5	1.3	1.09	1.3	1.1	1.1	0.9	1.4}
{1.4	1.4	1.5	1.3	1.09	1.3	1.1	1.1	0.9	1.5}
{1.4	1.4	1.5	1.3	1.09	1.3	1.1	1.1	1.	1.4}
{1.4	1.4	1.5	1.3	1.09	1.3	1.1	1.1	1.	1.5}
{1.4	1.4	1.5	1.3	1.09	1.3	1.1	1.2000000000000002	0.5	1.4}
{1.4	1.4	1.5	1.3	1.09	1.3	1.1	1.2000000000000002	0.5	1.5}
{1.4	1.4	1.5	1.3	1.09	1.3	1.1	1.2000000000000002	0.6	1.4}
{1.4	1.4	1.5	1.3	1.09	1.3	1.1	1.2000000000000002	0.6	1.5}
{1.4	1.4	1.5	1.3	1.09	1.3	1.1	1.2000000000000002	0.7	1.4}
{1.4	1.4	1.5	1.3	1.09	1.3	1.1	1.2000000000000002	0.7	1.5}
{1.4	1.4	1.5	1.3	1.09	1.3	1.1	1.2000000000000002	0.8	1.4}
{1.4	1.4	1.5	1.3	1.09	1.3	1.1	1.2000000000000002	0.8	1.5}
{1.4	1.4	1.5	1.3	1.09	1.3	1.1	1.2000000000000002	0.9	1.4}
{1.4	1.4	1.5	1.3	1.09	1.3	1.1	1.2000000000000002	0.9	1.5}
{1.4	1.4	1.5	1.3	1.09	1.3	1.1	1.2000000000000002	1.	1.4}
{1.4	1.4	1.5	1.3	1.09	1.3	1.1	1.2000000000000002	1.	1.5}
{1.4	1.4	1.5	1.3	1.09	1.3	1.1	1.3	0.5	1.4}
{1.4	1.4	1.5	1.3	1.09	1.3	1.1	1.3	0.5	1.5}
{1.4	1.4	1.5	1.3	1.09	1.3	1.1	1.3	0.6	1.4}
{1.4	1.4	1.5	1.3	1.09	1.3	1.1	1.3	0.6	1.5}
{1.4	1.4	1.5	1.3	1.09	1.3	1.1	1.3	0.7	1.4}
{1.4	1.4	1.5	1.3	1.09	1.3	1.1	1.3	0.7	1.5}
{1.4	1.4	1.5	1.3	1.09	1.3	1.1	1.3	0.8	1.4}
{1.4	1.4	1.5	1.3	1.09	1.3	1.1	1.3	0.8	1.5}
{1.4	1.4	1.5	1.3	1.09	1.3	1.1	1.3	0.9	1.4}
{1.4	1.4	1.5	1.3	1.09	1.3	1.1	1.3	0.9	1.5}
{1.4	1.4	1.5	1.3	1.09	1.3	1.1	1.3	1.	1.4}
{1.4	1.4	1.5	1.3	1.09	1.3	1.1	1.3	1.	1.5}
{1.4	1.4	1.5	1.3	1.09	1.4000000000000001	1.	1.1	0.5	1.4}
{1.4	1.4	1.5	1.3	1.09	1.4000000000000001	1.	1.1	0.5	1.5}
{1.4	1.4	1.5	1.3	1.09	1.4000000000000001	1.	1.1	0.6	1.4}
{1.4	1.4	1.5	1.3	1.09	1.4000000000000001	1.	1.1	0.6	1.5}
{1.4	1.4	1.5	1.3	1.09	1.4000000000000001	1.	1.1	0.7	1.4}
{1.4	1.4	1.5	1.3	1.09	1.4000000000000001	1.	1.1	0.7	1.5}
{1.4	1.4	1.5	1.3	1.09	1.4000000000000001	1.	1.1	0.8	1.4}
{1.4	1.4	1.5	1.3	1.09	1.4000000000000001	1.	1.1	0.8	1.5}
{1.4	1.4	1.5	1.3	1.09	1.4000000000000001	1.	1.1	0.9	1.4}
{1.4	1.4	1.5	1.3	1.09	1.4000000000000001	1.	1.1	0.9	1.5}
{1.4	1.4	1.5	1.3	1.09	1.4000000000000001	1.	1.1	1.	1.4}
{1.4	1.4	1.5	1.3	1.09	1.4000000000000001	1.	1.1	1.	1.5}
{1.4	1.4	1.5	1.3	1.09	1.4000000000000001	1.	1.2000000000000002	0.5	1.4}
{1.4	1.4	1.5	1.3	1.09	1.4000000000000001	1.	1.2000000000000002	0.5	1.5}
{1.4	1.4	1.5	1.3	1.09	1.4000000000000001	1.	1.2000000000000002	0.6	1.4}
{1.4	1.4	1.5	1.3	1.09	1.4000000000000001	1.	1.2000000000000002	0.6	1.5}
{1.4	1.4	1.5	1.3	1.09	1.4000000000000001	1.	1.2000000000000002	0.7	1.4}
{1.4	1.4	1.5	1.3	1.09	1.4000000000000001	1.	1.2000000000000002	0.7	1.5}
{1.4	1.4	1.5	1.3	1.09	1.4000000000000001	1.	1.2000000000000002	0.8	1.4}
{1.4	1.4	1.5	1.3	1.09	1.4000000000000001	1.	1.2000000000000002	0.8	1.5}
{1.4	1.4	1.5	1.3	1.09	1.4000000000000001	1.	1.2000000000000002	0.9	1.4}
{1.4	1.4	1.5	1.3	1.09	1.4000000000000001	1.	1.2000000000000002	0.9	1.5}
{1.4	1.4	1.5	1.3	1.09	1.4000000000000001	1.	1.2000000000000002	1.	1.4}
{1.4	1.4	1.5	1.3	1.09	1.4000000000000001	1.	1.2000000000000002	1.	1.5}
{1.4	1.4	1.5	1.3	1.09	1.4000000000000001	1.	1.3	0.5	1.4}
{1.4	1.4	1.5	1.3	1.09	1.4000000000000001	1.	1.3	0.5	1.5}
{1.4	1.4	1.5	1.3	1.09	1.4000000000000001	1.	1.3	0.6	1.4}
{1.4	1.4	1.5	1.3	1.09	1.4000000000000001	1.	1.3	0.6	1.5}
{1.4	1.4	1.5	1.3	1.09	1.4000000000000001	1.	1.3	0.7	1.4}
{1.4	1.4	1.5	1.3	1.09	1.4000000000000001	1.	1.3	0.7	1.5}
{1.4	1.4	1.5	1.3	1.09	1.4000000000000001	1.	1.3	0.8	1.4}
{1.4	1.4	1.5	1.3	1.09	1.4000000000000001	1.	1.3	0.8	1.5}
{1.4	1.4	1.5	1.3	1.09	1.4000000000000001	1.	1.3	0.9	1.4}
{1.4	1.4	1.5	1.3	1.09	1.4000000000000001	1.	1.3	0.9	1.5}
{1.4	1.4	1.5	1.3	1.09	1.4000000000000001	1.	1.3	1.	1.4}
{1.4	1.4	1.5	1.3	1.09	1.4000000000000001	1.	1.3	1.	1.5}
{1.4	1.4	1.5	1.3	1.09	1.4000000000000001	1.1	1.1	0.5	1.4}
{1.4	1.4	1.5	1.3	1.09	1.4000000000000001	1.1	1.1	0.5	1.5}
{1.4	1.4	1.5	1.3	1.09	1.4000000000000001	1.1	1.1	0.6	1.4}
{1.4	1.4	1.5	1.3	1.09	1.4000000000000001	1.1	1.1	0.6	1.5}
{1.4	1.4	1.5	1.3	1.09	1.4000000000000001	1.1	1.1	0.7	1.4}
{1.4	1.4	1.5	1.3	1.09	1.4000000000000001	1.1	1.1	0.7	1.5}
{1.4	1.4	1.5	1.3	1.09	1.4000000000000001	1.1	1.1	0.8	1.4}
{1.4	1.4	1.5	1.3	1.09	1.4000000000000001	1.1	1.1	0.8	1.5}
{1.4	1.4	1.5	1.3	1.09	1.4000000000000001	1.1	1.1	0.9	1.4}
{1.4	1.4	1.5	1.3	1.09	1.4000000000000001	1.1	1.1	0.9	1.5}
{1.4	1.4	1.5	1.3	1.09	1.4000000000000001	1.1	1.1	1.	1.4}
{1.4	1.4	1.5	1.3	1.09	1.4000000000000001	1.1	1.1	1.	1.5}
{1.4	1.4	1.5	1.3	1.09	1.4000000000000001	1.1	1.2000000000000002	0.5	1.4}
{1.4	1.4	1.5	1.3	1.09	1.4000000000000001	1.1	1.2000000000000002	0.5	1.5}
{1.4	1.4	1.5	1.3	1.09	1.4000000000000001	1.1	1.2000000000000002	0.6	1.4}
{1.4	1.4	1.5	1.3	1.09	1.4000000000000001	1.1	1.2000000000000002	0.6	1.5}
{1.4	1.4	1.5	1.3	1.09	1.4000000000000001	1.1	1.2000000000000002	0.7	1.4}
{1.4	1.4	1.5	1.3	1.09	1.4000000000000001	1.1	1.2000000000000002	0.7	1.5}
{1.4	1.4	1.5	1.3	1.09	1.4000000000000001	1.1	1.2000000000000002	0.8	1.4}
{1.4	1.4	1.5	1.3	1.09	1.4000000000000001	1.1	1.2000000000000002	0.8	1.5}
{1.4	1.4	1.5	1.3	1.09	1.4000000000000001	1.1	1.2000000000000002	0.9	1.4}
{1.4	1.4	1.5	1.3	1.09	1.4000000000000001	1.1	1.2000000000000002	0.9	1.5}
{1.4	1.4	1.5	1.3	1.09	1.4000000000000001	1.1	1.2000000000000002	1.	1.4}
{1.4	1.4	1.5	1.3	1.09	1.4000000000000001	1.1	1.2000000000000002	1.	1.5}
{1.4	1.4	1.5	1.3	1.09	1.4000000000000001	1.1	1.3	0.5	1.4}
{1.4	1.4	1.5	1.3	1.09	1.4000000000000001	1.1	1.3	0.5	1.5}
{1.4	1.4	1.5	1.3	1.09	1.4000000000000001	1.1	1.3	0.6	1.4}
{1.4	1.4	1.5	1.3	1.09	1.4000000000000001	1.1	1.3	0.6	1.5}
{1.4	1.4	1.5	1.3	1.09	1.4000000000000001	1.1	1.3	0.7	1.4}
{1.4	1.4	1.5	1.3	1.09	1.4000000000000001	1.1	1.3	0.7	1.5}
{1.4	1.4	1.5	1.3	1.09	1.4000000000000001	1.1	1.3	0.8	1.4}
{1.4	1.4	1.5	1.3	1.09	1.4000000000000001	1.1	1.3	0.8	1.5}
{1.4	1.4	1.5	1.3	1.09	1.4000000000000001	1.1	1.3	0.9	1.4}
{1.4	1.4	1.5	1.3	1.09	1.4000000000000001	1.1	1.3	0.9	1.5}
{1.4	1.4	1.5	1.3	1.09	1.4000000000000001	1.1	1.3	1.	1.4}
{1.4	1.4	1.5	1.3	1.09	1.4000000000000001	1.1	1.3	1.	1.5}
{1.4	1.4	1.5	1.3	1.099	1.3	1.	1.1	0.5	1.4}
{1.4	1.4	1.5	1.3	1.099	1.3	1.	1.1	0.5	1.5}
{1.4	1.4	1.5	1.3	1.099	1.3	1.	1.1	0.6	1.4}
{1.4	1.4	1.5	1.3	1.099	1.3	1.	1.1	0.6	1.5}
{1.4	1.4	1.5	1.3	1.099	1.3	1.	1.1	0.7	1.4}
{1.4	1.4	1.5	1.3	1.099	1.3	1.	1.1	0.7	1.5}
{1.4	1.4	1.5	1.3	1.099	1.3	1.	1.1	0.8	1.4}
{1.4	1.4	1.5	1.3	1.099	1.3	1.	1.1	0.8	1.5}
{1.4	1.4	1.5	1.3	1.099	1.3	1.	1.1	0.9	1.4}
{1.4	1.4	1.5	1.3	1.099	1.3	1.	1.1	0.9	1.5}
{1.4	1.4	1.5	1.3	1.099	1.3	1.	1.1	1.	1.4}
{1.4	1.4	1.5	1.3	1.099	1.3	1.	1.1	1.	1.5}
{1.4	1.4	1.5	1.3	1.099	1.3	1.	1.2000000000000002	0.5	1.4}
{1.4	1.4	1.5	1.3	1.099	1.3	1.	1.2000000000000002	0.5	1.5}
{1.4	1.4	1.5	1.3	1.099	1.3	1.	1.2000000000000002	0.6	1.4}
{1.4	1.4	1.5	1.3	1.099	1.3	1.	1.2000000000000002	0.6	1.5}
{1.4	1.4	1.5	1.3	1.099	1.3	1.	1.2000000000000002	0.7	1.4}
{1.4	1.4	1.5	1.3	1.099	1.3	1.	1.2000000000000002	0.7	1.5}
{1.4	1.4	1.5	1.3	1.099	1.3	1.	1.2000000000000002	0.8	1.4}
{1.4	1.4	1.5	1.3	1.099	1.3	1.	1.2000000000000002	0.8	1.5}
{1.4	1.4	1.5	1.3	1.099	1.3	1.	1.2000000000000002	0.9	1.4}
{1.4	1.4	1.5	1.3	1.099	1.3	1.	1.2000000000000002	0.9	1.5}
{1.4	1.4	1.5	1.3	1.099	1.3	1.	1.2000000000000002	1.	1.4}
{1.4	1.4	1.5	1.3	1.099	1.3	1.	1.2000000000000002	1.	1.5}
{1.4	1.4	1.5	1.3	1.099	1.3	1.	1.3	0.5	1.4}
{1.4	1.4	1.5	1.3	1.099	1.3	1.	1.3	0.5	1.5}
{1.4	1.4	1.5	1.3	1.099	1.3	1.	1.3	0.6	1.4}
{1.4	1.4	1.5	1.3	1.099	1.3	1.	1.3	0.6	1.5}
{1.4	1.4	1.5	1.3	1.099	1.3	1.	1.3	0.7	1.4}
{1.4	1.4	1.5	1.3	1.099	1.3	1.	1.3	0.7	1.5}
{1.4	1.4	1.5	1.3	1.099	1.3	1.	1.3	0.8	1.4}
{1.4	1.4	1.5	1.3	1.099	1.3	1.	1.3	0.8	1.5}
{1.4	1.4	1.5	1.3	1.099	1.3	1.	1.3	0.9	1.4}
{1.4	1.4	1.5	1.3	1.099	1.3	1.	1.3	0.9	1.5}
{1.4	1.4	1.5	1.3	1.099	1.3	1.	1.3	1.	1.4}
{1.4	1.4	1.5	1.3	1.099	1.3	1.	1.3	1.	1.5}
{1.4	1.4	1.5	1.3	1.099	1.3	1.1	1.1	0.5	1.4}
{1.4	1.4	1.5	1.3	1.099	1.3	1.1	1.1	0.5	1.5}
{1.4	1.4	1.5	1.3	1.099	1.3	1.1	1.1	0.6	1.4}
{1.4	1.4	1.5	1.3	1.099	1.3	1.1	1.1	0.6	1.5}
{1.4	1.4	1.5	1.3	1.099	1.3	1.1	1.1	0.7	1.4}
{1.4	1.4	1.5	1.3	1.099	1.3	1.1	1.1	0.7	1.5}
{1.4	1.4	1.5	1.3	1.099	1.3	1.1	1.1	0.8	1.4}
{1.4	1.4	1.5	1.3	1.099	1.3	1.1	1.1	0.8	1.5}
{1.4	1.4	1.5	1.3	1.099	1.3	1.1	1.1	0.9	1.4}
{1.4	1.4	1.5	1.3	1.099	1.3	1.1	1.1	0.9	1.5}
{1.4	1.4	1.5	1.3	1.099	1.3	1.1	1.1	1.	1.4}
{1.4	1.4	1.5	1.3	1.099	1.3	1.1	1.1	1.	1.5}
{1.4	1.4	1.5	1.3	1.099	1.3	1.1	1.2000000000000002	0.5	1.4}
{1.4	1.4	1.5	1.3	1.099	1.3	1.1	1.2000000000000002	0.5	1.5}
{1.4	1.4	1.5	1.3	1.099	1.3	1.1	1.2000000000000002	0.6	1.4}
{1.4	1.4	1.5	1.3	1.099	1.3	1.1	1.2000000000000002	0.6	1.5}
{1.4	1.4	1.5	1.3	1.099	1.3	1.1	1.2000000000000002	0.7	1.4}
{1.4	1.4	1.5	1.3	1.099	1.3	1.1	1.2000000000000002	0.7	1.5}
{1.4	1.4	1.5	1.3	1.099	1.3	1.1	1.2000000000000002	0.8	1.4}
{1.4	1.4	1.5	1.3	1.099	1.3	1.1	1.2000000000000002	0.8	1.5}
{1.4	1.4	1.5	1.3	1.099	1.3	1.1	1.2000000000000002	0.9	1.4}
{1.4	1.4	1.5	1.3	1.099	1.3	1.1	1.2000000000000002	0.9	1.5}
{1.4	1.4	1.5	1.3	1.099	1.3	1.1	1.2000000000000002	1.	1.4}
{1.4	1.4	1.5	1.3	1.099	1.3	1.1	1.2000000000000002	1.	1.5}
{1.4	1.4	1.5	1.3	1.099	1.3	1.1	1.3	0.5	1.4}
{1.4	1.4	1.5	1.3	1.099	1.3	1.1	1.3	0.5	1.5}
{1.4	1.4	1.5	1.3	1.099	1.3	1.1	1.3	0.6	1.4}
{1.4	1.4	1.5	1.3	1.099	1.3	1.1	1.3	0.6	1.5}
{1.4	1.4	1.5	1.3	1.099	1.3	1.1	1.3	0.7	1.4}
{1.4	1.4	1.5	1.3	1.099	1.3	1.1	1.3	0.7	1.5}
{1.4	1.4	1.5	1.3	1.099	1.3	1.1	1.3	0.8	1.4}
{1.4	1.4	1.5	1.3	1.099	1.3	1.1	1.3	0.8	1.5}
{1.4	1.4	1.5	1.3	1.099	1.3	1.1	1.3	0.9	1.4}
{1.4	1.4	1.5	1.3	1.099	1.3	1.1	1.3	0.9	1.5}
{1.4	1.4	1.5	1.3	1.099	1.3	1.1	1.3	1.	1.4}
{1.4	1.4	1.5	1.3	1.099	1.3	1.1	1.3	1.	1.5}
{1.4	1.4	1.5	1.3	1.099	1.4000000000000001	1.	1.1	0.5	1.4}
{1.4	1.4	1.5	1.3	1.099	1.4000000000000001	1.	1.1	0.5	1.5}
{1.4	1.4	1.5	1.3	1.099	1.4000000000000001	1.	1.1	0.6	1.4}
{1.4	1.4	1.5	1.3	1.099	1.4000000000000001	1.	1.1	0.6	1.5}
{1.4	1.4	1.5	1.3	1.099	1.4000000000000001	1.	1.1	0.7	1.4}
{1.4	1.4	1.5	1.3	1.099	1.4000000000000001	1.	1.1	0.7	1.5}
{1.4	1.4	1.5	1.3	1.099	1.4000000000000001	1.	1.1	0.8	1.4}
{1.4	1.4	1.5	1.3	1.099	1.4000000000000001	1.	1.1	0.8	1.5}
{1.4	1.4	1.5	1.3	1.099	1.4000000000000001	1.	1.1	0.9	1.4}
{1.4	1.4	1.5	1.3	1.099	1.4000000000000001	1.	1.1	0.9	1.5}
{1.4	1.4	1.5	1.3	1.099	1.4000000000000001	1.	1.1	1.	1.4}
{1.4	1.4	1.5	1.3	1.099	1.4000000000000001	1.	1.1	1.	1.5}
{1.4	1.4	1.5	1.3	1.099	1.4000000000000001	1.	1.2000000000000002	0.5	1.4}
{1.4	1.4	1.5	1.3	1.099	1.4000000000000001	1.	1.2000000000000002	0.5	1.5}
{1.4	1.4	1.5	1.3	1.099	1.4000000000000001	1.	1.2000000000000002	0.6	1.4}
{1.4	1.4	1.5	1.3	1.099	1.4000000000000001	1.	1.2000000000000002	0.6	1.5}
{1.4	1.4	1.5	1.3	1.099	1.4000000000000001	1.	1.2000000000000002	0.7	1.4}
{1.4	1.4	1.5	1.3	1.099	1.4000000000000001	1.	1.2000000000000002	0.7	1.5}
{1.4	1.4	1.5	1.3	1.099	1.4000000000000001	1.	1.2000000000000002	0.8	1.4}
{1.4	1.4	1.5	1.3	1.099	1.4000000000000001	1.	1.2000000000000002	0.8	1.5}
{1.4	1.4	1.5	1.3	1.099	1.4000000000000001	1.	1.2000000000000002	0.9	1.4}
{1.4	1.4	1.5	1.3	1.099	1.4000000000000001	1.	1.2000000000000002	0.9	1.5}
{1.4	1.4	1.5	1.3	1.099	1.4000000000000001	1.	1.2000000000000002	1.	1.4}
{1.4	1.4	1.5	1.3	1.099	1.4000000000000001	1.	1.2000000000000002	1.	1.5}
{1.4	1.4	1.5	1.3	1.099	1.4000000000000001	1.	1.3	0.5	1.4}
{1.4	1.4	1.5	1.3	1.099	1.4000000000000001	1.	1.3	0.5	1.5}
{1.4	1.4	1.5	1.3	1.099	1.4000000000000001	1.	1.3	0.6	1.4}
{1.4	1.4	1.5	1.3	1.099	1.4000000000000001	1.	1.3	0.6	1.5}
{1.4	1.4	1.5	1.3	1.099	1.4000000000000001	1.	1.3	0.7	1.4}
{1.4	1.4	1.5	1.3	1.099	1.4000000000000001	1.	1.3	0.7	1.5}
{1.4	1.4	1.5	1.3	1.099	1.4000000000000001	1.	1.3	0.8	1.4}
{1.4	1.4	1.5	1.3	1.099	1.4000000000000001	1.	1.3	0.8	1.5}
{1.4	1.4	1.5	1.3	1.099	1.4000000000000001	1.	1.3	0.9	1.4}
{1.4	1.4	1.5	1.3	1.099	1.4000000000000001	1.	1.3	0.9	1.5}
{1.4	1.4	1.5	1.3	1.099	1.4000000000000001	1.	1.3	1.	1.4}
{1.4	1.4	1.5	1.3	1.099	1.4000000000000001	1.	1.3	1.	1.5}
{1.4	1.4	1.5	1.3	1.099	1.4000000000000001	1.1	1.1	0.5	1.4}
{1.4	1.4	1.5	1.3	1.099	1.4000000000000001	1.1	1.1	0.5	1.5}
{1.4	1.4	1.5	1.3	1.099	1.4000000000000001	1.1	1.1	0.6	1.4}
{1.4	1.4	1.5	1.3	1.099	1.4000000000000001	1.1	1.1	0.6	1.5}
{1.4	1.4	1.5	1.3	1.099	1.4000000000000001	1.1	1.1	0.7	1.4}
{1.4	1.4	1.5	1.3	1.099	1.4000000000000001	1.1	1.1	0.7	1.5}
{1.4	1.4	1.5	1.3	1.099	1.4000000000000001	1.1	1.1	0.8	1.4}
{1.4	1.4	1.5	1.3	1.099	1.4000000000000001	1.1	1.1	0.8	1.5}
{1.4	1.4	1.5	1.3	1.099	1.4000000000000001	1.1	1.1	0.9	1.4}
{1.4	1.4	1.5	1.3	1.099	1.4000000000000001	1.1	1.1	0.9	1.5}
{1.4	1.4	1.5	1.3	1.099	1.4000000000000001	1.1	1.1	1.	1.4}
{1.4	1.4	1.5	1.3	1.099	1.4000000000000001	1.1	1.1	1.	1.5}
{1.4	1.4	1.5	1.3	1.099	1.4000000000000001	1.1	1.2000000000000002	0.5	1.4}
{1.4	1.4	1.5	1.3	1.099	1.4000000000000001	1.1	1.2000000000000002	0.5	1.5}
{1.4	1.4	1.5	1.3	1.099	1.4000000000000001	1.1	1.2000000000000002	0.6	1.4}
{1.4	1.4	1.5	1.3	1.099	1.4000000000000001	1.1	1.2000000000000002	0.6	1.5}
{1.4	1.4	1.5	1.3	1.099	1.4000000000000001	1.1	1.2000000000000002	0.7	1.4}
{1.4	1.4	1.5	1.3	1.099	1.4000000000000001	1.1	1.2000000000000002	0.7	1.5}
{1.4	1.4	1.5	1.3	1.099	1.4000000000000001	1.1	1.2000000000000002	0.8	1.4}
{1.4	1.4	1.5	1.3	1.099	1.4000000000000001	1.1	1.2000000000000002	0.8	1.5}
{1.4	1.4	1.5	1.3	1.099	1.4000000000000001	1.1	1.2000000000000002	0.9	1.4}
{1.4	1.4	1.5	1.3	1.099	1.4000000000000001	1.1	1.2000000000000002	0.9	1.5}
{1.4	1.4	1.5	1.3	1.099	1.4000000000000001	1.1	1.2000000000000002	1.	1.4}
{1.4	1.4	1.5	1.3	1.099	1.4000000000000001	1.1	1.2000000000000002	1.	1.5}
{1.4	1.4	1.5	1.3	1.099	1.4000000000000001	1.1	1.3	0.5	1.4}
{1.4	1.4	1.5	1.3	1.099	1.4000000000000001	1.1	1.3	0.5	1.5}
{1.4	1.4	1.5	1.3	1.099	1.4000000000000001	1.1	1.3	0.6	1.4}
{1.4	1.4	1.5	1.3	1.099	1.4000000000000001	1.1	1.3	0.6	1.5}
{1.4	1.4	1.5	1.3	1.099	1.4000000000000001	1.1	1.3	0.7	1.4}
{1.4	1.4	1.5	1.3	1.099	1.4000000000000001	1.1	1.3	0.7	1.5}
{1.4	1.4	1.5	1.3	1.099	1.4000000000000001	1.1	1.3	0.8	1.4}
{1.4	1.4	1.5	1.3	1.099	1.4000000000000001	1.1	1.3	0.8	1.5}
{1.4	1.4	1.5	1.3	1.099	1.4000000000000001	1.1	1.3	0.9	1.4}
{1.4	1.4	1.5	1.3	1.099	1.4000000000000001	1.1	1.3	0.9	1.5}
{1.4	1.4	1.5	1.3	1.099	1.4000000000000001	1.1	1.3	1.	1.4}
{1.4	1.4	1.5	1.3	1.099	1.4000000000000001	1.1	1.3	1.	1.5}
{1.4	1.4	1.5	1.4000000000000001	1.	1.3	1.	1.1	0.5	1.4}
{1.4	1.4	1.5	1.4000000000000001	1.	1.3	1.	1.1	0.5	1.5}
{1.4	1.4	1.5	1.4000000000000001	1.	1.3	1.	1.1	0.6	1.4}
{1.4	1.4	1.5	1.4000000000000001	1.	1.3	1.	1.1	0.6	1.5}
{1.4	1.4	1.5	1.4000000000000001	1.	1.3	1.	1.1	0.7	1.4}
{1.4	1.4	1.5	1.4000000000000001	1.	1.3	1.	1.1	0.7	1.5}
{1.4	1.4	1.5	1.4000000000000001	1.	1.3	1.	1.1	0.8	1.4}
{1.4	1.4	1.5	1.4000000000000001	1.	1.3	1.	1.1	0.8	1.5}
{1.4	1.4	1.5	1.4000000000000001	1.	1.3	1.	1.1	0.9	1.4}
{1.4	1.4	1.5	1.4000000000000001	1.	1.3	1.	1.1	0.9	1.5}
{1.4	1.4	1.5	1.4000000000000001	1.	1.3	1.	1.1	1.	1.4}
{1.4	1.4	1.5	1.4000000000000001	1.	1.3	1.	1.1	1.	1.5}
{1.4	1.4	1.5	1.4000000000000001	1.	1.3	1.	1.2000000000000002	0.5	1.4}
{1.4	1.4	1.5	1.4000000000000001	1.	1.3	1.	1.2000000000000002	0.5	1.5}
{1.4	1.4	1.5	1.4000000000000001	1.	1.3	1.	1.2000000000000002	0.6	1.4}
{1.4	1.4	1.5	1.4000000000000001	1.	1.3	1.	1.2000000000000002	0.6	1.5}
{1.4	1.4	1.5	1.4000000000000001	1.	1.3	1.	1.2000000000000002	0.7	1.4}
{1.4	1.4	1.5	1.4000000000000001	1.	1.3	1.	1.2000000000000002	0.7	1.5}
{1.4	1.4	1.5	1.4000000000000001	1.	1.3	1.	1.2000000000000002	0.8	1.4}
{1.4	1.4	1.5	1.4000000000000001	1.	1.3	1.	1.2000000000000002	0.8	1.5}
{1.4	1.4	1.5	1.4000000000000001	1.	1.3	1.	1.2000000000000002	0.9	1.4}
{1.4	1.4	1.5	1.4000000000000001	1.	1.3	1.	1.2000000000000002	0.9	1.5}
{1.4	1.4	1.5	1.4000000000000001	1.	1.3	1.	1.2000000000000002	1.	1.4}
{1.4	1.4	1.5	1.4000000000000001	1.	1.3	1.	1.2000000000000002	1.	1.5}
{1.4	1.4	1.5	1.4000000000000001	1.	1.3	1.	1.3	0.5	1.4}
{1.4	1.4	1.5	1.4000000000000001	1.	1.3	1.	1.3	0.5	1.5}
{1.4	1.4	1.5	1.4000000000000001	1.	1.3	1.	1.3	0.6	1.4}
{1.4	1.4	1.5	1.4000000000000001	1.	1.3	1.	1.3	0.6	1.5}
{1.4	1.4	1.5	1.4000000000000001	1.	1.3	1.	1.3	0.7	1.4}
{1.4	1.4	1.5	1.4000000000000001	1.	1.3	1.	1.3	0.7	1.5}
{1.4	1.4	1.5	1.4000000000000001	1.	1.3	1.	1.3	0.8	1.4}
{1.4	1.4	1.5	1.4000000000000001	1.	1.3	1.	1.3	0.8	1.5}
{1.4	1.4	1.5	1.4000000000000001	1.	1.3	1.	1.3	0.9	1.4}
{1.4	1.4	1.5	1.4000000000000001	1.	1.3	1.	1.3	0.9	1.5}
{1.4	1.4	1.5	1.4000000000000001	1.	1.3	1.	1.3	1.	1.4}
{1.4	1.4	1.5	1.4000000000000001	1.	1.3	1.	1.3	1.	1.5}
{1.4	1.4	1.5	1.4000000000000001	1.	1.3	1.1	1.1	0.5	1.4}
{1.4	1.4	1.5	1.4000000000000001	1.	1.3	1.1	1.1	0.5	1.5}
{1.4	1.4	1.5	1.4000000000000001	1.	1.3	1.1	1.1	0.6	1.4}
{1.4	1.4	1.5	1.4000000000000001	1.	1.3	1.1	1.1	0.6	1.5}
{1.4	1.4	1.5	1.4000000000000001	1.	1.3	1.1	1.1	0.7	1.4}
{1.4	1.4	1.5	1.4000000000000001	1.	1.3	1.1	1.1	0.7	1.5}
{1.4	1.4	1.5	1.4000000000000001	1.	1.3	1.1	1.1	0.8	1.4}
{1.4	1.4	1.5	1.4000000000000001	1.	1.3	1.1	1.1	0.8	1.5}
{1.4	1.4	1.5	1.4000000000000001	1.	1.3	1.1	1.1	0.9	1.4}
{1.4	1.4	1.5	1.4000000000000001	1.	1.3	1.1	1.1	0.9	1.5}
{1.4	1.4	1.5	1.4000000000000001	1.	1.3	1.1	1.1	1.	1.4}
{1.4	1.4	1.5	1.4000000000000001	1.	1.3	1.1	1.1	1.	1.5}
{1.4	1.4	1.5	1.4000000000000001	1.	1.3	1.1	1.2000000000000002	0.5	1.4}
{1.4	1.4	1.5	1.4000000000000001	1.	1.3	1.1	1.2000000000000002	0.5	1.5}
{1.4	1.4	1.5	1.4000000000000001	1.	1.3	1.1	1.2000000000000002	0.6	1.4}
{1.4	1.4	1.5	1.4000000000000001	1.	1.3	1.1	1.2000000000000002	0.6	1.5}
{1.4	1.4	1.5	1.4000000000000001	1.	1.3	1.1	1.2000000000000002	0.7	1.4}
{1.4	1.4	1.5	1.4000000000000001	1.	1.3	1.1	1.2000000000000002	0.7	1.5}
{1.4	1.4	1.5	1.4000000000000001	1.	1.3	1.1	1.2000000000000002	0.8	1.4}
{1.4	1.4	1.5	1.4000000000000001	1.	1.3	1.1	1.2000000000000002	0.8	1.5}
{1.4	1.4	1.5	1.4000000000000001	1.	1.3	1.1	1.2000000000000002	0.9	1.4}
{1.4	1.4	1.5	1.4000000000000001	1.	1.3	1.1	1.2000000000000002	0.9	1.5}
{1.4	1.4	1.5	1.4000000000000001	1.	1.3	1.1	1.2000000000000002	1.	1.4}
{1.4	1.4	1.5	1.4000000000000001	1.	1.3	1.1	1.2000000000000002	1.	1.5}
{1.4	1.4	1.5	1.4000000000000001	1.	1.3	1.1	1.3	0.5	1.4}
{1.4	1.4	1.5	1.4000000000000001	1.	1.3	1.1	1.3	0.5	1.5}
{1.4	1.4	1.5	1.4000000000000001	1.	1.3	1.1	1.3	0.6	1.4}
{1.4	1.4	1.5	1.4000000000000001	1.	1.3	1.1	1.3	0.6	1.5}
{1.4	1.4	1.5	1.4000000000000001	1.	1.3	1.1	1.3	0.7	1.4}
{1.4	1.4	1.5	1.4000000000000001	1.	1.3	1.1	1.3	0.7	1.5}
{1.4	1.4	1.5	1.4000000000000001	1.	1.3	1.1	1.3	0.8	1.4}
{1.4	1.4	1.5	1.4000000000000001	1.	1.3	1.1	1.3	0.8	1.5}
{1.4	1.4	1.5	1.4000000000000001	1.	1.3	1.1	1.3	0.9	1.4}
{1.4	1.4	1.5	1.4000000000000001	1.	1.3	1.1	1.3	0.9	1.5}
{1.4	1.4	1.5	1.4000000000000001	1.	1.3	1.1	1.3	1.	1.4}
{1.4	1.4	1.5	1.4000000000000001	1.	1.3	1.1	1.3	1.	1.5}
{1.4	1.4	1.5	1.4000000000000001	1.	1.4000000000000001	1.	1.1	0.5	1.4}
{1.4	1.4	1.5	1.4000000000000001	1.	1.4000000000000001	1.	1.1	0.5	1.5}
{1.4	1.4	1.5	1.4000000000000001	1.	1.4000000000000001	1.	1.1	0.6	1.4}
{1.4	1.4	1.5	1.4000000000000001	1.	1.4000000000000001	1.	1.1	0.6	1.5}
{1.4	1.4	1.5	1.4000000000000001	1.	1.4000000000000001	1.	1.1	0.7	1.4}
{1.4	1.4	1.5	1.4000000000000001	1.	1.4000000000000001	1.	1.1	0.7	1.5}
{1.4	1.4	1.5	1.4000000000000001	1.	1.4000000000000001	1.	1.1	0.8	1.4}
{1.4	1.4	1.5	1.4000000000000001	1.	1.4000000000000001	1.	1.1	0.8	1.5}
{1.4	1.4	1.5	1.4000000000000001	1.	1.4000000000000001	1.	1.1	0.9	1.4}
{1.4	1.4	1.5	1.4000000000000001	1.	1.4000000000000001	1.	1.1	0.9	1.5}
{1.4	1.4	1.5	1.4000000000000001	1.	1.4000000000000001	1.	1.1	1.	1.4}
{1.4	1.4	1.5	1.4000000000000001	1.	1.4000000000000001	1.	1.1	1.	1.5}
{1.4	1.4	1.5	1.4000000000000001	1.	1.4000000000000001	1.	1.2000000000000002	0.5	1.4}
{1.4	1.4	1.5	1.4000000000000001	1.	1.4000000000000001	1.	1.2000000000000002	0.5	1.5}
{1.4	1.4	1.5	1.4000000000000001	1.	1.4000000000000001	1.	1.2000000000000002	0.6	1.4}
{1.4	1.4	1.5	1.4000000000000001	1.	1.4000000000000001	1.	1.2000000000000002	0.6	1.5}
{1.4	1.4	1.5	1.4000000000000001	1.	1.4000000000000001	1.	1.2000000000000002	0.7	1.4}
{1.4	1.4	1.5	1.4000000000000001	1.	1.4000000000000001	1.	1.2000000000000002	0.7	1.5}
{1.4	1.4	1.5	1.4000000000000001	1.	1.4000000000000001	1.	1.2000000000000002	0.8	1.4}
{1.4	1.4	1.5	1.4000000000000001	1.	1.4000000000000001	1.	1.2000000000000002	0.8	1.5}
{1.4	1.4	1.5	1.4000000000000001	1.	1.4000000000000001	1.	1.2000000000000002	0.9	1.4}
{1.4	1.4	1.5	1.4000000000000001	1.	1.4000000000000001	1.	1.2000000000000002	0.9	1.5}
{1.4	1.4	1.5	1.4000000000000001	1.	1.4000000000000001	1.	1.2000000000000002	1.	1.4}
{1.4	1.4	1.5	1.4000000000000001	1.	1.4000000000000001	1.	1.2000000000000002	1.	1.5}
{1.4	1.4	1.5	1.4000000000000001	1.	1.4000000000000001	1.	1.3	0.5	1.4}
{1.4	1.4	1.5	1.4000000000000001	1.	1.4000000000000001	1.	1.3	0.5	1.5}
{1.4	1.4	1.5	1.4000000000000001	1.	1.4000000000000001	1.	1.3	0.6	1.4}
{1.4	1.4	1.5	1.4000000000000001	1.	1.4000000000000001	1.	1.3	0.6	1.5}
{1.4	1.4	1.5	1.4000000000000001	1.	1.4000000000000001	1.	1.3	0.7	1.4}
{1.4	1.4	1.5	1.4000000000000001	1.	1.4000000000000001	1.	1.3	0.7	1.5}
{1.4	1.4	1.5	1.4000000000000001	1.	1.4000000000000001	1.	1.3	0.8	1.4}
{1.4	1.4	1.5	1.4000000000000001	1.	1.4000000000000001	1.	1.3	0.8	1.5}
{1.4	1.4	1.5	1.4000000000000001	1.	1.4000000000000001	1.	1.3	0.9	1.4}
{1.4	1.4	1.5	1.4000000000000001	1.	1.4000000000000001	1.	1.3	0.9	1.5}
{1.4	1.4	1.5	1.4000000000000001	1.	1.4000000000000001	1.	1.3	1.	1.4}
{1.4	1.4	1.5	1.4000000000000001	1.	1.4000000000000001	1.	1.3	1.	1.5}
{1.4	1.4	1.5	1.4000000000000001	1.	1.4000000000000001	1.1	1.1	0.5	1.4}
{1.4	1.4	1.5	1.4000000000000001	1.	1.4000000000000001	1.1	1.1	0.5	1.5}
{1.4	1.4	1.5	1.4000000000000001	1.	1.4000000000000001	1.1	1.1	0.6	1.4}
{1.4	1.4	1.5	1.4000000000000001	1.	1.4000000000000001	1.1	1.1	0.6	1.5}
{1.4	1.4	1.5	1.4000000000000001	1.	1.4000000000000001	1.1	1.1	0.7	1.4}
{1.4	1.4	1.5	1.4000000000000001	1.	1.4000000000000001	1.1	1.1	0.7	1.5}
{1.4	1.4	1.5	1.4000000000000001	1.	1.4000000000000001	1.1	1.1	0.8	1.4}
{1.4	1.4	1.5	1.4000000000000001	1.	1.4000000000000001	1.1	1.1	0.8	1.5}
{1.4	1.4	1.5	1.4000000000000001	1.	1.4000000000000001	1.1	1.1	0.9	1.4}
{1.4	1.4	1.5	1.4000000000000001	1.	1.4000000000000001	1.1	1.1	0.9	1.5}
{1.4	1.4	1.5	1.4000000000000001	1.	1.4000000000000001	1.1	1.1	1.	1.4}
{1.4	1.4	1.5	1.4000000000000001	1.	1.4000000000000001	1.1	1.1	1.	1.5}
{1.4	1.4	1.5	1.4000000000000001	1.	1.4000000000000001	1.1	1.2000000000000002	0.5	1.4}
{1.4	1.4	1.5	1.4000000000000001	1.	1.4000000000000001	1.1	1.2000000000000002	0.5	1.5}
{1.4	1.4	1.5	1.4000000000000001	1.	1.4000000000000001	1.1	1.2000000000000002	0.6	1.4}
{1.4	1.4	1.5	1.4000000000000001	1.	1.4000000000000001	1.1	1.2000000000000002	0.6	1.5}
{1.4	1.4	1.5	1.4000000000000001	1.	1.4000000000000001	1.1	1.2000000000000002	0.7	1.4}
{1.4	1.4	1.5	1.4000000000000001	1.	1.4000000000000001	1.1	1.2000000000000002	0.7	1.5}
{1.4	1.4	1.5	1.4000000000000001	1.	1.4000000000000001	1.1	1.2000000000000002	0.8	1.4}
{1.4	1.4	1.5	1.4000000000000001	1.	1.4000000000000001	1.1	1.2000000000000002	0.8	1.5}
{1.4	1.4	1.5	1.4000000000000001	1.	1.4000000000000001	1.1	1.2000000000000002	0.9	1.4}
{1.4	1.4	1.5	1.4000000000000001	1.	1.4000000000000001	1.1	1.2000000000000002	0.9	1.5}
{1.4	1.4	1.5	1.4000000000000001	1.	1.4000000000000001	1.1	1.2000000000000002	1.	1.4}
{1.4	1.4	1.5	1.4000000000000001	1.	1.4000000000000001	1.1	1.2000000000000002	1.	1.5}
{1.4	1.4	1.5	1.4000000000000001	1.	1.4000000000000001	1.1	1.3	0.5	1.4}
{1.4	1.4	1.5	1.4000000000000001	1.	1.4000000000000001	1.1	1.3	0.5	1.5}
{1.4	1.4	1.5	1.4000000000000001	1.	1.4000000000000001	1.1	1.3	0.6	1.4}
{1.4	1.4	1.5	1.4000000000000001	1.	1.4000000000000001	1.1	1.3	0.6	1.5}
{1.4	1.4	1.5	1.4000000000000001	1.	1.4000000000000001	1.1	1.3	0.7	1.4}
{1.4	1.4	1.5	1.4000000000000001	1.	1.4000000000000001	1.1	1.3	0.7	1.5}
{1.4	1.4	1.5	1.4000000000000001	1.	1.4000000000000001	1.1	1.3	0.8	1.4}
{1.4	1.4	1.5	1.4000000000000001	1.	1.4000000000000001	1.1	1.3	0.8	1.5}
{1.4	1.4	1.5	1.4000000000000001	1.	1.4000000000000001	1.1	1.3	0.9	1.4}
{1.4	1.4	1.5	1.4000000000000001	1.	1.4000000000000001	1.1	1.3	0.9	1.5}
{1.4	1.4	1.5	1.4000000000000001	1.	1.4000000000000001	1.1	1.3	1.	1.4}
{1.4	1.4	1.5	1.4000000000000001	1.	1.4000000000000001	1.1	1.3	1.	1.5}
{1.4	1.4	1.5	1.4000000000000001	1.009	1.3	1.	1.1	0.5	1.4}
{1.4	1.4	1.5	1.4000000000000001	1.009	1.3	1.	1.1	0.5	1.5}
{1.4	1.4	1.5	1.4000000000000001	1.009	1.3	1.	1.1	0.6	1.4}
{1.4	1.4	1.5	1.4000000000000001	1.009	1.3	1.	1.1	0.6	1.5}
{1.4	1.4	1.5	1.4000000000000001	1.009	1.3	1.	1.1	0.7	1.4}
{1.4	1.4	1.5	1.4000000000000001	1.009	1.3	1.	1.1	0.7	1.5}
{1.4	1.4	1.5	1.4000000000000001	1.009	1.3	1.	1.1	0.8	1.4}
{1.4	1.4	1.5	1.4000000000000001	1.009	1.3	1.	1.1	0.8	1.5}
{1.4	1.4	1.5	1.4000000000000001	1.009	1.3	1.	1.1	0.9	1.4}
{1.4	1.4	1.5	1.4000000000000001	1.009	1.3	1.	1.1	0.9	1.5}
{1.4	1.4	1.5	1.4000000000000001	1.009	1.3	1.	1.1	1.	1.4}
{1.4	1.4	1.5	1.4000000000000001	1.009	1.3	1.	1.1	1.	1.5}
{1.4	1.4	1.5	1.4000000000000001	1.009	1.3	1.	1.2000000000000002	0.5	1.4}
{1.4	1.4	1.5	1.4000000000000001	1.009	1.3	1.	1.2000000000000002	0.5	1.5}
{1.4	1.4	1.5	1.4000000000000001	1.009	1.3	1.	1.2000000000000002	0.6	1.4}
{1.4	1.4	1.5	1.4000000000000001	1.009	1.3	1.	1.2000000000000002	0.6	1.5}
{1.4	1.4	1.5	1.4000000000000001	1.009	1.3	1.	1.2000000000000002	0.7	1.4}
{1.4	1.4	1.5	1.4000000000000001	1.009	1.3	1.	1.2000000000000002	0.7	1.5}
{1.4	1.4	1.5	1.4000000000000001	1.009	1.3	1.	1.2000000000000002	0.8	1.4}
{1.4	1.4	1.5	1.4000000000000001	1.009	1.3	1.	1.2000000000000002	0.8	1.5}
{1.4	1.4	1.5	1.4000000000000001	1.009	1.3	1.	1.2000000000000002	0.9	1.4}
{1.4	1.4	1.5	1.4000000000000001	1.009	1.3	1.	1.2000000000000002	0.9	1.5}
{1.4	1.4	1.5	1.4000000000000001	1.009	1.3	1.	1.2000000000000002	1.	1.4}
{1.4	1.4	1.5	1.4000000000000001	1.009	1.3	1.	1.2000000000000002	1.	1.5}
{1.4	1.4	1.5	1.4000000000000001	1.009	1.3	1.	1.3	0.5	1.4}
{1.4	1.4	1.5	1.4000000000000001	1.009	1.3	1.	1.3	0.5	1.5}
{1.4	1.4	1.5	1.4000000000000001	1.009	1.3	1.	1.3	0.6	1.4}
{1.4	1.4	1.5	1.4000000000000001	1.009	1.3	1.	1.3	0.6	1.5}
{1.4	1.4	1.5	1.4000000000000001	1.009	1.3	1.	1.3	0.7	1.4}
{1.4	1.4	1.5	1.4000000000000001	1.009	1.3	1.	1.3	0.7	1.5}
{1.4	1.4	1.5	1.4000000000000001	1.009	1.3	1.	1.3	0.8	1.4}
{1.4	1.4	1.5	1.4000000000000001	1.009	1.3	1.	1.3	0.8	1.5}
{1.4	1.4	1.5	1.4000000000000001	1.009	1.3	1.	1.3	0.9	1.4}
{1.4	1.4	1.5	1.4000000000000001	1.009	1.3	1.	1.3	0.9	1.5}
{1.4	1.4	1.5	1.4000000000000001	1.009	1.3	1.	1.3	1.	1.4}
{1.4	1.4	1.5	1.4000000000000001	1.009	1.3	1.	1.3	1.	1.5}
{1.4	1.4	1.5	1.4000000000000001	1.009	1.3	1.1	1.1	0.5	1.4}
{1.4	1.4	1.5	1.4000000000000001	1.009	1.3	1.1	1.1	0.5	1.5}
{1.4	1.4	1.5	1.4000000000000001	1.009	1.3	1.1	1.1	0.6	1.4}
{1.4	1.4	1.5	1.4000000000000001	1.009	1.3	1.1	1.1	0.6	1.5}
{1.4	1.4	1.5	1.4000000000000001	1.009	1.3	1.1	1.1	0.7	1.4}
{1.4	1.4	1.5	1.4000000000000001	1.009	1.3	1.1	1.1	0.7	1.5}
{1.4	1.4	1.5	1.4000000000000001	1.009	1.3	1.1	1.1	0.8	1.4}
{1.4	1.4	1.5	1.4000000000000001	1.009	1.3	1.1	1.1	0.8	1.5}
{1.4	1.4	1.5	1.4000000000000001	1.009	1.3	1.1	1.1	0.9	1.4}
{1.4	1.4	1.5	1.4000000000000001	1.009	1.3	1.1	1.1	0.9	1.5}
{1.4	1.4	1.5	1.4000000000000001	1.009	1.3	1.1	1.1	1.	1.4}
{1.4	1.4	1.5	1.4000000000000001	1.009	1.3	1.1	1.1	1.	1.5}
{1.4	1.4	1.5	1.4000000000000001	1.009	1.3	1.1	1.2000000000000002	0.5	1.4}
{1.4	1.4	1.5	1.4000000000000001	1.009	1.3	1.1	1.2000000000000002	0.5	1.5}
{1.4	1.4	1.5	1.4000000000000001	1.009	1.3	1.1	1.2000000000000002	0.6	1.4}
{1.4	1.4	1.5	1.4000000000000001	1.009	1.3	1.1	1.2000000000000002	0.6	1.5}
{1.4	1.4	1.5	1.4000000000000001	1.009	1.3	1.1	1.2000000000000002	0.7	1.4}
{1.4	1.4	1.5	1.4000000000000001	1.009	1.3	1.1	1.2000000000000002	0.7	1.5}
{1.4	1.4	1.5	1.4000000000000001	1.009	1.3	1.1	1.2000000000000002	0.8	1.4}
{1.4	1.4	1.5	1.4000000000000001	1.009	1.3	1.1	1.2000000000000002	0.8	1.5}
{1.4	1.4	1.5	1.4000000000000001	1.009	1.3	1.1	1.2000000000000002	0.9	1.4}
{1.4	1.4	1.5	1.4000000000000001	1.009	1.3	1.1	1.2000000000000002	0.9	1.5}
{1.4	1.4	1.5	1.4000000000000001	1.009	1.3	1.1	1.2000000000000002	1.	1.4}
{1.4	1.4	1.5	1.4000000000000001	1.009	1.3	1.1	1.2000000000000002	1.	1.5}
{1.4	1.4	1.5	1.4000000000000001	1.009	1.3	1.1	1.3	0.5	1.4}
{1.4	1.4	1.5	1.4000000000000001	1.009	1.3	1.1	1.3	0.5	1.5}
{1.4	1.4	1.5	1.4000000000000001	1.009	1.3	1.1	1.3	0.6	1.4}
{1.4	1.4	1.5	1.4000000000000001	1.009	1.3	1.1	1.3	0.6	1.5}
{1.4	1.4	1.5	1.4000000000000001	1.009	1.3	1.1	1.3	0.7	1.4}
{1.4	1.4	1.5	1.4000000000000001	1.009	1.3	1.1	1.3	0.7	1.5}
{1.4	1.4	1.5	1.4000000000000001	1.009	1.3	1.1	1.3	0.8	1.4}
{1.4	1.4	1.5	1.4000000000000001	1.009	1.3	1.1	1.3	0.8	1.5}
{1.4	1.4	1.5	1.4000000000000001	1.009	1.3	1.1	1.3	0.9	1.4}
{1.4	1.4	1.5	1.4000000000000001	1.009	1.3	1.1	1.3	0.9	1.5}
{1.4	1.4	1.5	1.4000000000000001	1.009	1.3	1.1	1.3	1.	1.4}
{1.4	1.4	1.5	1.4000000000000001	1.009	1.3	1.1	1.3	1.	1.5}
{1.4	1.4	1.5	1.4000000000000001	1.009	1.4000000000000001	1.	1.1	0.5	1.4}
{1.4	1.4	1.5	1.4000000000000001	1.009	1.4000000000000001	1.	1.1	0.5	1.5}
{1.4	1.4	1.5	1.4000000000000001	1.009	1.4000000000000001	1.	1.1	0.6	1.4}
{1.4	1.4	1.5	1.4000000000000001	1.009	1.4000000000000001	1.	1.1	0.6	1.5}
{1.4	1.4	1.5	1.4000000000000001	1.009	1.4000000000000001	1.	1.1	0.7	1.4}
{1.4	1.4	1.5	1.4000000000000001	1.009	1.4000000000000001	1.	1.1	0.7	1.5}
{1.4	1.4	1.5	1.4000000000000001	1.009	1.4000000000000001	1.	1.1	0.8	1.4}
{1.4	1.4	1.5	1.4000000000000001	1.009	1.4000000000000001	1.	1.1	0.8	1.5}
{1.4	1.4	1.5	1.4000000000000001	1.009	1.4000000000000001	1.	1.1	0.9	1.4}
{1.4	1.4	1.5	1.4000000000000001	1.009	1.4000000000000001	1.	1.1	0.9	1.5}
{1.4	1.4	1.5	1.4000000000000001	1.009	1.4000000000000001	1.	1.1	1.	1.4}
{1.4	1.4	1.5	1.4000000000000001	1.009	1.4000000000000001	1.	1.1	1.	1.5}
{1.4	1.4	1.5	1.4000000000000001	1.009	1.4000000000000001	1.	1.2000000000000002	0.5	1.4}
{1.4	1.4	1.5	1.4000000000000001	1.009	1.4000000000000001	1.	1.2000000000000002	0.5	1.5}
{1.4	1.4	1.5	1.4000000000000001	1.009	1.4000000000000001	1.	1.2000000000000002	0.6	1.4}
{1.4	1.4	1.5	1.4000000000000001	1.009	1.4000000000000001	1.	1.2000000000000002	0.6	1.5}
{1.4	1.4	1.5	1.4000000000000001	1.009	1.4000000000000001	1.	1.2000000000000002	0.7	1.4}
{1.4	1.4	1.5	1.4000000000000001	1.009	1.4000000000000001	1.	1.2000000000000002	0.7	1.5}
{1.4	1.4	1.5	1.4000000000000001	1.009	1.4000000000000001	1.	1.2000000000000002	0.8	1.4}
{1.4	1.4	1.5	1.4000000000000001	1.009	1.4000000000000001	1.	1.2000000000000002	0.8	1.5}
{1.4	1.4	1.5	1.4000000000000001	1.009	1.4000000000000001	1.	1.2000000000000002	0.9	1.4}
{1.4	1.4	1.5	1.4000000000000001	1.009	1.4000000000000001	1.	1.2000000000000002	0.9	1.5}
{1.4	1.4	1.5	1.4000000000000001	1.009	1.4000000000000001	1.	1.2000000000000002	1.	1.4}
{1.4	1.4	1.5	1.4000000000000001	1.009	1.4000000000000001	1.	1.2000000000000002	1.	1.5}
{1.4	1.4	1.5	1.4000000000000001	1.009	1.4000000000000001	1.	1.3	0.5	1.4}
{1.4	1.4	1.5	1.4000000000000001	1.009	1.4000000000000001	1.	1.3	0.5	1.5}
{1.4	1.4	1.5	1.4000000000000001	1.009	1.4000000000000001	1.	1.3	0.6	1.4}
{1.4	1.4	1.5	1.4000000000000001	1.009	1.4000000000000001	1.	1.3	0.6	1.5}
{1.4	1.4	1.5	1.4000000000000001	1.009	1.4000000000000001	1.	1.3	0.7	1.4}
{1.4	1.4	1.5	1.4000000000000001	1.009	1.4000000000000001	1.	1.3	0.7	1.5}
{1.4	1.4	1.5	1.4000000000000001	1.009	1.4000000000000001	1.	1.3	0.8	1.4}
{1.4	1.4	1.5	1.4000000000000001	1.009	1.4000000000000001	1.	1.3	0.8	1.5}
{1.4	1.4	1.5	1.4000000000000001	1.009	1.4000000000000001	1.	1.3	0.9	1.4}
{1.4	1.4	1.5	1.4000000000000001	1.009	1.4000000000000001	1.	1.3	0.9	1.5}
{1.4	1.4	1.5	1.4000000000000001	1.009	1.4000000000000001	1.	1.3	1.	1.4}
{1.4	1.4	1.5	1.4000000000000001	1.009	1.4000000000000001	1.	1.3	1.	1.5}
{1.4	1.4	1.5	1.4000000000000001	1.009	1.4000000000000001	1.1	1.1	0.5	1.4}
{1.4	1.4	1.5	1.4000000000000001	1.009	1.4000000000000001	1.1	1.1	0.5	1.5}
{1.4	1.4	1.5	1.4000000000000001	1.009	1.4000000000000001	1.1	1.1	0.6	1.4}
{1.4	1.4	1.5	1.4000000000000001	1.009	1.4000000000000001	1.1	1.1	0.6	1.5}
{1.4	1.4	1.5	1.4000000000000001	1.009	1.4000000000000001	1.1	1.1	0.7	1.4}
{1.4	1.4	1.5	1.4000000000000001	1.009	1.4000000000000001	1.1	1.1	0.7	1.5}
{1.4	1.4	1.5	1.4000000000000001	1.009	1.4000000000000001	1.1	1.1	0.8	1.4}
{1.4	1.4	1.5	1.4000000000000001	1.009	1.4000000000000001	1.1	1.1	0.8	1.5}
{1.4	1.4	1.5	1.4000000000000001	1.009	1.4000000000000001	1.1	1.1	0.9	1.4}
{1.4	1.4	1.5	1.4000000000000001	1.009	1.4000000000000001	1.1	1.1	0.9	1.5}
{1.4	1.4	1.5	1.4000000000000001	1.009	1.4000000000000001	1.1	1.1	1.	1.4}
{1.4	1.4	1.5	1.4000000000000001	1.009	1.4000000000000001	1.1	1.1	1.	1.5}
{1.4	1.4	1.5	1.4000000000000001	1.009	1.4000000000000001	1.1	1.2000000000000002	0.5	1.4}
{1.4	1.4	1.5	1.4000000000000001	1.009	1.4000000000000001	1.1	1.2000000000000002	0.5	1.5}
{1.4	1.4	1.5	1.4000000000000001	1.009	1.4000000000000001	1.1	1.2000000000000002	0.6	1.4}
{1.4	1.4	1.5	1.4000000000000001	1.009	1.4000000000000001	1.1	1.2000000000000002	0.6	1.5}
{1.4	1.4	1.5	1.4000000000000001	1.009	1.4000000000000001	1.1	1.2000000000000002	0.7	1.4}
{1.4	1.4	1.5	1.4000000000000001	1.009	1.4000000000000001	1.1	1.2000000000000002	0.7	1.5}
{1.4	1.4	1.5	1.4000000000000001	1.009	1.4000000000000001	1.1	1.2000000000000002	0.8	1.4}
{1.4	1.4	1.5	1.4000000000000001	1.009	1.4000000000000001	1.1	1.2000000000000002	0.8	1.5}
[truncated: 25,648 more rows]
