# Supplementary material for: Algorithmic Design of Geometric Data for Molecular Potential Energy Surfaces
Source: Algorithms. Author manuscript; Available in PMC 2025 Aug 28. (PMC12382435; doi:10.3390/a16010006)
Supplement: Suppl Folder [file NIHMS2075095-supplement-Suppl_Folder.zip › S2/ASG2DATA.txt]

{0.5	1.4	1.5	1.4	0.5	1.	1.	0.5	1.1}
{0.5	1.4	1.5	1.4	0.5	1.	1.	0.5	1.2000000000000002}
{0.5	1.4	1.5	1.4	0.5	1.	1.	0.5	1.3}
{0.5	1.4	1.5	1.4	0.5	1.	1.	0.6	1.1}
{0.5	1.4	1.5	1.4	0.5	1.	1.	0.6	1.2000000000000002}
{0.5	1.4	1.5	1.4	0.5	1.	1.	0.6	1.3}
{0.5	1.4	1.5	1.4	0.5	1.	1.	0.7	1.1}
{0.5	1.4	1.5	1.4	0.5	1.	1.	0.7	1.2000000000000002}
{0.5	1.4	1.5	1.4	0.5	1.	1.	0.7	1.3}
{0.5	1.4	1.5	1.4	0.5	1.	1.	0.8	1.1}
{0.5	1.4	1.5	1.4	0.5	1.	1.	0.8	1.2000000000000002}
{0.5	1.4	1.5	1.4	0.5	1.	1.	0.8	1.3}
{0.5	1.4	1.5	1.4	0.5	1.	1.	0.9	1.1}
{0.5	1.4	1.5	1.4	0.5	1.	1.	0.9	1.2000000000000002}
{0.5	1.4	1.5	1.4	0.5	1.	1.	0.9	1.3}
{0.5	1.4	1.5	1.4	0.5	1.	1.	1.	1.1}
{0.5	1.4	1.5	1.4	0.5	1.	1.	1.	1.2000000000000002}
{0.5	1.4	1.5	1.4	0.5	1.	1.	1.	1.3}
{0.5	1.4	1.5	1.4	0.5	1.	1.1	0.5	1.1}
{0.5	1.4	1.5	1.4	0.5	1.	1.1	0.5	1.2000000000000002}
{0.5	1.4	1.5	1.4	0.5	1.	1.1	0.5	1.3}
{0.5	1.4	1.5	1.4	0.5	1.	1.1	0.6	1.1}
{0.5	1.4	1.5	1.4	0.5	1.	1.1	0.6	1.2000000000000002}
{0.5	1.4	1.5	1.4	0.5	1.	1.1	0.6	1.3}
{0.5	1.4	1.5	1.4	0.5	1.	1.1	0.7	1.1}
{0.5	1.4	1.5	1.4	0.5	1.	1.1	0.7	1.2000000000000002}
{0.5	1.4	1.5	1.4	0.5	1.	1.1	0.7	1.3}
{0.5	1.4	1.5	1.4	0.5	1.	1.1	0.8	1.1}
{0.5	1.4	1.5	1.4	0.5	1.	1.1	0.8	1.2000000000000002}
{0.5	1.4	1.5	1.4	0.5	1.	1.1	0.8	1.3}
{0.5	1.4	1.5	1.4	0.5	1.	1.1	0.9	1.1}
{0.5	1.4	1.5	1.4	0.5	1.	1.1	0.9	1.2000000000000002}
{0.5	1.4	1.5	1.4	0.5	1.	1.1	0.9	1.3}
{0.5	1.4	1.5	1.4	0.5	1.	1.1	1.	1.1}
{0.5	1.4	1.5	1.4	0.5	1.	1.1	1.	1.2000000000000002}
{0.5	1.4	1.5	1.4	0.5	1.	1.1	1.	1.3}
{0.5	1.4	1.5	1.4	0.5	1.1	1.	0.5	1.1}
{0.5	1.4	1.5	1.4	0.5	1.1	1.	0.5	1.2000000000000002}
{0.5	1.4	1.5	1.4	0.5	1.1	1.	0.5	1.3}
{0.5	1.4	1.5	1.4	0.5	1.1	1.	0.6	1.1}
{0.5	1.4	1.5	1.4	0.5	1.1	1.	0.6	1.2000000000000002}
{0.5	1.4	1.5	1.4	0.5	1.1	1.	0.6	1.3}
{0.5	1.4	1.5	1.4	0.5	1.1	1.	0.7	1.1}
{0.5	1.4	1.5	1.4	0.5	1.1	1.	0.7	1.2000000000000002}
{0.5	1.4	1.5	1.4	0.5	1.1	1.	0.7	1.3}
{0.5	1.4	1.5	1.4	0.5	1.1	1.	0.8	1.1}
{0.5	1.4	1.5	1.4	0.5	1.1	1.	0.8	1.2000000000000002}
{0.5	1.4	1.5	1.4	0.5	1.1	1.	0.8	1.3}
{0.5	1.4	1.5	1.4	0.5	1.1	1.	0.9	1.1}
{0.5	1.4	1.5	1.4	0.5	1.1	1.	0.9	1.2000000000000002}
{0.5	1.4	1.5	1.4	0.5	1.1	1.	0.9	1.3}
{0.5	1.4	1.5	1.4	0.5	1.1	1.	1.	1.1}
{0.5	1.4	1.5	1.4	0.5	1.1	1.	1.	1.2000000000000002}
{0.5	1.4	1.5	1.4	0.5	1.1	1.	1.	1.3}
{0.5	1.4	1.5	1.4	0.5	1.1	1.1	0.5	1.1}
{0.5	1.4	1.5	1.4	0.5	1.1	1.1	0.5	1.2000000000000002}
{0.5	1.4	1.5	1.4	0.5	1.1	1.1	0.5	1.3}
{0.5	1.4	1.5	1.4	0.5	1.1	1.1	0.6	1.1}
{0.5	1.4	1.5	1.4	0.5	1.1	1.1	0.6	1.2000000000000002}
{0.5	1.4	1.5	1.4	0.5	1.1	1.1	0.6	1.3}
{0.5	1.4	1.5	1.4	0.5	1.1	1.1	0.7	1.1}
{0.5	1.4	1.5	1.4	0.5	1.1	1.1	0.7	1.2000000000000002}
{0.5	1.4	1.5	1.4	0.5	1.1	1.1	0.7	1.3}
{0.5	1.4	1.5	1.4	0.5	1.1	1.1	0.8	1.1}
{0.5	1.4	1.5	1.4	0.5	1.1	1.1	0.8	1.2000000000000002}
{0.5	1.4	1.5	1.4	0.5	1.1	1.1	0.8	1.3}
{0.5	1.4	1.5	1.4	0.5	1.1	1.1	0.9	1.1}
{0.5	1.4	1.5	1.4	0.5	1.1	1.1	0.9	1.2000000000000002}
{0.5	1.4	1.5	1.4	0.5	1.1	1.1	0.9	1.3}
{0.5	1.4	1.5	1.4	0.5	1.1	1.1	1.	1.1}
{0.5	1.4	1.5	1.4	0.5	1.1	1.1	1.	1.2000000000000002}
{0.5	1.4	1.5	1.4	0.5	1.1	1.1	1.	1.3}
{0.5	1.4	1.5	1.4	0.6	1.	1.	0.5	1.1}
{0.5	1.4	1.5	1.4	0.6	1.	1.	0.5	1.2000000000000002}
{0.5	1.4	1.5	1.4	0.6	1.	1.	0.5	1.3}
{0.5	1.4	1.5	1.4	0.6	1.	1.	0.6	1.1}
{0.5	1.4	1.5	1.4	0.6	1.	1.	0.6	1.2000000000000002}
{0.5	1.4	1.5	1.4	0.6	1.	1.	0.6	1.3}
{0.5	1.4	1.5	1.4	0.6	1.	1.	0.7	1.1}
{0.5	1.4	1.5	1.4	0.6	1.	1.	0.7	1.2000000000000002}
{0.5	1.4	1.5	1.4	0.6	1.	1.	0.7	1.3}
{0.5	1.4	1.5	1.4	0.6	1.	1.	0.8	1.1}
{0.5	1.4	1.5	1.4	0.6	1.	1.	0.8	1.2000000000000002}
{0.5	1.4	1.5	1.4	0.6	1.	1.	0.8	1.3}
{0.5	1.4	1.5	1.4	0.6	1.	1.	0.9	1.1}
{0.5	1.4	1.5	1.4	0.6	1.	1.	0.9	1.2000000000000002}
{0.5	1.4	1.5	1.4	0.6	1.	1.	0.9	1.3}
{0.5	1.4	1.5	1.4	0.6	1.	1.	1.	1.1}
{0.5	1.4	1.5	1.4	0.6	1.	1.	1.	1.2000000000000002}
{0.5	1.4	1.5	1.4	0.6	1.	1.	1.	1.3}
{0.5	1.4	1.5	1.4	0.6	1.	1.1	0.5	1.1}
{0.5	1.4	1.5	1.4	0.6	1.	1.1	0.5	1.2000000000000002}
{0.5	1.4	1.5	1.4	0.6	1.	1.1	0.5	1.3}
{0.5	1.4	1.5	1.4	0.6	1.	1.1	0.6	1.1}
{0.5	1.4	1.5	1.4	0.6	1.	1.1	0.6	1.2000000000000002}
{0.5	1.4	1.5	1.4	0.6	1.	1.1	0.6	1.3}
{0.5	1.4	1.5	1.4	0.6	1.	1.1	0.7	1.1}
{0.5	1.4	1.5	1.4	0.6	1.	1.1	0.7	1.2000000000000002}
{0.5	1.4	1.5	1.4	0.6	1.	1.1	0.7	1.3}
{0.5	1.4	1.5	1.4	0.6	1.	1.1	0.8	1.1}
{0.5	1.4	1.5	1.4	0.6	1.	1.1	0.8	1.2000000000000002}
{0.5	1.4	1.5	1.4	0.6	1.	1.1	0.8	1.3}
{0.5	1.4	1.5	1.4	0.6	1.	1.1	0.9	1.1}
{0.5	1.4	1.5	1.4	0.6	1.	1.1	0.9	1.2000000000000002}
{0.5	1.4	1.5	1.4	0.6	1.	1.1	0.9	1.3}
{0.5	1.4	1.5	1.4	0.6	1.	1.1	1.	1.1}
{0.5	1.4	1.5	1.4	0.6	1.	1.1	1.	1.2000000000000002}
{0.5	1.4	1.5	1.4	0.6	1.	1.1	1.	1.3}
{0.5	1.4	1.5	1.4	0.6	1.1	1.	0.5	1.1}
{0.5	1.4	1.5	1.4	0.6	1.1	1.	0.5	1.2000000000000002}
{0.5	1.4	1.5	1.4	0.6	1.1	1.	0.5	1.3}
{0.5	1.4	1.5	1.4	0.6	1.1	1.	0.6	1.1}
{0.5	1.4	1.5	1.4	0.6	1.1	1.	0.6	1.2000000000000002}
{0.5	1.4	1.5	1.4	0.6	1.1	1.	0.6	1.3}
{0.5	1.4	1.5	1.4	0.6	1.1	1.	0.7	1.1}
{0.5	1.4	1.5	1.4	0.6	1.1	1.	0.7	1.2000000000000002}
{0.5	1.4	1.5	1.4	0.6	1.1	1.	0.7	1.3}
{0.5	1.4	1.5	1.4	0.6	1.1	1.	0.8	1.1}
{0.5	1.4	1.5	1.4	0.6	1.1	1.	0.8	1.2000000000000002}
{0.5	1.4	1.5	1.4	0.6	1.1	1.	0.8	1.3}
{0.5	1.4	1.5	1.4	0.6	1.1	1.	0.9	1.1}
{0.5	1.4	1.5	1.4	0.6	1.1	1.	0.9	1.2000000000000002}
{0.5	1.4	1.5	1.4	0.6	1.1	1.	0.9	1.3}
{0.5	1.4	1.5	1.4	0.6	1.1	1.	1.	1.1}
{0.5	1.4	1.5	1.4	0.6	1.1	1.	1.	1.2000000000000002}
{0.5	1.4	1.5	1.4	0.6	1.1	1.	1.	1.3}
{0.5	1.4	1.5	1.4	0.6	1.1	1.1	0.5	1.1}
{0.5	1.4	1.5	1.4	0.6	1.1	1.1	0.5	1.2000000000000002}
{0.5	1.4	1.5	1.4	0.6	1.1	1.1	0.5	1.3}
{0.5	1.4	1.5	1.4	0.6	1.1	1.1	0.6	1.1}
{0.5	1.4	1.5	1.4	0.6	1.1	1.1	0.6	1.2000000000000002}
{0.5	1.4	1.5	1.4	0.6	1.1	1.1	0.6	1.3}
{0.5	1.4	1.5	1.4	0.6	1.1	1.1	0.7	1.1}
{0.5	1.4	1.5	1.4	0.6	1.1	1.1	0.7	1.2000000000000002}
{0.5	1.4	1.5	1.4	0.6	1.1	1.1	0.7	1.3}
{0.5	1.4	1.5	1.4	0.6	1.1	1.1	0.8	1.1}
{0.5	1.4	1.5	1.4	0.6	1.1	1.1	0.8	1.2000000000000002}
{0.5	1.4	1.5	1.4	0.6	1.1	1.1	0.8	1.3}
{0.5	1.4	1.5	1.4	0.6	1.1	1.1	0.9	1.1}
{0.5	1.4	1.5	1.4	0.6	1.1	1.1	0.9	1.2000000000000002}
{0.5	1.4	1.5	1.4	0.6	1.1	1.1	0.9	1.3}
{0.5	1.4	1.5	1.4	0.6	1.1	1.1	1.	1.1}
{0.5	1.4	1.5	1.4	0.6	1.1	1.1	1.	1.2000000000000002}
{0.5	1.4	1.5	1.4	0.6	1.1	1.1	1.	1.3}
{0.5	1.4	1.5	1.4	0.7	1.	1.	0.5	1.1}
{0.5	1.4	1.5	1.4	0.7	1.	1.	0.5	1.2000000000000002}
{0.5	1.4	1.5	1.4	0.7	1.	1.	0.5	1.3}
{0.5	1.4	1.5	1.4	0.7	1.	1.	0.6	1.1}
{0.5	1.4	1.5	1.4	0.7	1.	1.	0.6	1.2000000000000002}
{0.5	1.4	1.5	1.4	0.7	1.	1.	0.6	1.3}
{0.5	1.4	1.5	1.4	0.7	1.	1.	0.7	1.1}
{0.5	1.4	1.5	1.4	0.7	1.	1.	0.7	1.2000000000000002}
{0.5	1.4	1.5	1.4	0.7	1.	1.	0.7	1.3}
{0.5	1.4	1.5	1.4	0.7	1.	1.	0.8	1.1}
{0.5	1.4	1.5	1.4	0.7	1.	1.	0.8	1.2000000000000002}
{0.5	1.4	1.5	1.4	0.7	1.	1.	0.8	1.3}
{0.5	1.4	1.5	1.4	0.7	1.	1.	0.9	1.1}
{0.5	1.4	1.5	1.4	0.7	1.	1.	0.9	1.2000000000000002}
{0.5	1.4	1.5	1.4	0.7	1.	1.	0.9	1.3}
{0.5	1.4	1.5	1.4	0.7	1.	1.	1.	1.1}
{0.5	1.4	1.5	1.4	0.7	1.	1.	1.	1.2000000000000002}
{0.5	1.4	1.5	1.4	0.7	1.	1.	1.	1.3}
{0.5	1.4	1.5	1.4	0.7	1.	1.1	0.5	1.1}
{0.5	1.4	1.5	1.4	0.7	1.	1.1	0.5	1.2000000000000002}
{0.5	1.4	1.5	1.4	0.7	1.	1.1	0.5	1.3}
{0.5	1.4	1.5	1.4	0.7	1.	1.1	0.6	1.1}
{0.5	1.4	1.5	1.4	0.7	1.	1.1	0.6	1.2000000000000002}
{0.5	1.4	1.5	1.4	0.7	1.	1.1	0.6	1.3}
{0.5	1.4	1.5	1.4	0.7	1.	1.1	0.7	1.1}
{0.5	1.4	1.5	1.4	0.7	1.	1.1	0.7	1.2000000000000002}
{0.5	1.4	1.5	1.4	0.7	1.	1.1	0.7	1.3}
{0.5	1.4	1.5	1.4	0.7	1.	1.1	0.8	1.1}
{0.5	1.4	1.5	1.4	0.7	1.	1.1	0.8	1.2000000000000002}
{0.5	1.4	1.5	1.4	0.7	1.	1.1	0.8	1.3}
{0.5	1.4	1.5	1.4	0.7	1.	1.1	0.9	1.1}
{0.5	1.4	1.5	1.4	0.7	1.	1.1	0.9	1.2000000000000002}
{0.5	1.4	1.5	1.4	0.7	1.	1.1	0.9	1.3}
{0.5	1.4	1.5	1.4	0.7	1.	1.1	1.	1.1}
{0.5	1.4	1.5	1.4	0.7	1.	1.1	1.	1.2000000000000002}
{0.5	1.4	1.5	1.4	0.7	1.	1.1	1.	1.3}
{0.5	1.4	1.5	1.4	0.7	1.1	1.	0.5	1.1}
{0.5	1.4	1.5	1.4	0.7	1.1	1.	0.5	1.2000000000000002}
{0.5	1.4	1.5	1.4	0.7	1.1	1.	0.5	1.3}
{0.5	1.4	1.5	1.4	0.7	1.1	1.	0.6	1.1}
{0.5	1.4	1.5	1.4	0.7	1.1	1.	0.6	1.2000000000000002}
{0.5	1.4	1.5	1.4	0.7	1.1	1.	0.6	1.3}
{0.5	1.4	1.5	1.4	0.7	1.1	1.	0.7	1.1}
{0.5	1.4	1.5	1.4	0.7	1.1	1.	0.7	1.2000000000000002}
{0.5	1.4	1.5	1.4	0.7	1.1	1.	0.7	1.3}
{0.5	1.4	1.5	1.4	0.7	1.1	1.	0.8	1.1}
{0.5	1.4	1.5	1.4	0.7	1.1	1.	0.8	1.2000000000000002}
{0.5	1.4	1.5	1.4	0.7	1.1	1.	0.8	1.3}
{0.5	1.4	1.5	1.4	0.7	1.1	1.	0.9	1.1}
{0.5	1.4	1.5	1.4	0.7	1.1	1.	0.9	1.2000000000000002}
{0.5	1.4	1.5	1.4	0.7	1.1	1.	0.9	1.3}
{0.5	1.4	1.5	1.4	0.7	1.1	1.	1.	1.1}
{0.5	1.4	1.5	1.4	0.7	1.1	1.	1.	1.2000000000000002}
{0.5	1.4	1.5	1.4	0.7	1.1	1.	1.	1.3}
{0.5	1.4	1.5	1.4	0.7	1.1	1.1	0.5	1.1}
{0.5	1.4	1.5	1.4	0.7	1.1	1.1	0.5	1.2000000000000002}
{0.5	1.4	1.5	1.4	0.7	1.1	1.1	0.5	1.3}
{0.5	1.4	1.5	1.4	0.7	1.1	1.1	0.6	1.1}
{0.5	1.4	1.5	1.4	0.7	1.1	1.1	0.6	1.2000000000000002}
{0.5	1.4	1.5	1.4	0.7	1.1	1.1	0.6	1.3}
{0.5	1.4	1.5	1.4	0.7	1.1	1.1	0.7	1.1}
{0.5	1.4	1.5	1.4	0.7	1.1	1.1	0.7	1.2000000000000002}
{0.5	1.4	1.5	1.4	0.7	1.1	1.1	0.7	1.3}
{0.5	1.4	1.5	1.4	0.7	1.1	1.1	0.8	1.1}
{0.5	1.4	1.5	1.4	0.7	1.1	1.1	0.8	1.2000000000000002}
{0.5	1.4	1.5	1.4	0.7	1.1	1.1	0.8	1.3}
{0.5	1.4	1.5	1.4	0.7	1.1	1.1	0.9	1.1}
{0.5	1.4	1.5	1.4	0.7	1.1	1.1	0.9	1.2000000000000002}
{0.5	1.4	1.5	1.4	0.7	1.1	1.1	0.9	1.3}
{0.5	1.4	1.5	1.4	0.7	1.1	1.1	1.	1.1}
{0.5	1.4	1.5	1.4	0.7	1.1	1.1	1.	1.2000000000000002}
{0.5	1.4	1.5	1.4	0.7	1.1	1.1	1.	1.3}
{0.5	1.4	1.5	1.4	0.8	1.	1.	0.5	1.1}
{0.5	1.4	1.5	1.4	0.8	1.	1.	0.5	1.2000000000000002}
{0.5	1.4	1.5	1.4	0.8	1.	1.	0.5	1.3}
{0.5	1.4	1.5	1.4	0.8	1.	1.	0.6	1.1}
{0.5	1.4	1.5	1.4	0.8	1.	1.	0.6	1.2000000000000002}
{0.5	1.4	1.5	1.4	0.8	1.	1.	0.6	1.3}
{0.5	1.4	1.5	1.4	0.8	1.	1.	0.7	1.1}
{0.5	1.4	1.5	1.4	0.8	1.	1.	0.7	1.2000000000000002}
{0.5	1.4	1.5	1.4	0.8	1.	1.	0.7	1.3}
{0.5	1.4	1.5	1.4	0.8	1.	1.	0.8	1.1}
{0.5	1.4	1.5	1.4	0.8	1.	1.	0.8	1.2000000000000002}
{0.5	1.4	1.5	1.4	0.8	1.	1.	0.8	1.3}
{0.5	1.4	1.5	1.4	0.8	1.	1.	0.9	1.1}
{0.5	1.4	1.5	1.4	0.8	1.	1.	0.9	1.2000000000000002}
{0.5	1.4	1.5	1.4	0.8	1.	1.	0.9	1.3}
{0.5	1.4	1.5	1.4	0.8	1.	1.	1.	1.1}
{0.5	1.4	1.5	1.4	0.8	1.	1.	1.	1.2000000000000002}
{0.5	1.4	1.5	1.4	0.8	1.	1.	1.	1.3}
{0.5	1.4	1.5	1.4	0.8	1.	1.1	0.5	1.1}
{0.5	1.4	1.5	1.4	0.8	1.	1.1	0.5	1.2000000000000002}
{0.5	1.4	1.5	1.4	0.8	1.	1.1	0.5	1.3}
{0.5	1.4	1.5	1.4	0.8	1.	1.1	0.6	1.1}
{0.5	1.4	1.5	1.4	0.8	1.	1.1	0.6	1.2000000000000002}
{0.5	1.4	1.5	1.4	0.8	1.	1.1	0.6	1.3}
{0.5	1.4	1.5	1.4	0.8	1.	1.1	0.7	1.1}
{0.5	1.4	1.5	1.4	0.8	1.	1.1	0.7	1.2000000000000002}
{0.5	1.4	1.5	1.4	0.8	1.	1.1	0.7	1.3}
{0.5	1.4	1.5	1.4	0.8	1.	1.1	0.8	1.1}
{0.5	1.4	1.5	1.4	0.8	1.	1.1	0.8	1.2000000000000002}
{0.5	1.4	1.5	1.4	0.8	1.	1.1	0.8	1.3}
{0.5	1.4	1.5	1.4	0.8	1.	1.1	0.9	1.1}
{0.5	1.4	1.5	1.4	0.8	1.	1.1	0.9	1.2000000000000002}
{0.5	1.4	1.5	1.4	0.8	1.	1.1	0.9	1.3}
{0.5	1.4	1.5	1.4	0.8	1.	1.1	1.	1.1}
{0.5	1.4	1.5	1.4	0.8	1.	1.1	1.	1.2000000000000002}
{0.5	1.4	1.5	1.4	0.8	1.	1.1	1.	1.3}
{0.5	1.4	1.5	1.4	0.8	1.1	1.	0.5	1.1}
{0.5	1.4	1.5	1.4	0.8	1.1	1.	0.5	1.2000000000000002}
{0.5	1.4	1.5	1.4	0.8	1.1	1.	0.5	1.3}
{0.5	1.4	1.5	1.4	0.8	1.1	1.	0.6	1.1}
{0.5	1.4	1.5	1.4	0.8	1.1	1.	0.6	1.2000000000000002}
{0.5	1.4	1.5	1.4	0.8	1.1	1.	0.6	1.3}
{0.5	1.4	1.5	1.4	0.8	1.1	1.	0.7	1.1}
{0.5	1.4	1.5	1.4	0.8	1.1	1.	0.7	1.2000000000000002}
{0.5	1.4	1.5	1.4	0.8	1.1	1.	0.7	1.3}
{0.5	1.4	1.5	1.4	0.8	1.1	1.	0.8	1.1}
{0.5	1.4	1.5	1.4	0.8	1.1	1.	0.8	1.2000000000000002}
{0.5	1.4	1.5	1.4	0.8	1.1	1.	0.8	1.3}
{0.5	1.4	1.5	1.4	0.8	1.1	1.	0.9	1.1}
{0.5	1.4	1.5	1.4	0.8	1.1	1.	0.9	1.2000000000000002}
{0.5	1.4	1.5	1.4	0.8	1.1	1.	0.9	1.3}
{0.5	1.4	1.5	1.4	0.8	1.1	1.	1.	1.1}
{0.5	1.4	1.5	1.4	0.8	1.1	1.	1.	1.2000000000000002}
{0.5	1.4	1.5	1.4	0.8	1.1	1.	1.	1.3}
{0.5	1.4	1.5	1.4	0.8	1.1	1.1	0.5	1.1}
{0.5	1.4	1.5	1.4	0.8	1.1	1.1	0.5	1.2000000000000002}
{0.5	1.4	1.5	1.4	0.8	1.1	1.1	0.5	1.3}
{0.5	1.4	1.5	1.4	0.8	1.1	1.1	0.6	1.1}
{0.5	1.4	1.5	1.4	0.8	1.1	1.1	0.6	1.2000000000000002}
{0.5	1.4	1.5	1.4	0.8	1.1	1.1	0.6	1.3}
{0.5	1.4	1.5	1.4	0.8	1.1	1.1	0.7	1.1}
{0.5	1.4	1.5	1.4	0.8	1.1	1.1	0.7	1.2000000000000002}
{0.5	1.4	1.5	1.4	0.8	1.1	1.1	0.7	1.3}
{0.5	1.4	1.5	1.4	0.8	1.1	1.1	0.8	1.1}
{0.5	1.4	1.5	1.4	0.8	1.1	1.1	0.8	1.2000000000000002}
{0.5	1.4	1.5	1.4	0.8	1.1	1.1	0.8	1.3}
{0.5	1.4	1.5	1.4	0.8	1.1	1.1	0.9	1.1}
{0.5	1.4	1.5	1.4	0.8	1.1	1.1	0.9	1.2000000000000002}
{0.5	1.4	1.5	1.4	0.8	1.1	1.1	0.9	1.3}
{0.5	1.4	1.5	1.4	0.8	1.1	1.1	1.	1.1}
{0.5	1.4	1.5	1.4	0.8	1.1	1.1	1.	1.2000000000000002}
{0.5	1.4	1.5	1.4	0.8	1.1	1.1	1.	1.3}
{0.5	1.4	1.5	1.4	0.9	1.	1.	0.5	1.1}
{0.5	1.4	1.5	1.4	0.9	1.	1.	0.5	1.2000000000000002}
{0.5	1.4	1.5	1.4	0.9	1.	1.	0.5	1.3}
{0.5	1.4	1.5	1.4	0.9	1.	1.	0.6	1.1}
{0.5	1.4	1.5	1.4	0.9	1.	1.	0.6	1.2000000000000002}
{0.5	1.4	1.5	1.4	0.9	1.	1.	0.6	1.3}
{0.5	1.4	1.5	1.4	0.9	1.	1.	0.7	1.1}
{0.5	1.4	1.5	1.4	0.9	1.	1.	0.7	1.2000000000000002}
{0.5	1.4	1.5	1.4	0.9	1.	1.	0.7	1.3}
{0.5	1.4	1.5	1.4	0.9	1.	1.	0.8	1.1}
{0.5	1.4	1.5	1.4	0.9	1.	1.	0.8	1.2000000000000002}
{0.5	1.4	1.5	1.4	0.9	1.	1.	0.8	1.3}
{0.5	1.4	1.5	1.4	0.9	1.	1.	0.9	1.1}
{0.5	1.4	1.5	1.4	0.9	1.	1.	0.9	1.2000000000000002}
{0.5	1.4	1.5	1.4	0.9	1.	1.	0.9	1.3}
{0.5	1.4	1.5	1.4	0.9	1.	1.	1.	1.1}
{0.5	1.4	1.5	1.4	0.9	1.	1.	1.	1.2000000000000002}
{0.5	1.4	1.5	1.4	0.9	1.	1.	1.	1.3}
{0.5	1.4	1.5	1.4	0.9	1.	1.1	0.5	1.1}
{0.5	1.4	1.5	1.4	0.9	1.	1.1	0.5	1.2000000000000002}
{0.5	1.4	1.5	1.4	0.9	1.	1.1	0.5	1.3}
{0.5	1.4	1.5	1.4	0.9	1.	1.1	0.6	1.1}
{0.5	1.4	1.5	1.4	0.9	1.	1.1	0.6	1.2000000000000002}
{0.5	1.4	1.5	1.4	0.9	1.	1.1	0.6	1.3}
{0.5	1.4	1.5	1.4	0.9	1.	1.1	0.7	1.1}
{0.5	1.4	1.5	1.4	0.9	1.	1.1	0.7	1.2000000000000002}
{0.5	1.4	1.5	1.4	0.9	1.	1.1	0.7	1.3}
{0.5	1.4	1.5	1.4	0.9	1.	1.1	0.8	1.1}
{0.5	1.4	1.5	1.4	0.9	1.	1.1	0.8	1.2000000000000002}
{0.5	1.4	1.5	1.4	0.9	1.	1.1	0.8	1.3}
{0.5	1.4	1.5	1.4	0.9	1.	1.1	0.9	1.1}
{0.5	1.4	1.5	1.4	0.9	1.	1.1	0.9	1.2000000000000002}
{0.5	1.4	1.5	1.4	0.9	1.	1.1	0.9	1.3}
{0.5	1.4	1.5	1.4	0.9	1.	1.1	1.	1.1}
{0.5	1.4	1.5	1.4	0.9	1.	1.1	1.	1.2000000000000002}
{0.5	1.4	1.5	1.4	0.9	1.	1.1	1.	1.3}
{0.5	1.4	1.5	1.4	0.9	1.1	1.	0.5	1.1}
{0.5	1.4	1.5	1.4	0.9	1.1	1.	0.5	1.2000000000000002}
{0.5	1.4	1.5	1.4	0.9	1.1	1.	0.5	1.3}
{0.5	1.4	1.5	1.4	0.9	1.1	1.	0.6	1.1}
{0.5	1.4	1.5	1.4	0.9	1.1	1.	0.6	1.2000000000000002}
{0.5	1.4	1.5	1.4	0.9	1.1	1.	0.6	1.3}
{0.5	1.4	1.5	1.4	0.9	1.1	1.	0.7	1.1}
{0.5	1.4	1.5	1.4	0.9	1.1	1.	0.7	1.2000000000000002}
{0.5	1.4	1.5	1.4	0.9	1.1	1.	0.7	1.3}
{0.5	1.4	1.5	1.4	0.9	1.1	1.	0.8	1.1}
{0.5	1.4	1.5	1.4	0.9	1.1	1.	0.8	1.2000000000000002}
{0.5	1.4	1.5	1.4	0.9	1.1	1.	0.8	1.3}
{0.5	1.4	1.5	1.4	0.9	1.1	1.	0.9	1.1}
{0.5	1.4	1.5	1.4	0.9	1.1	1.	0.9	1.2000000000000002}
{0.5	1.4	1.5	1.4	0.9	1.1	1.	0.9	1.3}
{0.5	1.4	1.5	1.4	0.9	1.1	1.	1.	1.1}
{0.5	1.4	1.5	1.4	0.9	1.1	1.	1.	1.2000000000000002}
{0.5	1.4	1.5	1.4	0.9	1.1	1.	1.	1.3}
{0.5	1.4	1.5	1.4	0.9	1.1	1.1	0.5	1.1}
{0.5	1.4	1.5	1.4	0.9	1.1	1.1	0.5	1.2000000000000002}
{0.5	1.4	1.5	1.4	0.9	1.1	1.1	0.5	1.3}
{0.5	1.4	1.5	1.4	0.9	1.1	1.1	0.6	1.1}
{0.5	1.4	1.5	1.4	0.9	1.1	1.1	0.6	1.2000000000000002}
{0.5	1.4	1.5	1.4	0.9	1.1	1.1	0.6	1.3}
{0.5	1.4	1.5	1.4	0.9	1.1	1.1	0.7	1.1}
{0.5	1.4	1.5	1.4	0.9	1.1	1.1	0.7	1.2000000000000002}
{0.5	1.4	1.5	1.4	0.9	1.1	1.1	0.7	1.3}
{0.5	1.4	1.5	1.4	0.9	1.1	1.1	0.8	1.1}
{0.5	1.4	1.5	1.4	0.9	1.1	1.1	0.8	1.2000000000000002}
{0.5	1.4	1.5	1.4	0.9	1.1	1.1	0.8	1.3}
{0.5	1.4	1.5	1.4	0.9	1.1	1.1	0.9	1.1}
{0.5	1.4	1.5	1.4	0.9	1.1	1.1	0.9	1.2000000000000002}
{0.5	1.4	1.5	1.4	0.9	1.1	1.1	0.9	1.3}
{0.5	1.4	1.5	1.4	0.9	1.1	1.1	1.	1.1}
{0.5	1.4	1.5	1.4	0.9	1.1	1.1	1.	1.2000000000000002}
{0.5	1.4	1.5	1.4	0.9	1.1	1.1	1.	1.3}
{0.5	1.4	1.5	1.4	1.	1.	1.	0.5	1.1}
{0.5	1.4	1.5	1.4	1.	1.	1.	0.5	1.2000000000000002}
{0.5	1.4	1.5	1.4	1.	1.	1.	0.5	1.3}
{0.5	1.4	1.5	1.4	1.	1.	1.	0.6	1.1}
{0.5	1.4	1.5	1.4	1.	1.	1.	0.6	1.2000000000000002}
{0.5	1.4	1.5	1.4	1.	1.	1.	0.6	1.3}
{0.5	1.4	1.5	1.4	1.	1.	1.	0.7	1.1}
{0.5	1.4	1.5	1.4	1.	1.	1.	0.7	1.2000000000000002}
{0.5	1.4	1.5	1.4	1.	1.	1.	0.7	1.3}
{0.5	1.4	1.5	1.4	1.	1.	1.	0.8	1.1}
{0.5	1.4	1.5	1.4	1.	1.	1.	0.8	1.2000000000000002}
{0.5	1.4	1.5	1.4	1.	1.	1.	0.8	1.3}
{0.5	1.4	1.5	1.4	1.	1.	1.	0.9	1.1}
{0.5	1.4	1.5	1.4	1.	1.	1.	0.9	1.2000000000000002}
{0.5	1.4	1.5	1.4	1.	1.	1.	0.9	1.3}
{0.5	1.4	1.5	1.4	1.	1.	1.	1.	1.1}
{0.5	1.4	1.5	1.4	1.	1.	1.	1.	1.2000000000000002}
{0.5	1.4	1.5	1.4	1.	1.	1.	1.	1.3}
{0.5	1.4	1.5	1.4	1.	1.	1.1	0.5	1.1}
{0.5	1.4	1.5	1.4	1.	1.	1.1	0.5	1.2000000000000002}
{0.5	1.4	1.5	1.4	1.	1.	1.1	0.5	1.3}
{0.5	1.4	1.5	1.4	1.	1.	1.1	0.6	1.1}
{0.5	1.4	1.5	1.4	1.	1.	1.1	0.6	1.2000000000000002}
{0.5	1.4	1.5	1.4	1.	1.	1.1	0.6	1.3}
{0.5	1.4	1.5	1.4	1.	1.	1.1	0.7	1.1}
{0.5	1.4	1.5	1.4	1.	1.	1.1	0.7	1.2000000000000002}
{0.5	1.4	1.5	1.4	1.	1.	1.1	0.7	1.3}
{0.5	1.4	1.5	1.4	1.	1.	1.1	0.8	1.1}
{0.5	1.4	1.5	1.4	1.	1.	1.1	0.8	1.2000000000000002}
{0.5	1.4	1.5	1.4	1.	1.	1.1	0.8	1.3}
{0.5	1.4	1.5	1.4	1.	1.	1.1	0.9	1.1}
{0.5	1.4	1.5	1.4	1.	1.	1.1	0.9	1.2000000000000002}
{0.5	1.4	1.5	1.4	1.	1.	1.1	0.9	1.3}
{0.5	1.4	1.5	1.4	1.	1.	1.1	1.	1.1}
{0.5	1.4	1.5	1.4	1.	1.	1.1	1.	1.2000000000000002}
{0.5	1.4	1.5	1.4	1.	1.	1.1	1.	1.3}
{0.5	1.4	1.5	1.4	1.	1.1	1.	0.5	1.1}
{0.5	1.4	1.5	1.4	1.	1.1	1.	0.5	1.2000000000000002}
{0.5	1.4	1.5	1.4	1.	1.1	1.	0.5	1.3}
{0.5	1.4	1.5	1.4	1.	1.1	1.	0.6	1.1}
{0.5	1.4	1.5	1.4	1.	1.1	1.	0.6	1.2000000000000002}
{0.5	1.4	1.5	1.4	1.	1.1	1.	0.6	1.3}
{0.5	1.4	1.5	1.4	1.	1.1	1.	0.7	1.1}
{0.5	1.4	1.5	1.4	1.	1.1	1.	0.7	1.2000000000000002}
{0.5	1.4	1.5	1.4	1.	1.1	1.	0.7	1.3}
{0.5	1.4	1.5	1.4	1.	1.1	1.	0.8	1.1}
{0.5	1.4	1.5	1.4	1.	1.1	1.	0.8	1.2000000000000002}
{0.5	1.4	1.5	1.4	1.	1.1	1.	0.8	1.3}
{0.5	1.4	1.5	1.4	1.	1.1	1.	0.9	1.1}
{0.5	1.4	1.5	1.4	1.	1.1	1.	0.9	1.2000000000000002}
{0.5	1.4	1.5	1.4	1.	1.1	1.	0.9	1.3}
{0.5	1.4	1.5	1.4	1.	1.1	1.	1.	1.1}
{0.5	1.4	1.5	1.4	1.	1.1	1.	1.	1.2000000000000002}
{0.5	1.4	1.5	1.4	1.	1.1	1.	1.	1.3}
{0.5	1.4	1.5	1.4	1.	1.1	1.1	0.5	1.1}
{0.5	1.4	1.5	1.4	1.	1.1	1.1	0.5	1.2000000000000002}
{0.5	1.4	1.5	1.4	1.	1.1	1.1	0.5	1.3}
{0.5	1.4	1.5	1.4	1.	1.1	1.1	0.6	1.1}
{0.5	1.4	1.5	1.4	1.	1.1	1.1	0.6	1.2000000000000002}
{0.5	1.4	1.5	1.4	1.	1.1	1.1	0.6	1.3}
{0.5	1.4	1.5	1.4	1.	1.1	1.1	0.7	1.1}
{0.5	1.4	1.5	1.4	1.	1.1	1.1	0.7	1.2000000000000002}
{0.5	1.4	1.5	1.4	1.	1.1	1.1	0.7	1.3}
{0.5	1.4	1.5	1.4	1.	1.1	1.1	0.8	1.1}
{0.5	1.4	1.5	1.4	1.	1.1	1.1	0.8	1.2000000000000002}
{0.5	1.4	1.5	1.4	1.	1.1	1.1	0.8	1.3}
{0.5	1.4	1.5	1.4	1.	1.1	1.1	0.9	1.1}
{0.5	1.4	1.5	1.4	1.	1.1	1.1	0.9	1.2000000000000002}
{0.5	1.4	1.5	1.4	1.	1.1	1.1	0.9	1.3}
{0.5	1.4	1.5	1.4	1.	1.1	1.1	1.	1.1}
{0.5	1.4	1.5	1.4	1.	1.1	1.1	1.	1.2000000000000002}
{0.5	1.4	1.5	1.4	1.	1.1	1.1	1.	1.3}
{0.5	1.4	1.5	1.5	0.5	1.	1.	0.5	1.1}
{0.5	1.4	1.5	1.5	0.5	1.	1.	0.5	1.2000000000000002}
{0.5	1.4	1.5	1.5	0.5	1.	1.	0.5	1.3}
{0.5	1.4	1.5	1.5	0.5	1.	1.	0.6	1.1}
{0.5	1.4	1.5	1.5	0.5	1.	1.	0.6	1.2000000000000002}
{0.5	1.4	1.5	1.5	0.5	1.	1.	0.6	1.3}
{0.5	1.4	1.5	1.5	0.5	1.	1.	0.7	1.1}
{0.5	1.4	1.5	1.5	0.5	1.	1.	0.7	1.2000000000000002}
{0.5	1.4	1.5	1.5	0.5	1.	1.	0.7	1.3}
{0.5	1.4	1.5	1.5	0.5	1.	1.	0.8	1.1}
{0.5	1.4	1.5	1.5	0.5	1.	1.	0.8	1.2000000000000002}
{0.5	1.4	1.5	1.5	0.5	1.	1.	0.8	1.3}
{0.5	1.4	1.5	1.5	0.5	1.	1.	0.9	1.1}
{0.5	1.4	1.5	1.5	0.5	1.	1.	0.9	1.2000000000000002}
{0.5	1.4	1.5	1.5	0.5	1.	1.	0.9	1.3}
{0.5	1.4	1.5	1.5	0.5	1.	1.	1.	1.1}
{0.5	1.4	1.5	1.5	0.5	1.	1.	1.	1.2000000000000002}
{0.5	1.4	1.5	1.5	0.5	1.	1.	1.	1.3}
{0.5	1.4	1.5	1.5	0.5	1.	1.1	0.5	1.1}
{0.5	1.4	1.5	1.5	0.5	1.	1.1	0.5	1.2000000000000002}
{0.5	1.4	1.5	1.5	0.5	1.	1.1	0.5	1.3}
{0.5	1.4	1.5	1.5	0.5	1.	1.1	0.6	1.1}
{0.5	1.4	1.5	1.5	0.5	1.	1.1	0.6	1.2000000000000002}
{0.5	1.4	1.5	1.5	0.5	1.	1.1	0.6	1.3}
{0.5	1.4	1.5	1.5	0.5	1.	1.1	0.7	1.1}
{0.5	1.4	1.5	1.5	0.5	1.	1.1	0.7	1.2000000000000002}
{0.5	1.4	1.5	1.5	0.5	1.	1.1	0.7	1.3}
{0.5	1.4	1.5	1.5	0.5	1.	1.1	0.8	1.1}
{0.5	1.4	1.5	1.5	0.5	1.	1.1	0.8	1.2000000000000002}
{0.5	1.4	1.5	1.5	0.5	1.	1.1	0.8	1.3}
{0.5	1.4	1.5	1.5	0.5	1.	1.1	0.9	1.1}
{0.5	1.4	1.5	1.5	0.5	1.	1.1	0.9	1.2000000000000002}
{0.5	1.4	1.5	1.5	0.5	1.	1.1	0.9	1.3}
{0.5	1.4	1.5	1.5	0.5	1.	1.1	1.	1.1}
{0.5	1.4	1.5	1.5	0.5	1.	1.1	1.	1.2000000000000002}
{0.5	1.4	1.5	1.5	0.5	1.	1.1	1.	1.3}
{0.5	1.4	1.5	1.5	0.5	1.1	1.	0.5	1.1}
{0.5	1.4	1.5	1.5	0.5	1.1	1.	0.5	1.2000000000000002}
{0.5	1.4	1.5	1.5	0.5	1.1	1.	0.5	1.3}
{0.5	1.4	1.5	1.5	0.5	1.1	1.	0.6	1.1}
{0.5	1.4	1.5	1.5	0.5	1.1	1.	0.6	1.2000000000000002}
{0.5	1.4	1.5	1.5	0.5	1.1	1.	0.6	1.3}
{0.5	1.4	1.5	1.5	0.5	1.1	1.	0.7	1.1}
{0.5	1.4	1.5	1.5	0.5	1.1	1.	0.7	1.2000000000000002}
{0.5	1.4	1.5	1.5	0.5	1.1	1.	0.7	1.3}
{0.5	1.4	1.5	1.5	0.5	1.1	1.	0.8	1.1}
{0.5	1.4	1.5	1.5	0.5	1.1	1.	0.8	1.2000000000000002}
{0.5	1.4	1.5	1.5	0.5	1.1	1.	0.8	1.3}
{0.5	1.4	1.5	1.5	0.5	1.1	1.	0.9	1.1}
{0.5	1.4	1.5	1.5	0.5	1.1	1.	0.9	1.2000000000000002}
{0.5	1.4	1.5	1.5	0.5	1.1	1.	0.9	1.3}
{0.5	1.4	1.5	1.5	0.5	1.1	1.	1.	1.1}
{0.5	1.4	1.5	1.5	0.5	1.1	1.	1.	1.2000000000000002}
{0.5	1.4	1.5	1.5	0.5	1.1	1.	1.	1.3}
{0.5	1.4	1.5	1.5	0.5	1.1	1.1	0.5	1.1}
{0.5	1.4	1.5	1.5	0.5	1.1	1.1	0.5	1.2000000000000002}
{0.5	1.4	1.5	1.5	0.5	1.1	1.1	0.5	1.3}
{0.5	1.4	1.5	1.5	0.5	1.1	1.1	0.6	1.1}
{0.5	1.4	1.5	1.5	0.5	1.1	1.1	0.6	1.2000000000000002}
{0.5	1.4	1.5	1.5	0.5	1.1	1.1	0.6	1.3}
{0.5	1.4	1.5	1.5	0.5	1.1	1.1	0.7	1.1}
{0.5	1.4	1.5	1.5	0.5	1.1	1.1	0.7	1.2000000000000002}
{0.5	1.4	1.5	1.5	0.5	1.1	1.1	0.7	1.3}
{0.5	1.4	1.5	1.5	0.5	1.1	1.1	0.8	1.1}
{0.5	1.4	1.5	1.5	0.5	1.1	1.1	0.8	1.2000000000000002}
{0.5	1.4	1.5	1.5	0.5	1.1	1.1	0.8	1.3}
{0.5	1.4	1.5	1.5	0.5	1.1	1.1	0.9	1.1}
{0.5	1.4	1.5	1.5	0.5	1.1	1.1	0.9	1.2000000000000002}
{0.5	1.4	1.5	1.5	0.5	1.1	1.1	0.9	1.3}
{0.5	1.4	1.5	1.5	0.5	1.1	1.1	1.	1.1}
{0.5	1.4	1.5	1.5	0.5	1.1	1.1	1.	1.2000000000000002}
{0.5	1.4	1.5	1.5	0.5	1.1	1.1	1.	1.3}
{0.5	1.4	1.5	1.5	0.6	1.	1.	0.5	1.1}
{0.5	1.4	1.5	1.5	0.6	1.	1.	0.5	1.2000000000000002}
{0.5	1.4	1.5	1.5	0.6	1.	1.	0.5	1.3}
{0.5	1.4	1.5	1.5	0.6	1.	1.	0.6	1.1}
{0.5	1.4	1.5	1.5	0.6	1.	1.	0.6	1.2000000000000002}
{0.5	1.4	1.5	1.5	0.6	1.	1.	0.6	1.3}
{0.5	1.4	1.5	1.5	0.6	1.	1.	0.7	1.1}
{0.5	1.4	1.5	1.5	0.6	1.	1.	0.7	1.2000000000000002}
{0.5	1.4	1.5	1.5	0.6	1.	1.	0.7	1.3}
{0.5	1.4	1.5	1.5	0.6	1.	1.	0.8	1.1}
{0.5	1.4	1.5	1.5	0.6	1.	1.	0.8	1.2000000000000002}
{0.5	1.4	1.5	1.5	0.6	1.	1.	0.8	1.3}
{0.5	1.4	1.5	1.5	0.6	1.	1.	0.9	1.1}
{0.5	1.4	1.5	1.5	0.6	1.	1.	0.9	1.2000000000000002}
{0.5	1.4	1.5	1.5	0.6	1.	1.	0.9	1.3}
{0.5	1.4	1.5	1.5	0.6	1.	1.	1.	1.1}
{0.5	1.4	1.5	1.5	0.6	1.	1.	1.	1.2000000000000002}
{0.5	1.4	1.5	1.5	0.6	1.	1.	1.	1.3}
{0.5	1.4	1.5	1.5	0.6	1.	1.1	0.5	1.1}
{0.5	1.4	1.5	1.5	0.6	1.	1.1	0.5	1.2000000000000002}
{0.5	1.4	1.5	1.5	0.6	1.	1.1	0.5	1.3}
{0.5	1.4	1.5	1.5	0.6	1.	1.1	0.6	1.1}
{0.5	1.4	1.5	1.5	0.6	1.	1.1	0.6	1.2000000000000002}
{0.5	1.4	1.5	1.5	0.6	1.	1.1	0.6	1.3}
{0.5	1.4	1.5	1.5	0.6	1.	1.1	0.7	1.1}
{0.5	1.4	1.5	1.5	0.6	1.	1.1	0.7	1.2000000000000002}
{0.5	1.4	1.5	1.5	0.6	1.	1.1	0.7	1.3}
{0.5	1.4	1.5	1.5	0.6	1.	1.1	0.8	1.1}
{0.5	1.4	1.5	1.5	0.6	1.	1.1	0.8	1.2000000000000002}
{0.5	1.4	1.5	1.5	0.6	1.	1.1	0.8	1.3}
{0.5	1.4	1.5	1.5	0.6	1.	1.1	0.9	1.1}
{0.5	1.4	1.5	1.5	0.6	1.	1.1	0.9	1.2000000000000002}
{0.5	1.4	1.5	1.5	0.6	1.	1.1	0.9	1.3}
{0.5	1.4	1.5	1.5	0.6	1.	1.1	1.	1.1}
{0.5	1.4	1.5	1.5	0.6	1.	1.1	1.	1.2000000000000002}
{0.5	1.4	1.5	1.5	0.6	1.	1.1	1.	1.3}
{0.5	1.4	1.5	1.5	0.6	1.1	1.	0.5	1.1}
{0.5	1.4	1.5	1.5	0.6	1.1	1.	0.5	1.2000000000000002}
{0.5	1.4	1.5	1.5	0.6	1.1	1.	0.5	1.3}
{0.5	1.4	1.5	1.5	0.6	1.1	1.	0.6	1.1}
{0.5	1.4	1.5	1.5	0.6	1.1	1.	0.6	1.2000000000000002}
{0.5	1.4	1.5	1.5	0.6	1.1	1.	0.6	1.3}
{0.5	1.4	1.5	1.5	0.6	1.1	1.	0.7	1.1}
{0.5	1.4	1.5	1.5	0.6	1.1	1.	0.7	1.2000000000000002}
{0.5	1.4	1.5	1.5	0.6	1.1	1.	0.7	1.3}
{0.5	1.4	1.5	1.5	0.6	1.1	1.	0.8	1.1}
{0.5	1.4	1.5	1.5	0.6	1.1	1.	0.8	1.2000000000000002}
{0.5	1.4	1.5	1.5	0.6	1.1	1.	0.8	1.3}
{0.5	1.4	1.5	1.5	0.6	1.1	1.	0.9	1.1}
{0.5	1.4	1.5	1.5	0.6	1.1	1.	0.9	1.2000000000000002}
{0.5	1.4	1.5	1.5	0.6	1.1	1.	0.9	1.3}
{0.5	1.4	1.5	1.5	0.6	1.1	1.	1.	1.1}
{0.5	1.4	1.5	1.5	0.6	1.1	1.	1.	1.2000000000000002}
{0.5	1.4	1.5	1.5	0.6	1.1	1.	1.	1.3}
{0.5	1.4	1.5	1.5	0.6	1.1	1.1	0.5	1.1}
{0.5	1.4	1.5	1.5	0.6	1.1	1.1	0.5	1.2000000000000002}
{0.5	1.4	1.5	1.5	0.6	1.1	1.1	0.5	1.3}
{0.5	1.4	1.5	1.5	0.6	1.1	1.1	0.6	1.1}
{0.5	1.4	1.5	1.5	0.6	1.1	1.1	0.6	1.2000000000000002}
{0.5	1.4	1.5	1.5	0.6	1.1	1.1	0.6	1.3}
{0.5	1.4	1.5	1.5	0.6	1.1	1.1	0.7	1.1}
{0.5	1.4	1.5	1.5	0.6	1.1	1.1	0.7	1.2000000000000002}
{0.5	1.4	1.5	1.5	0.6	1.1	1.1	0.7	1.3}
{0.5	1.4	1.5	1.5	0.6	1.1	1.1	0.8	1.1}
{0.5	1.4	1.5	1.5	0.6	1.1	1.1	0.8	1.2000000000000002}
{0.5	1.4	1.5	1.5	0.6	1.1	1.1	0.8	1.3}
{0.5	1.4	1.5	1.5	0.6	1.1	1.1	0.9	1.1}
{0.5	1.4	1.5	1.5	0.6	1.1	1.1	0.9	1.2000000000000002}
{0.5	1.4	1.5	1.5	0.6	1.1	1.1	0.9	1.3}
{0.5	1.4	1.5	1.5	0.6	1.1	1.1	1.	1.1}
{0.5	1.4	1.5	1.5	0.6	1.1	1.1	1.	1.2000000000000002}
{0.5	1.4	1.5	1.5	0.6	1.1	1.1	1.	1.3}
{0.5	1.4	1.5	1.5	0.7	1.	1.	0.5	1.1}
{0.5	1.4	1.5	1.5	0.7	1.	1.	0.5	1.2000000000000002}
{0.5	1.4	1.5	1.5	0.7	1.	1.	0.5	1.3}
{0.5	1.4	1.5	1.5	0.7	1.	1.	0.6	1.1}
{0.5	1.4	1.5	1.5	0.7	1.	1.	0.6	1.2000000000000002}
{0.5	1.4	1.5	1.5	0.7	1.	1.	0.6	1.3}
{0.5	1.4	1.5	1.5	0.7	1.	1.	0.7	1.1}
{0.5	1.4	1.5	1.5	0.7	1.	1.	0.7	1.2000000000000002}
{0.5	1.4	1.5	1.5	0.7	1.	1.	0.7	1.3}
{0.5	1.4	1.5	1.5	0.7	1.	1.	0.8	1.1}
{0.5	1.4	1.5	1.5	0.7	1.	1.	0.8	1.2000000000000002}
{0.5	1.4	1.5	1.5	0.7	1.	1.	0.8	1.3}
{0.5	1.4	1.5	1.5	0.7	1.	1.	0.9	1.1}
{0.5	1.4	1.5	1.5	0.7	1.	1.	0.9	1.2000000000000002}
{0.5	1.4	1.5	1.5	0.7	1.	1.	0.9	1.3}
{0.5	1.4	1.5	1.5	0.7	1.	1.	1.	1.1}
{0.5	1.4	1.5	1.5	0.7	1.	1.	1.	1.2000000000000002}
{0.5	1.4	1.5	1.5	0.7	1.	1.	1.	1.3}
{0.5	1.4	1.5	1.5	0.7	1.	1.1	0.5	1.1}
{0.5	1.4	1.5	1.5	0.7	1.	1.1	0.5	1.2000000000000002}
{0.5	1.4	1.5	1.5	0.7	1.	1.1	0.5	1.3}
{0.5	1.4	1.5	1.5	0.7	1.	1.1	0.6	1.1}
{0.5	1.4	1.5	1.5	0.7	1.	1.1	0.6	1.2000000000000002}
{0.5	1.4	1.5	1.5	0.7	1.	1.1	0.6	1.3}
{0.5	1.4	1.5	1.5	0.7	1.	1.1	0.7	1.1}
{0.5	1.4	1.5	1.5	0.7	1.	1.1	0.7	1.2000000000000002}
{0.5	1.4	1.5	1.5	0.7	1.	1.1	0.7	1.3}
{0.5	1.4	1.5	1.5	0.7	1.	1.1	0.8	1.1}
{0.5	1.4	1.5	1.5	0.7	1.	1.1	0.8	1.2000000000000002}
{0.5	1.4	1.5	1.5	0.7	1.	1.1	0.8	1.3}
{0.5	1.4	1.5	1.5	0.7	1.	1.1	0.9	1.1}
{0.5	1.4	1.5	1.5	0.7	1.	1.1	0.9	1.2000000000000002}
{0.5	1.4	1.5	1.5	0.7	1.	1.1	0.9	1.3}
{0.5	1.4	1.5	1.5	0.7	1.	1.1	1.	1.1}
{0.5	1.4	1.5	1.5	0.7	1.	1.1	1.	1.2000000000000002}
{0.5	1.4	1.5	1.5	0.7	1.	1.1	1.	1.3}
{0.5	1.4	1.5	1.5	0.7	1.1	1.	0.5	1.1}
{0.5	1.4	1.5	1.5	0.7	1.1	1.	0.5	1.2000000000000002}
{0.5	1.4	1.5	1.5	0.7	1.1	1.	0.5	1.3}
{0.5	1.4	1.5	1.5	0.7	1.1	1.	0.6	1.1}
{0.5	1.4	1.5	1.5	0.7	1.1	1.	0.6	1.2000000000000002}
{0.5	1.4	1.5	1.5	0.7	1.1	1.	0.6	1.3}
{0.5	1.4	1.5	1.5	0.7	1.1	1.	0.7	1.1}
{0.5	1.4	1.5	1.5	0.7	1.1	1.	0.7	1.2000000000000002}
{0.5	1.4	1.5	1.5	0.7	1.1	1.	0.7	1.3}
{0.5	1.4	1.5	1.5	0.7	1.1	1.	0.8	1.1}
{0.5	1.4	1.5	1.5	0.7	1.1	1.	0.8	1.2000000000000002}
{0.5	1.4	1.5	1.5	0.7	1.1	1.	0.8	1.3}
{0.5	1.4	1.5	1.5	0.7	1.1	1.	0.9	1.1}
{0.5	1.4	1.5	1.5	0.7	1.1	1.	0.9	1.2000000000000002}
{0.5	1.4	1.5	1.5	0.7	1.1	1.	0.9	1.3}
{0.5	1.4	1.5	1.5	0.7	1.1	1.	1.	1.1}
{0.5	1.4	1.5	1.5	0.7	1.1	1.	1.	1.2000000000000002}
{0.5	1.4	1.5	1.5	0.7	1.1	1.	1.	1.3}
{0.5	1.4	1.5	1.5	0.7	1.1	1.1	0.5	1.1}
{0.5	1.4	1.5	1.5	0.7	1.1	1.1	0.5	1.2000000000000002}
{0.5	1.4	1.5	1.5	0.7	1.1	1.1	0.5	1.3}
{0.5	1.4	1.5	1.5	0.7	1.1	1.1	0.6	1.1}
{0.5	1.4	1.5	1.5	0.7	1.1	1.1	0.6	1.2000000000000002}
{0.5	1.4	1.5	1.5	0.7	1.1	1.1	0.6	1.3}
{0.5	1.4	1.5	1.5	0.7	1.1	1.1	0.7	1.1}
{0.5	1.4	1.5	1.5	0.7	1.1	1.1	0.7	1.2000000000000002}
{0.5	1.4	1.5	1.5	0.7	1.1	1.1	0.7	1.3}
{0.5	1.4	1.5	1.5	0.7	1.1	1.1	0.8	1.1}
{0.5	1.4	1.5	1.5	0.7	1.1	1.1	0.8	1.2000000000000002}
{0.5	1.4	1.5	1.5	0.7	1.1	1.1	0.8	1.3}
{0.5	1.4	1.5	1.5	0.7	1.1	1.1	0.9	1.1}
{0.5	1.4	1.5	1.5	0.7	1.1	1.1	0.9	1.2000000000000002}
{0.5	1.4	1.5	1.5	0.7	1.1	1.1	0.9	1.3}
{0.5	1.4	1.5	1.5	0.7	1.1	1.1	1.	1.1}
{0.5	1.4	1.5	1.5	0.7	1.1	1.1	1.	1.2000000000000002}
{0.5	1.4	1.5	1.5	0.7	1.1	1.1	1.	1.3}
{0.5	1.4	1.5	1.5	0.8	1.	1.	0.5	1.1}
{0.5	1.4	1.5	1.5	0.8	1.	1.	0.5	1.2000000000000002}
{0.5	1.4	1.5	1.5	0.8	1.	1.	0.5	1.3}
{0.5	1.4	1.5	1.5	0.8	1.	1.	0.6	1.1}
{0.5	1.4	1.5	1.5	0.8	1.	1.	0.6	1.2000000000000002}
{0.5	1.4	1.5	1.5	0.8	1.	1.	0.6	1.3}
{0.5	1.4	1.5	1.5	0.8	1.	1.	0.7	1.1}
{0.5	1.4	1.5	1.5	0.8	1.	1.	0.7	1.2000000000000002}
{0.5	1.4	1.5	1.5	0.8	1.	1.	0.7	1.3}
{0.5	1.4	1.5	1.5	0.8	1.	1.	0.8	1.1}
{0.5	1.4	1.5	1.5	0.8	1.	1.	0.8	1.2000000000000002}
{0.5	1.4	1.5	1.5	0.8	1.	1.	0.8	1.3}
{0.5	1.4	1.5	1.5	0.8	1.	1.	0.9	1.1}
{0.5	1.4	1.5	1.5	0.8	1.	1.	0.9	1.2000000000000002}
{0.5	1.4	1.5	1.5	0.8	1.	1.	0.9	1.3}
{0.5	1.4	1.5	1.5	0.8	1.	1.	1.	1.1}
{0.5	1.4	1.5	1.5	0.8	1.	1.	1.	1.2000000000000002}
{0.5	1.4	1.5	1.5	0.8	1.	1.	1.	1.3}
{0.5	1.4	1.5	1.5	0.8	1.	1.1	0.5	1.1}
{0.5	1.4	1.5	1.5	0.8	1.	1.1	0.5	1.2000000000000002}
{0.5	1.4	1.5	1.5	0.8	1.	1.1	0.5	1.3}
{0.5	1.4	1.5	1.5	0.8	1.	1.1	0.6	1.1}
{0.5	1.4	1.5	1.5	0.8	1.	1.1	0.6	1.2000000000000002}
{0.5	1.4	1.5	1.5	0.8	1.	1.1	0.6	1.3}
{0.5	1.4	1.5	1.5	0.8	1.	1.1	0.7	1.1}
{0.5	1.4	1.5	1.5	0.8	1.	1.1	0.7	1.2000000000000002}
{0.5	1.4	1.5	1.5	0.8	1.	1.1	0.7	1.3}
{0.5	1.4	1.5	1.5	0.8	1.	1.1	0.8	1.1}
{0.5	1.4	1.5	1.5	0.8	1.	1.1	0.8	1.2000000000000002}
{0.5	1.4	1.5	1.5	0.8	1.	1.1	0.8	1.3}
{0.5	1.4	1.5	1.5	0.8	1.	1.1	0.9	1.1}
{0.5	1.4	1.5	1.5	0.8	1.	1.1	0.9	1.2000000000000002}
{0.5	1.4	1.5	1.5	0.8	1.	1.1	0.9	1.3}
{0.5	1.4	1.5	1.5	0.8	1.	1.1	1.	1.1}
{0.5	1.4	1.5	1.5	0.8	1.	1.1	1.	1.2000000000000002}
{0.5	1.4	1.5	1.5	0.8	1.	1.1	1.	1.3}
{0.5	1.4	1.5	1.5	0.8	1.1	1.	0.5	1.1}
{0.5	1.4	1.5	1.5	0.8	1.1	1.	0.5	1.2000000000000002}
{0.5	1.4	1.5	1.5	0.8	1.1	1.	0.5	1.3}
{0.5	1.4	1.5	1.5	0.8	1.1	1.	0.6	1.1}
{0.5	1.4	1.5	1.5	0.8	1.1	1.	0.6	1.2000000000000002}
{0.5	1.4	1.5	1.5	0.8	1.1	1.	0.6	1.3}
{0.5	1.4	1.5	1.5	0.8	1.1	1.	0.7	1.1}
{0.5	1.4	1.5	1.5	0.8	1.1	1.	0.7	1.2000000000000002}
{0.5	1.4	1.5	1.5	0.8	1.1	1.	0.7	1.3}
{0.5	1.4	1.5	1.5	0.8	1.1	1.	0.8	1.1}
{0.5	1.4	1.5	1.5	0.8	1.1	1.	0.8	1.2000000000000002}
{0.5	1.4	1.5	1.5	0.8	1.1	1.	0.8	1.3}
{0.5	1.4	1.5	1.5	0.8	1.1	1.	0.9	1.1}
{0.5	1.4	1.5	1.5	0.8	1.1	1.	0.9	1.2000000000000002}
{0.5	1.4	1.5	1.5	0.8	1.1	1.	0.9	1.3}
{0.5	1.4	1.5	1.5	0.8	1.1	1.	1.	1.1}
{0.5	1.4	1.5	1.5	0.8	1.1	1.	1.	1.2000000000000002}
{0.5	1.4	1.5	1.5	0.8	1.1	1.	1.	1.3}
{0.5	1.4	1.5	1.5	0.8	1.1	1.1	0.5	1.1}
{0.5	1.4	1.5	1.5	0.8	1.1	1.1	0.5	1.2000000000000002}
{0.5	1.4	1.5	1.5	0.8	1.1	1.1	0.5	1.3}
{0.5	1.4	1.5	1.5	0.8	1.1	1.1	0.6	1.1}
{0.5	1.4	1.5	1.5	0.8	1.1	1.1	0.6	1.2000000000000002}
{0.5	1.4	1.5	1.5	0.8	1.1	1.1	0.6	1.3}
{0.5	1.4	1.5	1.5	0.8	1.1	1.1	0.7	1.1}
{0.5	1.4	1.5	1.5	0.8	1.1	1.1	0.7	1.2000000000000002}
{0.5	1.4	1.5	1.5	0.8	1.1	1.1	0.7	1.3}
{0.5	1.4	1.5	1.5	0.8	1.1	1.1	0.8	1.1}
{0.5	1.4	1.5	1.5	0.8	1.1	1.1	0.8	1.2000000000000002}
{0.5	1.4	1.5	1.5	0.8	1.1	1.1	0.8	1.3}
{0.5	1.4	1.5	1.5	0.8	1.1	1.1	0.9	1.1}
{0.5	1.4	1.5	1.5	0.8	1.1	1.1	0.9	1.2000000000000002}
{0.5	1.4	1.5	1.5	0.8	1.1	1.1	0.9	1.3}
{0.5	1.4	1.5	1.5	0.8	1.1	1.1	1.	1.1}
{0.5	1.4	1.5	1.5	0.8	1.1	1.1	1.	1.2000000000000002}
{0.5	1.4	1.5	1.5	0.8	1.1	1.1	1.	1.3}
{0.5	1.4	1.5	1.5	0.9	1.	1.	0.5	1.1}
{0.5	1.4	1.5	1.5	0.9	1.	1.	0.5	1.2000000000000002}
{0.5	1.4	1.5	1.5	0.9	1.	1.	0.5	1.3}
{0.5	1.4	1.5	1.5	0.9	1.	1.	0.6	1.1}
{0.5	1.4	1.5	1.5	0.9	1.	1.	0.6	1.2000000000000002}
{0.5	1.4	1.5	1.5	0.9	1.	1.	0.6	1.3}
{0.5	1.4	1.5	1.5	0.9	1.	1.	0.7	1.1}
{0.5	1.4	1.5	1.5	0.9	1.	1.	0.7	1.2000000000000002}
{0.5	1.4	1.5	1.5	0.9	1.	1.	0.7	1.3}
{0.5	1.4	1.5	1.5	0.9	1.	1.	0.8	1.1}
{0.5	1.4	1.5	1.5	0.9	1.	1.	0.8	1.2000000000000002}
{0.5	1.4	1.5	1.5	0.9	1.	1.	0.8	1.3}
{0.5	1.4	1.5	1.5	0.9	1.	1.	0.9	1.1}
{0.5	1.4	1.5	1.5	0.9	1.	1.	0.9	1.2000000000000002}
{0.5	1.4	1.5	1.5	0.9	1.	1.	0.9	1.3}
{0.5	1.4	1.5	1.5	0.9	1.	1.	1.	1.1}
{0.5	1.4	1.5	1.5	0.9	1.	1.	1.	1.2000000000000002}
{0.5	1.4	1.5	1.5	0.9	1.	1.	1.	1.3}
{0.5	1.4	1.5	1.5	0.9	1.	1.1	0.5	1.1}
{0.5	1.4	1.5	1.5	0.9	1.	1.1	0.5	1.2000000000000002}
{0.5	1.4	1.5	1.5	0.9	1.	1.1	0.5	1.3}
{0.5	1.4	1.5	1.5	0.9	1.	1.1	0.6	1.1}
{0.5	1.4	1.5	1.5	0.9	1.	1.1	0.6	1.2000000000000002}
{0.5	1.4	1.5	1.5	0.9	1.	1.1	0.6	1.3}
{0.5	1.4	1.5	1.5	0.9	1.	1.1	0.7	1.1}
{0.5	1.4	1.5	1.5	0.9	1.	1.1	0.7	1.2000000000000002}
{0.5	1.4	1.5	1.5	0.9	1.	1.1	0.7	1.3}
{0.5	1.4	1.5	1.5	0.9	1.	1.1	0.8	1.1}
{0.5	1.4	1.5	1.5	0.9	1.	1.1	0.8	1.2000000000000002}
{0.5	1.4	1.5	1.5	0.9	1.	1.1	0.8	1.3}
{0.5	1.4	1.5	1.5	0.9	1.	1.1	0.9	1.1}
{0.5	1.4	1.5	1.5	0.9	1.	1.1	0.9	1.2000000000000002}
{0.5	1.4	1.5	1.5	0.9	1.	1.1	0.9	1.3}
{0.5	1.4	1.5	1.5	0.9	1.	1.1	1.	1.1}
{0.5	1.4	1.5	1.5	0.9	1.	1.1	1.	1.2000000000000002}
{0.5	1.4	1.5	1.5	0.9	1.	1.1	1.	1.3}
{0.5	1.4	1.5	1.5	0.9	1.1	1.	0.5	1.1}
{0.5	1.4	1.5	1.5	0.9	1.1	1.	0.5	1.2000000000000002}
{0.5	1.4	1.5	1.5	0.9	1.1	1.	0.5	1.3}
{0.5	1.4	1.5	1.5	0.9	1.1	1.	0.6	1.1}
{0.5	1.4	1.5	1.5	0.9	1.1	1.	0.6	1.2000000000000002}
{0.5	1.4	1.5	1.5	0.9	1.1	1.	0.6	1.3}
{0.5	1.4	1.5	1.5	0.9	1.1	1.	0.7	1.1}
{0.5	1.4	1.5	1.5	0.9	1.1	1.	0.7	1.2000000000000002}
{0.5	1.4	1.5	1.5	0.9	1.1	1.	0.7	1.3}
{0.5	1.4	1.5	1.5	0.9	1.1	1.	0.8	1.1}
{0.5	1.4	1.5	1.5	0.9	1.1	1.	0.8	1.2000000000000002}
{0.5	1.4	1.5	1.5	0.9	1.1	1.	0.8	1.3}
{0.5	1.4	1.5	1.5	0.9	1.1	1.	0.9	1.1}
{0.5	1.4	1.5	1.5	0.9	1.1	1.	0.9	1.2000000000000002}
{0.5	1.4	1.5	1.5	0.9	1.1	1.	0.9	1.3}
{0.5	1.4	1.5	1.5	0.9	1.1	1.	1.	1.1}
{0.5	1.4	1.5	1.5	0.9	1.1	1.	1.	1.2000000000000002}
{0.5	1.4	1.5	1.5	0.9	1.1	1.	1.	1.3}
{0.5	1.4	1.5	1.5	0.9	1.1	1.1	0.5	1.1}
{0.5	1.4	1.5	1.5	0.9	1.1	1.1	0.5	1.2000000000000002}
{0.5	1.4	1.5	1.5	0.9	1.1	1.1	0.5	1.3}
{0.5	1.4	1.5	1.5	0.9	1.1	1.1	0.6	1.1}
{0.5	1.4	1.5	1.5	0.9	1.1	1.1	0.6	1.2000000000000002}
{0.5	1.4	1.5	1.5	0.9	1.1	1.1	0.6	1.3}
{0.5	1.4	1.5	1.5	0.9	1.1	1.1	0.7	1.1}
{0.5	1.4	1.5	1.5	0.9	1.1	1.1	0.7	1.2000000000000002}
{0.5	1.4	1.5	1.5	0.9	1.1	1.1	0.7	1.3}
{0.5	1.4	1.5	1.5	0.9	1.1	1.1	0.8	1.1}
{0.5	1.4	1.5	1.5	0.9	1.1	1.1	0.8	1.2000000000000002}
{0.5	1.4	1.5	1.5	0.9	1.1	1.1	0.8	1.3}
{0.5	1.4	1.5	1.5	0.9	1.1	1.1	0.9	1.1}
{0.5	1.4	1.5	1.5	0.9	1.1	1.1	0.9	1.2000000000000002}
{0.5	1.4	1.5	1.5	0.9	1.1	1.1	0.9	1.3}
{0.5	1.4	1.5	1.5	0.9	1.1	1.1	1.	1.1}
{0.5	1.4	1.5	1.5	0.9	1.1	1.1	1.	1.2000000000000002}
{0.5	1.4	1.5	1.5	0.9	1.1	1.1	1.	1.3}
{0.5	1.4	1.5	1.5	1.	1.	1.	0.5	1.1}
{0.5	1.4	1.5	1.5	1.	1.	1.	0.5	1.2000000000000002}
{0.5	1.4	1.5	1.5	1.	1.	1.	0.5	1.3}
{0.5	1.4	1.5	1.5	1.	1.	1.	0.6	1.1}
{0.5	1.4	1.5	1.5	1.	1.	1.	0.6	1.2000000000000002}
{0.5	1.4	1.5	1.5	1.	1.	1.	0.6	1.3}
{0.5	1.4	1.5	1.5	1.	1.	1.	0.7	1.1}
{0.5	1.4	1.5	1.5	1.	1.	1.	0.7	1.2000000000000002}
{0.5	1.4	1.5	1.5	1.	1.	1.	0.7	1.3}
{0.5	1.4	1.5	1.5	1.	1.	1.	0.8	1.1}
{0.5	1.4	1.5	1.5	1.	1.	1.	0.8	1.2000000000000002}
{0.5	1.4	1.5	1.5	1.	1.	1.	0.8	1.3}
{0.5	1.4	1.5	1.5	1.	1.	1.	0.9	1.1}
{0.5	1.4	1.5	1.5	1.	1.	1.	0.9	1.2000000000000002}
{0.5	1.4	1.5	1.5	1.	1.	1.	0.9	1.3}
{0.5	1.4	1.5	1.5	1.	1.	1.	1.	1.1}
{0.5	1.4	1.5	1.5	1.	1.	1.	1.	1.2000000000000002}
{0.5	1.4	1.5	1.5	1.	1.	1.	1.	1.3}
{0.5	1.4	1.5	1.5	1.	1.	1.1	0.5	1.1}
{0.5	1.4	1.5	1.5	1.	1.	1.1	0.5	1.2000000000000002}
{0.5	1.4	1.5	1.5	1.	1.	1.1	0.5	1.3}
{0.5	1.4	1.5	1.5	1.	1.	1.1	0.6	1.1}
{0.5	1.4	1.5	1.5	1.	1.	1.1	0.6	1.2000000000000002}
{0.5	1.4	1.5	1.5	1.	1.	1.1	0.6	1.3}
{0.5	1.4	1.5	1.5	1.	1.	1.1	0.7	1.1}
{0.5	1.4	1.5	1.5	1.	1.	1.1	0.7	1.2000000000000002}
{0.5	1.4	1.5	1.5	1.	1.	1.1	0.7	1.3}
{0.5	1.4	1.5	1.5	1.	1.	1.1	0.8	1.1}
{0.5	1.4	1.5	1.5	1.	1.	1.1	0.8	1.2000000000000002}
{0.5	1.4	1.5	1.5	1.	1.	1.1	0.8	1.3}
{0.5	1.4	1.5	1.5	1.	1.	1.1	0.9	1.1}
{0.5	1.4	1.5	1.5	1.	1.	1.1	0.9	1.2000000000000002}
{0.5	1.4	1.5	1.5	1.	1.	1.1	0.9	1.3}
{0.5	1.4	1.5	1.5	1.	1.	1.1	1.	1.1}
{0.5	1.4	1.5	1.5	1.	1.	1.1	1.	1.2000000000000002}
{0.5	1.4	1.5	1.5	1.	1.	1.1	1.	1.3}
{0.5	1.4	1.5	1.5	1.	1.1	1.	0.5	1.1}
{0.5	1.4	1.5	1.5	1.	1.1	1.	0.5	1.2000000000000002}
{0.5	1.4	1.5	1.5	1.	1.1	1.	0.5	1.3}
{0.5	1.4	1.5	1.5	1.	1.1	1.	0.6	1.1}
{0.5	1.4	1.5	1.5	1.	1.1	1.	0.6	1.2000000000000002}
{0.5	1.4	1.5	1.5	1.	1.1	1.	0.6	1.3}
{0.5	1.4	1.5	1.5	1.	1.1	1.	0.7	1.1}
{0.5	1.4	1.5	1.5	1.	1.1	1.	0.7	1.2000000000000002}
{0.5	1.4	1.5	1.5	1.	1.1	1.	0.7	1.3}
{0.5	1.4	1.5	1.5	1.	1.1	1.	0.8	1.1}
{0.5	1.4	1.5	1.5	1.	1.1	1.	0.8	1.2000000000000002}
{0.5	1.4	1.5	1.5	1.	1.1	1.	0.8	1.3}
{0.5	1.4	1.5	1.5	1.	1.1	1.	0.9	1.1}
{0.5	1.4	1.5	1.5	1.	1.1	1.	0.9	1.2000000000000002}
{0.5	1.4	1.5	1.5	1.	1.1	1.	0.9	1.3}
{0.5	1.4	1.5	1.5	1.	1.1	1.	1.	1.1}
{0.5	1.4	1.5	1.5	1.	1.1	1.	1.	1.2000000000000002}
{0.5	1.4	1.5	1.5	1.	1.1	1.	1.	1.3}
{0.5	1.4	1.5	1.5	1.	1.1	1.1	0.5	1.1}
{0.5	1.4	1.5	1.5	1.	1.1	1.1	0.5	1.2000000000000002}
{0.5	1.4	1.5	1.5	1.	1.1	1.1	0.5	1.3}
{0.5	1.4	1.5	1.5	1.	1.1	1.1	0.6	1.1}
{0.5	1.4	1.5	1.5	1.	1.1	1.1	0.6	1.2000000000000002}
{0.5	1.4	1.5	1.5	1.	1.1	1.1	0.6	1.3}
{0.5	1.4	1.5	1.5	1.	1.1	1.1	0.7	1.1}
{0.5	1.4	1.5	1.5	1.	1.1	1.1	0.7	1.2000000000000002}
{0.5	1.4	1.5	1.5	1.	1.1	1.1	0.7	1.3}
{0.5	1.4	1.5	1.5	1.	1.1	1.1	0.8	1.1}
{0.5	1.4	1.5	1.5	1.	1.1	1.1	0.8	1.2000000000000002}
{0.5	1.4	1.5	1.5	1.	1.1	1.1	0.8	1.3}
{0.5	1.4	1.5	1.5	1.	1.1	1.1	0.9	1.1}
{0.5	1.4	1.5	1.5	1.	1.1	1.1	0.9	1.2000000000000002}
{0.5	1.4	1.5	1.5	1.	1.1	1.1	0.9	1.3}
{0.5	1.4	1.5	1.5	1.	1.1	1.1	1.	1.1}
{0.5	1.4	1.5	1.5	1.	1.1	1.1	1.	1.2000000000000002}
{0.5	1.4	1.5	1.5	1.	1.1	1.1	1.	1.3}
{0.5	1.4	1.6	1.4	0.5	1.	1.	0.5	1.1}
{0.5	1.4	1.6	1.4	0.5	1.	1.	0.5	1.2000000000000002}
{0.5	1.4	1.6	1.4	0.5	1.	1.	0.5	1.3}
{0.5	1.4	1.6	1.4	0.5	1.	1.	0.6	1.1}
{0.5	1.4	1.6	1.4	0.5	1.	1.	0.6	1.2000000000000002}
{0.5	1.4	1.6	1.4	0.5	1.	1.	0.6	1.3}
{0.5	1.4	1.6	1.4	0.5	1.	1.	0.7	1.1}
{0.5	1.4	1.6	1.4	0.5	1.	1.	0.7	1.2000000000000002}
{0.5	1.4	1.6	1.4	0.5	1.	1.	0.7	1.3}
{0.5	1.4	1.6	1.4	0.5	1.	1.	0.8	1.1}
{0.5	1.4	1.6	1.4	0.5	1.	1.	0.8	1.2000000000000002}
{0.5	1.4	1.6	1.4	0.5	1.	1.	0.8	1.3}
{0.5	1.4	1.6	1.4	0.5	1.	1.	0.9	1.1}
{0.5	1.4	1.6	1.4	0.5	1.	1.	0.9	1.2000000000000002}
{0.5	1.4	1.6	1.4	0.5	1.	1.	0.9	1.3}
{0.5	1.4	1.6	1.4	0.5	1.	1.	1.	1.1}
{0.5	1.4	1.6	1.4	0.5	1.	1.	1.	1.2000000000000002}
{0.5	1.4	1.6	1.4	0.5	1.	1.	1.	1.3}
{0.5	1.4	1.6	1.4	0.5	1.	1.1	0.5	1.1}
{0.5	1.4	1.6	1.4	0.5	1.	1.1	0.5	1.2000000000000002}
{0.5	1.4	1.6	1.4	0.5	1.	1.1	0.5	1.3}
{0.5	1.4	1.6	1.4	0.5	1.	1.1	0.6	1.1}
{0.5	1.4	1.6	1.4	0.5	1.	1.1	0.6	1.2000000000000002}
{0.5	1.4	1.6	1.4	0.5	1.	1.1	0.6	1.3}
{0.5	1.4	1.6	1.4	0.5	1.	1.1	0.7	1.1}
{0.5	1.4	1.6	1.4	0.5	1.	1.1	0.7	1.2000000000000002}
{0.5	1.4	1.6	1.4	0.5	1.	1.1	0.7	1.3}
{0.5	1.4	1.6	1.4	0.5	1.	1.1	0.8	1.1}
{0.5	1.4	1.6	1.4	0.5	1.	1.1	0.8	1.2000000000000002}
{0.5	1.4	1.6	1.4	0.5	1.	1.1	0.8	1.3}
{0.5	1.4	1.6	1.4	0.5	1.	1.1	0.9	1.1}
{0.5	1.4	1.6	1.4	0.5	1.	1.1	0.9	1.2000000000000002}
{0.5	1.4	1.6	1.4	0.5	1.	1.1	0.9	1.3}
{0.5	1.4	1.6	1.4	0.5	1.	1.1	1.	1.1}
{0.5	1.4	1.6	1.4	0.5	1.	1.1	1.	1.2000000000000002}
{0.5	1.4	1.6	1.4	0.5	1.	1.1	1.	1.3}
{0.5	1.4	1.6	1.4	0.5	1.1	1.	0.5	1.1}
{0.5	1.4	1.6	1.4	0.5	1.1	1.	0.5	1.2000000000000002}
{0.5	1.4	1.6	1.4	0.5	1.1	1.	0.5	1.3}
{0.5	1.4	1.6	1.4	0.5	1.1	1.	0.6	1.1}
{0.5	1.4	1.6	1.4	0.5	1.1	1.	0.6	1.2000000000000002}
{0.5	1.4	1.6	1.4	0.5	1.1	1.	0.6	1.3}
{0.5	1.4	1.6	1.4	0.5	1.1	1.	0.7	1.1}
{0.5	1.4	1.6	1.4	0.5	1.1	1.	0.7	1.2000000000000002}
{0.5	1.4	1.6	1.4	0.5	1.1	1.	0.7	1.3}
{0.5	1.4	1.6	1.4	0.5	1.1	1.	0.8	1.1}
{0.5	1.4	1.6	1.4	0.5	1.1	1.	0.8	1.2000000000000002}
{0.5	1.4	1.6	1.4	0.5	1.1	1.	0.8	1.3}
{0.5	1.4	1.6	1.4	0.5	1.1	1.	0.9	1.1}
{0.5	1.4	1.6	1.4	0.5	1.1	1.	0.9	1.2000000000000002}
{0.5	1.4	1.6	1.4	0.5	1.1	1.	0.9	1.3}
{0.5	1.4	1.6	1.4	0.5	1.1	1.	1.	1.1}
{0.5	1.4	1.6	1.4	0.5	1.1	1.	1.	1.2000000000000002}
{0.5	1.4	1.6	1.4	0.5	1.1	1.	1.	1.3}
{0.5	1.4	1.6	1.4	0.5	1.1	1.1	0.5	1.1}
{0.5	1.4	1.6	1.4	0.5	1.1	1.1	0.5	1.2000000000000002}
{0.5	1.4	1.6	1.4	0.5	1.1	1.1	0.5	1.3}
{0.5	1.4	1.6	1.4	0.5	1.1	1.1	0.6	1.1}
{0.5	1.4	1.6	1.4	0.5	1.1	1.1	0.6	1.2000000000000002}
{0.5	1.4	1.6	1.4	0.5	1.1	1.1	0.6	1.3}
{0.5	1.4	1.6	1.4	0.5	1.1	1.1	0.7	1.1}
{0.5	1.4	1.6	1.4	0.5	1.1	1.1	0.7	1.2000000000000002}
{0.5	1.4	1.6	1.4	0.5	1.1	1.1	0.7	1.3}
{0.5	1.4	1.6	1.4	0.5	1.1	1.1	0.8	1.1}
{0.5	1.4	1.6	1.4	0.5	1.1	1.1	0.8	1.2000000000000002}
{0.5	1.4	1.6	1.4	0.5	1.1	1.1	0.8	1.3}
{0.5	1.4	1.6	1.4	0.5	1.1	1.1	0.9	1.1}
{0.5	1.4	1.6	1.4	0.5	1.1	1.1	0.9	1.2000000000000002}
{0.5	1.4	1.6	1.4	0.5	1.1	1.1	0.9	1.3}
{0.5	1.4	1.6	1.4	0.5	1.1	1.1	1.	1.1}
{0.5	1.4	1.6	1.4	0.5	1.1	1.1	1.	1.2000000000000002}
{0.5	1.4	1.6	1.4	0.5	1.1	1.1	1.	1.3}
{0.5	1.4	1.6	1.4	0.6	1.	1.	0.5	1.1}
{0.5	1.4	1.6	1.4	0.6	1.	1.	0.5	1.2000000000000002}
{0.5	1.4	1.6	1.4	0.6	1.	1.	0.5	1.3}
{0.5	1.4	1.6	1.4	0.6	1.	1.	0.6	1.1}
{0.5	1.4	1.6	1.4	0.6	1.	1.	0.6	1.2000000000000002}
{0.5	1.4	1.6	1.4	0.6	1.	1.	0.6	1.3}
{0.5	1.4	1.6	1.4	0.6	1.	1.	0.7	1.1}
{0.5	1.4	1.6	1.4	0.6	1.	1.	0.7	1.2000000000000002}
{0.5	1.4	1.6	1.4	0.6	1.	1.	0.7	1.3}
{0.5	1.4	1.6	1.4	0.6	1.	1.	0.8	1.1}
{0.5	1.4	1.6	1.4	0.6	1.	1.	0.8	1.2000000000000002}
{0.5	1.4	1.6	1.4	0.6	1.	1.	0.8	1.3}
{0.5	1.4	1.6	1.4	0.6	1.	1.	0.9	1.1}
{0.5	1.4	1.6	1.4	0.6	1.	1.	0.9	1.2000000000000002}
{0.5	1.4	1.6	1.4	0.6	1.	1.	0.9	1.3}
{0.5	1.4	1.6	1.4	0.6	1.	1.	1.	1.1}
{0.5	1.4	1.6	1.4	0.6	1.	1.	1.	1.2000000000000002}
{0.5	1.4	1.6	1.4	0.6	1.	1.	1.	1.3}
{0.5	1.4	1.6	1.4	0.6	1.	1.1	0.5	1.1}
{0.5	1.4	1.6	1.4	0.6	1.	1.1	0.5	1.2000000000000002}
{0.5	1.4	1.6	1.4	0.6	1.	1.1	0.5	1.3}
{0.5	1.4	1.6	1.4	0.6	1.	1.1	0.6	1.1}
{0.5	1.4	1.6	1.4	0.6	1.	1.1	0.6	1.2000000000000002}
{0.5	1.4	1.6	1.4	0.6	1.	1.1	0.6	1.3}
{0.5	1.4	1.6	1.4	0.6	1.	1.1	0.7	1.1}
{0.5	1.4	1.6	1.4	0.6	1.	1.1	0.7	1.2000000000000002}
{0.5	1.4	1.6	1.4	0.6	1.	1.1	0.7	1.3}
{0.5	1.4	1.6	1.4	0.6	1.	1.1	0.8	1.1}
{0.5	1.4	1.6	1.4	0.6	1.	1.1	0.8	1.2000000000000002}
{0.5	1.4	1.6	1.4	0.6	1.	1.1	0.8	1.3}
{0.5	1.4	1.6	1.4	0.6	1.	1.1	0.9	1.1}
{0.5	1.4	1.6	1.4	0.6	1.	1.1	0.9	1.2000000000000002}
{0.5	1.4	1.6	1.4	0.6	1.	1.1	0.9	1.3}
{0.5	1.4	1.6	1.4	0.6	1.	1.1	1.	1.1}
{0.5	1.4	1.6	1.4	0.6	1.	1.1	1.	1.2000000000000002}
{0.5	1.4	1.6	1.4	0.6	1.	1.1	1.	1.3}
{0.5	1.4	1.6	1.4	0.6	1.1	1.	0.5	1.1}
{0.5	1.4	1.6	1.4	0.6	1.1	1.	0.5	1.2000000000000002}
{0.5	1.4	1.6	1.4	0.6	1.1	1.	0.5	1.3}
{0.5	1.4	1.6	1.4	0.6	1.1	1.	0.6	1.1}
{0.5	1.4	1.6	1.4	0.6	1.1	1.	0.6	1.2000000000000002}
{0.5	1.4	1.6	1.4	0.6	1.1	1.	0.6	1.3}
{0.5	1.4	1.6	1.4	0.6	1.1	1.	0.7	1.1}
{0.5	1.4	1.6	1.4	0.6	1.1	1.	0.7	1.2000000000000002}
{0.5	1.4	1.6	1.4	0.6	1.1	1.	0.7	1.3}
{0.5	1.4	1.6	1.4	0.6	1.1	1.	0.8	1.1}
{0.5	1.4	1.6	1.4	0.6	1.1	1.	0.8	1.2000000000000002}
{0.5	1.4	1.6	1.4	0.6	1.1	1.	0.8	1.3}
{0.5	1.4	1.6	1.4	0.6	1.1	1.	0.9	1.1}
{0.5	1.4	1.6	1.4	0.6	1.1	1.	0.9	1.2000000000000002}
{0.5	1.4	1.6	1.4	0.6	1.1	1.	0.9	1.3}
{0.5	1.4	1.6	1.4	0.6	1.1	1.	1.	1.1}
{0.5	1.4	1.6	1.4	0.6	1.1	1.	1.	1.2000000000000002}
{0.5	1.4	1.6	1.4	0.6	1.1	1.	1.	1.3}
{0.5	1.4	1.6	1.4	0.6	1.1	1.1	0.5	1.1}
{0.5	1.4	1.6	1.4	0.6	1.1	1.1	0.5	1.2000000000000002}
{0.5	1.4	1.6	1.4	0.6	1.1	1.1	0.5	1.3}
{0.5	1.4	1.6	1.4	0.6	1.1	1.1	0.6	1.1}
{0.5	1.4	1.6	1.4	0.6	1.1	1.1	0.6	1.2000000000000002}
{0.5	1.4	1.6	1.4	0.6	1.1	1.1	0.6	1.3}
{0.5	1.4	1.6	1.4	0.6	1.1	1.1	0.7	1.1}
{0.5	1.4	1.6	1.4	0.6	1.1	1.1	0.7	1.2000000000000002}
{0.5	1.4	1.6	1.4	0.6	1.1	1.1	0.7	1.3}
{0.5	1.4	1.6	1.4	0.6	1.1	1.1	0.8	1.1}
{0.5	1.4	1.6	1.4	0.6	1.1	1.1	0.8	1.2000000000000002}
{0.5	1.4	1.6	1.4	0.6	1.1	1.1	0.8	1.3}
{0.5	1.4	1.6	1.4	0.6	1.1	1.1	0.9	1.1}
{0.5	1.4	1.6	1.4	0.6	1.1	1.1	0.9	1.2000000000000002}
{0.5	1.4	1.6	1.4	0.6	1.1	1.1	0.9	1.3}
{0.5	1.4	1.6	1.4	0.6	1.1	1.1	1.	1.1}
{0.5	1.4	1.6	1.4	0.6	1.1	1.1	1.	1.2000000000000002}
{0.5	1.4	1.6	1.4	0.6	1.1	1.1	1.	1.3}
{0.5	1.4	1.6	1.4	0.7	1.	1.	0.5	1.1}
{0.5	1.4	1.6	1.4	0.7	1.	1.	0.5	1.2000000000000002}
{0.5	1.4	1.6	1.4	0.7	1.	1.	0.5	1.3}
{0.5	1.4	1.6	1.4	0.7	1.	1.	0.6	1.1}
{0.5	1.4	1.6	1.4	0.7	1.	1.	0.6	1.2000000000000002}
{0.5	1.4	1.6	1.4	0.7	1.	1.	0.6	1.3}
{0.5	1.4	1.6	1.4	0.7	1.	1.	0.7	1.1}
{0.5	1.4	1.6	1.4	0.7	1.	1.	0.7	1.2000000000000002}
{0.5	1.4	1.6	1.4	0.7	1.	1.	0.7	1.3}
{0.5	1.4	1.6	1.4	0.7	1.	1.	0.8	1.1}
{0.5	1.4	1.6	1.4	0.7	1.	1.	0.8	1.2000000000000002}
{0.5	1.4	1.6	1.4	0.7	1.	1.	0.8	1.3}
{0.5	1.4	1.6	1.4	0.7	1.	1.	0.9	1.1}
{0.5	1.4	1.6	1.4	0.7	1.	1.	0.9	1.2000000000000002}
{0.5	1.4	1.6	1.4	0.7	1.	1.	0.9	1.3}
{0.5	1.4	1.6	1.4	0.7	1.	1.	1.	1.1}
{0.5	1.4	1.6	1.4	0.7	1.	1.	1.	1.2000000000000002}
{0.5	1.4	1.6	1.4	0.7	1.	1.	1.	1.3}
{0.5	1.4	1.6	1.4	0.7	1.	1.1	0.5	1.1}
{0.5	1.4	1.6	1.4	0.7	1.	1.1	0.5	1.2000000000000002}
{0.5	1.4	1.6	1.4	0.7	1.	1.1	0.5	1.3}
{0.5	1.4	1.6	1.4	0.7	1.	1.1	0.6	1.1}
{0.5	1.4	1.6	1.4	0.7	1.	1.1	0.6	1.2000000000000002}
{0.5	1.4	1.6	1.4	0.7	1.	1.1	0.6	1.3}
{0.5	1.4	1.6	1.4	0.7	1.	1.1	0.7	1.1}
{0.5	1.4	1.6	1.4	0.7	1.	1.1	0.7	1.2000000000000002}
{0.5	1.4	1.6	1.4	0.7	1.	1.1	0.7	1.3}
{0.5	1.4	1.6	1.4	0.7	1.	1.1	0.8	1.1}
{0.5	1.4	1.6	1.4	0.7	1.	1.1	0.8	1.2000000000000002}
{0.5	1.4	1.6	1.4	0.7	1.	1.1	0.8	1.3}
{0.5	1.4	1.6	1.4	0.7	1.	1.1	0.9	1.1}
{0.5	1.4	1.6	1.4	0.7	1.	1.1	0.9	1.2000000000000002}
{0.5	1.4	1.6	1.4	0.7	1.	1.1	0.9	1.3}
{0.5	1.4	1.6	1.4	0.7	1.	1.1	1.	1.1}
{0.5	1.4	1.6	1.4	0.7	1.	1.1	1.	1.2000000000000002}
{0.5	1.4	1.6	1.4	0.7	1.	1.1	1.	1.3}
{0.5	1.4	1.6	1.4	0.7	1.1	1.	0.5	1.1}
{0.5	1.4	1.6	1.4	0.7	1.1	1.	0.5	1.2000000000000002}
{0.5	1.4	1.6	1.4	0.7	1.1	1.	0.5	1.3}
{0.5	1.4	1.6	1.4	0.7	1.1	1.	0.6	1.1}
{0.5	1.4	1.6	1.4	0.7	1.1	1.	0.6	1.2000000000000002}
{0.5	1.4	1.6	1.4	0.7	1.1	1.	0.6	1.3}
{0.5	1.4	1.6	1.4	0.7	1.1	1.	0.7	1.1}
{0.5	1.4	1.6	1.4	0.7	1.1	1.	0.7	1.2000000000000002}
{0.5	1.4	1.6	1.4	0.7	1.1	1.	0.7	1.3}
{0.5	1.4	1.6	1.4	0.7	1.1	1.	0.8	1.1}
{0.5	1.4	1.6	1.4	0.7	1.1	1.	0.8	1.2000000000000002}
{0.5	1.4	1.6	1.4	0.7	1.1	1.	0.8	1.3}
{0.5	1.4	1.6	1.4	0.7	1.1	1.	0.9	1.1}
{0.5	1.4	1.6	1.4	0.7	1.1	1.	0.9	1.2000000000000002}
{0.5	1.4	1.6	1.4	0.7	1.1	1.	0.9	1.3}
{0.5	1.4	1.6	1.4	0.7	1.1	1.	1.	1.1}
{0.5	1.4	1.6	1.4	0.7	1.1	1.	1.	1.2000000000000002}
{0.5	1.4	1.6	1.4	0.7	1.1	1.	1.	1.3}
{0.5	1.4	1.6	1.4	0.7	1.1	1.1	0.5	1.1}
{0.5	1.4	1.6	1.4	0.7	1.1	1.1	0.5	1.2000000000000002}
{0.5	1.4	1.6	1.4	0.7	1.1	1.1	0.5	1.3}
{0.5	1.4	1.6	1.4	0.7	1.1	1.1	0.6	1.1}
{0.5	1.4	1.6	1.4	0.7	1.1	1.1	0.6	1.2000000000000002}
{0.5	1.4	1.6	1.4	0.7	1.1	1.1	0.6	1.3}
{0.5	1.4	1.6	1.4	0.7	1.1	1.1	0.7	1.1}
{0.5	1.4	1.6	1.4	0.7	1.1	1.1	0.7	1.2000000000000002}
{0.5	1.4	1.6	1.4	0.7	1.1	1.1	0.7	1.3}
{0.5	1.4	1.6	1.4	0.7	1.1	1.1	0.8	1.1}
{0.5	1.4	1.6	1.4	0.7	1.1	1.1	0.8	1.2000000000000002}
{0.5	1.4	1.6	1.4	0.7	1.1	1.1	0.8	1.3}
{0.5	1.4	1.6	1.4	0.7	1.1	1.1	0.9	1.1}
{0.5	1.4	1.6	1.4	0.7	1.1	1.1	0.9	1.2000000000000002}
{0.5	1.4	1.6	1.4	0.7	1.1	1.1	0.9	1.3}
{0.5	1.4	1.6	1.4	0.7	1.1	1.1	1.	1.1}
{0.5	1.4	1.6	1.4	0.7	1.1	1.1	1.	1.2000000000000002}
{0.5	1.4	1.6	1.4	0.7	1.1	1.1	1.	1.3}
{0.5	1.4	1.6	1.4	0.8	1.	1.	0.5	1.1}
{0.5	1.4	1.6	1.4	0.8	1.	1.	0.5	1.2000000000000002}
{0.5	1.4	1.6	1.4	0.8	1.	1.	0.5	1.3}
{0.5	1.4	1.6	1.4	0.8	1.	1.	0.6	1.1}
{0.5	1.4	1.6	1.4	0.8	1.	1.	0.6	1.2000000000000002}
{0.5	1.4	1.6	1.4	0.8	1.	1.	0.6	1.3}
{0.5	1.4	1.6	1.4	0.8	1.	1.	0.7	1.1}
{0.5	1.4	1.6	1.4	0.8	1.	1.	0.7	1.2000000000000002}
{0.5	1.4	1.6	1.4	0.8	1.	1.	0.7	1.3}
{0.5	1.4	1.6	1.4	0.8	1.	1.	0.8	1.1}
{0.5	1.4	1.6	1.4	0.8	1.	1.	0.8	1.2000000000000002}
{0.5	1.4	1.6	1.4	0.8	1.	1.	0.8	1.3}
{0.5	1.4	1.6	1.4	0.8	1.	1.	0.9	1.1}
{0.5	1.4	1.6	1.4	0.8	1.	1.	0.9	1.2000000000000002}
{0.5	1.4	1.6	1.4	0.8	1.	1.	0.9	1.3}
{0.5	1.4	1.6	1.4	0.8	1.	1.	1.	1.1}
{0.5	1.4	1.6	1.4	0.8	1.	1.	1.	1.2000000000000002}
{0.5	1.4	1.6	1.4	0.8	1.	1.	1.	1.3}
{0.5	1.4	1.6	1.4	0.8	1.	1.1	0.5	1.1}
{0.5	1.4	1.6	1.4	0.8	1.	1.1	0.5	1.2000000000000002}
{0.5	1.4	1.6	1.4	0.8	1.	1.1	0.5	1.3}
{0.5	1.4	1.6	1.4	0.8	1.	1.1	0.6	1.1}
{0.5	1.4	1.6	1.4	0.8	1.	1.1	0.6	1.2000000000000002}
{0.5	1.4	1.6	1.4	0.8	1.	1.1	0.6	1.3}
{0.5	1.4	1.6	1.4	0.8	1.	1.1	0.7	1.1}
{0.5	1.4	1.6	1.4	0.8	1.	1.1	0.7	1.2000000000000002}
{0.5	1.4	1.6	1.4	0.8	1.	1.1	0.7	1.3}
{0.5	1.4	1.6	1.4	0.8	1.	1.1	0.8	1.1}
{0.5	1.4	1.6	1.4	0.8	1.	1.1	0.8	1.2000000000000002}
{0.5	1.4	1.6	1.4	0.8	1.	1.1	0.8	1.3}
{0.5	1.4	1.6	1.4	0.8	1.	1.1	0.9	1.1}
{0.5	1.4	1.6	1.4	0.8	1.	1.1	0.9	1.2000000000000002}
{0.5	1.4	1.6	1.4	0.8	1.	1.1	0.9	1.3}
{0.5	1.4	1.6	1.4	0.8	1.	1.1	1.	1.1}
{0.5	1.4	1.6	1.4	0.8	1.	1.1	1.	1.2000000000000002}
{0.5	1.4	1.6	1.4	0.8	1.	1.1	1.	1.3}
{0.5	1.4	1.6	1.4	0.8	1.1	1.	0.5	1.1}
{0.5	1.4	1.6	1.4	0.8	1.1	1.	0.5	1.2000000000000002}
{0.5	1.4	1.6	1.4	0.8	1.1	1.	0.5	1.3}
{0.5	1.4	1.6	1.4	0.8	1.1	1.	0.6	1.1}
{0.5	1.4	1.6	1.4	0.8	1.1	1.	0.6	1.2000000000000002}
{0.5	1.4	1.6	1.4	0.8	1.1	1.	0.6	1.3}
{0.5	1.4	1.6	1.4	0.8	1.1	1.	0.7	1.1}
{0.5	1.4	1.6	1.4	0.8	1.1	1.	0.7	1.2000000000000002}
{0.5	1.4	1.6	1.4	0.8	1.1	1.	0.7	1.3}
{0.5	1.4	1.6	1.4	0.8	1.1	1.	0.8	1.1}
{0.5	1.4	1.6	1.4	0.8	1.1	1.	0.8	1.2000000000000002}
{0.5	1.4	1.6	1.4	0.8	1.1	1.	0.8	1.3}
{0.5	1.4	1.6	1.4	0.8	1.1	1.	0.9	1.1}
{0.5	1.4	1.6	1.4	0.8	1.1	1.	0.9	1.2000000000000002}
{0.5	1.4	1.6	1.4	0.8	1.1	1.	0.9	1.3}
{0.5	1.4	1.6	1.4	0.8	1.1	1.	1.	1.1}
{0.5	1.4	1.6	1.4	0.8	1.1	1.	1.	1.2000000000000002}
{0.5	1.4	1.6	1.4	0.8	1.1	1.	1.	1.3}
{0.5	1.4	1.6	1.4	0.8	1.1	1.1	0.5	1.1}
{0.5	1.4	1.6	1.4	0.8	1.1	1.1	0.5	1.2000000000000002}
{0.5	1.4	1.6	1.4	0.8	1.1	1.1	0.5	1.3}
{0.5	1.4	1.6	1.4	0.8	1.1	1.1	0.6	1.1}
{0.5	1.4	1.6	1.4	0.8	1.1	1.1	0.6	1.2000000000000002}
{0.5	1.4	1.6	1.4	0.8	1.1	1.1	0.6	1.3}
{0.5	1.4	1.6	1.4	0.8	1.1	1.1	0.7	1.1}
{0.5	1.4	1.6	1.4	0.8	1.1	1.1	0.7	1.2000000000000002}
{0.5	1.4	1.6	1.4	0.8	1.1	1.1	0.7	1.3}
{0.5	1.4	1.6	1.4	0.8	1.1	1.1	0.8	1.1}
{0.5	1.4	1.6	1.4	0.8	1.1	1.1	0.8	1.2000000000000002}
{0.5	1.4	1.6	1.4	0.8	1.1	1.1	0.8	1.3}
{0.5	1.4	1.6	1.4	0.8	1.1	1.1	0.9	1.1}
{0.5	1.4	1.6	1.4	0.8	1.1	1.1	0.9	1.2000000000000002}
{0.5	1.4	1.6	1.4	0.8	1.1	1.1	0.9	1.3}
{0.5	1.4	1.6	1.4	0.8	1.1	1.1	1.	1.1}
{0.5	1.4	1.6	1.4	0.8	1.1	1.1	1.	1.2000000000000002}
{0.5	1.4	1.6	1.4	0.8	1.1	1.1	1.	1.3}
{0.5	1.4	1.6	1.4	0.9	1.	1.	0.5	1.1}
{0.5	1.4	1.6	1.4	0.9	1.	1.	0.5	1.2000000000000002}
{0.5	1.4	1.6	1.4	0.9	1.	1.	0.5	1.3}
{0.5	1.4	1.6	1.4	0.9	1.	1.	0.6	1.1}
{0.5	1.4	1.6	1.4	0.9	1.	1.	0.6	1.2000000000000002}
{0.5	1.4	1.6	1.4	0.9	1.	1.	0.6	1.3}
{0.5	1.4	1.6	1.4	0.9	1.	1.	0.7	1.1}
{0.5	1.4	1.6	1.4	0.9	1.	1.	0.7	1.2000000000000002}
{0.5	1.4	1.6	1.4	0.9	1.	1.	0.7	1.3}
{0.5	1.4	1.6	1.4	0.9	1.	1.	0.8	1.1}
{0.5	1.4	1.6	1.4	0.9	1.	1.	0.8	1.2000000000000002}
{0.5	1.4	1.6	1.4	0.9	1.	1.	0.8	1.3}
{0.5	1.4	1.6	1.4	0.9	1.	1.	0.9	1.1}
{0.5	1.4	1.6	1.4	0.9	1.	1.	0.9	1.2000000000000002}
{0.5	1.4	1.6	1.4	0.9	1.	1.	0.9	1.3}
{0.5	1.4	1.6	1.4	0.9	1.	1.	1.	1.1}
{0.5	1.4	1.6	1.4	0.9	1.	1.	1.	1.2000000000000002}
{0.5	1.4	1.6	1.4	0.9	1.	1.	1.	1.3}
{0.5	1.4	1.6	1.4	0.9	1.	1.1	0.5	1.1}
{0.5	1.4	1.6	1.4	0.9	1.	1.1	0.5	1.2000000000000002}
{0.5	1.4	1.6	1.4	0.9	1.	1.1	0.5	1.3}
{0.5	1.4	1.6	1.4	0.9	1.	1.1	0.6	1.1}
{0.5	1.4	1.6	1.4	0.9	1.	1.1	0.6	1.2000000000000002}
{0.5	1.4	1.6	1.4	0.9	1.	1.1	0.6	1.3}
{0.5	1.4	1.6	1.4	0.9	1.	1.1	0.7	1.1}
{0.5	1.4	1.6	1.4	0.9	1.	1.1	0.7	1.2000000000000002}
{0.5	1.4	1.6	1.4	0.9	1.	1.1	0.7	1.3}
{0.5	1.4	1.6	1.4	0.9	1.	1.1	0.8	1.1}
{0.5	1.4	1.6	1.4	0.9	1.	1.1	0.8	1.2000000000000002}
{0.5	1.4	1.6	1.4	0.9	1.	1.1	0.8	1.3}
{0.5	1.4	1.6	1.4	0.9	1.	1.1	0.9	1.1}
{0.5	1.4	1.6	1.4	0.9	1.	1.1	0.9	1.2000000000000002}
{0.5	1.4	1.6	1.4	0.9	1.	1.1	0.9	1.3}
{0.5	1.4	1.6	1.4	0.9	1.	1.1	1.	1.1}
{0.5	1.4	1.6	1.4	0.9	1.	1.1	1.	1.2000000000000002}
{0.5	1.4	1.6	1.4	0.9	1.	1.1	1.	1.3}
{0.5	1.4	1.6	1.4	0.9	1.1	1.	0.5	1.1}
{0.5	1.4	1.6	1.4	0.9	1.1	1.	0.5	1.2000000000000002}
{0.5	1.4	1.6	1.4	0.9	1.1	1.	0.5	1.3}
{0.5	1.4	1.6	1.4	0.9	1.1	1.	0.6	1.1}
{0.5	1.4	1.6	1.4	0.9	1.1	1.	0.6	1.2000000000000002}
{0.5	1.4	1.6	1.4	0.9	1.1	1.	0.6	1.3}
{0.5	1.4	1.6	1.4	0.9	1.1	1.	0.7	1.1}
{0.5	1.4	1.6	1.4	0.9	1.1	1.	0.7	1.2000000000000002}
{0.5	1.4	1.6	1.4	0.9	1.1	1.	0.7	1.3}
{0.5	1.4	1.6	1.4	0.9	1.1	1.	0.8	1.1}
{0.5	1.4	1.6	1.4	0.9	1.1	1.	0.8	1.2000000000000002}
{0.5	1.4	1.6	1.4	0.9	1.1	1.	0.8	1.3}
{0.5	1.4	1.6	1.4	0.9	1.1	1.	0.9	1.1}
{0.5	1.4	1.6	1.4	0.9	1.1	1.	0.9	1.2000000000000002}
{0.5	1.4	1.6	1.4	0.9	1.1	1.	0.9	1.3}
{0.5	1.4	1.6	1.4	0.9	1.1	1.	1.	1.1}
{0.5	1.4	1.6	1.4	0.9	1.1	1.	1.	1.2000000000000002}
{0.5	1.4	1.6	1.4	0.9	1.1	1.	1.	1.3}
{0.5	1.4	1.6	1.4	0.9	1.1	1.1	0.5	1.1}
{0.5	1.4	1.6	1.4	0.9	1.1	1.1	0.5	1.2000000000000002}
{0.5	1.4	1.6	1.4	0.9	1.1	1.1	0.5	1.3}
{0.5	1.4	1.6	1.4	0.9	1.1	1.1	0.6	1.1}
{0.5	1.4	1.6	1.4	0.9	1.1	1.1	0.6	1.2000000000000002}
{0.5	1.4	1.6	1.4	0.9	1.1	1.1	0.6	1.3}
{0.5	1.4	1.6	1.4	0.9	1.1	1.1	0.7	1.1}
{0.5	1.4	1.6	1.4	0.9	1.1	1.1	0.7	1.2000000000000002}
{0.5	1.4	1.6	1.4	0.9	1.1	1.1	0.7	1.3}
{0.5	1.4	1.6	1.4	0.9	1.1	1.1	0.8	1.1}
{0.5	1.4	1.6	1.4	0.9	1.1	1.1	0.8	1.2000000000000002}
{0.5	1.4	1.6	1.4	0.9	1.1	1.1	0.8	1.3}
{0.5	1.4	1.6	1.4	0.9	1.1	1.1	0.9	1.1}
{0.5	1.4	1.6	1.4	0.9	1.1	1.1	0.9	1.2000000000000002}
{0.5	1.4	1.6	1.4	0.9	1.1	1.1	0.9	1.3}
{0.5	1.4	1.6	1.4	0.9	1.1	1.1	1.	1.1}
{0.5	1.4	1.6	1.4	0.9	1.1	1.1	1.	1.2000000000000002}
{0.5	1.4	1.6	1.4	0.9	1.1	1.1	1.	1.3}
{0.5	1.4	1.6	1.4	1.	1.	1.	0.5	1.1}
{0.5	1.4	1.6	1.4	1.	1.	1.	0.5	1.2000000000000002}
{0.5	1.4	1.6	1.4	1.	1.	1.	0.5	1.3}
{0.5	1.4	1.6	1.4	1.	1.	1.	0.6	1.1}
{0.5	1.4	1.6	1.4	1.	1.	1.	0.6	1.2000000000000002}
{0.5	1.4	1.6	1.4	1.	1.	1.	0.6	1.3}
{0.5	1.4	1.6	1.4	1.	1.	1.	0.7	1.1}
{0.5	1.4	1.6	1.4	1.	1.	1.	0.7	1.2000000000000002}
{0.5	1.4	1.6	1.4	1.	1.	1.	0.7	1.3}
{0.5	1.4	1.6	1.4	1.	1.	1.	0.8	1.1}
{0.5	1.4	1.6	1.4	1.	1.	1.	0.8	1.2000000000000002}
{0.5	1.4	1.6	1.4	1.	1.	1.	0.8	1.3}
{0.5	1.4	1.6	1.4	1.	1.	1.	0.9	1.1}
{0.5	1.4	1.6	1.4	1.	1.	1.	0.9	1.2000000000000002}
{0.5	1.4	1.6	1.4	1.	1.	1.	0.9	1.3}
{0.5	1.4	1.6	1.4	1.	1.	1.	1.	1.1}
{0.5	1.4	1.6	1.4	1.	1.	1.	1.	1.2000000000000002}
{0.5	1.4	1.6	1.4	1.	1.	1.	1.	1.3}
{0.5	1.4	1.6	1.4	1.	1.	1.1	0.5	1.1}
{0.5	1.4	1.6	1.4	1.	1.	1.1	0.5	1.2000000000000002}
{0.5	1.4	1.6	1.4	1.	1.	1.1	0.5	1.3}
{0.5	1.4	1.6	1.4	1.	1.	1.1	0.6	1.1}
{0.5	1.4	1.6	1.4	1.	1.	1.1	0.6	1.2000000000000002}
{0.5	1.4	1.6	1.4	1.	1.	1.1	0.6	1.3}
{0.5	1.4	1.6	1.4	1.	1.	1.1	0.7	1.1}
{0.5	1.4	1.6	1.4	1.	1.	1.1	0.7	1.2000000000000002}
{0.5	1.4	1.6	1.4	1.	1.	1.1	0.7	1.3}
{0.5	1.4	1.6	1.4	1.	1.	1.1	0.8	1.1}
{0.5	1.4	1.6	1.4	1.	1.	1.1	0.8	1.2000000000000002}
{0.5	1.4	1.6	1.4	1.	1.	1.1	0.8	1.3}
{0.5	1.4	1.6	1.4	1.	1.	1.1	0.9	1.1}
{0.5	1.4	1.6	1.4	1.	1.	1.1	0.9	1.2000000000000002}
{0.5	1.4	1.6	1.4	1.	1.	1.1	0.9	1.3}
{0.5	1.4	1.6	1.4	1.	1.	1.1	1.	1.1}
{0.5	1.4	1.6	1.4	1.	1.	1.1	1.	1.2000000000000002}
{0.5	1.4	1.6	1.4	1.	1.	1.1	1.	1.3}
{0.5	1.4	1.6	1.4	1.	1.1	1.	0.5	1.1}
{0.5	1.4	1.6	1.4	1.	1.1	1.	0.5	1.2000000000000002}
{0.5	1.4	1.6	1.4	1.	1.1	1.	0.5	1.3}
{0.5	1.4	1.6	1.4	1.	1.1	1.	0.6	1.1}
{0.5	1.4	1.6	1.4	1.	1.1	1.	0.6	1.2000000000000002}
{0.5	1.4	1.6	1.4	1.	1.1	1.	0.6	1.3}
{0.5	1.4	1.6	1.4	1.	1.1	1.	0.7	1.1}
{0.5	1.4	1.6	1.4	1.	1.1	1.	0.7	1.2000000000000002}
{0.5	1.4	1.6	1.4	1.	1.1	1.	0.7	1.3}
{0.5	1.4	1.6	1.4	1.	1.1	1.	0.8	1.1}
{0.5	1.4	1.6	1.4	1.	1.1	1.	0.8	1.2000000000000002}
{0.5	1.4	1.6	1.4	1.	1.1	1.	0.8	1.3}
{0.5	1.4	1.6	1.4	1.	1.1	1.	0.9	1.1}
{0.5	1.4	1.6	1.4	1.	1.1	1.	0.9	1.2000000000000002}
{0.5	1.4	1.6	1.4	1.	1.1	1.	0.9	1.3}
{0.5	1.4	1.6	1.4	1.	1.1	1.	1.	1.1}
{0.5	1.4	1.6	1.4	1.	1.1	1.	1.	1.2000000000000002}
{0.5	1.4	1.6	1.4	1.	1.1	1.	1.	1.3}
{0.5	1.4	1.6	1.4	1.	1.1	1.1	0.5	1.1}
{0.5	1.4	1.6	1.4	1.	1.1	1.1	0.5	1.2000000000000002}
{0.5	1.4	1.6	1.4	1.	1.1	1.1	0.5	1.3}
{0.5	1.4	1.6	1.4	1.	1.1	1.1	0.6	1.1}
{0.5	1.4	1.6	1.4	1.	1.1	1.1	0.6	1.2000000000000002}
{0.5	1.4	1.6	1.4	1.	1.1	1.1	0.6	1.3}
{0.5	1.4	1.6	1.4	1.	1.1	1.1	0.7	1.1}
{0.5	1.4	1.6	1.4	1.	1.1	1.1	0.7	1.2000000000000002}
{0.5	1.4	1.6	1.4	1.	1.1	1.1	0.7	1.3}
{0.5	1.4	1.6	1.4	1.	1.1	1.1	0.8	1.1}
{0.5	1.4	1.6	1.4	1.	1.1	1.1	0.8	1.2000000000000002}
{0.5	1.4	1.6	1.4	1.	1.1	1.1	0.8	1.3}
{0.5	1.4	1.6	1.4	1.	1.1	1.1	0.9	1.1}
{0.5	1.4	1.6	1.4	1.	1.1	1.1	0.9	1.2000000000000002}
{0.5	1.4	1.6	1.4	1.	1.1	1.1	0.9	1.3}
{0.5	1.4	1.6	1.4	1.	1.1	1.1	1.	1.1}
{0.5	1.4	1.6	1.4	1.	1.1	1.1	1.	1.2000000000000002}
{0.5	1.4	1.6	1.4	1.	1.1	1.1	1.	1.3}
{0.5	1.4	1.6	1.5	0.5	1.	1.	0.5	1.1}
{0.5	1.4	1.6	1.5	0.5	1.	1.	0.5	1.2000000000000002}
{0.5	1.4	1.6	1.5	0.5	1.	1.	0.5	1.3}
{0.5	1.4	1.6	1.5	0.5	1.	1.	0.6	1.1}
{0.5	1.4	1.6	1.5	0.5	1.	1.	0.6	1.2000000000000002}
{0.5	1.4	1.6	1.5	0.5	1.	1.	0.6	1.3}
{0.5	1.4	1.6	1.5	0.5	1.	1.	0.7	1.1}
{0.5	1.4	1.6	1.5	0.5	1.	1.	0.7	1.2000000000000002}
{0.5	1.4	1.6	1.5	0.5	1.	1.	0.7	1.3}
{0.5	1.4	1.6	1.5	0.5	1.	1.	0.8	1.1}
{0.5	1.4	1.6	1.5	0.5	1.	1.	0.8	1.2000000000000002}
{0.5	1.4	1.6	1.5	0.5	1.	1.	0.8	1.3}
{0.5	1.4	1.6	1.5	0.5	1.	1.	0.9	1.1}
{0.5	1.4	1.6	1.5	0.5	1.	1.	0.9	1.2000000000000002}
{0.5	1.4	1.6	1.5	0.5	1.	1.	0.9	1.3}
{0.5	1.4	1.6	1.5	0.5	1.	1.	1.	1.1}
{0.5	1.4	1.6	1.5	0.5	1.	1.	1.	1.2000000000000002}
{0.5	1.4	1.6	1.5	0.5	1.	1.	1.	1.3}
{0.5	1.4	1.6	1.5	0.5	1.	1.1	0.5	1.1}
{0.5	1.4	1.6	1.5	0.5	1.	1.1	0.5	1.2000000000000002}
{0.5	1.4	1.6	1.5	0.5	1.	1.1	0.5	1.3}
{0.5	1.4	1.6	1.5	0.5	1.	1.1	0.6	1.1}
{0.5	1.4	1.6	1.5	0.5	1.	1.1	0.6	1.2000000000000002}
{0.5	1.4	1.6	1.5	0.5	1.	1.1	0.6	1.3}
{0.5	1.4	1.6	1.5	0.5	1.	1.1	0.7	1.1}
{0.5	1.4	1.6	1.5	0.5	1.	1.1	0.7	1.2000000000000002}
{0.5	1.4	1.6	1.5	0.5	1.	1.1	0.7	1.3}
{0.5	1.4	1.6	1.5	0.5	1.	1.1	0.8	1.1}
{0.5	1.4	1.6	1.5	0.5	1.	1.1	0.8	1.2000000000000002}
{0.5	1.4	1.6	1.5	0.5	1.	1.1	0.8	1.3}
{0.5	1.4	1.6	1.5	0.5	1.	1.1	0.9	1.1}
{0.5	1.4	1.6	1.5	0.5	1.	1.1	0.9	1.2000000000000002}
{0.5	1.4	1.6	1.5	0.5	1.	1.1	0.9	1.3}
{0.5	1.4	1.6	1.5	0.5	1.	1.1	1.	1.1}
{0.5	1.4	1.6	1.5	0.5	1.	1.1	1.	1.2000000000000002}
{0.5	1.4	1.6	1.5	0.5	1.	1.1	1.	1.3}
{0.5	1.4	1.6	1.5	0.5	1.1	1.	0.5	1.1}
{0.5	1.4	1.6	1.5	0.5	1.1	1.	0.5	1.2000000000000002}
{0.5	1.4	1.6	1.5	0.5	1.1	1.	0.5	1.3}
{0.5	1.4	1.6	1.5	0.5	1.1	1.	0.6	1.1}
{0.5	1.4	1.6	1.5	0.5	1.1	1.	0.6	1.2000000000000002}
{0.5	1.4	1.6	1.5	0.5	1.1	1.	0.6	1.3}
{0.5	1.4	1.6	1.5	0.5	1.1	1.	0.7	1.1}
{0.5	1.4	1.6	1.5	0.5	1.1	1.	0.7	1.2000000000000002}
{0.5	1.4	1.6	1.5	0.5	1.1	1.	0.7	1.3}
{0.5	1.4	1.6	1.5	0.5	1.1	1.	0.8	1.1}
{0.5	1.4	1.6	1.5	0.5	1.1	1.	0.8	1.2000000000000002}
{0.5	1.4	1.6	1.5	0.5	1.1	1.	0.8	1.3}
{0.5	1.4	1.6	1.5	0.5	1.1	1.	0.9	1.1}
{0.5	1.4	1.6	1.5	0.5	1.1	1.	0.9	1.2000000000000002}
{0.5	1.4	1.6	1.5	0.5	1.1	1.	0.9	1.3}
{0.5	1.4	1.6	1.5	0.5	1.1	1.	1.	1.1}
{0.5	1.4	1.6	1.5	0.5	1.1	1.	1.	1.2000000000000002}
{0.5	1.4	1.6	1.5	0.5	1.1	1.	1.	1.3}
{0.5	1.4	1.6	1.5	0.5	1.1	1.1	0.5	1.1}
{0.5	1.4	1.6	1.5	0.5	1.1	1.1	0.5	1.2000000000000002}
{0.5	1.4	1.6	1.5	0.5	1.1	1.1	0.5	1.3}
{0.5	1.4	1.6	1.5	0.5	1.1	1.1	0.6	1.1}
{0.5	1.4	1.6	1.5	0.5	1.1	1.1	0.6	1.2000000000000002}
{0.5	1.4	1.6	1.5	0.5	1.1	1.1	0.6	1.3}
{0.5	1.4	1.6	1.5	0.5	1.1	1.1	0.7	1.1}
{0.5	1.4	1.6	1.5	0.5	1.1	1.1	0.7	1.2000000000000002}
{0.5	1.4	1.6	1.5	0.5	1.1	1.1	0.7	1.3}
{0.5	1.4	1.6	1.5	0.5	1.1	1.1	0.8	1.1}
{0.5	1.4	1.6	1.5	0.5	1.1	1.1	0.8	1.2000000000000002}
{0.5	1.4	1.6	1.5	0.5	1.1	1.1	0.8	1.3}
{0.5	1.4	1.6	1.5	0.5	1.1	1.1	0.9	1.1}
{0.5	1.4	1.6	1.5	0.5	1.1	1.1	0.9	1.2000000000000002}
{0.5	1.4	1.6	1.5	0.5	1.1	1.1	0.9	1.3}
{0.5	1.4	1.6	1.5	0.5	1.1	1.1	1.	1.1}
{0.5	1.4	1.6	1.5	0.5	1.1	1.1	1.	1.2000000000000002}
{0.5	1.4	1.6	1.5	0.5	1.1	1.1	1.	1.3}
{0.5	1.4	1.6	1.5	0.6	1.	1.	0.5	1.1}
{0.5	1.4	1.6	1.5	0.6	1.	1.	0.5	1.2000000000000002}
{0.5	1.4	1.6	1.5	0.6	1.	1.	0.5	1.3}
{0.5	1.4	1.6	1.5	0.6	1.	1.	0.6	1.1}
{0.5	1.4	1.6	1.5	0.6	1.	1.	0.6	1.2000000000000002}
{0.5	1.4	1.6	1.5	0.6	1.	1.	0.6	1.3}
{0.5	1.4	1.6	1.5	0.6	1.	1.	0.7	1.1}
{0.5	1.4	1.6	1.5	0.6	1.	1.	0.7	1.2000000000000002}
{0.5	1.4	1.6	1.5	0.6	1.	1.	0.7	1.3}
{0.5	1.4	1.6	1.5	0.6	1.	1.	0.8	1.1}
{0.5	1.4	1.6	1.5	0.6	1.	1.	0.8	1.2000000000000002}
{0.5	1.4	1.6	1.5	0.6	1.	1.	0.8	1.3}
{0.5	1.4	1.6	1.5	0.6	1.	1.	0.9	1.1}
{0.5	1.4	1.6	1.5	0.6	1.	1.	0.9	1.2000000000000002}
{0.5	1.4	1.6	1.5	0.6	1.	1.	0.9	1.3}
{0.5	1.4	1.6	1.5	0.6	1.	1.	1.	1.1}
{0.5	1.4	1.6	1.5	0.6	1.	1.	1.	1.2000000000000002}
{0.5	1.4	1.6	1.5	0.6	1.	1.	1.	1.3}
{0.5	1.4	1.6	1.5	0.6	1.	1.1	0.5	1.1}
{0.5	1.4	1.6	1.5	0.6	1.	1.1	0.5	1.2000000000000002}
{0.5	1.4	1.6	1.5	0.6	1.	1.1	0.5	1.3}
{0.5	1.4	1.6	1.5	0.6	1.	1.1	0.6	1.1}
{0.5	1.4	1.6	1.5	0.6	1.	1.1	0.6	1.2000000000000002}
{0.5	1.4	1.6	1.5	0.6	1.	1.1	0.6	1.3}
{0.5	1.4	1.6	1.5	0.6	1.	1.1	0.7	1.1}
{0.5	1.4	1.6	1.5	0.6	1.	1.1	0.7	1.2000000000000002}
{0.5	1.4	1.6	1.5	0.6	1.	1.1	0.7	1.3}
{0.5	1.4	1.6	1.5	0.6	1.	1.1	0.8	1.1}
{0.5	1.4	1.6	1.5	0.6	1.	1.1	0.8	1.2000000000000002}
{0.5	1.4	1.6	1.5	0.6	1.	1.1	0.8	1.3}
{0.5	1.4	1.6	1.5	0.6	1.	1.1	0.9	1.1}
{0.5	1.4	1.6	1.5	0.6	1.	1.1	0.9	1.2000000000000002}
{0.5	1.4	1.6	1.5	0.6	1.	1.1	0.9	1.3}
{0.5	1.4	1.6	1.5	0.6	1.	1.1	1.	1.1}
{0.5	1.4	1.6	1.5	0.6	1.	1.1	1.	1.2000000000000002}
{0.5	1.4	1.6	1.5	0.6	1.	1.1	1.	1.3}
{0.5	1.4	1.6	1.5	0.6	1.1	1.	0.5	1.1}
{0.5	1.4	1.6	1.5	0.6	1.1	1.	0.5	1.2000000000000002}
{0.5	1.4	1.6	1.5	0.6	1.1	1.	0.5	1.3}
{0.5	1.4	1.6	1.5	0.6	1.1	1.	0.6	1.1}
{0.5	1.4	1.6	1.5	0.6	1.1	1.	0.6	1.2000000000000002}
{0.5	1.4	1.6	1.5	0.6	1.1	1.	0.6	1.3}
{0.5	1.4	1.6	1.5	0.6	1.1	1.	0.7	1.1}
{0.5	1.4	1.6	1.5	0.6	1.1	1.	0.7	1.2000000000000002}
{0.5	1.4	1.6	1.5	0.6	1.1	1.	0.7	1.3}
{0.5	1.4	1.6	1.5	0.6	1.1	1.	0.8	1.1}
{0.5	1.4	1.6	1.5	0.6	1.1	1.	0.8	1.2000000000000002}
{0.5	1.4	1.6	1.5	0.6	1.1	1.	0.8	1.3}
{0.5	1.4	1.6	1.5	0.6	1.1	1.	0.9	1.1}
{0.5	1.4	1.6	1.5	0.6	1.1	1.	0.9	1.2000000000000002}
{0.5	1.4	1.6	1.5	0.6	1.1	1.	0.9	1.3}
{0.5	1.4	1.6	1.5	0.6	1.1	1.	1.	1.1}
{0.5	1.4	1.6	1.5	0.6	1.1	1.	1.	1.2000000000000002}
{0.5	1.4	1.6	1.5	0.6	1.1	1.	1.	1.3}
{0.5	1.4	1.6	1.5	0.6	1.1	1.1	0.5	1.1}
{0.5	1.4	1.6	1.5	0.6	1.1	1.1	0.5	1.2000000000000002}
{0.5	1.4	1.6	1.5	0.6	1.1	1.1	0.5	1.3}
{0.5	1.4	1.6	1.5	0.6	1.1	1.1	0.6	1.1}
{0.5	1.4	1.6	1.5	0.6	1.1	1.1	0.6	1.2000000000000002}
{0.5	1.4	1.6	1.5	0.6	1.1	1.1	0.6	1.3}
{0.5	1.4	1.6	1.5	0.6	1.1	1.1	0.7	1.1}
{0.5	1.4	1.6	1.5	0.6	1.1	1.1	0.7	1.2000000000000002}
{0.5	1.4	1.6	1.5	0.6	1.1	1.1	0.7	1.3}
{0.5	1.4	1.6	1.5	0.6	1.1	1.1	0.8	1.1}
{0.5	1.4	1.6	1.5	0.6	1.1	1.1	0.8	1.2000000000000002}
{0.5	1.4	1.6	1.5	0.6	1.1	1.1	0.8	1.3}
{0.5	1.4	1.6	1.5	0.6	1.1	1.1	0.9	1.1}
{0.5	1.4	1.6	1.5	0.6	1.1	1.1	0.9	1.2000000000000002}
{0.5	1.4	1.6	1.5	0.6	1.1	1.1	0.9	1.3}
{0.5	1.4	1.6	1.5	0.6	1.1	1.1	1.	1.1}
{0.5	1.4	1.6	1.5	0.6	1.1	1.1	1.	1.2000000000000002}
{0.5	1.4	1.6	1.5	0.6	1.1	1.1	1.	1.3}
{0.5	1.4	1.6	1.5	0.7	1.	1.	0.5	1.1}
{0.5	1.4	1.6	1.5	0.7	1.	1.	0.5	1.2000000000000002}
{0.5	1.4	1.6	1.5	0.7	1.	1.	0.5	1.3}
{0.5	1.4	1.6	1.5	0.7	1.	1.	0.6	1.1}
{0.5	1.4	1.6	1.5	0.7	1.	1.	0.6	1.2000000000000002}
{0.5	1.4	1.6	1.5	0.7	1.	1.	0.6	1.3}
{0.5	1.4	1.6	1.5	0.7	1.	1.	0.7	1.1}
{0.5	1.4	1.6	1.5	0.7	1.	1.	0.7	1.2000000000000002}
{0.5	1.4	1.6	1.5	0.7	1.	1.	0.7	1.3}
{0.5	1.4	1.6	1.5	0.7	1.	1.	0.8	1.1}
{0.5	1.4	1.6	1.5	0.7	1.	1.	0.8	1.2000000000000002}
{0.5	1.4	1.6	1.5	0.7	1.	1.	0.8	1.3}
{0.5	1.4	1.6	1.5	0.7	1.	1.	0.9	1.1}
{0.5	1.4	1.6	1.5	0.7	1.	1.	0.9	1.2000000000000002}
{0.5	1.4	1.6	1.5	0.7	1.	1.	0.9	1.3}
{0.5	1.4	1.6	1.5	0.7	1.	1.	1.	1.1}
{0.5	1.4	1.6	1.5	0.7	1.	1.	1.	1.2000000000000002}
{0.5	1.4	1.6	1.5	0.7	1.	1.	1.	1.3}
{0.5	1.4	1.6	1.5	0.7	1.	1.1	0.5	1.1}
{0.5	1.4	1.6	1.5	0.7	1.	1.1	0.5	1.2000000000000002}
{0.5	1.4	1.6	1.5	0.7	1.	1.1	0.5	1.3}
{0.5	1.4	1.6	1.5	0.7	1.	1.1	0.6	1.1}
{0.5	1.4	1.6	1.5	0.7	1.	1.1	0.6	1.2000000000000002}
{0.5	1.4	1.6	1.5	0.7	1.	1.1	0.6	1.3}
{0.5	1.4	1.6	1.5	0.7	1.	1.1	0.7	1.1}
{0.5	1.4	1.6	1.5	0.7	1.	1.1	0.7	1.2000000000000002}
{0.5	1.4	1.6	1.5	0.7	1.	1.1	0.7	1.3}
{0.5	1.4	1.6	1.5	0.7	1.	1.1	0.8	1.1}
{0.5	1.4	1.6	1.5	0.7	1.	1.1	0.8	1.2000000000000002}
{0.5	1.4	1.6	1.5	0.7	1.	1.1	0.8	1.3}
{0.5	1.4	1.6	1.5	0.7	1.	1.1	0.9	1.1}
{0.5	1.4	1.6	1.5	0.7	1.	1.1	0.9	1.2000000000000002}
{0.5	1.4	1.6	1.5	0.7	1.	1.1	0.9	1.3}
{0.5	1.4	1.6	1.5	0.7	1.	1.1	1.	1.1}
{0.5	1.4	1.6	1.5	0.7	1.	1.1	1.	1.2000000000000002}
{0.5	1.4	1.6	1.5	0.7	1.	1.1	1.	1.3}
{0.5	1.4	1.6	1.5	0.7	1.1	1.	0.5	1.1}
{0.5	1.4	1.6	1.5	0.7	1.1	1.	0.5	1.2000000000000002}
{0.5	1.4	1.6	1.5	0.7	1.1	1.	0.5	1.3}
{0.5	1.4	1.6	1.5	0.7	1.1	1.	0.6	1.1}
{0.5	1.4	1.6	1.5	0.7	1.1	1.	0.6	1.2000000000000002}
{0.5	1.4	1.6	1.5	0.7	1.1	1.	0.6	1.3}
{0.5	1.4	1.6	1.5	0.7	1.1	1.	0.7	1.1}
{0.5	1.4	1.6	1.5	0.7	1.1	1.	0.7	1.2000000000000002}
{0.5	1.4	1.6	1.5	0.7	1.1	1.	0.7	1.3}
{0.5	1.4	1.6	1.5	0.7	1.1	1.	0.8	1.1}
{0.5	1.4	1.6	1.5	0.7	1.1	1.	0.8	1.2000000000000002}
{0.5	1.4	1.6	1.5	0.7	1.1	1.	0.8	1.3}
{0.5	1.4	1.6	1.5	0.7	1.1	1.	0.9	1.1}
{0.5	1.4	1.6	1.5	0.7	1.1	1.	0.9	1.2000000000000002}
{0.5	1.4	1.6	1.5	0.7	1.1	1.	0.9	1.3}
{0.5	1.4	1.6	1.5	0.7	1.1	1.	1.	1.1}
{0.5	1.4	1.6	1.5	0.7	1.1	1.	1.	1.2000000000000002}
{0.5	1.4	1.6	1.5	0.7	1.1	1.	1.	1.3}
{0.5	1.4	1.6	1.5	0.7	1.1	1.1	0.5	1.1}
{0.5	1.4	1.6	1.5	0.7	1.1	1.1	0.5	1.2000000000000002}
{0.5	1.4	1.6	1.5	0.7	1.1	1.1	0.5	1.3}
{0.5	1.4	1.6	1.5	0.7	1.1	1.1	0.6	1.1}
{0.5	1.4	1.6	1.5	0.7	1.1	1.1	0.6	1.2000000000000002}
{0.5	1.4	1.6	1.5	0.7	1.1	1.1	0.6	1.3}
{0.5	1.4	1.6	1.5	0.7	1.1	1.1	0.7	1.1}
{0.5	1.4	1.6	1.5	0.7	1.1	1.1	0.7	1.2000000000000002}
{0.5	1.4	1.6	1.5	0.7	1.1	1.1	0.7	1.3}
{0.5	1.4	1.6	1.5	0.7	1.1	1.1	0.8	1.1}
{0.5	1.4	1.6	1.5	0.7	1.1	1.1	0.8	1.2000000000000002}
{0.5	1.4	1.6	1.5	0.7	1.1	1.1	0.8	1.3}
{0.5	1.4	1.6	1.5	0.7	1.1	1.1	0.9	1.1}
{0.5	1.4	1.6	1.5	0.7	1.1	1.1	0.9	1.2000000000000002}
{0.5	1.4	1.6	1.5	0.7	1.1	1.1	0.9	1.3}
{0.5	1.4	1.6	1.5	0.7	1.1	1.1	1.	1.1}
{0.5	1.4	1.6	1.5	0.7	1.1	1.1	1.	1.2000000000000002}
{0.5	1.4	1.6	1.5	0.7	1.1	1.1	1.	1.3}
{0.5	1.4	1.6	1.5	0.8	1.	1.	0.5	1.1}
{0.5	1.4	1.6	1.5	0.8	1.	1.	0.5	1.2000000000000002}
{0.5	1.4	1.6	1.5	0.8	1.	1.	0.5	1.3}
{0.5	1.4	1.6	1.5	0.8	1.	1.	0.6	1.1}
{0.5	1.4	1.6	1.5	0.8	1.	1.	0.6	1.2000000000000002}
{0.5	1.4	1.6	1.5	0.8	1.	1.	0.6	1.3}
{0.5	1.4	1.6	1.5	0.8	1.	1.	0.7	1.1}
{0.5	1.4	1.6	1.5	0.8	1.	1.	0.7	1.2000000000000002}
{0.5	1.4	1.6	1.5	0.8	1.	1.	0.7	1.3}
{0.5	1.4	1.6	1.5	0.8	1.	1.	0.8	1.1}
{0.5	1.4	1.6	1.5	0.8	1.	1.	0.8	1.2000000000000002}
{0.5	1.4	1.6	1.5	0.8	1.	1.	0.8	1.3}
{0.5	1.4	1.6	1.5	0.8	1.	1.	0.9	1.1}
{0.5	1.4	1.6	1.5	0.8	1.	1.	0.9	1.2000000000000002}
{0.5	1.4	1.6	1.5	0.8	1.	1.	0.9	1.3}
{0.5	1.4	1.6	1.5	0.8	1.	1.	1.	1.1}
{0.5	1.4	1.6	1.5	0.8	1.	1.	1.	1.2000000000000002}
{0.5	1.4	1.6	1.5	0.8	1.	1.	1.	1.3}
{0.5	1.4	1.6	1.5	0.8	1.	1.1	0.5	1.1}
{0.5	1.4	1.6	1.5	0.8	1.	1.1	0.5	1.2000000000000002}
{0.5	1.4	1.6	1.5	0.8	1.	1.1	0.5	1.3}
{0.5	1.4	1.6	1.5	0.8	1.	1.1	0.6	1.1}
{0.5	1.4	1.6	1.5	0.8	1.	1.1	0.6	1.2000000000000002}
{0.5	1.4	1.6	1.5	0.8	1.	1.1	0.6	1.3}
{0.5	1.4	1.6	1.5	0.8	1.	1.1	0.7	1.1}
{0.5	1.4	1.6	1.5	0.8	1.	1.1	0.7	1.2000000000000002}
{0.5	1.4	1.6	1.5	0.8	1.	1.1	0.7	1.3}
{0.5	1.4	1.6	1.5	0.8	1.	1.1	0.8	1.1}
{0.5	1.4	1.6	1.5	0.8	1.	1.1	0.8	1.2000000000000002}
{0.5	1.4	1.6	1.5	0.8	1.	1.1	0.8	1.3}
{0.5	1.4	1.6	1.5	0.8	1.	1.1	0.9	1.1}
{0.5	1.4	1.6	1.5	0.8	1.	1.1	0.9	1.2000000000000002}
{0.5	1.4	1.6	1.5	0.8	1.	1.1	0.9	1.3}
{0.5	1.4	1.6	1.5	0.8	1.	1.1	1.	1.1}
{0.5	1.4	1.6	1.5	0.8	1.	1.1	1.	1.2000000000000002}
{0.5	1.4	1.6	1.5	0.8	1.	1.1	1.	1.3}
{0.5	1.4	1.6	1.5	0.8	1.1	1.	0.5	1.1}
{0.5	1.4	1.6	1.5	0.8	1.1	1.	0.5	1.2000000000000002}
{0.5	1.4	1.6	1.5	0.8	1.1	1.	0.5	1.3}
{0.5	1.4	1.6	1.5	0.8	1.1	1.	0.6	1.1}
{0.5	1.4	1.6	1.5	0.8	1.1	1.	0.6	1.2000000000000002}
{0.5	1.4	1.6	1.5	0.8	1.1	1.	0.6	1.3}
{0.5	1.4	1.6	1.5	0.8	1.1	1.	0.7	1.1}
{0.5	1.4	1.6	1.5	0.8	1.1	1.	0.7	1.2000000000000002}
{0.5	1.4	1.6	1.5	0.8	1.1	1.	0.7	1.3}
{0.5	1.4	1.6	1.5	0.8	1.1	1.	0.8	1.1}
{0.5	1.4	1.6	1.5	0.8	1.1	1.	0.8	1.2000000000000002}
{0.5	1.4	1.6	1.5	0.8	1.1	1.	0.8	1.3}
{0.5	1.4	1.6	1.5	0.8	1.1	1.	0.9	1.1}
{0.5	1.4	1.6	1.5	0.8	1.1	1.	0.9	1.2000000000000002}
{0.5	1.4	1.6	1.5	0.8	1.1	1.	0.9	1.3}
{0.5	1.4	1.6	1.5	0.8	1.1	1.	1.	1.1}
{0.5	1.4	1.6	1.5	0.8	1.1	1.	1.	1.2000000000000002}
{0.5	1.4	1.6	1.5	0.8	1.1	1.	1.	1.3}
{0.5	1.4	1.6	1.5	0.8	1.1	1.1	0.5	1.1}
{0.5	1.4	1.6	1.5	0.8	1.1	1.1	0.5	1.2000000000000002}
{0.5	1.4	1.6	1.5	0.8	1.1	1.1	0.5	1.3}
{0.5	1.4	1.6	1.5	0.8	1.1	1.1	0.6	1.1}
{0.5	1.4	1.6	1.5	0.8	1.1	1.1	0.6	1.2000000000000002}
{0.5	1.4	1.6	1.5	0.8	1.1	1.1	0.6	1.3}
{0.5	1.4	1.6	1.5	0.8	1.1	1.1	0.7	1.1}
{0.5	1.4	1.6	1.5	0.8	1.1	1.1	0.7	1.2000000000000002}
{0.5	1.4	1.6	1.5	0.8	1.1	1.1	0.7	1.3}
{0.5	1.4	1.6	1.5	0.8	1.1	1.1	0.8	1.1}
{0.5	1.4	1.6	1.5	0.8	1.1	1.1	0.8	1.2000000000000002}
{0.5	1.4	1.6	1.5	0.8	1.1	1.1	0.8	1.3}
{0.5	1.4	1.6	1.5	0.8	1.1	1.1	0.9	1.1}
{0.5	1.4	1.6	1.5	0.8	1.1	1.1	0.9	1.2000000000000002}
{0.5	1.4	1.6	1.5	0.8	1.1	1.1	0.9	1.3}
{0.5	1.4	1.6	1.5	0.8	1.1	1.1	1.	1.1}
{0.5	1.4	1.6	1.5	0.8	1.1	1.1	1.	1.2000000000000002}
{0.5	1.4	1.6	1.5	0.8	1.1	1.1	1.	1.3}
{0.5	1.4	1.6	1.5	0.9	1.	1.	0.5	1.1}
{0.5	1.4	1.6	1.5	0.9	1.	1.	0.5	1.2000000000000002}
{0.5	1.4	1.6	1.5	0.9	1.	1.	0.5	1.3}
{0.5	1.4	1.6	1.5	0.9	1.	1.	0.6	1.1}
{0.5	1.4	1.6	1.5	0.9	1.	1.	0.6	1.2000000000000002}
{0.5	1.4	1.6	1.5	0.9	1.	1.	0.6	1.3}
{0.5	1.4	1.6	1.5	0.9	1.	1.	0.7	1.1}
{0.5	1.4	1.6	1.5	0.9	1.	1.	0.7	1.2000000000000002}
{0.5	1.4	1.6	1.5	0.9	1.	1.	0.7	1.3}
{0.5	1.4	1.6	1.5	0.9	1.	1.	0.8	1.1}
{0.5	1.4	1.6	1.5	0.9	1.	1.	0.8	1.2000000000000002}
{0.5	1.4	1.6	1.5	0.9	1.	1.	0.8	1.3}
{0.5	1.4	1.6	1.5	0.9	1.	1.	0.9	1.1}
{0.5	1.4	1.6	1.5	0.9	1.	1.	0.9	1.2000000000000002}
{0.5	1.4	1.6	1.5	0.9	1.	1.	0.9	1.3}
{0.5	1.4	1.6	1.5	0.9	1.	1.	1.	1.1}
{0.5	1.4	1.6	1.5	0.9	1.	1.	1.	1.2000000000000002}
{0.5	1.4	1.6	1.5	0.9	1.	1.	1.	1.3}
{0.5	1.4	1.6	1.5	0.9	1.	1.1	0.5	1.1}
{0.5	1.4	1.6	1.5	0.9	1.	1.1	0.5	1.2000000000000002}
{0.5	1.4	1.6	1.5	0.9	1.	1.1	0.5	1.3}
{0.5	1.4	1.6	1.5	0.9	1.	1.1	0.6	1.1}
{0.5	1.4	1.6	1.5	0.9	1.	1.1	0.6	1.2000000000000002}
{0.5	1.4	1.6	1.5	0.9	1.	1.1	0.6	1.3}
{0.5	1.4	1.6	1.5	0.9	1.	1.1	0.7	1.1}
{0.5	1.4	1.6	1.5	0.9	1.	1.1	0.7	1.2000000000000002}
{0.5	1.4	1.6	1.5	0.9	1.	1.1	0.7	1.3}
{0.5	1.4	1.6	1.5	0.9	1.	1.1	0.8	1.1}
{0.5	1.4	1.6	1.5	0.9	1.	1.1	0.8	1.2000000000000002}
{0.5	1.4	1.6	1.5	0.9	1.	1.1	0.8	1.3}
{0.5	1.4	1.6	1.5	0.9	1.	1.1	0.9	1.1}
{0.5	1.4	1.6	1.5	0.9	1.	1.1	0.9	1.2000000000000002}
{0.5	1.4	1.6	1.5	0.9	1.	1.1	0.9	1.3}
{0.5	1.4	1.6	1.5	0.9	1.	1.1	1.	1.1}
{0.5	1.4	1.6	1.5	0.9	1.	1.1	1.	1.2000000000000002}
{0.5	1.4	1.6	1.5	0.9	1.	1.1	1.	1.3}
{0.5	1.4	1.6	1.5	0.9	1.1	1.	0.5	1.1}
{0.5	1.4	1.6	1.5	0.9	1.1	1.	0.5	1.2000000000000002}
{0.5	1.4	1.6	1.5	0.9	1.1	1.	0.5	1.3}
{0.5	1.4	1.6	1.5	0.9	1.1	1.	0.6	1.1}
{0.5	1.4	1.6	1.5	0.9	1.1	1.	0.6	1.2000000000000002}
{0.5	1.4	1.6	1.5	0.9	1.1	1.	0.6	1.3}
{0.5	1.4	1.6	1.5	0.9	1.1	1.	0.7	1.1}
{0.5	1.4	1.6	1.5	0.9	1.1	1.	0.7	1.2000000000000002}
{0.5	1.4	1.6	1.5	0.9	1.1	1.	0.7	1.3}
{0.5	1.4	1.6	1.5	0.9	1.1	1.	0.8	1.1}
{0.5	1.4	1.6	1.5	0.9	1.1	1.	0.8	1.2000000000000002}
{0.5	1.4	1.6	1.5	0.9	1.1	1.	0.8	1.3}
{0.5	1.4	1.6	1.5	0.9	1.1	1.	0.9	1.1}
{0.5	1.4	1.6	1.5	0.9	1.1	1.	0.9	1.2000000000000002}
{0.5	1.4	1.6	1.5	0.9	1.1	1.	0.9	1.3}
{0.5	1.4	1.6	1.5	0.9	1.1	1.	1.	1.1}
{0.5	1.4	1.6	1.5	0.9	1.1	1.	1.	1.2000000000000002}
{0.5	1.4	1.6	1.5	0.9	1.1	1.	1.	1.3}
{0.5	1.4	1.6	1.5	0.9	1.1	1.1	0.5	1.1}
{0.5	1.4	1.6	1.5	0.9	1.1	1.1	0.5	1.2000000000000002}
{0.5	1.4	1.6	1.5	0.9	1.1	1.1	0.5	1.3}
{0.5	1.4	1.6	1.5	0.9	1.1	1.1	0.6	1.1}
{0.5	1.4	1.6	1.5	0.9	1.1	1.1	0.6	1.2000000000000002}
{0.5	1.4	1.6	1.5	0.9	1.1	1.1	0.6	1.3}
{0.5	1.4	1.6	1.5	0.9	1.1	1.1	0.7	1.1}
{0.5	1.4	1.6	1.5	0.9	1.1	1.1	0.7	1.2000000000000002}
{0.5	1.4	1.6	1.5	0.9	1.1	1.1	0.7	1.3}
{0.5	1.4	1.6	1.5	0.9	1.1	1.1	0.8	1.1}
{0.5	1.4	1.6	1.5	0.9	1.1	1.1	0.8	1.2000000000000002}
{0.5	1.4	1.6	1.5	0.9	1.1	1.1	0.8	1.3}
{0.5	1.4	1.6	1.5	0.9	1.1	1.1	0.9	1.1}
{0.5	1.4	1.6	1.5	0.9	1.1	1.1	0.9	1.2000000000000002}
{0.5	1.4	1.6	1.5	0.9	1.1	1.1	0.9	1.3}
{0.5	1.4	1.6	1.5	0.9	1.1	1.1	1.	1.1}
{0.5	1.4	1.6	1.5	0.9	1.1	1.1	1.	1.2000000000000002}
{0.5	1.4	1.6	1.5	0.9	1.1	1.1	1.	1.3}
{0.5	1.4	1.6	1.5	1.	1.	1.	0.5	1.1}
{0.5	1.4	1.6	1.5	1.	1.	1.	0.5	1.2000000000000002}
{0.5	1.4	1.6	1.5	1.	1.	1.	0.5	1.3}
{0.5	1.4	1.6	1.5	1.	1.	1.	0.6	1.1}
{0.5	1.4	1.6	1.5	1.	1.	1.	0.6	1.2000000000000002}
{0.5	1.4	1.6	1.5	1.	1.	1.	0.6	1.3}
{0.5	1.4	1.6	1.5	1.	1.	1.	0.7	1.1}
{0.5	1.4	1.6	1.5	1.	1.	1.	0.7	1.2000000000000002}
{0.5	1.4	1.6	1.5	1.	1.	1.	0.7	1.3}
{0.5	1.4	1.6	1.5	1.	1.	1.	0.8	1.1}
{0.5	1.4	1.6	1.5	1.	1.	1.	0.8	1.2000000000000002}
{0.5	1.4	1.6	1.5	1.	1.	1.	0.8	1.3}
{0.5	1.4	1.6	1.5	1.	1.	1.	0.9	1.1}
{0.5	1.4	1.6	1.5	1.	1.	1.	0.9	1.2000000000000002}
{0.5	1.4	1.6	1.5	1.	1.	1.	0.9	1.3}
{0.5	1.4	1.6	1.5	1.	1.	1.	1.	1.1}
{0.5	1.4	1.6	1.5	1.	1.	1.	1.	1.2000000000000002}
{0.5	1.4	1.6	1.5	1.	1.	1.	1.	1.3}
{0.5	1.4	1.6	1.5	1.	1.	1.1	0.5	1.1}
{0.5	1.4	1.6	1.5	1.	1.	1.1	0.5	1.2000000000000002}
{0.5	1.4	1.6	1.5	1.	1.	1.1	0.5	1.3}
{0.5	1.4	1.6	1.5	1.	1.	1.1	0.6	1.1}
{0.5	1.4	1.6	1.5	1.	1.	1.1	0.6	1.2000000000000002}
{0.5	1.4	1.6	1.5	1.	1.	1.1	0.6	1.3}
{0.5	1.4	1.6	1.5	1.	1.	1.1	0.7	1.1}
{0.5	1.4	1.6	1.5	1.	1.	1.1	0.7	1.2000000000000002}
{0.5	1.4	1.6	1.5	1.	1.	1.1	0.7	1.3}
{0.5	1.4	1.6	1.5	1.	1.	1.1	0.8	1.1}
{0.5	1.4	1.6	1.5	1.	1.	1.1	0.8	1.2000000000000002}
{0.5	1.4	1.6	1.5	1.	1.	1.1	0.8	1.3}
{0.5	1.4	1.6	1.5	1.	1.	1.1	0.9	1.1}
{0.5	1.4	1.6	1.5	1.	1.	1.1	0.9	1.2000000000000002}
{0.5	1.4	1.6	1.5	1.	1.	1.1	0.9	1.3}
{0.5	1.4	1.6	1.5	1.	1.	1.1	1.	1.1}
{0.5	1.4	1.6	1.5	1.	1.	1.1	1.	1.2000000000000002}
{0.5	1.4	1.6	1.5	1.	1.	1.1	1.	1.3}
{0.5	1.4	1.6	1.5	1.	1.1	1.	0.5	1.1}
{0.5	1.4	1.6	1.5	1.	1.1	1.	0.5	1.2000000000000002}
{0.5	1.4	1.6	1.5	1.	1.1	1.	0.5	1.3}
{0.5	1.4	1.6	1.5	1.	1.1	1.	0.6	1.1}
{0.5	1.4	1.6	1.5	1.	1.1	1.	0.6	1.2000000000000002}
{0.5	1.4	1.6	1.5	1.	1.1	1.	0.6	1.3}
{0.5	1.4	1.6	1.5	1.	1.1	1.	0.7	1.1}
{0.5	1.4	1.6	1.5	1.	1.1	1.	0.7	1.2000000000000002}
{0.5	1.4	1.6	1.5	1.	1.1	1.	0.7	1.3}
{0.5	1.4	1.6	1.5	1.	1.1	1.	0.8	1.1}
{0.5	1.4	1.6	1.5	1.	1.1	1.	0.8	1.2000000000000002}
{0.5	1.4	1.6	1.5	1.	1.1	1.	0.8	1.3}
{0.5	1.4	1.6	1.5	1.	1.1	1.	0.9	1.1}
{0.5	1.4	1.6	1.5	1.	1.1	1.	0.9	1.2000000000000002}
{0.5	1.4	1.6	1.5	1.	1.1	1.	0.9	1.3}
{0.5	1.4	1.6	1.5	1.	1.1	1.	1.	1.1}
{0.5	1.4	1.6	1.5	1.	1.1	1.	1.	1.2000000000000002}
{0.5	1.4	1.6	1.5	1.	1.1	1.	1.	1.3}
{0.5	1.4	1.6	1.5	1.	1.1	1.1	0.5	1.1}
{0.5	1.4	1.6	1.5	1.	1.1	1.1	0.5	1.2000000000000002}
{0.5	1.4	1.6	1.5	1.	1.1	1.1	0.5	1.3}
{0.5	1.4	1.6	1.5	1.	1.1	1.1	0.6	1.1}
{0.5	1.4	1.6	1.5	1.	1.1	1.1	0.6	1.2000000000000002}
{0.5	1.4	1.6	1.5	1.	1.1	1.1	0.6	1.3}
{0.5	1.4	1.6	1.5	1.	1.1	1.1	0.7	1.1}
{0.5	1.4	1.6	1.5	1.	1.1	1.1	0.7	1.2000000000000002}
{0.5	1.4	1.6	1.5	1.	1.1	1.1	0.7	1.3}
{0.5	1.4	1.6	1.5	1.	1.1	1.1	0.8	1.1}
{0.5	1.4	1.6	1.5	1.	1.1	1.1	0.8	1.2000000000000002}
{0.5	1.4	1.6	1.5	1.	1.1	1.1	0.8	1.3}
{0.5	1.4	1.6	1.5	1.	1.1	1.1	0.9	1.1}
{0.5	1.4	1.6	1.5	1.	1.1	1.1	0.9	1.2000000000000002}
{0.5	1.4	1.6	1.5	1.	1.1	1.1	0.9	1.3}
{0.5	1.4	1.6	1.5	1.	1.1	1.1	1.	1.1}
{0.5	1.4	1.6	1.5	1.	1.1	1.1	1.	1.2000000000000002}
{0.5	1.4	1.6	1.5	1.	1.1	1.1	1.	1.3}
{0.5	1.5	1.5	1.4	0.5	1.	1.	0.5	1.1}
{0.5	1.5	1.5	1.4	0.5	1.	1.	0.5	1.2000000000000002}
{0.5	1.5	1.5	1.4	0.5	1.	1.	0.5	1.3}
{0.5	1.5	1.5	1.4	0.5	1.	1.	0.6	1.1}
{0.5	1.5	1.5	1.4	0.5	1.	1.	0.6	1.2000000000000002}
{0.5	1.5	1.5	1.4	0.5	1.	1.	0.6	1.3}
{0.5	1.5	1.5	1.4	0.5	1.	1.	0.7	1.1}
{0.5	1.5	1.5	1.4	0.5	1.	1.	0.7	1.2000000000000002}
{0.5	1.5	1.5	1.4	0.5	1.	1.	0.7	1.3}
{0.5	1.5	1.5	1.4	0.5	1.	1.	0.8	1.1}
{0.5	1.5	1.5	1.4	0.5	1.	1.	0.8	1.2000000000000002}
{0.5	1.5	1.5	1.4	0.5	1.	1.	0.8	1.3}
{0.5	1.5	1.5	1.4	0.5	1.	1.	0.9	1.1}
{0.5	1.5	1.5	1.4	0.5	1.	1.	0.9	1.2000000000000002}
{0.5	1.5	1.5	1.4	0.5	1.	1.	0.9	1.3}
{0.5	1.5	1.5	1.4	0.5	1.	1.	1.	1.1}
{0.5	1.5	1.5	1.4	0.5	1.	1.	1.	1.2000000000000002}
{0.5	1.5	1.5	1.4	0.5	1.	1.	1.	1.3}
{0.5	1.5	1.5	1.4	0.5	1.	1.1	0.5	1.1}
{0.5	1.5	1.5	1.4	0.5	1.	1.1	0.5	1.2000000000000002}
{0.5	1.5	1.5	1.4	0.5	1.	1.1	0.5	1.3}
{0.5	1.5	1.5	1.4	0.5	1.	1.1	0.6	1.1}
{0.5	1.5	1.5	1.4	0.5	1.	1.1	0.6	1.2000000000000002}
{0.5	1.5	1.5	1.4	0.5	1.	1.1	0.6	1.3}
{0.5	1.5	1.5	1.4	0.5	1.	1.1	0.7	1.1}
{0.5	1.5	1.5	1.4	0.5	1.	1.1	0.7	1.2000000000000002}
{0.5	1.5	1.5	1.4	0.5	1.	1.1	0.7	1.3}
{0.5	1.5	1.5	1.4	0.5	1.	1.1	0.8	1.1}
{0.5	1.5	1.5	1.4	0.5	1.	1.1	0.8	1.2000000000000002}
{0.5	1.5	1.5	1.4	0.5	1.	1.1	0.8	1.3}
{0.5	1.5	1.5	1.4	0.5	1.	1.1	0.9	1.1}
{0.5	1.5	1.5	1.4	0.5	1.	1.1	0.9	1.2000000000000002}
{0.5	1.5	1.5	1.4	0.5	1.	1.1	0.9	1.3}
{0.5	1.5	1.5	1.4	0.5	1.	1.1	1.	1.1}
{0.5	1.5	1.5	1.4	0.5	1.	1.1	1.	1.2000000000000002}
{0.5	1.5	1.5	1.4	0.5	1.	1.1	1.	1.3}
{0.5	1.5	1.5	1.4	0.5	1.1	1.	0.5	1.1}
{0.5	1.5	1.5	1.4	0.5	1.1	1.	0.5	1.2000000000000002}
{0.5	1.5	1.5	1.4	0.5	1.1	1.	0.5	1.3}
{0.5	1.5	1.5	1.4	0.5	1.1	1.	0.6	1.1}
{0.5	1.5	1.5	1.4	0.5	1.1	1.	0.6	1.2000000000000002}
{0.5	1.5	1.5	1.4	0.5	1.1	1.	0.6	1.3}
{0.5	1.5	1.5	1.4	0.5	1.1	1.	0.7	1.1}
{0.5	1.5	1.5	1.4	0.5	1.1	1.	0.7	1.2000000000000002}
{0.5	1.5	1.5	1.4	0.5	1.1	1.	0.7	1.3}
{0.5	1.5	1.5	1.4	0.5	1.1	1.	0.8	1.1}
{0.5	1.5	1.5	1.4	0.5	1.1	1.	0.8	1.2000000000000002}
{0.5	1.5	1.5	1.4	0.5	1.1	1.	0.8	1.3}
{0.5	1.5	1.5	1.4	0.5	1.1	1.	0.9	1.1}
{0.5	1.5	1.5	1.4	0.5	1.1	1.	0.9	1.2000000000000002}
{0.5	1.5	1.5	1.4	0.5	1.1	1.	0.9	1.3}
{0.5	1.5	1.5	1.4	0.5	1.1	1.	1.	1.1}
{0.5	1.5	1.5	1.4	0.5	1.1	1.	1.	1.2000000000000002}
{0.5	1.5	1.5	1.4	0.5	1.1	1.	1.	1.3}
{0.5	1.5	1.5	1.4	0.5	1.1	1.1	0.5	1.1}
{0.5	1.5	1.5	1.4	0.5	1.1	1.1	0.5	1.2000000000000002}
{0.5	1.5	1.5	1.4	0.5	1.1	1.1	0.5	1.3}
{0.5	1.5	1.5	1.4	0.5	1.1	1.1	0.6	1.1}
{0.5	1.5	1.5	1.4	0.5	1.1	1.1	0.6	1.2000000000000002}
{0.5	1.5	1.5	1.4	0.5	1.1	1.1	0.6	1.3}
{0.5	1.5	1.5	1.4	0.5	1.1	1.1	0.7	1.1}
{0.5	1.5	1.5	1.4	0.5	1.1	1.1	0.7	1.2000000000000002}
{0.5	1.5	1.5	1.4	0.5	1.1	1.1	0.7	1.3}
{0.5	1.5	1.5	1.4	0.5	1.1	1.1	0.8	1.1}
{0.5	1.5	1.5	1.4	0.5	1.1	1.1	0.8	1.2000000000000002}
{0.5	1.5	1.5	1.4	0.5	1.1	1.1	0.8	1.3}
{0.5	1.5	1.5	1.4	0.5	1.1	1.1	0.9	1.1}
{0.5	1.5	1.5	1.4	0.5	1.1	1.1	0.9	1.2000000000000002}
{0.5	1.5	1.5	1.4	0.5	1.1	1.1	0.9	1.3}
{0.5	1.5	1.5	1.4	0.5	1.1	1.1	1.	1.1}
{0.5	1.5	1.5	1.4	0.5	1.1	1.1	1.	1.2000000000000002}
{0.5	1.5	1.5	1.4	0.5	1.1	1.1	1.	1.3}
{0.5	1.5	1.5	1.4	0.6	1.	1.	0.5	1.1}
{0.5	1.5	1.5	1.4	0.6	1.	1.	0.5	1.2000000000000002}
{0.5	1.5	1.5	1.4	0.6	1.	1.	0.5	1.3}
{0.5	1.5	1.5	1.4	0.6	1.	1.	0.6	1.1}
{0.5	1.5	1.5	1.4	0.6	1.	1.	0.6	1.2000000000000002}
{0.5	1.5	1.5	1.4	0.6	1.	1.	0.6	1.3}
{0.5	1.5	1.5	1.4	0.6	1.	1.	0.7	1.1}
{0.5	1.5	1.5	1.4	0.6	1.	1.	0.7	1.2000000000000002}
{0.5	1.5	1.5	1.4	0.6	1.	1.	0.7	1.3}
{0.5	1.5	1.5	1.4	0.6	1.	1.	0.8	1.1}
{0.5	1.5	1.5	1.4	0.6	1.	1.	0.8	1.2000000000000002}
{0.5	1.5	1.5	1.4	0.6	1.	1.	0.8	1.3}
{0.5	1.5	1.5	1.4	0.6	1.	1.	0.9	1.1}
{0.5	1.5	1.5	1.4	0.6	1.	1.	0.9	1.2000000000000002}
{0.5	1.5	1.5	1.4	0.6	1.	1.	0.9	1.3}
{0.5	1.5	1.5	1.4	0.6	1.	1.	1.	1.1}
{0.5	1.5	1.5	1.4	0.6	1.	1.	1.	1.2000000000000002}
{0.5	1.5	1.5	1.4	0.6	1.	1.	1.	1.3}
{0.5	1.5	1.5	1.4	0.6	1.	1.1	0.5	1.1}
{0.5	1.5	1.5	1.4	0.6	1.	1.1	0.5	1.2000000000000002}
{0.5	1.5	1.5	1.4	0.6	1.	1.1	0.5	1.3}
{0.5	1.5	1.5	1.4	0.6	1.	1.1	0.6	1.1}
{0.5	1.5	1.5	1.4	0.6	1.	1.1	0.6	1.2000000000000002}
{0.5	1.5	1.5	1.4	0.6	1.	1.1	0.6	1.3}
{0.5	1.5	1.5	1.4	0.6	1.	1.1	0.7	1.1}
{0.5	1.5	1.5	1.4	0.6	1.	1.1	0.7	1.2000000000000002}
{0.5	1.5	1.5	1.4	0.6	1.	1.1	0.7	1.3}
{0.5	1.5	1.5	1.4	0.6	1.	1.1	0.8	1.1}
{0.5	1.5	1.5	1.4	0.6	1.	1.1	0.8	1.2000000000000002}
{0.5	1.5	1.5	1.4	0.6	1.	1.1	0.8	1.3}
{0.5	1.5	1.5	1.4	0.6	1.	1.1	0.9	1.1}
{0.5	1.5	1.5	1.4	0.6	1.	1.1	0.9	1.2000000000000002}
{0.5	1.5	1.5	1.4	0.6	1.	1.1	0.9	1.3}
{0.5	1.5	1.5	1.4	0.6	1.	1.1	1.	1.1}
{0.5	1.5	1.5	1.4	0.6	1.	1.1	1.	1.2000000000000002}
{0.5	1.5	1.5	1.4	0.6	1.	1.1	1.	1.3}
{0.5	1.5	1.5	1.4	0.6	1.1	1.	0.5	1.1}
{0.5	1.5	1.5	1.4	0.6	1.1	1.	0.5	1.2000000000000002}
{0.5	1.5	1.5	1.4	0.6	1.1	1.	0.5	1.3}
{0.5	1.5	1.5	1.4	0.6	1.1	1.	0.6	1.1}
{0.5	1.5	1.5	1.4	0.6	1.1	1.	0.6	1.2000000000000002}
{0.5	1.5	1.5	1.4	0.6	1.1	1.	0.6	1.3}
{0.5	1.5	1.5	1.4	0.6	1.1	1.	0.7	1.1}
{0.5	1.5	1.5	1.4	0.6	1.1	1.	0.7	1.2000000000000002}
{0.5	1.5	1.5	1.4	0.6	1.1	1.	0.7	1.3}
{0.5	1.5	1.5	1.4	0.6	1.1	1.	0.8	1.1}
{0.5	1.5	1.5	1.4	0.6	1.1	1.	0.8	1.2000000000000002}
{0.5	1.5	1.5	1.4	0.6	1.1	1.	0.8	1.3}
{0.5	1.5	1.5	1.4	0.6	1.1	1.	0.9	1.1}
{0.5	1.5	1.5	1.4	0.6	1.1	1.	0.9	1.2000000000000002}
{0.5	1.5	1.5	1.4	0.6	1.1	1.	0.9	1.3}
{0.5	1.5	1.5	1.4	0.6	1.1	1.	1.	1.1}
{0.5	1.5	1.5	1.4	0.6	1.1	1.	1.	1.2000000000000002}
{0.5	1.5	1.5	1.4	0.6	1.1	1.	1.	1.3}
{0.5	1.5	1.5	1.4	0.6	1.1	1.1	0.5	1.1}
{0.5	1.5	1.5	1.4	0.6	1.1	1.1	0.5	1.2000000000000002}
{0.5	1.5	1.5	1.4	0.6	1.1	1.1	0.5	1.3}
{0.5	1.5	1.5	1.4	0.6	1.1	1.1	0.6	1.1}
{0.5	1.5	1.5	1.4	0.6	1.1	1.1	0.6	1.2000000000000002}
{0.5	1.5	1.5	1.4	0.6	1.1	1.1	0.6	1.3}
{0.5	1.5	1.5	1.4	0.6	1.1	1.1	0.7	1.1}
{0.5	1.5	1.5	1.4	0.6	1.1	1.1	0.7	1.2000000000000002}
{0.5	1.5	1.5	1.4	0.6	1.1	1.1	0.7	1.3}
{0.5	1.5	1.5	1.4	0.6	1.1	1.1	0.8	1.1}
{0.5	1.5	1.5	1.4	0.6	1.1	1.1	0.8	1.2000000000000002}
{0.5	1.5	1.5	1.4	0.6	1.1	1.1	0.8	1.3}
{0.5	1.5	1.5	1.4	0.6	1.1	1.1	0.9	1.1}
{0.5	1.5	1.5	1.4	0.6	1.1	1.1	0.9	1.2000000000000002}
{0.5	1.5	1.5	1.4	0.6	1.1	1.1	0.9	1.3}
{0.5	1.5	1.5	1.4	0.6	1.1	1.1	1.	1.1}
{0.5	1.5	1.5	1.4	0.6	1.1	1.1	1.	1.2000000000000002}
{0.5	1.5	1.5	1.4	0.6	1.1	1.1	1.	1.3}
{0.5	1.5	1.5	1.4	0.7	1.	1.	0.5	1.1}
{0.5	1.5	1.5	1.4	0.7	1.	1.	0.5	1.2000000000000002}
{0.5	1.5	1.5	1.4	0.7	1.	1.	0.5	1.3}
{0.5	1.5	1.5	1.4	0.7	1.	1.	0.6	1.1}
{0.5	1.5	1.5	1.4	0.7	1.	1.	0.6	1.2000000000000002}
{0.5	1.5	1.5	1.4	0.7	1.	1.	0.6	1.3}
{0.5	1.5	1.5	1.4	0.7	1.	1.	0.7	1.1}
{0.5	1.5	1.5	1.4	0.7	1.	1.	0.7	1.2000000000000002}
{0.5	1.5	1.5	1.4	0.7	1.	1.	0.7	1.3}
{0.5	1.5	1.5	1.4	0.7	1.	1.	0.8	1.1}
{0.5	1.5	1.5	1.4	0.7	1.	1.	0.8	1.2000000000000002}
{0.5	1.5	1.5	1.4	0.7	1.	1.	0.8	1.3}
{0.5	1.5	1.5	1.4	0.7	1.	1.	0.9	1.1}
{0.5	1.5	1.5	1.4	0.7	1.	1.	0.9	1.2000000000000002}
{0.5	1.5	1.5	1.4	0.7	1.	1.	0.9	1.3}
{0.5	1.5	1.5	1.4	0.7	1.	1.	1.	1.1}
{0.5	1.5	1.5	1.4	0.7	1.	1.	1.	1.2000000000000002}
{0.5	1.5	1.5	1.4	0.7	1.	1.	1.	1.3}
{0.5	1.5	1.5	1.4	0.7	1.	1.1	0.5	1.1}
{0.5	1.5	1.5	1.4	0.7	1.	1.1	0.5	1.2000000000000002}
{0.5	1.5	1.5	1.4	0.7	1.	1.1	0.5	1.3}
{0.5	1.5	1.5	1.4	0.7	1.	1.1	0.6	1.1}
{0.5	1.5	1.5	1.4	0.7	1.	1.1	0.6	1.2000000000000002}
{0.5	1.5	1.5	1.4	0.7	1.	1.1	0.6	1.3}
{0.5	1.5	1.5	1.4	0.7	1.	1.1	0.7	1.1}
{0.5	1.5	1.5	1.4	0.7	1.	1.1	0.7	1.2000000000000002}
{0.5	1.5	1.5	1.4	0.7	1.	1.1	0.7	1.3}
{0.5	1.5	1.5	1.4	0.7	1.	1.1	0.8	1.1}
{0.5	1.5	1.5	1.4	0.7	1.	1.1	0.8	1.2000000000000002}
{0.5	1.5	1.5	1.4	0.7	1.	1.1	0.8	1.3}
{0.5	1.5	1.5	1.4	0.7	1.	1.1	0.9	1.1}
{0.5	1.5	1.5	1.4	0.7	1.	1.1	0.9	1.2000000000000002}
{0.5	1.5	1.5	1.4	0.7	1.	1.1	0.9	1.3}
{0.5	1.5	1.5	1.4	0.7	1.	1.1	1.	1.1}
{0.5	1.5	1.5	1.4	0.7	1.	1.1	1.	1.2000000000000002}
{0.5	1.5	1.5	1.4	0.7	1.	1.1	1.	1.3}
{0.5	1.5	1.5	1.4	0.7	1.1	1.	0.5	1.1}
{0.5	1.5	1.5	1.4	0.7	1.1	1.	0.5	1.2000000000000002}
{0.5	1.5	1.5	1.4	0.7	1.1	1.	0.5	1.3}
{0.5	1.5	1.5	1.4	0.7	1.1	1.	0.6	1.1}
{0.5	1.5	1.5	1.4	0.7	1.1	1.	0.6	1.2000000000000002}
{0.5	1.5	1.5	1.4	0.7	1.1	1.	0.6	1.3}
{0.5	1.5	1.5	1.4	0.7	1.1	1.	0.7	1.1}
{0.5	1.5	1.5	1.4	0.7	1.1	1.	0.7	1.2000000000000002}
{0.5	1.5	1.5	1.4	0.7	1.1	1.	0.7	1.3}
{0.5	1.5	1.5	1.4	0.7	1.1	1.	0.8	1.1}
{0.5	1.5	1.5	1.4	0.7	1.1	1.	0.8	1.2000000000000002}
{0.5	1.5	1.5	1.4	0.7	1.1	1.	0.8	1.3}
{0.5	1.5	1.5	1.4	0.7	1.1	1.	0.9	1.1}
{0.5	1.5	1.5	1.4	0.7	1.1	1.	0.9	1.2000000000000002}
{0.5	1.5	1.5	1.4	0.7	1.1	1.	0.9	1.3}
{0.5	1.5	1.5	1.4	0.7	1.1	1.	1.	1.1}
{0.5	1.5	1.5	1.4	0.7	1.1	1.	1.	1.2000000000000002}
{0.5	1.5	1.5	1.4	0.7	1.1	1.	1.	1.3}
{0.5	1.5	1.5	1.4	0.7	1.1	1.1	0.5	1.1}
{0.5	1.5	1.5	1.4	0.7	1.1	1.1	0.5	1.2000000000000002}
{0.5	1.5	1.5	1.4	0.7	1.1	1.1	0.5	1.3}
{0.5	1.5	1.5	1.4	0.7	1.1	1.1	0.6	1.1}
{0.5	1.5	1.5	1.4	0.7	1.1	1.1	0.6	1.2000000000000002}
{0.5	1.5	1.5	1.4	0.7	1.1	1.1	0.6	1.3}
{0.5	1.5	1.5	1.4	0.7	1.1	1.1	0.7	1.1}
{0.5	1.5	1.5	1.4	0.7	1.1	1.1	0.7	1.2000000000000002}
{0.5	1.5	1.5	1.4	0.7	1.1	1.1	0.7	1.3}
{0.5	1.5	1.5	1.4	0.7	1.1	1.1	0.8	1.1}
{0.5	1.5	1.5	1.4	0.7	1.1	1.1	0.8	1.2000000000000002}
{0.5	1.5	1.5	1.4	0.7	1.1	1.1	0.8	1.3}
{0.5	1.5	1.5	1.4	0.7	1.1	1.1	0.9	1.1}
{0.5	1.5	1.5	1.4	0.7	1.1	1.1	0.9	1.2000000000000002}
{0.5	1.5	1.5	1.4	0.7	1.1	1.1	0.9	1.3}
{0.5	1.5	1.5	1.4	0.7	1.1	1.1	1.	1.1}
{0.5	1.5	1.5	1.4	0.7	1.1	1.1	1.	1.2000000000000002}
{0.5	1.5	1.5	1.4	0.7	1.1	1.1	1.	1.3}
{0.5	1.5	1.5	1.4	0.8	1.	1.	0.5	1.1}
{0.5	1.5	1.5	1.4	0.8	1.	1.	0.5	1.2000000000000002}
{0.5	1.5	1.5	1.4	0.8	1.	1.	0.5	1.3}
{0.5	1.5	1.5	1.4	0.8	1.	1.	0.6	1.1}
{0.5	1.5	1.5	1.4	0.8	1.	1.	0.6	1.2000000000000002}
{0.5	1.5	1.5	1.4	0.8	1.	1.	0.6	1.3}
{0.5	1.5	1.5	1.4	0.8	1.	1.	0.7	1.1}
{0.5	1.5	1.5	1.4	0.8	1.	1.	0.7	1.2000000000000002}
{0.5	1.5	1.5	1.4	0.8	1.	1.	0.7	1.3}
{0.5	1.5	1.5	1.4	0.8	1.	1.	0.8	1.1}
{0.5	1.5	1.5	1.4	0.8	1.	1.	0.8	1.2000000000000002}
{0.5	1.5	1.5	1.4	0.8	1.	1.	0.8	1.3}
{0.5	1.5	1.5	1.4	0.8	1.	1.	0.9	1.1}
{0.5	1.5	1.5	1.4	0.8	1.	1.	0.9	1.2000000000000002}
{0.5	1.5	1.5	1.4	0.8	1.	1.	0.9	1.3}
{0.5	1.5	1.5	1.4	0.8	1.	1.	1.	1.1}
{0.5	1.5	1.5	1.4	0.8	1.	1.	1.	1.2000000000000002}
{0.5	1.5	1.5	1.4	0.8	1.	1.	1.	1.3}
{0.5	1.5	1.5	1.4	0.8	1.	1.1	0.5	1.1}
{0.5	1.5	1.5	1.4	0.8	1.	1.1	0.5	1.2000000000000002}
{0.5	1.5	1.5	1.4	0.8	1.	1.1	0.5	1.3}
{0.5	1.5	1.5	1.4	0.8	1.	1.1	0.6	1.1}
{0.5	1.5	1.5	1.4	0.8	1.	1.1	0.6	1.2000000000000002}
{0.5	1.5	1.5	1.4	0.8	1.	1.1	0.6	1.3}
{0.5	1.5	1.5	1.4	0.8	1.	1.1	0.7	1.1}
{0.5	1.5	1.5	1.4	0.8	1.	1.1	0.7	1.2000000000000002}
{0.5	1.5	1.5	1.4	0.8	1.	1.1	0.7	1.3}
{0.5	1.5	1.5	1.4	0.8	1.	1.1	0.8	1.1}
{0.5	1.5	1.5	1.4	0.8	1.	1.1	0.8	1.2000000000000002}
{0.5	1.5	1.5	1.4	0.8	1.	1.1	0.8	1.3}
{0.5	1.5	1.5	1.4	0.8	1.	1.1	0.9	1.1}
{0.5	1.5	1.5	1.4	0.8	1.	1.1	0.9	1.2000000000000002}
{0.5	1.5	1.5	1.4	0.8	1.	1.1	0.9	1.3}
{0.5	1.5	1.5	1.4	0.8	1.	1.1	1.	1.1}
{0.5	1.5	1.5	1.4	0.8	1.	1.1	1.	1.2000000000000002}
{0.5	1.5	1.5	1.4	0.8	1.	1.1	1.	1.3}
{0.5	1.5	1.5	1.4	0.8	1.1	1.	0.5	1.1}
{0.5	1.5	1.5	1.4	0.8	1.1	1.	0.5	1.2000000000000002}
{0.5	1.5	1.5	1.4	0.8	1.1	1.	0.5	1.3}
{0.5	1.5	1.5	1.4	0.8	1.1	1.	0.6	1.1}
{0.5	1.5	1.5	1.4	0.8	1.1	1.	0.6	1.2000000000000002}
{0.5	1.5	1.5	1.4	0.8	1.1	1.	0.6	1.3}
{0.5	1.5	1.5	1.4	0.8	1.1	1.	0.7	1.1}
{0.5	1.5	1.5	1.4	0.8	1.1	1.	0.7	1.2000000000000002}
{0.5	1.5	1.5	1.4	0.8	1.1	1.	0.7	1.3}
{0.5	1.5	1.5	1.4	0.8	1.1	1.	0.8	1.1}
{0.5	1.5	1.5	1.4	0.8	1.1	1.	0.8	1.2000000000000002}
{0.5	1.5	1.5	1.4	0.8	1.1	1.	0.8	1.3}
{0.5	1.5	1.5	1.4	0.8	1.1	1.	0.9	1.1}
{0.5	1.5	1.5	1.4	0.8	1.1	1.	0.9	1.2000000000000002}
{0.5	1.5	1.5	1.4	0.8	1.1	1.	0.9	1.3}
{0.5	1.5	1.5	1.4	0.8	1.1	1.	1.	1.1}
{0.5	1.5	1.5	1.4	0.8	1.1	1.	1.	1.2000000000000002}
{0.5	1.5	1.5	1.4	0.8	1.1	1.	1.	1.3}
{0.5	1.5	1.5	1.4	0.8	1.1	1.1	0.5	1.1}
{0.5	1.5	1.5	1.4	0.8	1.1	1.1	0.5	1.2000000000000002}
[truncated: 18,736 more rows]
