# Supplementary material for: Algorithmic Design of Geometric Data for Molecular Potential Energy Surfaces
Source: Algorithms. Author manuscript; Available in PMC 2025 Aug 28. (PMC12382435; doi:10.3390/a16010006)
Supplement: Suppl Folder [file NIHMS2075095-supplement-Suppl_Folder.zip › S2/ASG3DATA.txt]

{100	106	100	106	108	106	106	106	123	106}
{100	106	100	106	108	106	106	106	123	109}
{100	106	100	106	108	106	106	106	123	112}
{100	106	100	106	108	106	106	106	123	115}
{100	106	100	106	108	106	106	106	126	106}
{100	106	100	106	108	106	106	106	126	109}
{100	106	100	106	108	106	106	106	126	112}
{100	106	100	106	108	106	106	106	126	115}
{100	106	100	106	108	106	106	106	129	106}
{100	106	100	106	108	106	106	106	129	109}
{100	106	100	106	108	106	106	106	129	112}
{100	106	100	106	108	106	106	106	129	115}
{100	106	100	106	108	106	106	106	132	106}
{100	106	100	106	108	106	106	106	132	109}
{100	106	100	106	108	106	106	106	132	112}
{100	106	100	106	108	106	106	106	132	115}
{100	106	100	106	108	106	106	109	123	106}
{100	106	100	106	108	106	106	109	123	109}
{100	106	100	106	108	106	106	109	123	112}
{100	106	100	106	108	106	106	109	123	115}
{100	106	100	106	108	106	106	109	126	106}
{100	106	100	106	108	106	106	109	126	109}
{100	106	100	106	108	106	106	109	126	112}
{100	106	100	106	108	106	106	109	126	115}
{100	106	100	106	108	106	106	109	129	106}
{100	106	100	106	108	106	106	109	129	109}
{100	106	100	106	108	106	106	109	129	112}
{100	106	100	106	108	106	106	109	129	115}
{100	106	100	106	108	106	106	109	132	106}
{100	106	100	106	108	106	106	109	132	109}
{100	106	100	106	108	106	106	109	132	112}
{100	106	100	106	108	106	106	109	132	115}
{100	106	100	106	108	106	106	112	123	106}
{100	106	100	106	108	106	106	112	123	109}
{100	106	100	106	108	106	106	112	123	112}
{100	106	100	106	108	106	106	112	123	115}
{100	106	100	106	108	106	106	112	126	106}
{100	106	100	106	108	106	106	112	126	109}
{100	106	100	106	108	106	106	112	126	112}
{100	106	100	106	108	106	106	112	126	115}
{100	106	100	106	108	106	106	112	129	106}
{100	106	100	106	108	106	106	112	129	109}
{100	106	100	106	108	106	106	112	129	112}
{100	106	100	106	108	106	106	112	129	115}
{100	106	100	106	108	106	106	112	132	106}
{100	106	100	106	108	106	106	112	132	109}
{100	106	100	106	108	106	106	112	132	112}
{100	106	100	106	108	106	106	112	132	115}
{100	106	100	106	108	106	106	115	123	106}
{100	106	100	106	108	106	106	115	123	109}
{100	106	100	106	108	106	106	115	123	112}
{100	106	100	106	108	106	106	115	123	115}
{100	106	100	106	108	106	106	115	126	106}
{100	106	100	106	108	106	106	115	126	109}
{100	106	100	106	108	106	106	115	126	112}
{100	106	100	106	108	106	106	115	126	115}
{100	106	100	106	108	106	106	115	129	106}
{100	106	100	106	108	106	106	115	129	109}
{100	106	100	106	108	106	106	115	129	112}
{100	106	100	106	108	106	106	115	129	115}
{100	106	100	106	108	106	106	115	132	106}
{100	106	100	106	108	106	106	115	132	109}
{100	106	100	106	108	106	106	115	132	112}
{100	106	100	106	108	106	106	115	132	115}
{100	106	100	106	108	106	109	106	123	106}
{100	106	100	106	108	106	109	106	123	109}
{100	106	100	106	108	106	109	106	123	112}
{100	106	100	106	108	106	109	106	123	115}
{100	106	100	106	108	106	109	106	126	106}
{100	106	100	106	108	106	109	106	126	109}
{100	106	100	106	108	106	109	106	126	112}
{100	106	100	106	108	106	109	106	126	115}
{100	106	100	106	108	106	109	106	129	106}
{100	106	100	106	108	106	109	106	129	109}
{100	106	100	106	108	106	109	106	129	112}
{100	106	100	106	108	106	109	106	129	115}
{100	106	100	106	108	106	109	106	132	106}
{100	106	100	106	108	106	109	106	132	109}
{100	106	100	106	108	106	109	106	132	112}
{100	106	100	106	108	106	109	106	132	115}
{100	106	100	106	108	106	109	109	123	106}
{100	106	100	106	108	106	109	109	123	109}
{100	106	100	106	108	106	109	109	123	112}
{100	106	100	106	108	106	109	109	123	115}
{100	106	100	106	108	106	109	109	126	106}
{100	106	100	106	108	106	109	109	126	109}
{100	106	100	106	108	106	109	109	126	112}
{100	106	100	106	108	106	109	109	126	115}
{100	106	100	106	108	106	109	109	129	106}
{100	106	100	106	108	106	109	109	129	109}
{100	106	100	106	108	106	109	109	129	112}
{100	106	100	106	108	106	109	109	129	115}
{100	106	100	106	108	106	109	109	132	106}
{100	106	100	106	108	106	109	109	132	109}
{100	106	100	106	108	106	109	109	132	112}
{100	106	100	106	108	106	109	109	132	115}
{100	106	100	106	108	106	109	112	123	106}
{100	106	100	106	108	106	109	112	123	109}
{100	106	100	106	108	106	109	112	123	112}
{100	106	100	106	108	106	109	112	123	115}
{100	106	100	106	108	106	109	112	126	106}
{100	106	100	106	108	106	109	112	126	109}
{100	106	100	106	108	106	109	112	126	112}
{100	106	100	106	108	106	109	112	126	115}
{100	106	100	106	108	106	109	112	129	106}
{100	106	100	106	108	106	109	112	129	109}
{100	106	100	106	108	106	109	112	129	112}
{100	106	100	106	108	106	109	112	129	115}
{100	106	100	106	108	106	109	112	132	106}
{100	106	100	106	108	106	109	112	132	109}
{100	106	100	106	108	106	109	112	132	112}
{100	106	100	106	108	106	109	112	132	115}
{100	106	100	106	108	106	109	115	123	106}
{100	106	100	106	108	106	109	115	123	109}
{100	106	100	106	108	106	109	115	123	112}
{100	106	100	106	108	106	109	115	123	115}
{100	106	100	106	108	106	109	115	126	106}
{100	106	100	106	108	106	109	115	126	109}
{100	106	100	106	108	106	109	115	126	112}
{100	106	100	106	108	106	109	115	126	115}
{100	106	100	106	108	106	109	115	129	106}
{100	106	100	106	108	106	109	115	129	109}
{100	106	100	106	108	106	109	115	129	112}
{100	106	100	106	108	106	109	115	129	115}
{100	106	100	106	108	106	109	115	132	106}
{100	106	100	106	108	106	109	115	132	109}
{100	106	100	106	108	106	109	115	132	112}
{100	106	100	106	108	106	109	115	132	115}
{100	106	100	106	108	106	112	106	123	106}
{100	106	100	106	108	106	112	106	123	109}
{100	106	100	106	108	106	112	106	123	112}
{100	106	100	106	108	106	112	106	123	115}
{100	106	100	106	108	106	112	106	126	106}
{100	106	100	106	108	106	112	106	126	109}
{100	106	100	106	108	106	112	106	126	112}
{100	106	100	106	108	106	112	106	126	115}
{100	106	100	106	108	106	112	106	129	106}
{100	106	100	106	108	106	112	106	129	109}
{100	106	100	106	108	106	112	106	129	112}
{100	106	100	106	108	106	112	106	129	115}
{100	106	100	106	108	106	112	106	132	106}
{100	106	100	106	108	106	112	106	132	109}
{100	106	100	106	108	106	112	106	132	112}
{100	106	100	106	108	106	112	106	132	115}
{100	106	100	106	108	106	112	109	123	106}
{100	106	100	106	108	106	112	109	123	109}
{100	106	100	106	108	106	112	109	123	112}
{100	106	100	106	108	106	112	109	123	115}
{100	106	100	106	108	106	112	109	126	106}
{100	106	100	106	108	106	112	109	126	109}
{100	106	100	106	108	106	112	109	126	112}
{100	106	100	106	108	106	112	109	126	115}
{100	106	100	106	108	106	112	109	129	106}
{100	106	100	106	108	106	112	109	129	109}
{100	106	100	106	108	106	112	109	129	112}
{100	106	100	106	108	106	112	109	129	115}
{100	106	100	106	108	106	112	109	132	106}
{100	106	100	106	108	106	112	109	132	109}
{100	106	100	106	108	106	112	109	132	112}
{100	106	100	106	108	106	112	109	132	115}
{100	106	100	106	108	106	112	112	123	106}
{100	106	100	106	108	106	112	112	123	109}
{100	106	100	106	108	106	112	112	123	112}
{100	106	100	106	108	106	112	112	123	115}
{100	106	100	106	108	106	112	112	126	106}
{100	106	100	106	108	106	112	112	126	109}
{100	106	100	106	108	106	112	112	126	112}
{100	106	100	106	108	106	112	112	126	115}
{100	106	100	106	108	106	112	112	129	106}
{100	106	100	106	108	106	112	112	129	109}
{100	106	100	106	108	106	112	112	129	112}
{100	106	100	106	108	106	112	112	129	115}
{100	106	100	106	108	106	112	112	132	106}
{100	106	100	106	108	106	112	112	132	109}
{100	106	100	106	108	106	112	112	132	112}
{100	106	100	106	108	106	112	112	132	115}
{100	106	100	106	108	106	112	115	123	106}
{100	106	100	106	108	106	112	115	123	109}
{100	106	100	106	108	106	112	115	123	112}
{100	106	100	106	108	106	112	115	123	115}
{100	106	100	106	108	106	112	115	126	106}
{100	106	100	106	108	106	112	115	126	109}
{100	106	100	106	108	106	112	115	126	112}
{100	106	100	106	108	106	112	115	126	115}
{100	106	100	106	108	106	112	115	129	106}
{100	106	100	106	108	106	112	115	129	109}
{100	106	100	106	108	106	112	115	129	112}
{100	106	100	106	108	106	112	115	129	115}
{100	106	100	106	108	106	112	115	132	106}
{100	106	100	106	108	106	112	115	132	109}
{100	106	100	106	108	106	112	115	132	112}
{100	106	100	106	108	106	112	115	132	115}
{100	106	100	106	108	106	115	106	123	106}
{100	106	100	106	108	106	115	106	123	109}
{100	106	100	106	108	106	115	106	123	112}
{100	106	100	106	108	106	115	106	123	115}
{100	106	100	106	108	106	115	106	126	106}
{100	106	100	106	108	106	115	106	126	109}
{100	106	100	106	108	106	115	106	126	112}
{100	106	100	106	108	106	115	106	126	115}
{100	106	100	106	108	106	115	106	129	106}
{100	106	100	106	108	106	115	106	129	109}
{100	106	100	106	108	106	115	106	129	112}
{100	106	100	106	108	106	115	106	129	115}
{100	106	100	106	108	106	115	106	132	106}
{100	106	100	106	108	106	115	106	132	109}
{100	106	100	106	108	106	115	106	132	112}
{100	106	100	106	108	106	115	106	132	115}
{100	106	100	106	108	106	115	109	123	106}
{100	106	100	106	108	106	115	109	123	109}
{100	106	100	106	108	106	115	109	123	112}
{100	106	100	106	108	106	115	109	123	115}
{100	106	100	106	108	106	115	109	126	106}
{100	106	100	106	108	106	115	109	126	109}
{100	106	100	106	108	106	115	109	126	112}
{100	106	100	106	108	106	115	109	126	115}
{100	106	100	106	108	106	115	109	129	106}
{100	106	100	106	108	106	115	109	129	109}
{100	106	100	106	108	106	115	109	129	112}
{100	106	100	106	108	106	115	109	129	115}
{100	106	100	106	108	106	115	109	132	106}
{100	106	100	106	108	106	115	109	132	109}
{100	106	100	106	108	106	115	109	132	112}
{100	106	100	106	108	106	115	109	132	115}
{100	106	100	106	108	106	115	112	123	106}
{100	106	100	106	108	106	115	112	123	109}
{100	106	100	106	108	106	115	112	123	112}
{100	106	100	106	108	106	115	112	123	115}
{100	106	100	106	108	106	115	112	126	106}
{100	106	100	106	108	106	115	112	126	109}
{100	106	100	106	108	106	115	112	126	112}
{100	106	100	106	108	106	115	112	126	115}
{100	106	100	106	108	106	115	112	129	106}
{100	106	100	106	108	106	115	112	129	109}
{100	106	100	106	108	106	115	112	129	112}
{100	106	100	106	108	106	115	112	129	115}
{100	106	100	106	108	106	115	112	132	106}
{100	106	100	106	108	106	115	112	132	109}
{100	106	100	106	108	106	115	112	132	112}
{100	106	100	106	108	106	115	112	132	115}
{100	106	100	106	108	106	115	115	123	106}
{100	106	100	106	108	106	115	115	123	109}
{100	106	100	106	108	106	115	115	123	112}
{100	106	100	106	108	106	115	115	123	115}
{100	106	100	106	108	106	115	115	126	106}
{100	106	100	106	108	106	115	115	126	109}
{100	106	100	106	108	106	115	115	126	112}
{100	106	100	106	108	106	115	115	126	115}
{100	106	100	106	108	106	115	115	129	106}
{100	106	100	106	108	106	115	115	129	109}
{100	106	100	106	108	106	115	115	129	112}
{100	106	100	106	108	106	115	115	129	115}
{100	106	100	106	108	106	115	115	132	106}
{100	106	100	106	108	106	115	115	132	109}
{100	106	100	106	108	106	115	115	132	112}
{100	106	100	106	108	106	115	115	132	115}
{100	106	100	106	108	109	106	106	123	106}
{100	106	100	106	108	109	106	106	123	109}
{100	106	100	106	108	109	106	106	123	112}
{100	106	100	106	108	109	106	106	123	115}
{100	106	100	106	108	109	106	106	126	106}
{100	106	100	106	108	109	106	106	126	109}
{100	106	100	106	108	109	106	106	126	112}
{100	106	100	106	108	109	106	106	126	115}
{100	106	100	106	108	109	106	106	129	106}
{100	106	100	106	108	109	106	106	129	109}
{100	106	100	106	108	109	106	106	129	112}
{100	106	100	106	108	109	106	106	129	115}
{100	106	100	106	108	109	106	106	132	106}
{100	106	100	106	108	109	106	106	132	109}
{100	106	100	106	108	109	106	106	132	112}
{100	106	100	106	108	109	106	106	132	115}
{100	106	100	106	108	109	106	109	123	106}
{100	106	100	106	108	109	106	109	123	109}
{100	106	100	106	108	109	106	109	123	112}
{100	106	100	106	108	109	106	109	123	115}
{100	106	100	106	108	109	106	109	126	106}
{100	106	100	106	108	109	106	109	126	109}
{100	106	100	106	108	109	106	109	126	112}
{100	106	100	106	108	109	106	109	126	115}
{100	106	100	106	108	109	106	109	129	106}
{100	106	100	106	108	109	106	109	129	109}
{100	106	100	106	108	109	106	109	129	112}
{100	106	100	106	108	109	106	109	129	115}
{100	106	100	106	108	109	106	109	132	106}
{100	106	100	106	108	109	106	109	132	109}
{100	106	100	106	108	109	106	109	132	112}
{100	106	100	106	108	109	106	109	132	115}
{100	106	100	106	108	109	106	112	123	106}
{100	106	100	106	108	109	106	112	123	109}
{100	106	100	106	108	109	106	112	123	112}
{100	106	100	106	108	109	106	112	123	115}
{100	106	100	106	108	109	106	112	126	106}
{100	106	100	106	108	109	106	112	126	109}
{100	106	100	106	108	109	106	112	126	112}
{100	106	100	106	108	109	106	112	126	115}
{100	106	100	106	108	109	106	112	129	106}
{100	106	100	106	108	109	106	112	129	109}
{100	106	100	106	108	109	106	112	129	112}
{100	106	100	106	108	109	106	112	129	115}
{100	106	100	106	108	109	106	112	132	106}
{100	106	100	106	108	109	106	112	132	109}
{100	106	100	106	108	109	106	112	132	112}
{100	106	100	106	108	109	106	112	132	115}
{100	106	100	106	108	109	106	115	123	106}
{100	106	100	106	108	109	106	115	123	109}
{100	106	100	106	108	109	106	115	123	112}
{100	106	100	106	108	109	106	115	123	115}
{100	106	100	106	108	109	106	115	126	106}
{100	106	100	106	108	109	106	115	126	109}
{100	106	100	106	108	109	106	115	126	112}
{100	106	100	106	108	109	106	115	126	115}
{100	106	100	106	108	109	106	115	129	106}
{100	106	100	106	108	109	106	115	129	109}
{100	106	100	106	108	109	106	115	129	112}
{100	106	100	106	108	109	106	115	129	115}
{100	106	100	106	108	109	106	115	132	106}
{100	106	100	106	108	109	106	115	132	109}
{100	106	100	106	108	109	106	115	132	112}
{100	106	100	106	108	109	106	115	132	115}
{100	106	100	106	108	109	109	106	123	106}
{100	106	100	106	108	109	109	106	123	109}
{100	106	100	106	108	109	109	106	123	112}
{100	106	100	106	108	109	109	106	123	115}
{100	106	100	106	108	109	109	106	126	106}
{100	106	100	106	108	109	109	106	126	109}
{100	106	100	106	108	109	109	106	126	112}
{100	106	100	106	108	109	109	106	126	115}
{100	106	100	106	108	109	109	106	129	106}
{100	106	100	106	108	109	109	106	129	109}
{100	106	100	106	108	109	109	106	129	112}
{100	106	100	106	108	109	109	106	129	115}
{100	106	100	106	108	109	109	106	132	106}
{100	106	100	106	108	109	109	106	132	109}
{100	106	100	106	108	109	109	106	132	112}
{100	106	100	106	108	109	109	106	132	115}
{100	106	100	106	108	109	109	109	123	106}
{100	106	100	106	108	109	109	109	123	109}
{100	106	100	106	108	109	109	109	123	112}
{100	106	100	106	108	109	109	109	123	115}
{100	106	100	106	108	109	109	109	126	106}
{100	106	100	106	108	109	109	109	126	109}
{100	106	100	106	108	109	109	109	126	112}
{100	106	100	106	108	109	109	109	126	115}
{100	106	100	106	108	109	109	109	129	106}
{100	106	100	106	108	109	109	109	129	109}
{100	106	100	106	108	109	109	109	129	112}
{100	106	100	106	108	109	109	109	129	115}
{100	106	100	106	108	109	109	109	132	106}
{100	106	100	106	108	109	109	109	132	109}
{100	106	100	106	108	109	109	109	132	112}
{100	106	100	106	108	109	109	109	132	115}
{100	106	100	106	108	109	109	112	123	106}
{100	106	100	106	108	109	109	112	123	109}
{100	106	100	106	108	109	109	112	123	112}
{100	106	100	106	108	109	109	112	123	115}
{100	106	100	106	108	109	109	112	126	106}
{100	106	100	106	108	109	109	112	126	109}
{100	106	100	106	108	109	109	112	126	112}
{100	106	100	106	108	109	109	112	126	115}
{100	106	100	106	108	109	109	112	129	106}
{100	106	100	106	108	109	109	112	129	109}
{100	106	100	106	108	109	109	112	129	112}
{100	106	100	106	108	109	109	112	129	115}
{100	106	100	106	108	109	109	112	132	106}
{100	106	100	106	108	109	109	112	132	109}
{100	106	100	106	108	109	109	112	132	112}
{100	106	100	106	108	109	109	112	132	115}
{100	106	100	106	108	109	109	115	123	106}
{100	106	100	106	108	109	109	115	123	109}
{100	106	100	106	108	109	109	115	123	112}
{100	106	100	106	108	109	109	115	123	115}
{100	106	100	106	108	109	109	115	126	106}
{100	106	100	106	108	109	109	115	126	109}
{100	106	100	106	108	109	109	115	126	112}
{100	106	100	106	108	109	109	115	126	115}
{100	106	100	106	108	109	109	115	129	106}
{100	106	100	106	108	109	109	115	129	109}
{100	106	100	106	108	109	109	115	129	112}
{100	106	100	106	108	109	109	115	129	115}
{100	106	100	106	108	109	109	115	132	106}
{100	106	100	106	108	109	109	115	132	109}
{100	106	100	106	108	109	109	115	132	112}
{100	106	100	106	108	109	109	115	132	115}
{100	106	100	106	108	109	112	106	123	106}
{100	106	100	106	108	109	112	106	123	109}
{100	106	100	106	108	109	112	106	123	112}
{100	106	100	106	108	109	112	106	123	115}
{100	106	100	106	108	109	112	106	126	106}
{100	106	100	106	108	109	112	106	126	109}
{100	106	100	106	108	109	112	106	126	112}
{100	106	100	106	108	109	112	106	126	115}
{100	106	100	106	108	109	112	106	129	106}
{100	106	100	106	108	109	112	106	129	109}
{100	106	100	106	108	109	112	106	129	112}
{100	106	100	106	108	109	112	106	129	115}
{100	106	100	106	108	109	112	106	132	106}
{100	106	100	106	108	109	112	106	132	109}
{100	106	100	106	108	109	112	106	132	112}
{100	106	100	106	108	109	112	106	132	115}
{100	106	100	106	108	109	112	109	123	106}
{100	106	100	106	108	109	112	109	123	109}
{100	106	100	106	108	109	112	109	123	112}
{100	106	100	106	108	109	112	109	123	115}
{100	106	100	106	108	109	112	109	126	106}
{100	106	100	106	108	109	112	109	126	109}
{100	106	100	106	108	109	112	109	126	112}
{100	106	100	106	108	109	112	109	126	115}
{100	106	100	106	108	109	112	109	129	106}
{100	106	100	106	108	109	112	109	129	109}
{100	106	100	106	108	109	112	109	129	112}
{100	106	100	106	108	109	112	109	129	115}
{100	106	100	106	108	109	112	109	132	106}
{100	106	100	106	108	109	112	109	132	109}
{100	106	100	106	108	109	112	109	132	112}
{100	106	100	106	108	109	112	109	132	115}
{100	106	100	106	108	109	112	112	123	106}
{100	106	100	106	108	109	112	112	123	109}
{100	106	100	106	108	109	112	112	123	112}
{100	106	100	106	108	109	112	112	123	115}
{100	106	100	106	108	109	112	112	126	106}
{100	106	100	106	108	109	112	112	126	109}
{100	106	100	106	108	109	112	112	126	112}
{100	106	100	106	108	109	112	112	126	115}
{100	106	100	106	108	109	112	112	129	106}
{100	106	100	106	108	109	112	112	129	109}
{100	106	100	106	108	109	112	112	129	112}
{100	106	100	106	108	109	112	112	129	115}
{100	106	100	106	108	109	112	112	132	106}
{100	106	100	106	108	109	112	112	132	109}
{100	106	100	106	108	109	112	112	132	112}
{100	106	100	106	108	109	112	112	132	115}
{100	106	100	106	108	109	112	115	123	106}
{100	106	100	106	108	109	112	115	123	109}
{100	106	100	106	108	109	112	115	123	112}
{100	106	100	106	108	109	112	115	123	115}
{100	106	100	106	108	109	112	115	126	106}
{100	106	100	106	108	109	112	115	126	109}
{100	106	100	106	108	109	112	115	126	112}
{100	106	100	106	108	109	112	115	126	115}
{100	106	100	106	108	109	112	115	129	106}
{100	106	100	106	108	109	112	115	129	109}
{100	106	100	106	108	109	112	115	129	112}
{100	106	100	106	108	109	112	115	129	115}
{100	106	100	106	108	109	112	115	132	106}
{100	106	100	106	108	109	112	115	132	109}
{100	106	100	106	108	109	112	115	132	112}
{100	106	100	106	108	109	112	115	132	115}
{100	106	100	106	108	109	115	106	123	106}
{100	106	100	106	108	109	115	106	123	109}
{100	106	100	106	108	109	115	106	123	112}
{100	106	100	106	108	109	115	106	123	115}
{100	106	100	106	108	109	115	106	126	106}
{100	106	100	106	108	109	115	106	126	109}
{100	106	100	106	108	109	115	106	126	112}
{100	106	100	106	108	109	115	106	126	115}
{100	106	100	106	108	109	115	106	129	106}
{100	106	100	106	108	109	115	106	129	109}
{100	106	100	106	108	109	115	106	129	112}
{100	106	100	106	108	109	115	106	129	115}
{100	106	100	106	108	109	115	106	132	106}
{100	106	100	106	108	109	115	106	132	109}
{100	106	100	106	108	109	115	106	132	112}
{100	106	100	106	108	109	115	106	132	115}
{100	106	100	106	108	109	115	109	123	106}
{100	106	100	106	108	109	115	109	123	109}
{100	106	100	106	108	109	115	109	123	112}
{100	106	100	106	108	109	115	109	123	115}
{100	106	100	106	108	109	115	109	126	106}
{100	106	100	106	108	109	115	109	126	109}
{100	106	100	106	108	109	115	109	126	112}
{100	106	100	106	108	109	115	109	126	115}
{100	106	100	106	108	109	115	109	129	106}
{100	106	100	106	108	109	115	109	129	109}
{100	106	100	106	108	109	115	109	129	112}
{100	106	100	106	108	109	115	109	129	115}
{100	106	100	106	108	109	115	109	132	106}
{100	106	100	106	108	109	115	109	132	109}
{100	106	100	106	108	109	115	109	132	112}
{100	106	100	106	108	109	115	109	132	115}
{100	106	100	106	108	109	115	112	123	106}
{100	106	100	106	108	109	115	112	123	109}
{100	106	100	106	108	109	115	112	123	112}
{100	106	100	106	108	109	115	112	123	115}
{100	106	100	106	108	109	115	112	126	106}
{100	106	100	106	108	109	115	112	126	109}
{100	106	100	106	108	109	115	112	126	112}
{100	106	100	106	108	109	115	112	126	115}
{100	106	100	106	108	109	115	112	129	106}
{100	106	100	106	108	109	115	112	129	109}
{100	106	100	106	108	109	115	112	129	112}
{100	106	100	106	108	109	115	112	129	115}
{100	106	100	106	108	109	115	112	132	106}
{100	106	100	106	108	109	115	112	132	109}
{100	106	100	106	108	109	115	112	132	112}
{100	106	100	106	108	109	115	112	132	115}
{100	106	100	106	108	109	115	115	123	106}
{100	106	100	106	108	109	115	115	123	109}
{100	106	100	106	108	109	115	115	123	112}
{100	106	100	106	108	109	115	115	123	115}
{100	106	100	106	108	109	115	115	126	106}
{100	106	100	106	108	109	115	115	126	109}
{100	106	100	106	108	109	115	115	126	112}
{100	106	100	106	108	109	115	115	126	115}
{100	106	100	106	108	109	115	115	129	106}
{100	106	100	106	108	109	115	115	129	109}
{100	106	100	106	108	109	115	115	129	112}
{100	106	100	106	108	109	115	115	129	115}
{100	106	100	106	108	109	115	115	132	106}
{100	106	100	106	108	109	115	115	132	109}
{100	106	100	106	108	109	115	115	132	112}
{100	106	100	106	108	109	115	115	132	115}
{100	106	100	106	108	112	106	106	123	106}
{100	106	100	106	108	112	106	106	123	109}
{100	106	100	106	108	112	106	106	123	112}
{100	106	100	106	108	112	106	106	123	115}
{100	106	100	106	108	112	106	106	126	106}
{100	106	100	106	108	112	106	106	126	109}
{100	106	100	106	108	112	106	106	126	112}
{100	106	100	106	108	112	106	106	126	115}
{100	106	100	106	108	112	106	106	129	106}
{100	106	100	106	108	112	106	106	129	109}
{100	106	100	106	108	112	106	106	129	112}
{100	106	100	106	108	112	106	106	129	115}
{100	106	100	106	108	112	106	106	132	106}
{100	106	100	106	108	112	106	106	132	109}
{100	106	100	106	108	112	106	106	132	112}
{100	106	100	106	108	112	106	106	132	115}
{100	106	100	106	108	112	106	109	123	106}
{100	106	100	106	108	112	106	109	123	109}
{100	106	100	106	108	112	106	109	123	112}
{100	106	100	106	108	112	106	109	123	115}
{100	106	100	106	108	112	106	109	126	106}
{100	106	100	106	108	112	106	109	126	109}
{100	106	100	106	108	112	106	109	126	112}
{100	106	100	106	108	112	106	109	126	115}
{100	106	100	106	108	112	106	109	129	106}
{100	106	100	106	108	112	106	109	129	109}
{100	106	100	106	108	112	106	109	129	112}
{100	106	100	106	108	112	106	109	129	115}
{100	106	100	106	108	112	106	109	132	106}
{100	106	100	106	108	112	106	109	132	109}
{100	106	100	106	108	112	106	109	132	112}
{100	106	100	106	108	112	106	109	132	115}
{100	106	100	106	108	112	106	112	123	106}
{100	106	100	106	108	112	106	112	123	109}
{100	106	100	106	108	112	106	112	123	112}
{100	106	100	106	108	112	106	112	123	115}
{100	106	100	106	108	112	106	112	126	106}
{100	106	100	106	108	112	106	112	126	109}
{100	106	100	106	108	112	106	112	126	112}
{100	106	100	106	108	112	106	112	126	115}
{100	106	100	106	108	112	106	112	129	106}
{100	106	100	106	108	112	106	112	129	109}
{100	106	100	106	108	112	106	112	129	112}
{100	106	100	106	108	112	106	112	129	115}
{100	106	100	106	108	112	106	112	132	106}
{100	106	100	106	108	112	106	112	132	109}
{100	106	100	106	108	112	106	112	132	112}
{100	106	100	106	108	112	106	112	132	115}
{100	106	100	106	108	112	106	115	123	106}
{100	106	100	106	108	112	106	115	123	109}
{100	106	100	106	108	112	106	115	123	112}
{100	106	100	106	108	112	106	115	123	115}
{100	106	100	106	108	112	106	115	126	106}
{100	106	100	106	108	112	106	115	126	109}
{100	106	100	106	108	112	106	115	126	112}
{100	106	100	106	108	112	106	115	126	115}
{100	106	100	106	108	112	106	115	129	106}
{100	106	100	106	108	112	106	115	129	109}
{100	106	100	106	108	112	106	115	129	112}
{100	106	100	106	108	112	106	115	129	115}
{100	106	100	106	108	112	106	115	132	106}
{100	106	100	106	108	112	106	115	132	109}
{100	106	100	106	108	112	106	115	132	112}
{100	106	100	106	108	112	106	115	132	115}
{100	106	100	106	108	112	109	106	123	106}
{100	106	100	106	108	112	109	106	123	109}
{100	106	100	106	108	112	109	106	123	112}
{100	106	100	106	108	112	109	106	123	115}
{100	106	100	106	108	112	109	106	126	106}
{100	106	100	106	108	112	109	106	126	109}
{100	106	100	106	108	112	109	106	126	112}
{100	106	100	106	108	112	109	106	126	115}
{100	106	100	106	108	112	109	106	129	106}
{100	106	100	106	108	112	109	106	129	109}
{100	106	100	106	108	112	109	106	129	112}
{100	106	100	106	108	112	109	106	129	115}
{100	106	100	106	108	112	109	106	132	106}
{100	106	100	106	108	112	109	106	132	109}
{100	106	100	106	108	112	109	106	132	112}
{100	106	100	106	108	112	109	106	132	115}
{100	106	100	106	108	112	109	109	123	106}
{100	106	100	106	108	112	109	109	123	109}
{100	106	100	106	108	112	109	109	123	112}
{100	106	100	106	108	112	109	109	123	115}
{100	106	100	106	108	112	109	109	126	106}
{100	106	100	106	108	112	109	109	126	109}
{100	106	100	106	108	112	109	109	126	112}
{100	106	100	106	108	112	109	109	126	115}
{100	106	100	106	108	112	109	109	129	106}
{100	106	100	106	108	112	109	109	129	109}
{100	106	100	106	108	112	109	109	129	112}
{100	106	100	106	108	112	109	109	129	115}
{100	106	100	106	108	112	109	109	132	106}
{100	106	100	106	108	112	109	109	132	109}
{100	106	100	106	108	112	109	109	132	112}
{100	106	100	106	108	112	109	109	132	115}
{100	106	100	106	108	112	109	112	123	106}
{100	106	100	106	108	112	109	112	123	109}
{100	106	100	106	108	112	109	112	123	112}
{100	106	100	106	108	112	109	112	123	115}
{100	106	100	106	108	112	109	112	126	106}
{100	106	100	106	108	112	109	112	126	109}
{100	106	100	106	108	112	109	112	126	112}
{100	106	100	106	108	112	109	112	126	115}
{100	106	100	106	108	112	109	112	129	106}
{100	106	100	106	108	112	109	112	129	109}
{100	106	100	106	108	112	109	112	129	112}
{100	106	100	106	108	112	109	112	129	115}
{100	106	100	106	108	112	109	112	132	106}
{100	106	100	106	108	112	109	112	132	109}
{100	106	100	106	108	112	109	112	132	112}
{100	106	100	106	108	112	109	112	132	115}
{100	106	100	106	108	112	109	115	123	106}
{100	106	100	106	108	112	109	115	123	109}
{100	106	100	106	108	112	109	115	123	112}
{100	106	100	106	108	112	109	115	123	115}
{100	106	100	106	108	112	109	115	126	106}
{100	106	100	106	108	112	109	115	126	109}
{100	106	100	106	108	112	109	115	126	112}
{100	106	100	106	108	112	109	115	126	115}
{100	106	100	106	108	112	109	115	129	106}
{100	106	100	106	108	112	109	115	129	109}
{100	106	100	106	108	112	109	115	129	112}
{100	106	100	106	108	112	109	115	129	115}
{100	106	100	106	108	112	109	115	132	106}
{100	106	100	106	108	112	109	115	132	109}
{100	106	100	106	108	112	109	115	132	112}
{100	106	100	106	108	112	109	115	132	115}
{100	106	100	106	108	112	112	106	123	106}
{100	106	100	106	108	112	112	106	123	109}
{100	106	100	106	108	112	112	106	123	112}
{100	106	100	106	108	112	112	106	123	115}
{100	106	100	106	108	112	112	106	126	106}
{100	106	100	106	108	112	112	106	126	109}
{100	106	100	106	108	112	112	106	126	112}
{100	106	100	106	108	112	112	106	126	115}
{100	106	100	106	108	112	112	106	129	106}
{100	106	100	106	108	112	112	106	129	109}
{100	106	100	106	108	112	112	106	129	112}
{100	106	100	106	108	112	112	106	129	115}
{100	106	100	106	108	112	112	106	132	106}
{100	106	100	106	108	112	112	106	132	109}
{100	106	100	106	108	112	112	106	132	112}
{100	106	100	106	108	112	112	106	132	115}
{100	106	100	106	108	112	112	109	123	106}
{100	106	100	106	108	112	112	109	123	109}
{100	106	100	106	108	112	112	109	123	112}
{100	106	100	106	108	112	112	109	123	115}
{100	106	100	106	108	112	112	109	126	106}
{100	106	100	106	108	112	112	109	126	109}
{100	106	100	106	108	112	112	109	126	112}
{100	106	100	106	108	112	112	109	126	115}
{100	106	100	106	108	112	112	109	129	106}
{100	106	100	106	108	112	112	109	129	109}
{100	106	100	106	108	112	112	109	129	112}
{100	106	100	106	108	112	112	109	129	115}
{100	106	100	106	108	112	112	109	132	106}
{100	106	100	106	108	112	112	109	132	109}
{100	106	100	106	108	112	112	109	132	112}
{100	106	100	106	108	112	112	109	132	115}
{100	106	100	106	108	112	112	112	123	106}
{100	106	100	106	108	112	112	112	123	109}
{100	106	100	106	108	112	112	112	123	112}
{100	106	100	106	108	112	112	112	123	115}
{100	106	100	106	108	112	112	112	126	106}
{100	106	100	106	108	112	112	112	126	109}
{100	106	100	106	108	112	112	112	126	112}
{100	106	100	106	108	112	112	112	126	115}
{100	106	100	106	108	112	112	112	129	106}
{100	106	100	106	108	112	112	112	129	109}
{100	106	100	106	108	112	112	112	129	112}
{100	106	100	106	108	112	112	112	129	115}
{100	106	100	106	108	112	112	112	132	106}
{100	106	100	106	108	112	112	112	132	109}
{100	106	100	106	108	112	112	112	132	112}
{100	106	100	106	108	112	112	112	132	115}
{100	106	100	106	108	112	112	115	123	106}
{100	106	100	106	108	112	112	115	123	109}
{100	106	100	106	108	112	112	115	123	112}
{100	106	100	106	108	112	112	115	123	115}
{100	106	100	106	108	112	112	115	126	106}
{100	106	100	106	108	112	112	115	126	109}
{100	106	100	106	108	112	112	115	126	112}
{100	106	100	106	108	112	112	115	126	115}
{100	106	100	106	108	112	112	115	129	106}
{100	106	100	106	108	112	112	115	129	109}
{100	106	100	106	108	112	112	115	129	112}
{100	106	100	106	108	112	112	115	129	115}
{100	106	100	106	108	112	112	115	132	106}
{100	106	100	106	108	112	112	115	132	109}
{100	106	100	106	108	112	112	115	132	112}
{100	106	100	106	108	112	112	115	132	115}
{100	106	100	106	108	112	115	106	123	106}
{100	106	100	106	108	112	115	106	123	109}
{100	106	100	106	108	112	115	106	123	112}
{100	106	100	106	108	112	115	106	123	115}
{100	106	100	106	108	112	115	106	126	106}
{100	106	100	106	108	112	115	106	126	109}
{100	106	100	106	108	112	115	106	126	112}
{100	106	100	106	108	112	115	106	126	115}
{100	106	100	106	108	112	115	106	129	106}
{100	106	100	106	108	112	115	106	129	109}
{100	106	100	106	108	112	115	106	129	112}
{100	106	100	106	108	112	115	106	129	115}
{100	106	100	106	108	112	115	106	132	106}
{100	106	100	106	108	112	115	106	132	109}
{100	106	100	106	108	112	115	106	132	112}
{100	106	100	106	108	112	115	106	132	115}
{100	106	100	106	108	112	115	109	123	106}
{100	106	100	106	108	112	115	109	123	109}
{100	106	100	106	108	112	115	109	123	112}
{100	106	100	106	108	112	115	109	123	115}
{100	106	100	106	108	112	115	109	126	106}
{100	106	100	106	108	112	115	109	126	109}
{100	106	100	106	108	112	115	109	126	112}
{100	106	100	106	108	112	115	109	126	115}
{100	106	100	106	108	112	115	109	129	106}
{100	106	100	106	108	112	115	109	129	109}
{100	106	100	106	108	112	115	109	129	112}
{100	106	100	106	108	112	115	109	129	115}
{100	106	100	106	108	112	115	109	132	106}
{100	106	100	106	108	112	115	109	132	109}
{100	106	100	106	108	112	115	109	132	112}
{100	106	100	106	108	112	115	109	132	115}
{100	106	100	106	108	112	115	112	123	106}
{100	106	100	106	108	112	115	112	123	109}
{100	106	100	106	108	112	115	112	123	112}
{100	106	100	106	108	112	115	112	123	115}
{100	106	100	106	108	112	115	112	126	106}
{100	106	100	106	108	112	115	112	126	109}
{100	106	100	106	108	112	115	112	126	112}
{100	106	100	106	108	112	115	112	126	115}
{100	106	100	106	108	112	115	112	129	106}
{100	106	100	106	108	112	115	112	129	109}
{100	106	100	106	108	112	115	112	129	112}
{100	106	100	106	108	112	115	112	129	115}
{100	106	100	106	108	112	115	112	132	106}
{100	106	100	106	108	112	115	112	132	109}
{100	106	100	106	108	112	115	112	132	112}
{100	106	100	106	108	112	115	112	132	115}
{100	106	100	106	108	112	115	115	123	106}
{100	106	100	106	108	112	115	115	123	109}
{100	106	100	106	108	112	115	115	123	112}
{100	106	100	106	108	112	115	115	123	115}
{100	106	100	106	108	112	115	115	126	106}
{100	106	100	106	108	112	115	115	126	109}
{100	106	100	106	108	112	115	115	126	112}
{100	106	100	106	108	112	115	115	126	115}
{100	106	100	106	108	112	115	115	129	106}
{100	106	100	106	108	112	115	115	129	109}
{100	106	100	106	108	112	115	115	129	112}
{100	106	100	106	108	112	115	115	129	115}
{100	106	100	106	108	112	115	115	132	106}
{100	106	100	106	108	112	115	115	132	109}
{100	106	100	106	108	112	115	115	132	112}
{100	106	100	106	108	112	115	115	132	115}
{100	106	100	106	108	115	106	106	123	106}
{100	106	100	106	108	115	106	106	123	109}
{100	106	100	106	108	115	106	106	123	112}
{100	106	100	106	108	115	106	106	123	115}
{100	106	100	106	108	115	106	106	126	106}
{100	106	100	106	108	115	106	106	126	109}
{100	106	100	106	108	115	106	106	126	112}
{100	106	100	106	108	115	106	106	126	115}
{100	106	100	106	108	115	106	106	129	106}
{100	106	100	106	108	115	106	106	129	109}
{100	106	100	106	108	115	106	106	129	112}
{100	106	100	106	108	115	106	106	129	115}
{100	106	100	106	108	115	106	106	132	106}
{100	106	100	106	108	115	106	106	132	109}
{100	106	100	106	108	115	106	106	132	112}
{100	106	100	106	108	115	106	106	132	115}
{100	106	100	106	108	115	106	109	123	106}
{100	106	100	106	108	115	106	109	123	109}
{100	106	100	106	108	115	106	109	123	112}
{100	106	100	106	108	115	106	109	123	115}
{100	106	100	106	108	115	106	109	126	106}
{100	106	100	106	108	115	106	109	126	109}
{100	106	100	106	108	115	106	109	126	112}
{100	106	100	106	108	115	106	109	126	115}
{100	106	100	106	108	115	106	109	129	106}
{100	106	100	106	108	115	106	109	129	109}
{100	106	100	106	108	115	106	109	129	112}
{100	106	100	106	108	115	106	109	129	115}
{100	106	100	106	108	115	106	109	132	106}
{100	106	100	106	108	115	106	109	132	109}
{100	106	100	106	108	115	106	109	132	112}
{100	106	100	106	108	115	106	109	132	115}
{100	106	100	106	108	115	106	112	123	106}
{100	106	100	106	108	115	106	112	123	109}
{100	106	100	106	108	115	106	112	123	112}
{100	106	100	106	108	115	106	112	123	115}
{100	106	100	106	108	115	106	112	126	106}
{100	106	100	106	108	115	106	112	126	109}
{100	106	100	106	108	115	106	112	126	112}
{100	106	100	106	108	115	106	112	126	115}
{100	106	100	106	108	115	106	112	129	106}
{100	106	100	106	108	115	106	112	129	109}
{100	106	100	106	108	115	106	112	129	112}
{100	106	100	106	108	115	106	112	129	115}
{100	106	100	106	108	115	106	112	132	106}
{100	106	100	106	108	115	106	112	132	109}
{100	106	100	106	108	115	106	112	132	112}
{100	106	100	106	108	115	106	112	132	115}
{100	106	100	106	108	115	106	115	123	106}
{100	106	100	106	108	115	106	115	123	109}
{100	106	100	106	108	115	106	115	123	112}
{100	106	100	106	108	115	106	115	123	115}
{100	106	100	106	108	115	106	115	126	106}
{100	106	100	106	108	115	106	115	126	109}
{100	106	100	106	108	115	106	115	126	112}
{100	106	100	106	108	115	106	115	126	115}
{100	106	100	106	108	115	106	115	129	106}
{100	106	100	106	108	115	106	115	129	109}
{100	106	100	106	108	115	106	115	129	112}
{100	106	100	106	108	115	106	115	129	115}
{100	106	100	106	108	115	106	115	132	106}
{100	106	100	106	108	115	106	115	132	109}
{100	106	100	106	108	115	106	115	132	112}
{100	106	100	106	108	115	106	115	132	115}
{100	106	100	106	108	115	109	106	123	106}
{100	106	100	106	108	115	109	106	123	109}
{100	106	100	106	108	115	109	106	123	112}
{100	106	100	106	108	115	109	106	123	115}
{100	106	100	106	108	115	109	106	126	106}
{100	106	100	106	108	115	109	106	126	109}
{100	106	100	106	108	115	109	106	126	112}
{100	106	100	106	108	115	109	106	126	115}
{100	106	100	106	108	115	109	106	129	106}
{100	106	100	106	108	115	109	106	129	109}
{100	106	100	106	108	115	109	106	129	112}
{100	106	100	106	108	115	109	106	129	115}
{100	106	100	106	108	115	109	106	132	106}
{100	106	100	106	108	115	109	106	132	109}
{100	106	100	106	108	115	109	106	132	112}
{100	106	100	106	108	115	109	106	132	115}
{100	106	100	106	108	115	109	109	123	106}
{100	106	100	106	108	115	109	109	123	109}
{100	106	100	106	108	115	109	109	123	112}
{100	106	100	106	108	115	109	109	123	115}
{100	106	100	106	108	115	109	109	126	106}
{100	106	100	106	108	115	109	109	126	109}
{100	106	100	106	108	115	109	109	126	112}
{100	106	100	106	108	115	109	109	126	115}
{100	106	100	106	108	115	109	109	129	106}
{100	106	100	106	108	115	109	109	129	109}
{100	106	100	106	108	115	109	109	129	112}
{100	106	100	106	108	115	109	109	129	115}
{100	106	100	106	108	115	109	109	132	106}
{100	106	100	106	108	115	109	109	132	109}
{100	106	100	106	108	115	109	109	132	112}
{100	106	100	106	108	115	109	109	132	115}
{100	106	100	106	108	115	109	112	123	106}
{100	106	100	106	108	115	109	112	123	109}
{100	106	100	106	108	115	109	112	123	112}
{100	106	100	106	108	115	109	112	123	115}
{100	106	100	106	108	115	109	112	126	106}
{100	106	100	106	108	115	109	112	126	109}
{100	106	100	106	108	115	109	112	126	112}
{100	106	100	106	108	115	109	112	126	115}
{100	106	100	106	108	115	109	112	129	106}
{100	106	100	106	108	115	109	112	129	109}
{100	106	100	106	108	115	109	112	129	112}
{100	106	100	106	108	115	109	112	129	115}
{100	106	100	106	108	115	109	112	132	106}
{100	106	100	106	108	115	109	112	132	109}
{100	106	100	106	108	115	109	112	132	112}
{100	106	100	106	108	115	109	112	132	115}
{100	106	100	106	108	115	109	115	123	106}
{100	106	100	106	108	115	109	115	123	109}
{100	106	100	106	108	115	109	115	123	112}
{100	106	100	106	108	115	109	115	123	115}
{100	106	100	106	108	115	109	115	126	106}
{100	106	100	106	108	115	109	115	126	109}
{100	106	100	106	108	115	109	115	126	112}
{100	106	100	106	108	115	109	115	126	115}
{100	106	100	106	108	115	109	115	129	106}
{100	106	100	106	108	115	109	115	129	109}
{100	106	100	106	108	115	109	115	129	112}
{100	106	100	106	108	115	109	115	129	115}
{100	106	100	106	108	115	109	115	132	106}
{100	106	100	106	108	115	109	115	132	109}
{100	106	100	106	108	115	109	115	132	112}
{100	106	100	106	108	115	109	115	132	115}
{100	106	100	106	108	115	112	106	123	106}
{100	106	100	106	108	115	112	106	123	109}
{100	106	100	106	108	115	112	106	123	112}
{100	106	100	106	108	115	112	106	123	115}
{100	106	100	106	108	115	112	106	126	106}
{100	106	100	106	108	115	112	106	126	109}
{100	106	100	106	108	115	112	106	126	112}
{100	106	100	106	108	115	112	106	126	115}
{100	106	100	106	108	115	112	106	129	106}
{100	106	100	106	108	115	112	106	129	109}
{100	106	100	106	108	115	112	106	129	112}
{100	106	100	106	108	115	112	106	129	115}
{100	106	100	106	108	115	112	106	132	106}
{100	106	100	106	108	115	112	106	132	109}
{100	106	100	106	108	115	112	106	132	112}
{100	106	100	106	108	115	112	106	132	115}
{100	106	100	106	108	115	112	109	123	106}
{100	106	100	106	108	115	112	109	123	109}
{100	106	100	106	108	115	112	109	123	112}
{100	106	100	106	108	115	112	109	123	115}
{100	106	100	106	108	115	112	109	126	106}
{100	106	100	106	108	115	112	109	126	109}
{100	106	100	106	108	115	112	109	126	112}
{100	106	100	106	108	115	112	109	126	115}
{100	106	100	106	108	115	112	109	129	106}
{100	106	100	106	108	115	112	109	129	109}
{100	106	100	106	108	115	112	109	129	112}
{100	106	100	106	108	115	112	109	129	115}
{100	106	100	106	108	115	112	109	132	106}
{100	106	100	106	108	115	112	109	132	109}
{100	106	100	106	108	115	112	109	132	112}
{100	106	100	106	108	115	112	109	132	115}
{100	106	100	106	108	115	112	112	123	106}
{100	106	100	106	108	115	112	112	123	109}
{100	106	100	106	108	115	112	112	123	112}
{100	106	100	106	108	115	112	112	123	115}
{100	106	100	106	108	115	112	112	126	106}
{100	106	100	106	108	115	112	112	126	109}
{100	106	100	106	108	115	112	112	126	112}
{100	106	100	106	108	115	112	112	126	115}
{100	106	100	106	108	115	112	112	129	106}
{100	106	100	106	108	115	112	112	129	109}
{100	106	100	106	108	115	112	112	129	112}
{100	106	100	106	108	115	112	112	129	115}
{100	106	100	106	108	115	112	112	132	106}
{100	106	100	106	108	115	112	112	132	109}
{100	106	100	106	108	115	112	112	132	112}
{100	106	100	106	108	115	112	112	132	115}
{100	106	100	106	108	115	112	115	123	106}
{100	106	100	106	108	115	112	115	123	109}
{100	106	100	106	108	115	112	115	123	112}
{100	106	100	106	108	115	112	115	123	115}
{100	106	100	106	108	115	112	115	126	106}
{100	106	100	106	108	115	112	115	126	109}
{100	106	100	106	108	115	112	115	126	112}
{100	106	100	106	108	115	112	115	126	115}
{100	106	100	106	108	115	112	115	129	106}
{100	106	100	106	108	115	112	115	129	109}
{100	106	100	106	108	115	112	115	129	112}
{100	106	100	106	108	115	112	115	129	115}
{100	106	100	106	108	115	112	115	132	106}
{100	106	100	106	108	115	112	115	132	109}
{100	106	100	106	108	115	112	115	132	112}
{100	106	100	106	108	115	112	115	132	115}
{100	106	100	106	108	115	115	106	123	106}
{100	106	100	106	108	115	115	106	123	109}
{100	106	100	106	108	115	115	106	123	112}
{100	106	100	106	108	115	115	106	123	115}
{100	106	100	106	108	115	115	106	126	106}
{100	106	100	106	108	115	115	106	126	109}
{100	106	100	106	108	115	115	106	126	112}
{100	106	100	106	108	115	115	106	126	115}
{100	106	100	106	108	115	115	106	129	106}
{100	106	100	106	108	115	115	106	129	109}
{100	106	100	106	108	115	115	106	129	112}
{100	106	100	106	108	115	115	106	129	115}
{100	106	100	106	108	115	115	106	132	106}
{100	106	100	106	108	115	115	106	132	109}
{100	106	100	106	108	115	115	106	132	112}
{100	106	100	106	108	115	115	106	132	115}
{100	106	100	106	108	115	115	109	123	106}
{100	106	100	106	108	115	115	109	123	109}
{100	106	100	106	108	115	115	109	123	112}
{100	106	100	106	108	115	115	109	123	115}
{100	106	100	106	108	115	115	109	126	106}
{100	106	100	106	108	115	115	109	126	109}
{100	106	100	106	108	115	115	109	126	112}
{100	106	100	106	108	115	115	109	126	115}
{100	106	100	106	108	115	115	109	129	106}
{100	106	100	106	108	115	115	109	129	109}
{100	106	100	106	108	115	115	109	129	112}
{100	106	100	106	108	115	115	109	129	115}
{100	106	100	106	108	115	115	109	132	106}
{100	106	100	106	108	115	115	109	132	109}
{100	106	100	106	108	115	115	109	132	112}
{100	106	100	106	108	115	115	109	132	115}
{100	106	100	106	108	115	115	112	123	106}
{100	106	100	106	108	115	115	112	123	109}
{100	106	100	106	108	115	115	112	123	112}
{100	106	100	106	108	115	115	112	123	115}
{100	106	100	106	108	115	115	112	126	106}
{100	106	100	106	108	115	115	112	126	109}
{100	106	100	106	108	115	115	112	126	112}
{100	106	100	106	108	115	115	112	126	115}
{100	106	100	106	108	115	115	112	129	106}
{100	106	100	106	108	115	115	112	129	109}
{100	106	100	106	108	115	115	112	129	112}
{100	106	100	106	108	115	115	112	129	115}
{100	106	100	106	108	115	115	112	132	106}
{100	106	100	106	108	115	115	112	132	109}
{100	106	100	106	108	115	115	112	132	112}
{100	106	100	106	108	115	115	112	132	115}
{100	106	100	106	108	115	115	115	123	106}
{100	106	100	106	108	115	115	115	123	109}
{100	106	100	106	108	115	115	115	123	112}
{100	106	100	106	108	115	115	115	123	115}
{100	106	100	106	108	115	115	115	126	106}
{100	106	100	106	108	115	115	115	126	109}
{100	106	100	106	108	115	115	115	126	112}
{100	106	100	106	108	115	115	115	126	115}
{100	106	100	106	108	115	115	115	129	106}
{100	106	100	106	108	115	115	115	129	109}
{100	106	100	106	108	115	115	115	129	112}
{100	106	100	106	108	115	115	115	129	115}
{100	106	100	106	108	115	115	115	132	106}
{100	106	100	106	108	115	115	115	132	109}
{100	106	100	106	108	115	115	115	132	112}
{100	106	100	106	108	115	115	115	132	115}
{100	106	100	106	111	106	106	106	123	106}
{100	106	100	106	111	106	106	106	123	109}
{100	106	100	106	111	106	106	106	123	112}
{100	106	100	106	111	106	106	106	123	115}
{100	106	100	106	111	106	106	106	126	106}
{100	106	100	106	111	106	106	106	126	109}
{100	106	100	106	111	106	106	106	126	112}
{100	106	100	106	111	106	106	106	126	115}
{100	106	100	106	111	106	106	106	129	106}
{100	106	100	106	111	106	106	106	129	109}
{100	106	100	106	111	106	106	106	129	112}
{100	106	100	106	111	106	106	106	129	115}
{100	106	100	106	111	106	106	106	132	106}
{100	106	100	106	111	106	106	106	132	109}
{100	106	100	106	111	106	106	106	132	112}
{100	106	100	106	111	106	106	106	132	115}
{100	106	100	106	111	106	106	109	123	106}
{100	106	100	106	111	106	106	109	123	109}
{100	106	100	106	111	106	106	109	123	112}
{100	106	100	106	111	106	106	109	123	115}
{100	106	100	106	111	106	106	109	126	106}
{100	106	100	106	111	106	106	109	126	109}
{100	106	100	106	111	106	106	109	126	112}
{100	106	100	106	111	106	106	109	126	115}
{100	106	100	106	111	106	106	109	129	106}
{100	106	100	106	111	106	106	109	129	109}
{100	106	100	106	111	106	106	109	129	112}
{100	106	100	106	111	106	106	109	129	115}
{100	106	100	106	111	106	106	109	132	106}
{100	106	100	106	111	106	106	109	132	109}
{100	106	100	106	111	106	106	109	132	112}
{100	106	100	106	111	106	106	109	132	115}
{100	106	100	106	111	106	106	112	123	106}
{100	106	100	106	111	106	106	112	123	109}
{100	106	100	106	111	106	106	112	123	112}
{100	106	100	106	111	106	106	112	123	115}
{100	106	100	106	111	106	106	112	126	106}
{100	106	100	106	111	106	106	112	126	109}
{100	106	100	106	111	106	106	112	126	112}
{100	106	100	106	111	106	106	112	126	115}
{100	106	100	106	111	106	106	112	129	106}
{100	106	100	106	111	106	106	112	129	109}
{100	106	100	106	111	106	106	112	129	112}
{100	106	100	106	111	106	106	112	129	115}
{100	106	100	106	111	106	106	112	132	106}
{100	106	100	106	111	106	106	112	132	109}
{100	106	100	106	111	106	106	112	132	112}
{100	106	100	106	111	106	106	112	132	115}
{100	106	100	106	111	106	106	115	123	106}
{100	106	100	106	111	106	106	115	123	109}
{100	106	100	106	111	106	106	115	123	112}
{100	106	100	106	111	106	106	115	123	115}
{100	106	100	106	111	106	106	115	126	106}
{100	106	100	106	111	106	106	115	126	109}
{100	106	100	106	111	106	106	115	126	112}
{100	106	100	106	111	106	106	115	126	115}
{100	106	100	106	111	106	106	115	129	106}
{100	106	100	106	111	106	106	115	129	109}
{100	106	100	106	111	106	106	115	129	112}
{100	106	100	106	111	106	106	115	129	115}
{100	106	100	106	111	106	106	115	132	106}
{100	106	100	106	111	106	106	115	132	109}
{100	106	100	106	111	106	106	115	132	112}
{100	106	100	106	111	106	106	115	132	115}
{100	106	100	106	111	106	109	106	123	106}
{100	106	100	106	111	106	109	106	123	109}
{100	106	100	106	111	106	109	106	123	112}
{100	106	100	106	111	106	109	106	123	115}
{100	106	100	106	111	106	109	106	126	106}
{100	106	100	106	111	106	109	106	126	109}
{100	106	100	106	111	106	109	106	126	112}
{100	106	100	106	111	106	109	106	126	115}
{100	106	100	106	111	106	109	106	129	106}
{100	106	100	106	111	106	109	106	129	109}
{100	106	100	106	111	106	109	106	129	112}
{100	106	100	106	111	106	109	106	129	115}
{100	106	100	106	111	106	109	106	132	106}
{100	106	100	106	111	106	109	106	132	109}
{100	106	100	106	111	106	109	106	132	112}
{100	106	100	106	111	106	109	106	132	115}
{100	106	100	106	111	106	109	109	123	106}
{100	106	100	106	111	106	109	109	123	109}
{100	106	100	106	111	106	109	109	123	112}
{100	106	100	106	111	106	109	109	123	115}
{100	106	100	106	111	106	109	109	126	106}
{100	106	100	106	111	106	109	109	126	109}
{100	106	100	106	111	106	109	109	126	112}
{100	106	100	106	111	106	109	109	126	115}
{100	106	100	106	111	106	109	109	129	106}
{100	106	100	106	111	106	109	109	129	109}
{100	106	100	106	111	106	109	109	129	112}
{100	106	100	106	111	106	109	109	129	115}
{100	106	100	106	111	106	109	109	132	106}
{100	106	100	106	111	106	109	109	132	109}
{100	106	100	106	111	106	109	109	132	112}
{100	106	100	106	111	106	109	109	132	115}
{100	106	100	106	111	106	109	112	123	106}
{100	106	100	106	111	106	109	112	123	109}
{100	106	100	106	111	106	109	112	123	112}
{100	106	100	106	111	106	109	112	123	115}
{100	106	100	106	111	106	109	112	126	106}
{100	106	100	106	111	106	109	112	126	109}
{100	106	100	106	111	106	109	112	126	112}
{100	106	100	106	111	106	109	112	126	115}
{100	106	100	106	111	106	109	112	129	106}
{100	106	100	106	111	106	109	112	129	109}
{100	106	100	106	111	106	109	112	129	112}
{100	106	100	106	111	106	109	112	129	115}
{100	106	100	106	111	106	109	112	132	106}
{100	106	100	106	111	106	109	112	132	109}
{100	106	100	106	111	106	109	112	132	112}
{100	106	100	106	111	106	109	112	132	115}
{100	106	100	106	111	106	109	115	123	106}
{100	106	100	106	111	106	109	115	123	109}
{100	106	100	106	111	106	109	115	123	112}
{100	106	100	106	111	106	109	115	123	115}
{100	106	100	106	111	106	109	115	126	106}
{100	106	100	106	111	106	109	115	126	109}
{100	106	100	106	111	106	109	115	126	112}
{100	106	100	106	111	106	109	115	126	115}
{100	106	100	106	111	106	109	115	129	106}
{100	106	100	106	111	106	109	115	129	109}
{100	106	100	106	111	106	109	115	129	112}
{100	106	100	106	111	106	109	115	129	115}
{100	106	100	106	111	106	109	115	132	106}
{100	106	100	106	111	106	109	115	132	109}
{100	106	100	106	111	106	109	115	132	112}
{100	106	100	106	111	106	109	115	132	115}
{100	106	100	106	111	106	112	106	123	106}
{100	106	100	106	111	106	112	106	123	109}
{100	106	100	106	111	106	112	106	123	112}
{100	106	100	106	111	106	112	106	123	115}
{100	106	100	106	111	106	112	106	126	106}
{100	106	100	106	111	106	112	106	126	109}
{100	106	100	106	111	106	112	106	126	112}
{100	106	100	106	111	106	112	106	126	115}
{100	106	100	106	111	106	112	106	129	106}
{100	106	100	106	111	106	112	106	129	109}
{100	106	100	106	111	106	112	106	129	112}
{100	106	100	106	111	106	112	106	129	115}
{100	106	100	106	111	106	112	106	132	106}
{100	106	100	106	111	106	112	106	132	109}
{100	106	100	106	111	106	112	106	132	112}
{100	106	100	106	111	106	112	106	132	115}
{100	106	100	106	111	106	112	109	123	106}
{100	106	100	106	111	106	112	109	123	109}
{100	106	100	106	111	106	112	109	123	112}
{100	106	100	106	111	106	112	109	123	115}
{100	106	100	106	111	106	112	109	126	106}
{100	106	100	106	111	106	112	109	126	109}
{100	106	100	106	111	106	112	109	126	112}
{100	106	100	106	111	106	112	109	126	115}
{100	106	100	106	111	106	112	109	129	106}
{100	106	100	106	111	106	112	109	129	109}
{100	106	100	106	111	106	112	109	129	112}
{100	106	100	106	111	106	112	109	129	115}
{100	106	100	106	111	106	112	109	132	106}
{100	106	100	106	111	106	112	109	132	109}
{100	106	100	106	111	106	112	109	132	112}
{100	106	100	106	111	106	112	109	132	115}
{100	106	100	106	111	106	112	112	123	106}
{100	106	100	106	111	106	112	112	123	109}
{100	106	100	106	111	106	112	112	123	112}
{100	106	100	106	111	106	112	112	123	115}
{100	106	100	106	111	106	112	112	126	106}
{100	106	100	106	111	106	112	112	126	109}
{100	106	100	106	111	106	112	112	126	112}
{100	106	100	106	111	106	112	112	126	115}
{100	106	100	106	111	106	112	112	129	106}
{100	106	100	106	111	106	112	112	129	109}
{100	106	100	106	111	106	112	112	129	112}
{100	106	100	106	111	106	112	112	129	115}
{100	106	100	106	111	106	112	112	132	106}
{100	106	100	106	111	106	112	112	132	109}
{100	106	100	106	111	106	112	112	132	112}
{100	106	100	106	111	106	112	112	132	115}
{100	106	100	106	111	106	112	115	123	106}
{100	106	100	106	111	106	112	115	123	109}
{100	106	100	106	111	106	112	115	123	112}
{100	106	100	106	111	106	112	115	123	115}
{100	106	100	106	111	106	112	115	126	106}
{100	106	100	106	111	106	112	115	126	109}
{100	106	100	106	111	106	112	115	126	112}
{100	106	100	106	111	106	112	115	126	115}
{100	106	100	106	111	106	112	115	129	106}
{100	106	100	106	111	106	112	115	129	109}
{100	106	100	106	111	106	112	115	129	112}
{100	106	100	106	111	106	112	115	129	115}
{100	106	100	106	111	106	112	115	132	106}
{100	106	100	106	111	106	112	115	132	109}
{100	106	100	106	111	106	112	115	132	112}
{100	106	100	106	111	106	112	115	132	115}
{100	106	100	106	111	106	115	106	123	106}
{100	106	100	106	111	106	115	106	123	109}
{100	106	100	106	111	106	115	106	123	112}
{100	106	100	106	111	106	115	106	123	115}
{100	106	100	106	111	106	115	106	126	106}
{100	106	100	106	111	106	115	106	126	109}
{100	106	100	106	111	106	115	106	126	112}
{100	106	100	106	111	106	115	106	126	115}
{100	106	100	106	111	106	115	106	129	106}
{100	106	100	106	111	106	115	106	129	109}
{100	106	100	106	111	106	115	106	129	112}
{100	106	100	106	111	106	115	106	129	115}
{100	106	100	106	111	106	115	106	132	106}
{100	106	100	106	111	106	115	106	132	109}
{100	106	100	106	111	106	115	106	132	112}
{100	106	100	106	111	106	115	106	132	115}
{100	106	100	106	111	106	115	109	123	106}
{100	106	100	106	111	106	115	109	123	109}
{100	106	100	106	111	106	115	109	123	112}
{100	106	100	106	111	106	115	109	123	115}
{100	106	100	106	111	106	115	109	126	106}
{100	106	100	106	111	106	115	109	126	109}
{100	106	100	106	111	106	115	109	126	112}
{100	106	100	106	111	106	115	109	126	115}
{100	106	100	106	111	106	115	109	129	106}
{100	106	100	106	111	106	115	109	129	109}
{100	106	100	106	111	106	115	109	129	112}
{100	106	100	106	111	106	115	109	129	115}
{100	106	100	106	111	106	115	109	132	106}
{100	106	100	106	111	106	115	109	132	109}
{100	106	100	106	111	106	115	109	132	112}
{100	106	100	106	111	106	115	109	132	115}
{100	106	100	106	111	106	115	112	123	106}
{100	106	100	106	111	106	115	112	123	109}
{100	106	100	106	111	106	115	112	123	112}
{100	106	100	106	111	106	115	112	123	115}
{100	106	100	106	111	106	115	112	126	106}
{100	106	100	106	111	106	115	112	126	109}
{100	106	100	106	111	106	115	112	126	112}
{100	106	100	106	111	106	115	112	126	115}
{100	106	100	106	111	106	115	112	129	106}
{100	106	100	106	111	106	115	112	129	109}
{100	106	100	106	111	106	115	112	129	112}
{100	106	100	106	111	106	115	112	129	115}
{100	106	100	106	111	106	115	112	132	106}
{100	106	100	106	111	106	115	112	132	109}
{100	106	100	106	111	106	115	112	132	112}
{100	106	100	106	111	106	115	112	132	115}
{100	106	100	106	111	106	115	115	123	106}
{100	106	100	106	111	106	115	115	123	109}
{100	106	100	106	111	106	115	115	123	112}
{100	106	100	106	111	106	115	115	123	115}
{100	106	100	106	111	106	115	115	126	106}
{100	106	100	106	111	106	115	115	126	109}
{100	106	100	106	111	106	115	115	126	112}
{100	106	100	106	111	106	115	115	126	115}
{100	106	100	106	111	106	115	115	129	106}
{100	106	100	106	111	106	115	115	129	109}
{100	106	100	106	111	106	115	115	129	112}
{100	106	100	106	111	106	115	115	129	115}
{100	106	100	106	111	106	115	115	132	106}
{100	106	100	106	111	106	115	115	132	109}
{100	106	100	106	111	106	115	115	132	112}
{100	106	100	106	111	106	115	115	132	115}
{100	106	100	106	111	109	106	106	123	106}
{100	106	100	106	111	109	106	106	123	109}
{100	106	100	106	111	109	106	106	123	112}
{100	106	100	106	111	109	106	106	123	115}
{100	106	100	106	111	109	106	106	126	106}
{100	106	100	106	111	109	106	106	126	109}
{100	106	100	106	111	109	106	106	126	112}
{100	106	100	106	111	109	106	106	126	115}
{100	106	100	106	111	109	106	106	129	106}
{100	106	100	106	111	109	106	106	129	109}
{100	106	100	106	111	109	106	106	129	112}
{100	106	100	106	111	109	106	106	129	115}
{100	106	100	106	111	109	106	106	132	106}
{100	106	100	106	111	109	106	106	132	109}
{100	106	100	106	111	109	106	106	132	112}
{100	106	100	106	111	109	106	106	132	115}
{100	106	100	106	111	109	106	109	123	106}
{100	106	100	106	111	109	106	109	123	109}
{100	106	100	106	111	109	106	109	123	112}
{100	106	100	106	111	109	106	109	123	115}
{100	106	100	106	111	109	106	109	126	106}
{100	106	100	106	111	109	106	109	126	109}
{100	106	100	106	111	109	106	109	126	112}
{100	106	100	106	111	109	106	109	126	115}
{100	106	100	106	111	109	106	109	129	106}
{100	106	100	106	111	109	106	109	129	109}
{100	106	100	106	111	109	106	109	129	112}
{100	106	100	106	111	109	106	109	129	115}
{100	106	100	106	111	109	106	109	132	106}
{100	106	100	106	111	109	106	109	132	109}
{100	106	100	106	111	109	106	109	132	112}
{100	106	100	106	111	109	106	109	132	115}
{100	106	100	106	111	109	106	112	123	106}
{100	106	100	106	111	109	106	112	123	109}
{100	106	100	106	111	109	106	112	123	112}
{100	106	100	106	111	109	106	112	123	115}
{100	106	100	106	111	109	106	112	126	106}
{100	106	100	106	111	109	106	112	126	109}
{100	106	100	106	111	109	106	112	126	112}
{100	106	100	106	111	109	106	112	126	115}
{100	106	100	106	111	109	106	112	129	106}
{100	106	100	106	111	109	106	112	129	109}
{100	106	100	106	111	109	106	112	129	112}
{100	106	100	106	111	109	106	112	129	115}
{100	106	100	106	111	109	106	112	132	106}
{100	106	100	106	111	109	106	112	132	109}
{100	106	100	106	111	109	106	112	132	112}
{100	106	100	106	111	109	106	112	132	115}
{100	106	100	106	111	109	106	115	123	106}
{100	106	100	106	111	109	106	115	123	109}
{100	106	100	106	111	109	106	115	123	112}
{100	106	100	106	111	109	106	115	123	115}
{100	106	100	106	111	109	106	115	126	106}
{100	106	100	106	111	109	106	115	126	109}
{100	106	100	106	111	109	106	115	126	112}
{100	106	100	106	111	109	106	115	126	115}
{100	106	100	106	111	109	106	115	129	106}
{100	106	100	106	111	109	106	115	129	109}
{100	106	100	106	111	109	106	115	129	112}
{100	106	100	106	111	109	106	115	129	115}
{100	106	100	106	111	109	106	115	132	106}
{100	106	100	106	111	109	106	115	132	109}
{100	106	100	106	111	109	106	115	132	112}
{100	106	100	106	111	109	106	115	132	115}
{100	106	100	106	111	109	109	106	123	106}
{100	106	100	106	111	109	109	106	123	109}
{100	106	100	106	111	109	109	106	123	112}
{100	106	100	106	111	109	109	106	123	115}
{100	106	100	106	111	109	109	106	126	106}
{100	106	100	106	111	109	109	106	126	109}
{100	106	100	106	111	109	109	106	126	112}
{100	106	100	106	111	109	109	106	126	115}
{100	106	100	106	111	109	109	106	129	106}
{100	106	100	106	111	109	109	106	129	109}
{100	106	100	106	111	109	109	106	129	112}
{100	106	100	106	111	109	109	106	129	115}
{100	106	100	106	111	109	109	106	132	106}
{100	106	100	106	111	109	109	106	132	109}
{100	106	100	106	111	109	109	106	132	112}
{100	106	100	106	111	109	109	106	132	115}
{100	106	100	106	111	109	109	109	123	106}
{100	106	100	106	111	109	109	109	123	109}
{100	106	100	106	111	109	109	109	123	112}
{100	106	100	106	111	109	109	109	123	115}
{100	106	100	106	111	109	109	109	126	106}
{100	106	100	106	111	109	109	109	126	109}
{100	106	100	106	111	109	109	109	126	112}
{100	106	100	106	111	109	109	109	126	115}
{100	106	100	106	111	109	109	109	129	106}
{100	106	100	106	111	109	109	109	129	109}
{100	106	100	106	111	109	109	109	129	112}
{100	106	100	106	111	109	109	109	129	115}
{100	106	100	106	111	109	109	109	132	106}
{100	106	100	106	111	109	109	109	132	109}
{100	106	100	106	111	109	109	109	132	112}
{100	106	100	106	111	109	109	109	132	115}
{100	106	100	106	111	109	109	112	123	106}
{100	106	100	106	111	109	109	112	123	109}
{100	106	100	106	111	109	109	112	123	112}
{100	106	100	106	111	109	109	112	123	115}
{100	106	100	106	111	109	109	112	126	106}
{100	106	100	106	111	109	109	112	126	109}
{100	106	100	106	111	109	109	112	126	112}
{100	106	100	106	111	109	109	112	126	115}
{100	106	100	106	111	109	109	112	129	106}
{100	106	100	106	111	109	109	112	129	109}
{100	106	100	106	111	109	109	112	129	112}
{100	106	100	106	111	109	109	112	129	115}
{100	106	100	106	111	109	109	112	132	106}
{100	106	100	106	111	109	109	112	132	109}
{100	106	100	106	111	109	109	112	132	112}
{100	106	100	106	111	109	109	112	132	115}
{100	106	100	106	111	109	109	115	123	106}
{100	106	100	106	111	109	109	115	123	109}
{100	106	100	106	111	109	109	115	123	112}
{100	106	100	106	111	109	109	115	123	115}
{100	106	100	106	111	109	109	115	126	106}
{100	106	100	106	111	109	109	115	126	109}
{100	106	100	106	111	109	109	115	126	112}
{100	106	100	106	111	109	109	115	126	115}
{100	106	100	106	111	109	109	115	129	106}
{100	106	100	106	111	109	109	115	129	109}
{100	106	100	106	111	109	109	115	129	112}
{100	106	100	106	111	109	109	115	129	115}
{100	106	100	106	111	109	109	115	132	106}
{100	106	100	106	111	109	109	115	132	109}
{100	106	100	106	111	109	109	115	132	112}
{100	106	100	106	111	109	109	115	132	115}
{100	106	100	106	111	109	112	106	123	106}
{100	106	100	106	111	109	112	106	123	109}
{100	106	100	106	111	109	112	106	123	112}
{100	106	100	106	111	109	112	106	123	115}
{100	106	100	106	111	109	112	106	126	106}
{100	106	100	106	111	109	112	106	126	109}
{100	106	100	106	111	109	112	106	126	112}
{100	106	100	106	111	109	112	106	126	115}
{100	106	100	106	111	109	112	106	129	106}
{100	106	100	106	111	109	112	106	129	109}
{100	106	100	106	111	109	112	106	129	112}
{100	106	100	106	111	109	112	106	129	115}
{100	106	100	106	111	109	112	106	132	106}
{100	106	100	106	111	109	112	106	132	109}
{100	106	100	106	111	109	112	106	132	112}
{100	106	100	106	111	109	112	106	132	115}
{100	106	100	106	111	109	112	109	123	106}
{100	106	100	106	111	109	112	109	123	109}
{100	106	100	106	111	109	112	109	123	112}
{100	106	100	106	111	109	112	109	123	115}
{100	106	100	106	111	109	112	109	126	106}
{100	106	100	106	111	109	112	109	126	109}
{100	106	100	106	111	109	112	109	126	112}
{100	106	100	106	111	109	112	109	126	115}
{100	106	100	106	111	109	112	109	129	106}
{100	106	100	106	111	109	112	109	129	109}
{100	106	100	106	111	109	112	109	129	112}
{100	106	100	106	111	109	112	109	129	115}
{100	106	100	106	111	109	112	109	132	106}
{100	106	100	106	111	109	112	109	132	109}
{100	106	100	106	111	109	112	109	132	112}
{100	106	100	106	111	109	112	109	132	115}
{100	106	100	106	111	109	112	112	123	106}
{100	106	100	106	111	109	112	112	123	109}
{100	106	100	106	111	109	112	112	123	112}
{100	106	100	106	111	109	112	112	123	115}
{100	106	100	106	111	109	112	112	126	106}
{100	106	100	106	111	109	112	112	126	109}
{100	106	100	106	111	109	112	112	126	112}
{100	106	100	106	111	109	112	112	126	115}
{100	106	100	106	111	109	112	112	129	106}
{100	106	100	106	111	109	112	112	129	109}
{100	106	100	106	111	109	112	112	129	112}
{100	106	100	106	111	109	112	112	129	115}
{100	106	100	106	111	109	112	112	132	106}
{100	106	100	106	111	109	112	112	132	109}
{100	106	100	106	111	109	112	112	132	112}
{100	106	100	106	111	109	112	112	132	115}
{100	106	100	106	111	109	112	115	123	106}
{100	106	100	106	111	109	112	115	123	109}
{100	106	100	106	111	109	112	115	123	112}
{100	106	100	106	111	109	112	115	123	115}
{100	106	100	106	111	109	112	115	126	106}
{100	106	100	106	111	109	112	115	126	109}
{100	106	100	106	111	109	112	115	126	112}
{100	106	100	106	111	109	112	115	126	115}
{100	106	100	106	111	109	112	115	129	106}
{100	106	100	106	111	109	112	115	129	109}
{100	106	100	106	111	109	112	115	129	112}
{100	106	100	106	111	109	112	115	129	115}
{100	106	100	106	111	109	112	115	132	106}
{100	106	100	106	111	109	112	115	132	109}
{100	106	100	106	111	109	112	115	132	112}
{100	106	100	106	111	109	112	115	132	115}
{100	106	100	106	111	109	115	106	123	106}
{100	106	100	106	111	109	115	106	123	109}
{100	106	100	106	111	109	115	106	123	112}
{100	106	100	106	111	109	115	106	123	115}
{100	106	100	106	111	109	115	106	126	106}
{100	106	100	106	111	109	115	106	126	109}
{100	106	100	106	111	109	115	106	126	112}
{100	106	100	106	111	109	115	106	126	115}
{100	106	100	106	111	109	115	106	129	106}
{100	106	100	106	111	109	115	106	129	109}
{100	106	100	106	111	109	115	106	129	112}
{100	106	100	106	111	109	115	106	129	115}
{100	106	100	106	111	109	115	106	132	106}
{100	106	100	106	111	109	115	106	132	109}
{100	106	100	106	111	109	115	106	132	112}
{100	106	100	106	111	109	115	106	132	115}
{100	106	100	106	111	109	115	109	123	106}
{100	106	100	106	111	109	115	109	123	109}
{100	106	100	106	111	109	115	109	123	112}
{100	106	100	106	111	109	115	109	123	115}
{100	106	100	106	111	109	115	109	126	106}
{100	106	100	106	111	109	115	109	126	109}
{100	106	100	106	111	109	115	109	126	112}
{100	106	100	106	111	109	115	109	126	115}
{100	106	100	106	111	109	115	109	129	106}
{100	106	100	106	111	109	115	109	129	109}
{100	106	100	106	111	109	115	109	129	112}
{100	106	100	106	111	109	115	109	129	115}
{100	106	100	106	111	109	115	109	132	106}
{100	106	100	106	111	109	115	109	132	109}
{100	106	100	106	111	109	115	109	132	112}
{100	106	100	106	111	109	115	109	132	115}
{100	106	100	106	111	109	115	112	123	106}
{100	106	100	106	111	109	115	112	123	109}
{100	106	100	106	111	109	115	112	123	112}
{100	106	100	106	111	109	115	112	123	115}
{100	106	100	106	111	109	115	112	126	106}
{100	106	100	106	111	109	115	112	126	109}
{100	106	100	106	111	109	115	112	126	112}
{100	106	100	106	111	109	115	112	126	115}
{100	106	100	106	111	109	115	112	129	106}
{100	106	100	106	111	109	115	112	129	109}
{100	106	100	106	111	109	115	112	129	112}
{100	106	100	106	111	109	115	112	129	115}
{100	106	100	106	111	109	115	112	132	106}
{100	106	100	106	111	109	115	112	132	109}
{100	106	100	106	111	109	115	112	132	112}
{100	106	100	106	111	109	115	112	132	115}
{100	106	100	106	111	109	115	115	123	106}
{100	106	100	106	111	109	115	115	123	109}
{100	106	100	106	111	109	115	115	123	112}
{100	106	100	106	111	109	115	115	123	115}
{100	106	100	106	111	109	115	115	126	106}
{100	106	100	106	111	109	115	115	126	109}
{100	106	100	106	111	109	115	115	126	112}
{100	106	100	106	111	109	115	115	126	115}
{100	106	100	106	111	109	115	115	129	106}
{100	106	100	106	111	109	115	115	129	109}
{100	106	100	106	111	109	115	115	129	112}
{100	106	100	106	111	109	115	115	129	115}
{100	106	100	106	111	109	115	115	132	106}
{100	106	100	106	111	109	115	115	132	109}
{100	106	100	106	111	109	115	115	132	112}
{100	106	100	106	111	109	115	115	132	115}
{100	106	100	106	111	112	106	106	123	106}
{100	106	100	106	111	112	106	106	123	109}
{100	106	100	106	111	112	106	106	123	112}
{100	106	100	106	111	112	106	106	123	115}
{100	106	100	106	111	112	106	106	126	106}
{100	106	100	106	111	112	106	106	126	109}
{100	106	100	106	111	112	106	106	126	112}
{100	106	100	106	111	112	106	106	126	115}
{100	106	100	106	111	112	106	106	129	106}
{100	106	100	106	111	112	106	106	129	109}
{100	106	100	106	111	112	106	106	129	112}
{100	106	100	106	111	112	106	106	129	115}
{100	106	100	106	111	112	106	106	132	106}
{100	106	100	106	111	112	106	106	132	109}
{100	106	100	106	111	112	106	106	132	112}
{100	106	100	106	111	112	106	106	132	115}
{100	106	100	106	111	112	106	109	123	106}
{100	106	100	106	111	112	106	109	123	109}
{100	106	100	106	111	112	106	109	123	112}
{100	106	100	106	111	112	106	109	123	115}
{100	106	100	106	111	112	106	109	126	106}
{100	106	100	106	111	112	106	109	126	109}
{100	106	100	106	111	112	106	109	126	112}
{100	106	100	106	111	112	106	109	126	115}
{100	106	100	106	111	112	106	109	129	106}
{100	106	100	106	111	112	106	109	129	109}
{100	106	100	106	111	112	106	109	129	112}
{100	106	100	106	111	112	106	109	129	115}
{100	106	100	106	111	112	106	109	132	106}
{100	106	100	106	111	112	106	109	132	109}
{100	106	100	106	111	112	106	109	132	112}
{100	106	100	106	111	112	106	109	132	115}
{100	106	100	106	111	112	106	112	123	106}
{100	106	100	106	111	112	106	112	123	109}
{100	106	100	106	111	112	106	112	123	112}
{100	106	100	106	111	112	106	112	123	115}
{100	106	100	106	111	112	106	112	126	106}
{100	106	100	106	111	112	106	112	126	109}
{100	106	100	106	111	112	106	112	126	112}
{100	106	100	106	111	112	106	112	126	115}
{100	106	100	106	111	112	106	112	129	106}
{100	106	100	106	111	112	106	112	129	109}
{100	106	100	106	111	112	106	112	129	112}
{100	106	100	106	111	112	106	112	129	115}
{100	106	100	106	111	112	106	112	132	106}
{100	106	100	106	111	112	106	112	132	109}
{100	106	100	106	111	112	106	112	132	112}
{100	106	100	106	111	112	106	112	132	115}
{100	106	100	106	111	112	106	115	123	106}
{100	106	100	106	111	112	106	115	123	109}
{100	106	100	106	111	112	106	115	123	112}
{100	106	100	106	111	112	106	115	123	115}
{100	106	100	106	111	112	106	115	126	106}
{100	106	100	106	111	112	106	115	126	109}
{100	106	100	106	111	112	106	115	126	112}
{100	106	100	106	111	112	106	115	126	115}
{100	106	100	106	111	112	106	115	129	106}
{100	106	100	106	111	112	106	115	129	109}
{100	106	100	106	111	112	106	115	129	112}
{100	106	100	106	111	112	106	115	129	115}
{100	106	100	106	111	112	106	115	132	106}
{100	106	100	106	111	112	106	115	132	109}
{100	106	100	106	111	112	106	115	132	112}
{100	106	100	106	111	112	106	115	132	115}
{100	106	100	106	111	112	109	106	123	106}
{100	106	100	106	111	112	109	106	123	109}
{100	106	100	106	111	112	109	106	123	112}
{100	106	100	106	111	112	109	106	123	115}
{100	106	100	106	111	112	109	106	126	106}
{100	106	100	106	111	112	109	106	126	109}
{100	106	100	106	111	112	109	106	126	112}
{100	106	100	106	111	112	109	106	126	115}
{100	106	100	106	111	112	109	106	129	106}
{100	106	100	106	111	112	109	106	129	109}
{100	106	100	106	111	112	109	106	129	112}
{100	106	100	106	111	112	109	106	129	115}
{100	106	100	106	111	112	109	106	132	106}
{100	106	100	106	111	112	109	106	132	109}
{100	106	100	106	111	112	109	106	132	112}
{100	106	100	106	111	112	109	106	132	115}
{100	106	100	106	111	112	109	109	123	106}
{100	106	100	106	111	112	109	109	123	109}
{100	106	100	106	111	112	109	109	123	112}
{100	106	100	106	111	112	109	109	123	115}
{100	106	100	106	111	112	109	109	126	106}
{100	106	100	106	111	112	109	109	126	109}
{100	106	100	106	111	112	109	109	126	112}
{100	106	100	106	111	112	109	109	126	115}
{100	106	100	106	111	112	109	109	129	106}
{100	106	100	106	111	112	109	109	129	109}
{100	106	100	106	111	112	109	109	129	112}
{100	106	100	106	111	112	109	109	129	115}
{100	106	100	106	111	112	109	109	132	106}
{100	106	100	106	111	112	109	109	132	109}
{100	106	100	106	111	112	109	109	132	112}
{100	106	100	106	111	112	109	109	132	115}
{100	106	100	106	111	112	109	112	123	106}
{100	106	100	106	111	112	109	112	123	109}
{100	106	100	106	111	112	109	112	123	112}
{100	106	100	106	111	112	109	112	123	115}
{100	106	100	106	111	112	109	112	126	106}
{100	106	100	106	111	112	109	112	126	109}
{100	106	100	106	111	112	109	112	126	112}
{100	106	100	106	111	112	109	112	126	115}
{100	106	100	106	111	112	109	112	129	106}
{100	106	100	106	111	112	109	112	129	109}
{100	106	100	106	111	112	109	112	129	112}
{100	106	100	106	111	112	109	112	129	115}
{100	106	100	106	111	112	109	112	132	106}
{100	106	100	106	111	112	109	112	132	109}
{100	106	100	106	111	112	109	112	132	112}
{100	106	100	106	111	112	109	112	132	115}
{100	106	100	106	111	112	109	115	123	106}
{100	106	100	106	111	112	109	115	123	109}
{100	106	100	106	111	112	109	115	123	112}
{100	106	100	106	111	112	109	115	123	115}
{100	106	100	106	111	112	109	115	126	106}
{100	106	100	106	111	112	109	115	126	109}
{100	106	100	106	111	112	109	115	126	112}
{100	106	100	106	111	112	109	115	126	115}
{100	106	100	106	111	112	109	115	129	106}
{100	106	100	106	111	112	109	115	129	109}
{100	106	100	106	111	112	109	115	129	112}
{100	106	100	106	111	112	109	115	129	115}
{100	106	100	106	111	112	109	115	132	106}
{100	106	100	106	111	112	109	115	132	109}
{100	106	100	106	111	112	109	115	132	112}
{100	106	100	106	111	112	109	115	132	115}
{100	106	100	106	111	112	112	106	123	106}
{100	106	100	106	111	112	112	106	123	109}
{100	106	100	106	111	112	112	106	123	112}
{100	106	100	106	111	112	112	106	123	115}
{100	106	100	106	111	112	112	106	126	106}
{100	106	100	106	111	112	112	106	126	109}
{100	106	100	106	111	112	112	106	126	112}
{100	106	100	106	111	112	112	106	126	115}
{100	106	100	106	111	112	112	106	129	106}
{100	106	100	106	111	112	112	106	129	109}
{100	106	100	106	111	112	112	106	129	112}
{100	106	100	106	111	112	112	106	129	115}
{100	106	100	106	111	112	112	106	132	106}
{100	106	100	106	111	112	112	106	132	109}
{100	106	100	106	111	112	112	106	132	112}
{100	106	100	106	111	112	112	106	132	115}
{100	106	100	106	111	112	112	109	123	106}
{100	106	100	106	111	112	112	109	123	109}
{100	106	100	106	111	112	112	109	123	112}
{100	106	100	106	111	112	112	109	123	115}
{100	106	100	106	111	112	112	109	126	106}
{100	106	100	106	111	112	112	109	126	109}
{100	106	100	106	111	112	112	109	126	112}
{100	106	100	106	111	112	112	109	126	115}
{100	106	100	106	111	112	112	109	129	106}
{100	106	100	106	111	112	112	109	129	109}
{100	106	100	106	111	112	112	109	129	112}
{100	106	100	106	111	112	112	109	129	115}
{100	106	100	106	111	112	112	109	132	106}
{100	106	100	106	111	112	112	109	132	109}
{100	106	100	106	111	112	112	109	132	112}
{100	106	100	106	111	112	112	109	132	115}
{100	106	100	106	111	112	112	112	123	106}
{100	106	100	106	111	112	112	112	123	109}
{100	106	100	106	111	112	112	112	123	112}
{100	106	100	106	111	112	112	112	123	115}
{100	106	100	106	111	112	112	112	126	106}
{100	106	100	106	111	112	112	112	126	109}
{100	106	100	106	111	112	112	112	126	112}
{100	106	100	106	111	112	112	112	126	115}
{100	106	100	106	111	112	112	112	129	106}
{100	106	100	106	111	112	112	112	129	109}
{100	106	100	106	111	112	112	112	129	112}
{100	106	100	106	111	112	112	112	129	115}
{100	106	100	106	111	112	112	112	132	106}
{100	106	100	106	111	112	112	112	132	109}
{100	106	100	106	111	112	112	112	132	112}
{100	106	100	106	111	112	112	112	132	115}
{100	106	100	106	111	112	112	115	123	106}
{100	106	100	106	111	112	112	115	123	109}
{100	106	100	106	111	112	112	115	123	112}
{100	106	100	106	111	112	112	115	123	115}
{100	106	100	106	111	112	112	115	126	106}
{100	106	100	106	111	112	112	115	126	109}
{100	106	100	106	111	112	112	115	126	112}
{100	106	100	106	111	112	112	115	126	115}
{100	106	100	106	111	112	112	115	129	106}
{100	106	100	106	111	112	112	115	129	109}
{100	106	100	106	111	112	112	115	129	112}
{100	106	100	106	111	112	112	115	129	115}
{100	106	100	106	111	112	112	115	132	106}
{100	106	100	106	111	112	112	115	132	109}
{100	106	100	106	111	112	112	115	132	112}
{100	106	100	106	111	112	112	115	132	115}
{100	106	100	106	111	112	115	106	123	106}
{100	106	100	106	111	112	115	106	123	109}
{100	106	100	106	111	112	115	106	123	112}
{100	106	100	106	111	112	115	106	123	115}
{100	106	100	106	111	112	115	106	126	106}
{100	106	100	106	111	112	115	106	126	109}
{100	106	100	106	111	112	115	106	126	112}
{100	106	100	106	111	112	115	106	126	115}
{100	106	100	106	111	112	115	106	129	106}
{100	106	100	106	111	112	115	106	129	109}
{100	106	100	106	111	112	115	106	129	112}
{100	106	100	106	111	112	115	106	129	115}
{100	106	100	106	111	112	115	106	132	106}
{100	106	100	106	111	112	115	106	132	109}
{100	106	100	106	111	112	115	106	132	112}
{100	106	100	106	111	112	115	106	132	115}
{100	106	100	106	111	112	115	109	123	106}
{100	106	100	106	111	112	115	109	123	109}
{100	106	100	106	111	112	115	109	123	112}
{100	106	100	106	111	112	115	109	123	115}
{100	106	100	106	111	112	115	109	126	106}
{100	106	100	106	111	112	115	109	126	109}
{100	106	100	106	111	112	115	109	126	112}
{100	106	100	106	111	112	115	109	126	115}
{100	106	100	106	111	112	115	109	129	106}
{100	106	100	106	111	112	115	109	129	109}
{100	106	100	106	111	112	115	109	129	112}
{100	106	100	106	111	112	115	109	129	115}
{100	106	100	106	111	112	115	109	132	106}
{100	106	100	106	111	112	115	109	132	109}
{100	106	100	106	111	112	115	109	132	112}
{100	106	100	106	111	112	115	109	132	115}
{100	106	100	106	111	112	115	112	123	106}
{100	106	100	106	111	112	115	112	123	109}
{100	106	100	106	111	112	115	112	123	112}
{100	106	100	106	111	112	115	112	123	115}
{100	106	100	106	111	112	115	112	126	106}
{100	106	100	106	111	112	115	112	126	109}
{100	106	100	106	111	112	115	112	126	112}
{100	106	100	106	111	112	115	112	126	115}
{100	106	100	106	111	112	115	112	129	106}
{100	106	100	106	111	112	115	112	129	109}
{100	106	100	106	111	112	115	112	129	112}
{100	106	100	106	111	112	115	112	129	115}
{100	106	100	106	111	112	115	112	132	106}
{100	106	100	106	111	112	115	112	132	109}
{100	106	100	106	111	112	115	112	132	112}
{100	106	100	106	111	112	115	112	132	115}
{100	106	100	106	111	112	115	115	123	106}
{100	106	100	106	111	112	115	115	123	109}
{100	106	100	106	111	112	115	115	123	112}
{100	106	100	106	111	112	115	115	123	115}
{100	106	100	106	111	112	115	115	126	106}
{100	106	100	106	111	112	115	115	126	109}
{100	106	100	106	111	112	115	115	126	112}
{100	106	100	106	111	112	115	115	126	115}
{100	106	100	106	111	112	115	115	129	106}
{100	106	100	106	111	112	115	115	129	109}
{100	106	100	106	111	112	115	115	129	112}
{100	106	100	106	111	112	115	115	129	115}
{100	106	100	106	111	112	115	115	132	106}
{100	106	100	106	111	112	115	115	132	109}
{100	106	100	106	111	112	115	115	132	112}
{100	106	100	106	111	112	115	115	132	115}
{100	106	100	106	111	115	106	106	123	106}
{100	106	100	106	111	115	106	106	123	109}
{100	106	100	106	111	115	106	106	123	112}
{100	106	100	106	111	115	106	106	123	115}
{100	106	100	106	111	115	106	106	126	106}
{100	106	100	106	111	115	106	106	126	109}
{100	106	100	106	111	115	106	106	126	112}
{100	106	100	106	111	115	106	106	126	115}
{100	106	100	106	111	115	106	106	129	106}
{100	106	100	106	111	115	106	106	129	109}
{100	106	100	106	111	115	106	106	129	112}
{100	106	100	106	111	115	106	106	129	115}
{100	106	100	106	111	115	106	106	132	106}
{100	106	100	106	111	115	106	106	132	109}
{100	106	100	106	111	115	106	106	132	112}
{100	106	100	106	111	115	106	106	132	115}
{100	106	100	106	111	115	106	109	123	106}
{100	106	100	106	111	115	106	109	123	109}
{100	106	100	106	111	115	106	109	123	112}
{100	106	100	106	111	115	106	109	123	115}
{100	106	100	106	111	115	106	109	126	106}
{100	106	100	106	111	115	106	109	126	109}
{100	106	100	106	111	115	106	109	126	112}
{100	106	100	106	111	115	106	109	126	115}
{100	106	100	106	111	115	106	109	129	106}
{100	106	100	106	111	115	106	109	129	109}
{100	106	100	106	111	115	106	109	129	112}
{100	106	100	106	111	115	106	109	129	115}
{100	106	100	106	111	115	106	109	132	106}
{100	106	100	106	111	115	106	109	132	109}
{100	106	100	106	111	115	106	109	132	112}
{100	106	100	106	111	115	106	109	132	115}
{100	106	100	106	111	115	106	112	123	106}
{100	106	100	106	111	115	106	112	123	109}
{100	106	100	106	111	115	106	112	123	112}
{100	106	100	106	111	115	106	112	123	115}
{100	106	100	106	111	115	106	112	126	106}
{100	106	100	106	111	115	106	112	126	109}
{100	106	100	106	111	115	106	112	126	112}
{100	106	100	106	111	115	106	112	126	115}
{100	106	100	106	111	115	106	112	129	106}
{100	106	100	106	111	115	106	112	129	109}
{100	106	100	106	111	115	106	112	129	112}
{100	106	100	106	111	115	106	112	129	115}
{100	106	100	106	111	115	106	112	132	106}
{100	106	100	106	111	115	106	112	132	109}
{100	106	100	106	111	115	106	112	132	112}
{100	106	100	106	111	115	106	112	132	115}
{100	106	100	106	111	115	106	115	123	106}
{100	106	100	106	111	115	106	115	123	109}
{100	106	100	106	111	115	106	115	123	112}
{100	106	100	106	111	115	106	115	123	115}
{100	106	100	106	111	115	106	115	126	106}
{100	106	100	106	111	115	106	115	126	109}
{100	106	100	106	111	115	106	115	126	112}
{100	106	100	106	111	115	106	115	126	115}
{100	106	100	106	111	115	106	115	129	106}
{100	106	100	106	111	115	106	115	129	109}
{100	106	100	106	111	115	106	115	129	112}
{100	106	100	106	111	115	106	115	129	115}
{100	106	100	106	111	115	106	115	132	106}
{100	106	100	106	111	115	106	115	132	109}
{100	106	100	106	111	115	106	115	132	112}
{100	106	100	106	111	115	106	115	132	115}
{100	106	100	106	111	115	109	106	123	106}
{100	106	100	106	111	115	109	106	123	109}
{100	106	100	106	111	115	109	106	123	112}
{100	106	100	106	111	115	109	106	123	115}
{100	106	100	106	111	115	109	106	126	106}
{100	106	100	106	111	115	109	106	126	109}
{100	106	100	106	111	115	109	106	126	112}
{100	106	100	106	111	115	109	106	126	115}
{100	106	100	106	111	115	109	106	129	106}
{100	106	100	106	111	115	109	106	129	109}
{100	106	100	106	111	115	109	106	129	112}
{100	106	100	106	111	115	109	106	129	115}
{100	106	100	106	111	115	109	106	132	106}
{100	106	100	106	111	115	109	106	132	109}
{100	106	100	106	111	115	109	106	132	112}
{100	106	100	106	111	115	109	106	132	115}
{100	106	100	106	111	115	109	109	123	106}
{100	106	100	106	111	115	109	109	123	109}
{100	106	100	106	111	115	109	109	123	112}
{100	106	100	106	111	115	109	109	123	115}
{100	106	100	106	111	115	109	109	126	106}
{100	106	100	106	111	115	109	109	126	109}
{100	106	100	106	111	115	109	109	126	112}
{100	106	100	106	111	115	109	109	126	115}
{100	106	100	106	111	115	109	109	129	106}
{100	106	100	106	111	115	109	109	129	109}
{100	106	100	106	111	115	109	109	129	112}
{100	106	100	106	111	115	109	109	129	115}
{100	106	100	106	111	115	109	109	132	106}
{100	106	100	106	111	115	109	109	132	109}
{100	106	100	106	111	115	109	109	132	112}
{100	106	100	106	111	115	109	109	132	115}
{100	106	100	106	111	115	109	112	123	106}
{100	106	100	106	111	115	109	112	123	109}
{100	106	100	106	111	115	109	112	123	112}
{100	106	100	106	111	115	109	112	123	115}
{100	106	100	106	111	115	109	112	126	106}
{100	106	100	106	111	115	109	112	126	109}
{100	106	100	106	111	115	109	112	126	112}
{100	106	100	106	111	115	109	112	126	115}
{100	106	100	106	111	115	109	112	129	106}
{100	106	100	106	111	115	109	112	129	109}
{100	106	100	106	111	115	109	112	129	112}
{100	106	100	106	111	115	109	112	129	115}
{100	106	100	106	111	115	109	112	132	106}
{100	106	100	106	111	115	109	112	132	109}
{100	106	100	106	111	115	109	112	132	112}
{100	106	100	106	111	115	109	112	132	115}
{100	106	100	106	111	115	109	115	123	106}
{100	106	100	106	111	115	109	115	123	109}
{100	106	100	106	111	115	109	115	123	112}
{100	106	100	106	111	115	109	115	123	115}
{100	106	100	106	111	115	109	115	126	106}
{100	106	100	106	111	115	109	115	126	109}
{100	106	100	106	111	115	109	115	126	112}
{100	106	100	106	111	115	109	115	126	115}
{100	106	100	106	111	115	109	115	129	106}
{100	106	100	106	111	115	109	115	129	109}
{100	106	100	106	111	115	109	115	129	112}
{100	106	100	106	111	115	109	115	129	115}
{100	106	100	106	111	115	109	115	132	106}
{100	106	100	106	111	115	109	115	132	109}
{100	106	100	106	111	115	109	115	132	112}
{100	106	100	106	111	115	109	115	132	115}
{100	106	100	106	111	115	112	106	123	106}
{100	106	100	106	111	115	112	106	123	109}
{100	106	100	106	111	115	112	106	123	112}
{100	106	100	106	111	115	112	106	123	115}
{100	106	100	106	111	115	112	106	126	106}
{100	106	100	106	111	115	112	106	126	109}
{100	106	100	106	111	115	112	106	126	112}
{100	106	100	106	111	115	112	106	126	115}
{100	106	100	106	111	115	112	106	129	106}
{100	106	100	106	111	115	112	106	129	109}
{100	106	100	106	111	115	112	106	129	112}
{100	106	100	106	111	115	112	106	129	115}
{100	106	100	106	111	115	112	106	132	106}
{100	106	100	106	111	115	112	106	132	109}
{100	106	100	106	111	115	112	106	132	112}
{100	106	100	106	111	115	112	106	132	115}
{100	106	100	106	111	115	112	109	123	106}
{100	106	100	106	111	115	112	109	123	109}
{100	106	100	106	111	115	112	109	123	112}
{100	106	100	106	111	115	112	109	123	115}
{100	106	100	106	111	115	112	109	126	106}
{100	106	100	106	111	115	112	109	126	109}
{100	106	100	106	111	115	112	109	126	112}
{100	106	100	106	111	115	112	109	126	115}
{100	106	100	106	111	115	112	109	129	106}
{100	106	100	106	111	115	112	109	129	109}
{100	106	100	106	111	115	112	109	129	112}
{100	106	100	106	111	115	112	109	129	115}
{100	106	100	106	111	115	112	109	132	106}
{100	106	100	106	111	115	112	109	132	109}
{100	106	100	106	111	115	112	109	132	112}
{100	106	100	106	111	115	112	109	132	115}
{100	106	100	106	111	115	112	112	123	106}
{100	106	100	106	111	115	112	112	123	109}
{100	106	100	106	111	115	112	112	123	112}
{100	106	100	106	111	115	112	112	123	115}
{100	106	100	106	111	115	112	112	126	106}
{100	106	100	106	111	115	112	112	126	109}
{100	106	100	106	111	115	112	112	126	112}
{100	106	100	106	111	115	112	112	126	115}
{100	106	100	106	111	115	112	112	129	106}
{100	106	100	106	111	115	112	112	129	109}
{100	106	100	106	111	115	112	112	129	112}
{100	106	100	106	111	115	112	112	129	115}
{100	106	100	106	111	115	112	112	132	106}
{100	106	100	106	111	115	112	112	132	109}
{100	106	100	106	111	115	112	112	132	112}
{100	106	100	106	111	115	112	112	132	115}
{100	106	100	106	111	115	112	115	123	106}
{100	106	100	106	111	115	112	115	123	109}
{100	106	100	106	111	115	112	115	123	112}
{100	106	100	106	111	115	112	115	123	115}
{100	106	100	106	111	115	112	115	126	106}
{100	106	100	106	111	115	112	115	126	109}
{100	106	100	106	111	115	112	115	126	112}
{100	106	100	106	111	115	112	115	126	115}
{100	106	100	106	111	115	112	115	129	106}
{100	106	100	106	111	115	112	115	129	109}
{100	106	100	106	111	115	112	115	129	112}
{100	106	100	106	111	115	112	115	129	115}
{100	106	100	106	111	115	112	115	132	106}
{100	106	100	106	111	115	112	115	132	109}
{100	106	100	106	111	115	112	115	132	112}
{100	106	100	106	111	115	112	115	132	115}
{100	106	100	106	111	115	115	106	123	106}
{100	106	100	106	111	115	115	106	123	109}
{100	106	100	106	111	115	115	106	123	112}
{100	106	100	106	111	115	115	106	123	115}
{100	106	100	106	111	115	115	106	126	106}
{100	106	100	106	111	115	115	106	126	109}
{100	106	100	106	111	115	115	106	126	112}
{100	106	100	106	111	115	115	106	126	115}
{100	106	100	106	111	115	115	106	129	106}
{100	106	100	106	111	115	115	106	129	109}
{100	106	100	106	111	115	115	106	129	112}
{100	106	100	106	111	115	115	106	129	115}
{100	106	100	106	111	115	115	106	132	106}
{100	106	100	106	111	115	115	106	132	109}
{100	106	100	106	111	115	115	106	132	112}
{100	106	100	106	111	115	115	106	132	115}
[truncated: 981,040 more rows]
