# Supplementary material for: Algorithmic Design of Geometric Data for Molecular Potential Energy Surfaces
Source: Algorithms. Author manuscript; Available in PMC 2025 Aug 28. (PMC12382435; doi:10.3390/a16010006)
Supplement: Suppl Folder [file NIHMS2075095-supplement-Suppl_Folder.zip › S2/ASG4DATA.txt]

{122	106	106	106	119	119	106	122}
{122	106	106	106	119	119	106	125}
{122	106	106	106	119	119	106	128}
{122	106	106	106	119	119	106	131}
{122	106	106	106	119	119	109	122}
{122	106	106	106	119	119	109	125}
{122	106	106	106	119	119	109	128}
{122	106	106	106	119	119	109	131}
{122	106	106	106	119	119	112	122}
{122	106	106	106	119	119	112	125}
{122	106	106	106	119	119	112	128}
{122	106	106	106	119	119	112	131}
{122	106	106	106	119	119	115	122}
{122	106	106	106	119	119	115	125}
{122	106	106	106	119	119	115	128}
{122	106	106	106	119	119	115	131}
{122	106	106	106	119	122	106	122}
{122	106	106	106	119	122	106	125}
{122	106	106	106	119	122	106	128}
{122	106	106	106	119	122	106	131}
{122	106	106	106	119	122	109	122}
{122	106	106	106	119	122	109	125}
{122	106	106	106	119	122	109	128}
{122	106	106	106	119	122	109	131}
{122	106	106	106	119	122	112	122}
{122	106	106	106	119	122	112	125}
{122	106	106	106	119	122	112	128}
{122	106	106	106	119	122	112	131}
{122	106	106	106	119	122	115	122}
{122	106	106	106	119	122	115	125}
{122	106	106	106	119	122	115	128}
{122	106	106	106	119	122	115	131}
{122	106	106	106	119	125	106	122}
{122	106	106	106	119	125	106	125}
{122	106	106	106	119	125	106	128}
{122	106	106	106	119	125	106	131}
{122	106	106	106	119	125	109	122}
{122	106	106	106	119	125	109	125}
{122	106	106	106	119	125	109	128}
{122	106	106	106	119	125	109	131}
{122	106	106	106	119	125	112	122}
{122	106	106	106	119	125	112	125}
{122	106	106	106	119	125	112	128}
{122	106	106	106	119	125	112	131}
{122	106	106	106	119	125	115	122}
{122	106	106	106	119	125	115	125}
{122	106	106	106	119	125	115	128}
{122	106	106	106	119	125	115	131}
{122	106	106	106	119	128	106	122}
{122	106	106	106	119	128	106	125}
{122	106	106	106	119	128	106	128}
{122	106	106	106	119	128	106	131}
{122	106	106	106	119	128	109	122}
{122	106	106	106	119	128	109	125}
{122	106	106	106	119	128	109	128}
{122	106	106	106	119	128	109	131}
{122	106	106	106	119	128	112	122}
{122	106	106	106	119	128	112	125}
{122	106	106	106	119	128	112	128}
{122	106	106	106	119	128	112	131}
{122	106	106	106	119	128	115	122}
{122	106	106	106	119	128	115	125}
{122	106	106	106	119	128	115	128}
{122	106	106	106	119	128	115	131}
{122	106	106	106	122	119	106	122}
{122	106	106	106	122	119	106	125}
{122	106	106	106	122	119	106	128}
{122	106	106	106	122	119	106	131}
{122	106	106	106	122	119	109	122}
{122	106	106	106	122	119	109	125}
{122	106	106	106	122	119	109	128}
{122	106	106	106	122	119	109	131}
{122	106	106	106	122	119	112	122}
{122	106	106	106	122	119	112	125}
{122	106	106	106	122	119	112	128}
{122	106	106	106	122	119	112	131}
{122	106	106	106	122	119	115	122}
{122	106	106	106	122	119	115	125}
{122	106	106	106	122	119	115	128}
{122	106	106	106	122	119	115	131}
{122	106	106	106	122	122	106	122}
{122	106	106	106	122	122	106	125}
{122	106	106	106	122	122	106	128}
{122	106	106	106	122	122	106	131}
{122	106	106	106	122	122	109	122}
{122	106	106	106	122	122	109	125}
{122	106	106	106	122	122	109	128}
{122	106	106	106	122	122	109	131}
{122	106	106	106	122	122	112	122}
{122	106	106	106	122	122	112	125}
{122	106	106	106	122	122	112	128}
{122	106	106	106	122	122	112	131}
{122	106	106	106	122	122	115	122}
{122	106	106	106	122	122	115	125}
{122	106	106	106	122	122	115	128}
{122	106	106	106	122	122	115	131}
{122	106	106	106	122	125	106	122}
{122	106	106	106	122	125	106	125}
{122	106	106	106	122	125	106	128}
{122	106	106	106	122	125	106	131}
{122	106	106	106	122	125	109	122}
{122	106	106	106	122	125	109	125}
{122	106	106	106	122	125	109	128}
{122	106	106	106	122	125	109	131}
{122	106	106	106	122	125	112	122}
{122	106	106	106	122	125	112	125}
{122	106	106	106	122	125	112	128}
{122	106	106	106	122	125	112	131}
{122	106	106	106	122	125	115	122}
{122	106	106	106	122	125	115	125}
{122	106	106	106	122	125	115	128}
{122	106	106	106	122	125	115	131}
{122	106	106	106	122	128	106	122}
{122	106	106	106	122	128	106	125}
{122	106	106	106	122	128	106	128}
{122	106	106	106	122	128	106	131}
{122	106	106	106	122	128	109	122}
{122	106	106	106	122	128	109	125}
{122	106	106	106	122	128	109	128}
{122	106	106	106	122	128	109	131}
{122	106	106	106	122	128	112	122}
{122	106	106	106	122	128	112	125}
{122	106	106	106	122	128	112	128}
{122	106	106	106	122	128	112	131}
{122	106	106	106	122	128	115	122}
{122	106	106	106	122	128	115	125}
{122	106	106	106	122	128	115	128}
{122	106	106	106	122	128	115	131}
{122	106	106	106	125	119	106	122}
{122	106	106	106	125	119	106	125}
{122	106	106	106	125	119	106	128}
{122	106	106	106	125	119	106	131}
{122	106	106	106	125	119	109	122}
{122	106	106	106	125	119	109	125}
{122	106	106	106	125	119	109	128}
{122	106	106	106	125	119	109	131}
{122	106	106	106	125	119	112	122}
{122	106	106	106	125	119	112	125}
{122	106	106	106	125	119	112	128}
{122	106	106	106	125	119	112	131}
{122	106	106	106	125	119	115	122}
{122	106	106	106	125	119	115	125}
{122	106	106	106	125	119	115	128}
{122	106	106	106	125	119	115	131}
{122	106	106	106	125	122	106	122}
{122	106	106	106	125	122	106	125}
{122	106	106	106	125	122	106	128}
{122	106	106	106	125	122	106	131}
{122	106	106	106	125	122	109	122}
{122	106	106	106	125	122	109	125}
{122	106	106	106	125	122	109	128}
{122	106	106	106	125	122	109	131}
{122	106	106	106	125	122	112	122}
{122	106	106	106	125	122	112	125}
{122	106	106	106	125	122	112	128}
{122	106	106	106	125	122	112	131}
{122	106	106	106	125	122	115	122}
{122	106	106	106	125	122	115	125}
{122	106	106	106	125	122	115	128}
{122	106	106	106	125	122	115	131}
{122	106	106	106	125	125	106	122}
{122	106	106	106	125	125	106	125}
{122	106	106	106	125	125	106	128}
{122	106	106	106	125	125	106	131}
{122	106	106	106	125	125	109	122}
{122	106	106	106	125	125	109	125}
{122	106	106	106	125	125	109	128}
{122	106	106	106	125	125	109	131}
{122	106	106	106	125	125	112	122}
{122	106	106	106	125	125	112	125}
{122	106	106	106	125	125	112	128}
{122	106	106	106	125	125	112	131}
{122	106	106	106	125	125	115	122}
{122	106	106	106	125	125	115	125}
{122	106	106	106	125	125	115	128}
{122	106	106	106	125	125	115	131}
{122	106	106	106	125	128	106	122}
{122	106	106	106	125	128	106	125}
{122	106	106	106	125	128	106	128}
{122	106	106	106	125	128	106	131}
{122	106	106	106	125	128	109	122}
{122	106	106	106	125	128	109	125}
{122	106	106	106	125	128	109	128}
{122	106	106	106	125	128	109	131}
{122	106	106	106	125	128	112	122}
{122	106	106	106	125	128	112	125}
{122	106	106	106	125	128	112	128}
{122	106	106	106	125	128	112	131}
{122	106	106	106	125	128	115	122}
{122	106	106	106	125	128	115	125}
{122	106	106	106	125	128	115	128}
{122	106	106	106	125	128	115	131}
{122	106	106	106	128	119	106	122}
{122	106	106	106	128	119	106	125}
{122	106	106	106	128	119	106	128}
{122	106	106	106	128	119	106	131}
{122	106	106	106	128	119	109	122}
{122	106	106	106	128	119	109	125}
{122	106	106	106	128	119	109	128}
{122	106	106	106	128	119	109	131}
{122	106	106	106	128	119	112	122}
{122	106	106	106	128	119	112	125}
{122	106	106	106	128	119	112	128}
{122	106	106	106	128	119	112	131}
{122	106	106	106	128	119	115	122}
{122	106	106	106	128	119	115	125}
{122	106	106	106	128	119	115	128}
{122	106	106	106	128	119	115	131}
{122	106	106	106	128	122	106	122}
{122	106	106	106	128	122	106	125}
{122	106	106	106	128	122	106	128}
{122	106	106	106	128	122	106	131}
{122	106	106	106	128	122	109	122}
{122	106	106	106	128	122	109	125}
{122	106	106	106	128	122	109	128}
{122	106	106	106	128	122	109	131}
{122	106	106	106	128	122	112	122}
{122	106	106	106	128	122	112	125}
{122	106	106	106	128	122	112	128}
{122	106	106	106	128	122	112	131}
{122	106	106	106	128	122	115	122}
{122	106	106	106	128	122	115	125}
{122	106	106	106	128	122	115	128}
{122	106	106	106	128	122	115	131}
{122	106	106	106	128	125	106	122}
{122	106	106	106	128	125	106	125}
{122	106	106	106	128	125	106	128}
{122	106	106	106	128	125	106	131}
{122	106	106	106	128	125	109	122}
{122	106	106	106	128	125	109	125}
{122	106	106	106	128	125	109	128}
{122	106	106	106	128	125	109	131}
{122	106	106	106	128	125	112	122}
{122	106	106	106	128	125	112	125}
{122	106	106	106	128	125	112	128}
{122	106	106	106	128	125	112	131}
{122	106	106	106	128	125	115	122}
{122	106	106	106	128	125	115	125}
{122	106	106	106	128	125	115	128}
{122	106	106	106	128	125	115	131}
{122	106	106	106	128	128	106	122}
{122	106	106	106	128	128	106	125}
{122	106	106	106	128	128	106	128}
{122	106	106	106	128	128	106	131}
{122	106	106	106	128	128	109	122}
{122	106	106	106	128	128	109	125}
{122	106	106	106	128	128	109	128}
{122	106	106	106	128	128	109	131}
{122	106	106	106	128	128	112	122}
{122	106	106	106	128	128	112	125}
{122	106	106	106	128	128	112	128}
{122	106	106	106	128	128	112	131}
{122	106	106	106	128	128	115	122}
{122	106	106	106	128	128	115	125}
{122	106	106	106	128	128	115	128}
{122	106	106	106	128	128	115	131}
{122	106	106	109	119	119	106	122}
{122	106	106	109	119	119	106	125}
{122	106	106	109	119	119	106	128}
{122	106	106	109	119	119	106	131}
{122	106	106	109	119	119	109	122}
{122	106	106	109	119	119	109	125}
{122	106	106	109	119	119	109	128}
{122	106	106	109	119	119	109	131}
{122	106	106	109	119	119	112	122}
{122	106	106	109	119	119	112	125}
{122	106	106	109	119	119	112	128}
{122	106	106	109	119	119	112	131}
{122	106	106	109	119	119	115	122}
{122	106	106	109	119	119	115	125}
{122	106	106	109	119	119	115	128}
{122	106	106	109	119	119	115	131}
{122	106	106	109	119	122	106	122}
{122	106	106	109	119	122	106	125}
{122	106	106	109	119	122	106	128}
{122	106	106	109	119	122	106	131}
{122	106	106	109	119	122	109	122}
{122	106	106	109	119	122	109	125}
{122	106	106	109	119	122	109	128}
{122	106	106	109	119	122	109	131}
{122	106	106	109	119	122	112	122}
{122	106	106	109	119	122	112	125}
{122	106	106	109	119	122	112	128}
{122	106	106	109	119	122	112	131}
{122	106	106	109	119	122	115	122}
{122	106	106	109	119	122	115	125}
{122	106	106	109	119	122	115	128}
{122	106	106	109	119	122	115	131}
{122	106	106	109	119	125	106	122}
{122	106	106	109	119	125	106	125}
{122	106	106	109	119	125	106	128}
{122	106	106	109	119	125	106	131}
{122	106	106	109	119	125	109	122}
{122	106	106	109	119	125	109	125}
{122	106	106	109	119	125	109	128}
{122	106	106	109	119	125	109	131}
{122	106	106	109	119	125	112	122}
{122	106	106	109	119	125	112	125}
{122	106	106	109	119	125	112	128}
{122	106	106	109	119	125	112	131}
{122	106	106	109	119	125	115	122}
{122	106	106	109	119	125	115	125}
{122	106	106	109	119	125	115	128}
{122	106	106	109	119	125	115	131}
{122	106	106	109	119	128	106	122}
{122	106	106	109	119	128	106	125}
{122	106	106	109	119	128	106	128}
{122	106	106	109	119	128	106	131}
{122	106	106	109	119	128	109	122}
{122	106	106	109	119	128	109	125}
{122	106	106	109	119	128	109	128}
{122	106	106	109	119	128	109	131}
{122	106	106	109	119	128	112	122}
{122	106	106	109	119	128	112	125}
{122	106	106	109	119	128	112	128}
{122	106	106	109	119	128	112	131}
{122	106	106	109	119	128	115	122}
{122	106	106	109	119	128	115	125}
{122	106	106	109	119	128	115	128}
{122	106	106	109	119	128	115	131}
{122	106	106	109	122	119	106	122}
{122	106	106	109	122	119	106	125}
{122	106	106	109	122	119	106	128}
{122	106	106	109	122	119	106	131}
{122	106	106	109	122	119	109	122}
{122	106	106	109	122	119	109	125}
{122	106	106	109	122	119	109	128}
{122	106	106	109	122	119	109	131}
{122	106	106	109	122	119	112	122}
{122	106	106	109	122	119	112	125}
{122	106	106	109	122	119	112	128}
{122	106	106	109	122	119	112	131}
{122	106	106	109	122	119	115	122}
{122	106	106	109	122	119	115	125}
{122	106	106	109	122	119	115	128}
{122	106	106	109	122	119	115	131}
{122	106	106	109	122	122	106	122}
{122	106	106	109	122	122	106	125}
{122	106	106	109	122	122	106	128}
{122	106	106	109	122	122	106	131}
{122	106	106	109	122	122	109	122}
{122	106	106	109	122	122	109	125}
{122	106	106	109	122	122	109	128}
{122	106	106	109	122	122	109	131}
{122	106	106	109	122	122	112	122}
{122	106	106	109	122	122	112	125}
{122	106	106	109	122	122	112	128}
{122	106	106	109	122	122	112	131}
{122	106	106	109	122	122	115	122}
{122	106	106	109	122	122	115	125}
{122	106	106	109	122	122	115	128}
{122	106	106	109	122	122	115	131}
{122	106	106	109	122	125	106	122}
{122	106	106	109	122	125	106	125}
{122	106	106	109	122	125	106	128}
{122	106	106	109	122	125	106	131}
{122	106	106	109	122	125	109	122}
{122	106	106	109	122	125	109	125}
{122	106	106	109	122	125	109	128}
{122	106	106	109	122	125	109	131}
{122	106	106	109	122	125	112	122}
{122	106	106	109	122	125	112	125}
{122	106	106	109	122	125	112	128}
{122	106	106	109	122	125	112	131}
{122	106	106	109	122	125	115	122}
{122	106	106	109	122	125	115	125}
{122	106	106	109	122	125	115	128}
{122	106	106	109	122	125	115	131}
{122	106	106	109	122	128	106	122}
{122	106	106	109	122	128	106	125}
{122	106	106	109	122	128	106	128}
{122	106	106	109	122	128	106	131}
{122	106	106	109	122	128	109	122}
{122	106	106	109	122	128	109	125}
{122	106	106	109	122	128	109	128}
{122	106	106	109	122	128	109	131}
{122	106	106	109	122	128	112	122}
{122	106	106	109	122	128	112	125}
{122	106	106	109	122	128	112	128}
{122	106	106	109	122	128	112	131}
{122	106	106	109	122	128	115	122}
{122	106	106	109	122	128	115	125}
{122	106	106	109	122	128	115	128}
{122	106	106	109	122	128	115	131}
{122	106	106	109	125	119	106	122}
{122	106	106	109	125	119	106	125}
{122	106	106	109	125	119	106	128}
{122	106	106	109	125	119	106	131}
{122	106	106	109	125	119	109	122}
{122	106	106	109	125	119	109	125}
{122	106	106	109	125	119	109	128}
{122	106	106	109	125	119	109	131}
{122	106	106	109	125	119	112	122}
{122	106	106	109	125	119	112	125}
{122	106	106	109	125	119	112	128}
{122	106	106	109	125	119	112	131}
{122	106	106	109	125	119	115	122}
{122	106	106	109	125	119	115	125}
{122	106	106	109	125	119	115	128}
{122	106	106	109	125	119	115	131}
{122	106	106	109	125	122	106	122}
{122	106	106	109	125	122	106	125}
{122	106	106	109	125	122	106	128}
{122	106	106	109	125	122	106	131}
{122	106	106	109	125	122	109	122}
{122	106	106	109	125	122	109	125}
{122	106	106	109	125	122	109	128}
{122	106	106	109	125	122	109	131}
{122	106	106	109	125	122	112	122}
{122	106	106	109	125	122	112	125}
{122	106	106	109	125	122	112	128}
{122	106	106	109	125	122	112	131}
{122	106	106	109	125	122	115	122}
{122	106	106	109	125	122	115	125}
{122	106	106	109	125	122	115	128}
{122	106	106	109	125	122	115	131}
{122	106	106	109	125	125	106	122}
{122	106	106	109	125	125	106	125}
{122	106	106	109	125	125	106	128}
{122	106	106	109	125	125	106	131}
{122	106	106	109	125	125	109	122}
{122	106	106	109	125	125	109	125}
{122	106	106	109	125	125	109	128}
{122	106	106	109	125	125	109	131}
{122	106	106	109	125	125	112	122}
{122	106	106	109	125	125	112	125}
{122	106	106	109	125	125	112	128}
{122	106	106	109	125	125	112	131}
{122	106	106	109	125	125	115	122}
{122	106	106	109	125	125	115	125}
{122	106	106	109	125	125	115	128}
{122	106	106	109	125	125	115	131}
{122	106	106	109	125	128	106	122}
{122	106	106	109	125	128	106	125}
{122	106	106	109	125	128	106	128}
{122	106	106	109	125	128	106	131}
{122	106	106	109	125	128	109	122}
{122	106	106	109	125	128	109	125}
{122	106	106	109	125	128	109	128}
{122	106	106	109	125	128	109	131}
{122	106	106	109	125	128	112	122}
{122	106	106	109	125	128	112	125}
{122	106	106	109	125	128	112	128}
{122	106	106	109	125	128	112	131}
{122	106	106	109	125	128	115	122}
{122	106	106	109	125	128	115	125}
{122	106	106	109	125	128	115	128}
{122	106	106	109	125	128	115	131}
{122	106	106	109	128	119	106	122}
{122	106	106	109	128	119	106	125}
{122	106	106	109	128	119	106	128}
{122	106	106	109	128	119	106	131}
{122	106	106	109	128	119	109	122}
{122	106	106	109	128	119	109	125}
{122	106	106	109	128	119	109	128}
{122	106	106	109	128	119	109	131}
{122	106	106	109	128	119	112	122}
{122	106	106	109	128	119	112	125}
{122	106	106	109	128	119	112	128}
{122	106	106	109	128	119	112	131}
{122	106	106	109	128	119	115	122}
{122	106	106	109	128	119	115	125}
{122	106	106	109	128	119	115	128}
{122	106	106	109	128	119	115	131}
{122	106	106	109	128	122	106	122}
{122	106	106	109	128	122	106	125}
{122	106	106	109	128	122	106	128}
{122	106	106	109	128	122	106	131}
{122	106	106	109	128	122	109	122}
{122	106	106	109	128	122	109	125}
{122	106	106	109	128	122	109	128}
{122	106	106	109	128	122	109	131}
{122	106	106	109	128	122	112	122}
{122	106	106	109	128	122	112	125}
{122	106	106	109	128	122	112	128}
{122	106	106	109	128	122	112	131}
{122	106	106	109	128	122	115	122}
{122	106	106	109	128	122	115	125}
{122	106	106	109	128	122	115	128}
{122	106	106	109	128	122	115	131}
{122	106	106	109	128	125	106	122}
{122	106	106	109	128	125	106	125}
{122	106	106	109	128	125	106	128}
{122	106	106	109	128	125	106	131}
{122	106	106	109	128	125	109	122}
{122	106	106	109	128	125	109	125}
{122	106	106	109	128	125	109	128}
{122	106	106	109	128	125	109	131}
{122	106	106	109	128	125	112	122}
{122	106	106	109	128	125	112	125}
{122	106	106	109	128	125	112	128}
{122	106	106	109	128	125	112	131}
{122	106	106	109	128	125	115	122}
{122	106	106	109	128	125	115	125}
{122	106	106	109	128	125	115	128}
{122	106	106	109	128	125	115	131}
{122	106	106	109	128	128	106	122}
{122	106	106	109	128	128	106	125}
{122	106	106	109	128	128	106	128}
{122	106	106	109	128	128	106	131}
{122	106	106	109	128	128	109	122}
{122	106	106	109	128	128	109	125}
{122	106	106	109	128	128	109	128}
{122	106	106	109	128	128	109	131}
{122	106	106	109	128	128	112	122}
{122	106	106	109	128	128	112	125}
{122	106	106	109	128	128	112	128}
{122	106	106	109	128	128	112	131}
{122	106	106	109	128	128	115	122}
{122	106	106	109	128	128	115	125}
{122	106	106	109	128	128	115	128}
{122	106	106	109	128	128	115	131}
{122	106	106	112	119	119	106	122}
{122	106	106	112	119	119	106	125}
{122	106	106	112	119	119	106	128}
{122	106	106	112	119	119	106	131}
{122	106	106	112	119	119	109	122}
{122	106	106	112	119	119	109	125}
{122	106	106	112	119	119	109	128}
{122	106	106	112	119	119	109	131}
{122	106	106	112	119	119	112	122}
{122	106	106	112	119	119	112	125}
{122	106	106	112	119	119	112	128}
{122	106	106	112	119	119	112	131}
{122	106	106	112	119	119	115	122}
{122	106	106	112	119	119	115	125}
{122	106	106	112	119	119	115	128}
{122	106	106	112	119	119	115	131}
{122	106	106	112	119	122	106	122}
{122	106	106	112	119	122	106	125}
{122	106	106	112	119	122	106	128}
{122	106	106	112	119	122	106	131}
{122	106	106	112	119	122	109	122}
{122	106	106	112	119	122	109	125}
{122	106	106	112	119	122	109	128}
{122	106	106	112	119	122	109	131}
{122	106	106	112	119	122	112	122}
{122	106	106	112	119	122	112	125}
{122	106	106	112	119	122	112	128}
{122	106	106	112	119	122	112	131}
{122	106	106	112	119	122	115	122}
{122	106	106	112	119	122	115	125}
{122	106	106	112	119	122	115	128}
{122	106	106	112	119	122	115	131}
{122	106	106	112	119	125	106	122}
{122	106	106	112	119	125	106	125}
{122	106	106	112	119	125	106	128}
{122	106	106	112	119	125	106	131}
{122	106	106	112	119	125	109	122}
{122	106	106	112	119	125	109	125}
{122	106	106	112	119	125	109	128}
{122	106	106	112	119	125	109	131}
{122	106	106	112	119	125	112	122}
{122	106	106	112	119	125	112	125}
{122	106	106	112	119	125	112	128}
{122	106	106	112	119	125	112	131}
{122	106	106	112	119	125	115	122}
{122	106	106	112	119	125	115	125}
{122	106	106	112	119	125	115	128}
{122	106	106	112	119	125	115	131}
{122	106	106	112	119	128	106	122}
{122	106	106	112	119	128	106	125}
{122	106	106	112	119	128	106	128}
{122	106	106	112	119	128	106	131}
{122	106	106	112	119	128	109	122}
{122	106	106	112	119	128	109	125}
{122	106	106	112	119	128	109	128}
{122	106	106	112	119	128	109	131}
{122	106	106	112	119	128	112	122}
{122	106	106	112	119	128	112	125}
{122	106	106	112	119	128	112	128}
{122	106	106	112	119	128	112	131}
{122	106	106	112	119	128	115	122}
{122	106	106	112	119	128	115	125}
{122	106	106	112	119	128	115	128}
{122	106	106	112	119	128	115	131}
{122	106	106	112	122	119	106	122}
{122	106	106	112	122	119	106	125}
{122	106	106	112	122	119	106	128}
{122	106	106	112	122	119	106	131}
{122	106	106	112	122	119	109	122}
{122	106	106	112	122	119	109	125}
{122	106	106	112	122	119	109	128}
{122	106	106	112	122	119	109	131}
{122	106	106	112	122	119	112	122}
{122	106	106	112	122	119	112	125}
{122	106	106	112	122	119	112	128}
{122	106	106	112	122	119	112	131}
{122	106	106	112	122	119	115	122}
{122	106	106	112	122	119	115	125}
{122	106	106	112	122	119	115	128}
{122	106	106	112	122	119	115	131}
{122	106	106	112	122	122	106	122}
{122	106	106	112	122	122	106	125}
{122	106	106	112	122	122	106	128}
{122	106	106	112	122	122	106	131}
{122	106	106	112	122	122	109	122}
{122	106	106	112	122	122	109	125}
{122	106	106	112	122	122	109	128}
{122	106	106	112	122	122	109	131}
{122	106	106	112	122	122	112	122}
{122	106	106	112	122	122	112	125}
{122	106	106	112	122	122	112	128}
{122	106	106	112	122	122	112	131}
{122	106	106	112	122	122	115	122}
{122	106	106	112	122	122	115	125}
{122	106	106	112	122	122	115	128}
{122	106	106	112	122	122	115	131}
{122	106	106	112	122	125	106	122}
{122	106	106	112	122	125	106	125}
{122	106	106	112	122	125	106	128}
{122	106	106	112	122	125	106	131}
{122	106	106	112	122	125	109	122}
{122	106	106	112	122	125	109	125}
{122	106	106	112	122	125	109	128}
{122	106	106	112	122	125	109	131}
{122	106	106	112	122	125	112	122}
{122	106	106	112	122	125	112	125}
{122	106	106	112	122	125	112	128}
{122	106	106	112	122	125	112	131}
{122	106	106	112	122	125	115	122}
{122	106	106	112	122	125	115	125}
{122	106	106	112	122	125	115	128}
{122	106	106	112	122	125	115	131}
{122	106	106	112	122	128	106	122}
{122	106	106	112	122	128	106	125}
{122	106	106	112	122	128	106	128}
{122	106	106	112	122	128	106	131}
{122	106	106	112	122	128	109	122}
{122	106	106	112	122	128	109	125}
{122	106	106	112	122	128	109	128}
{122	106	106	112	122	128	109	131}
{122	106	106	112	122	128	112	122}
{122	106	106	112	122	128	112	125}
{122	106	106	112	122	128	112	128}
{122	106	106	112	122	128	112	131}
{122	106	106	112	122	128	115	122}
{122	106	106	112	122	128	115	125}
{122	106	106	112	122	128	115	128}
{122	106	106	112	122	128	115	131}
{122	106	106	112	125	119	106	122}
{122	106	106	112	125	119	106	125}
{122	106	106	112	125	119	106	128}
{122	106	106	112	125	119	106	131}
{122	106	106	112	125	119	109	122}
{122	106	106	112	125	119	109	125}
{122	106	106	112	125	119	109	128}
{122	106	106	112	125	119	109	131}
{122	106	106	112	125	119	112	122}
{122	106	106	112	125	119	112	125}
{122	106	106	112	125	119	112	128}
{122	106	106	112	125	119	112	131}
{122	106	106	112	125	119	115	122}
{122	106	106	112	125	119	115	125}
{122	106	106	112	125	119	115	128}
{122	106	106	112	125	119	115	131}
{122	106	106	112	125	122	106	122}
{122	106	106	112	125	122	106	125}
{122	106	106	112	125	122	106	128}
{122	106	106	112	125	122	106	131}
{122	106	106	112	125	122	109	122}
{122	106	106	112	125	122	109	125}
{122	106	106	112	125	122	109	128}
{122	106	106	112	125	122	109	131}
{122	106	106	112	125	122	112	122}
{122	106	106	112	125	122	112	125}
{122	106	106	112	125	122	112	128}
{122	106	106	112	125	122	112	131}
{122	106	106	112	125	122	115	122}
{122	106	106	112	125	122	115	125}
{122	106	106	112	125	122	115	128}
{122	106	106	112	125	122	115	131}
{122	106	106	112	125	125	106	122}
{122	106	106	112	125	125	106	125}
{122	106	106	112	125	125	106	128}
{122	106	106	112	125	125	106	131}
{122	106	106	112	125	125	109	122}
{122	106	106	112	125	125	109	125}
{122	106	106	112	125	125	109	128}
{122	106	106	112	125	125	109	131}
{122	106	106	112	125	125	112	122}
{122	106	106	112	125	125	112	125}
{122	106	106	112	125	125	112	128}
{122	106	106	112	125	125	112	131}
{122	106	106	112	125	125	115	122}
{122	106	106	112	125	125	115	125}
{122	106	106	112	125	125	115	128}
{122	106	106	112	125	125	115	131}
{122	106	106	112	125	128	106	122}
{122	106	106	112	125	128	106	125}
{122	106	106	112	125	128	106	128}
{122	106	106	112	125	128	106	131}
{122	106	106	112	125	128	109	122}
{122	106	106	112	125	128	109	125}
{122	106	106	112	125	128	109	128}
{122	106	106	112	125	128	109	131}
{122	106	106	112	125	128	112	122}
{122	106	106	112	125	128	112	125}
{122	106	106	112	125	128	112	128}
{122	106	106	112	125	128	112	131}
{122	106	106	112	125	128	115	122}
{122	106	106	112	125	128	115	125}
{122	106	106	112	125	128	115	128}
{122	106	106	112	125	128	115	131}
{122	106	106	112	128	119	106	122}
{122	106	106	112	128	119	106	125}
{122	106	106	112	128	119	106	128}
{122	106	106	112	128	119	106	131}
{122	106	106	112	128	119	109	122}
{122	106	106	112	128	119	109	125}
{122	106	106	112	128	119	109	128}
{122	106	106	112	128	119	109	131}
{122	106	106	112	128	119	112	122}
{122	106	106	112	128	119	112	125}
{122	106	106	112	128	119	112	128}
{122	106	106	112	128	119	112	131}
{122	106	106	112	128	119	115	122}
{122	106	106	112	128	119	115	125}
{122	106	106	112	128	119	115	128}
{122	106	106	112	128	119	115	131}
{122	106	106	112	128	122	106	122}
{122	106	106	112	128	122	106	125}
{122	106	106	112	128	122	106	128}
{122	106	106	112	128	122	106	131}
{122	106	106	112	128	122	109	122}
{122	106	106	112	128	122	109	125}
{122	106	106	112	128	122	109	128}
{122	106	106	112	128	122	109	131}
{122	106	106	112	128	122	112	122}
{122	106	106	112	128	122	112	125}
{122	106	106	112	128	122	112	128}
{122	106	106	112	128	122	112	131}
{122	106	106	112	128	122	115	122}
{122	106	106	112	128	122	115	125}
{122	106	106	112	128	122	115	128}
{122	106	106	112	128	122	115	131}
{122	106	106	112	128	125	106	122}
{122	106	106	112	128	125	106	125}
{122	106	106	112	128	125	106	128}
{122	106	106	112	128	125	106	131}
{122	106	106	112	128	125	109	122}
{122	106	106	112	128	125	109	125}
{122	106	106	112	128	125	109	128}
{122	106	106	112	128	125	109	131}
{122	106	106	112	128	125	112	122}
{122	106	106	112	128	125	112	125}
{122	106	106	112	128	125	112	128}
{122	106	106	112	128	125	112	131}
{122	106	106	112	128	125	115	122}
{122	106	106	112	128	125	115	125}
{122	106	106	112	128	125	115	128}
{122	106	106	112	128	125	115	131}
{122	106	106	112	128	128	106	122}
{122	106	106	112	128	128	106	125}
{122	106	106	112	128	128	106	128}
{122	106	106	112	128	128	106	131}
{122	106	106	112	128	128	109	122}
{122	106	106	112	128	128	109	125}
{122	106	106	112	128	128	109	128}
{122	106	106	112	128	128	109	131}
{122	106	106	112	128	128	112	122}
{122	106	106	112	128	128	112	125}
{122	106	106	112	128	128	112	128}
{122	106	106	112	128	128	112	131}
{122	106	106	112	128	128	115	122}
{122	106	106	112	128	128	115	125}
{122	106	106	112	128	128	115	128}
{122	106	106	112	128	128	115	131}
{122	106	106	115	119	119	106	122}
{122	106	106	115	119	119	106	125}
{122	106	106	115	119	119	106	128}
{122	106	106	115	119	119	106	131}
{122	106	106	115	119	119	109	122}
{122	106	106	115	119	119	109	125}
{122	106	106	115	119	119	109	128}
{122	106	106	115	119	119	109	131}
{122	106	106	115	119	119	112	122}
{122	106	106	115	119	119	112	125}
{122	106	106	115	119	119	112	128}
{122	106	106	115	119	119	112	131}
{122	106	106	115	119	119	115	122}
{122	106	106	115	119	119	115	125}
{122	106	106	115	119	119	115	128}
{122	106	106	115	119	119	115	131}
{122	106	106	115	119	122	106	122}
{122	106	106	115	119	122	106	125}
{122	106	106	115	119	122	106	128}
{122	106	106	115	119	122	106	131}
{122	106	106	115	119	122	109	122}
{122	106	106	115	119	122	109	125}
{122	106	106	115	119	122	109	128}
{122	106	106	115	119	122	109	131}
{122	106	106	115	119	122	112	122}
{122	106	106	115	119	122	112	125}
{122	106	106	115	119	122	112	128}
{122	106	106	115	119	122	112	131}
{122	106	106	115	119	122	115	122}
{122	106	106	115	119	122	115	125}
{122	106	106	115	119	122	115	128}
{122	106	106	115	119	122	115	131}
{122	106	106	115	119	125	106	122}
{122	106	106	115	119	125	106	125}
{122	106	106	115	119	125	106	128}
{122	106	106	115	119	125	106	131}
{122	106	106	115	119	125	109	122}
{122	106	106	115	119	125	109	125}
{122	106	106	115	119	125	109	128}
{122	106	106	115	119	125	109	131}
{122	106	106	115	119	125	112	122}
{122	106	106	115	119	125	112	125}
{122	106	106	115	119	125	112	128}
{122	106	106	115	119	125	112	131}
{122	106	106	115	119	125	115	122}
{122	106	106	115	119	125	115	125}
{122	106	106	115	119	125	115	128}
{122	106	106	115	119	125	115	131}
{122	106	106	115	119	128	106	122}
{122	106	106	115	119	128	106	125}
{122	106	106	115	119	128	106	128}
{122	106	106	115	119	128	106	131}
{122	106	106	115	119	128	109	122}
{122	106	106	115	119	128	109	125}
{122	106	106	115	119	128	109	128}
{122	106	106	115	119	128	109	131}
{122	106	106	115	119	128	112	122}
{122	106	106	115	119	128	112	125}
{122	106	106	115	119	128	112	128}
{122	106	106	115	119	128	112	131}
{122	106	106	115	119	128	115	122}
{122	106	106	115	119	128	115	125}
{122	106	106	115	119	128	115	128}
{122	106	106	115	119	128	115	131}
{122	106	106	115	122	119	106	122}
{122	106	106	115	122	119	106	125}
{122	106	106	115	122	119	106	128}
{122	106	106	115	122	119	106	131}
{122	106	106	115	122	119	109	122}
{122	106	106	115	122	119	109	125}
{122	106	106	115	122	119	109	128}
{122	106	106	115	122	119	109	131}
{122	106	106	115	122	119	112	122}
{122	106	106	115	122	119	112	125}
{122	106	106	115	122	119	112	128}
{122	106	106	115	122	119	112	131}
{122	106	106	115	122	119	115	122}
{122	106	106	115	122	119	115	125}
{122	106	106	115	122	119	115	128}
{122	106	106	115	122	119	115	131}
{122	106	106	115	122	122	106	122}
{122	106	106	115	122	122	106	125}
{122	106	106	115	122	122	106	128}
{122	106	106	115	122	122	106	131}
{122	106	106	115	122	122	109	122}
{122	106	106	115	122	122	109	125}
{122	106	106	115	122	122	109	128}
{122	106	106	115	122	122	109	131}
{122	106	106	115	122	122	112	122}
{122	106	106	115	122	122	112	125}
{122	106	106	115	122	122	112	128}
{122	106	106	115	122	122	112	131}
{122	106	106	115	122	122	115	122}
{122	106	106	115	122	122	115	125}
{122	106	106	115	122	122	115	128}
{122	106	106	115	122	122	115	131}
{122	106	106	115	122	125	106	122}
{122	106	106	115	122	125	106	125}
{122	106	106	115	122	125	106	128}
{122	106	106	115	122	125	106	131}
{122	106	106	115	122	125	109	122}
{122	106	106	115	122	125	109	125}
{122	106	106	115	122	125	109	128}
{122	106	106	115	122	125	109	131}
{122	106	106	115	122	125	112	122}
{122	106	106	115	122	125	112	125}
{122	106	106	115	122	125	112	128}
{122	106	106	115	122	125	112	131}
{122	106	106	115	122	125	115	122}
{122	106	106	115	122	125	115	125}
{122	106	106	115	122	125	115	128}
{122	106	106	115	122	125	115	131}
{122	106	106	115	122	128	106	122}
{122	106	106	115	122	128	106	125}
{122	106	106	115	122	128	106	128}
{122	106	106	115	122	128	106	131}
{122	106	106	115	122	128	109	122}
{122	106	106	115	122	128	109	125}
{122	106	106	115	122	128	109	128}
{122	106	106	115	122	128	109	131}
{122	106	106	115	122	128	112	122}
{122	106	106	115	122	128	112	125}
{122	106	106	115	122	128	112	128}
{122	106	106	115	122	128	112	131}
{122	106	106	115	122	128	115	122}
{122	106	106	115	122	128	115	125}
{122	106	106	115	122	128	115	128}
{122	106	106	115	122	128	115	131}
{122	106	106	115	125	119	106	122}
{122	106	106	115	125	119	106	125}
{122	106	106	115	125	119	106	128}
{122	106	106	115	125	119	106	131}
{122	106	106	115	125	119	109	122}
{122	106	106	115	125	119	109	125}
{122	106	106	115	125	119	109	128}
{122	106	106	115	125	119	109	131}
{122	106	106	115	125	119	112	122}
{122	106	106	115	125	119	112	125}
{122	106	106	115	125	119	112	128}
{122	106	106	115	125	119	112	131}
{122	106	106	115	125	119	115	122}
{122	106	106	115	125	119	115	125}
{122	106	106	115	125	119	115	128}
{122	106	106	115	125	119	115	131}
{122	106	106	115	125	122	106	122}
{122	106	106	115	125	122	106	125}
{122	106	106	115	125	122	106	128}
{122	106	106	115	125	122	106	131}
{122	106	106	115	125	122	109	122}
{122	106	106	115	125	122	109	125}
{122	106	106	115	125	122	109	128}
{122	106	106	115	125	122	109	131}
{122	106	106	115	125	122	112	122}
{122	106	106	115	125	122	112	125}
{122	106	106	115	125	122	112	128}
{122	106	106	115	125	122	112	131}
{122	106	106	115	125	122	115	122}
{122	106	106	115	125	122	115	125}
{122	106	106	115	125	122	115	128}
{122	106	106	115	125	122	115	131}
{122	106	106	115	125	125	106	122}
{122	106	106	115	125	125	106	125}
{122	106	106	115	125	125	106	128}
{122	106	106	115	125	125	106	131}
{122	106	106	115	125	125	109	122}
{122	106	106	115	125	125	109	125}
{122	106	106	115	125	125	109	128}
{122	106	106	115	125	125	109	131}
{122	106	106	115	125	125	112	122}
{122	106	106	115	125	125	112	125}
{122	106	106	115	125	125	112	128}
{122	106	106	115	125	125	112	131}
{122	106	106	115	125	125	115	122}
{122	106	106	115	125	125	115	125}
{122	106	106	115	125	125	115	128}
{122	106	106	115	125	125	115	131}
{122	106	106	115	125	128	106	122}
{122	106	106	115	125	128	106	125}
{122	106	106	115	125	128	106	128}
{122	106	106	115	125	128	106	131}
{122	106	106	115	125	128	109	122}
{122	106	106	115	125	128	109	125}
{122	106	106	115	125	128	109	128}
{122	106	106	115	125	128	109	131}
{122	106	106	115	125	128	112	122}
{122	106	106	115	125	128	112	125}
{122	106	106	115	125	128	112	128}
{122	106	106	115	125	128	112	131}
{122	106	106	115	125	128	115	122}
{122	106	106	115	125	128	115	125}
{122	106	106	115	125	128	115	128}
{122	106	106	115	125	128	115	131}
{122	106	106	115	128	119	106	122}
{122	106	106	115	128	119	106	125}
{122	106	106	115	128	119	106	128}
{122	106	106	115	128	119	106	131}
{122	106	106	115	128	119	109	122}
{122	106	106	115	128	119	109	125}
{122	106	106	115	128	119	109	128}
{122	106	106	115	128	119	109	131}
{122	106	106	115	128	119	112	122}
{122	106	106	115	128	119	112	125}
{122	106	106	115	128	119	112	128}
{122	106	106	115	128	119	112	131}
{122	106	106	115	128	119	115	122}
{122	106	106	115	128	119	115	125}
{122	106	106	115	128	119	115	128}
{122	106	106	115	128	119	115	131}
{122	106	106	115	128	122	106	122}
{122	106	106	115	128	122	106	125}
{122	106	106	115	128	122	106	128}
{122	106	106	115	128	122	106	131}
{122	106	106	115	128	122	109	122}
{122	106	106	115	128	122	109	125}
{122	106	106	115	128	122	109	128}
{122	106	106	115	128	122	109	131}
{122	106	106	115	128	122	112	122}
{122	106	106	115	128	122	112	125}
{122	106	106	115	128	122	112	128}
{122	106	106	115	128	122	112	131}
{122	106	106	115	128	122	115	122}
{122	106	106	115	128	122	115	125}
{122	106	106	115	128	122	115	128}
{122	106	106	115	128	122	115	131}
{122	106	106	115	128	125	106	122}
{122	106	106	115	128	125	106	125}
{122	106	106	115	128	125	106	128}
{122	106	106	115	128	125	106	131}
{122	106	106	115	128	125	109	122}
{122	106	106	115	128	125	109	125}
{122	106	106	115	128	125	109	128}
{122	106	106	115	128	125	109	131}
{122	106	106	115	128	125	112	122}
{122	106	106	115	128	125	112	125}
{122	106	106	115	128	125	112	128}
{122	106	106	115	128	125	112	131}
{122	106	106	115	128	125	115	122}
{122	106	106	115	128	125	115	125}
{122	106	106	115	128	125	115	128}
{122	106	106	115	128	125	115	131}
{122	106	106	115	128	128	106	122}
{122	106	106	115	128	128	106	125}
{122	106	106	115	128	128	106	128}
{122	106	106	115	128	128	106	131}
{122	106	106	115	128	128	109	122}
{122	106	106	115	128	128	109	125}
{122	106	106	115	128	128	109	128}
{122	106	106	115	128	128	109	131}
{122	106	106	115	128	128	112	122}
{122	106	106	115	128	128	112	125}
{122	106	106	115	128	128	112	128}
{122	106	106	115	128	128	112	131}
{122	106	106	115	128	128	115	122}
{122	106	106	115	128	128	115	125}
{122	106	106	115	128	128	115	128}
{122	106	106	115	128	128	115	131}
{122	106	109	106	119	119	106	122}
{122	106	109	106	119	119	106	125}
{122	106	109	106	119	119	106	128}
{122	106	109	106	119	119	106	131}
{122	106	109	106	119	119	109	122}
{122	106	109	106	119	119	109	125}
{122	106	109	106	119	119	109	128}
{122	106	109	106	119	119	109	131}
{122	106	109	106	119	119	112	122}
{122	106	109	106	119	119	112	125}
{122	106	109	106	119	119	112	128}
{122	106	109	106	119	119	112	131}
{122	106	109	106	119	119	115	122}
{122	106	109	106	119	119	115	125}
{122	106	109	106	119	119	115	128}
{122	106	109	106	119	119	115	131}
{122	106	109	106	119	122	106	122}
{122	106	109	106	119	122	106	125}
{122	106	109	106	119	122	106	128}
{122	106	109	106	119	122	106	131}
{122	106	109	106	119	122	109	122}
{122	106	109	106	119	122	109	125}
{122	106	109	106	119	122	109	128}
{122	106	109	106	119	122	109	131}
{122	106	109	106	119	122	112	122}
{122	106	109	106	119	122	112	125}
{122	106	109	106	119	122	112	128}
{122	106	109	106	119	122	112	131}
{122	106	109	106	119	122	115	122}
{122	106	109	106	119	122	115	125}
{122	106	109	106	119	122	115	128}
{122	106	109	106	119	122	115	131}
{122	106	109	106	119	125	106	122}
{122	106	109	106	119	125	106	125}
{122	106	109	106	119	125	106	128}
{122	106	109	106	119	125	106	131}
{122	106	109	106	119	125	109	122}
{122	106	109	106	119	125	109	125}
{122	106	109	106	119	125	109	128}
{122	106	109	106	119	125	109	131}
{122	106	109	106	119	125	112	122}
{122	106	109	106	119	125	112	125}
{122	106	109	106	119	125	112	128}
{122	106	109	106	119	125	112	131}
{122	106	109	106	119	125	115	122}
{122	106	109	106	119	125	115	125}
{122	106	109	106	119	125	115	128}
{122	106	109	106	119	125	115	131}
{122	106	109	106	119	128	106	122}
{122	106	109	106	119	128	106	125}
{122	106	109	106	119	128	106	128}
{122	106	109	106	119	128	106	131}
{122	106	109	106	119	128	109	122}
{122	106	109	106	119	128	109	125}
{122	106	109	106	119	128	109	128}
{122	106	109	106	119	128	109	131}
{122	106	109	106	119	128	112	122}
{122	106	109	106	119	128	112	125}
{122	106	109	106	119	128	112	128}
{122	106	109	106	119	128	112	131}
{122	106	109	106	119	128	115	122}
{122	106	109	106	119	128	115	125}
{122	106	109	106	119	128	115	128}
{122	106	109	106	119	128	115	131}
{122	106	109	106	122	119	106	122}
{122	106	109	106	122	119	106	125}
{122	106	109	106	122	119	106	128}
{122	106	109	106	122	119	106	131}
{122	106	109	106	122	119	109	122}
{122	106	109	106	122	119	109	125}
{122	106	109	106	122	119	109	128}
{122	106	109	106	122	119	109	131}
{122	106	109	106	122	119	112	122}
{122	106	109	106	122	119	112	125}
{122	106	109	106	122	119	112	128}
{122	106	109	106	122	119	112	131}
{122	106	109	106	122	119	115	122}
{122	106	109	106	122	119	115	125}
{122	106	109	106	122	119	115	128}
{122	106	109	106	122	119	115	131}
{122	106	109	106	122	122	106	122}
{122	106	109	106	122	122	106	125}
{122	106	109	106	122	122	106	128}
{122	106	109	106	122	122	106	131}
{122	106	109	106	122	122	109	122}
{122	106	109	106	122	122	109	125}
{122	106	109	106	122	122	109	128}
{122	106	109	106	122	122	109	131}
{122	106	109	106	122	122	112	122}
{122	106	109	106	122	122	112	125}
{122	106	109	106	122	122	112	128}
{122	106	109	106	122	122	112	131}
{122	106	109	106	122	122	115	122}
{122	106	109	106	122	122	115	125}
{122	106	109	106	122	122	115	128}
{122	106	109	106	122	122	115	131}
{122	106	109	106	122	125	106	122}
{122	106	109	106	122	125	106	125}
{122	106	109	106	122	125	106	128}
{122	106	109	106	122	125	106	131}
{122	106	109	106	122	125	109	122}
{122	106	109	106	122	125	109	125}
{122	106	109	106	122	125	109	128}
{122	106	109	106	122	125	109	131}
{122	106	109	106	122	125	112	122}
{122	106	109	106	122	125	112	125}
{122	106	109	106	122	125	112	128}
{122	106	109	106	122	125	112	131}
{122	106	109	106	122	125	115	122}
{122	106	109	106	122	125	115	125}
{122	106	109	106	122	125	115	128}
{122	106	109	106	122	125	115	131}
{122	106	109	106	122	128	106	122}
{122	106	109	106	122	128	106	125}
{122	106	109	106	122	128	106	128}
{122	106	109	106	122	128	106	131}
{122	106	109	106	122	128	109	122}
{122	106	109	106	122	128	109	125}
{122	106	109	106	122	128	109	128}
{122	106	109	106	122	128	109	131}
{122	106	109	106	122	128	112	122}
{122	106	109	106	122	128	112	125}
{122	106	109	106	122	128	112	128}
{122	106	109	106	122	128	112	131}
{122	106	109	106	122	128	115	122}
{122	106	109	106	122	128	115	125}
{122	106	109	106	122	128	115	128}
{122	106	109	106	122	128	115	131}
{122	106	109	106	125	119	106	122}
{122	106	109	106	125	119	106	125}
{122	106	109	106	125	119	106	128}
{122	106	109	106	125	119	106	131}
{122	106	109	106	125	119	109	122}
{122	106	109	106	125	119	109	125}
{122	106	109	106	125	119	109	128}
{122	106	109	106	125	119	109	131}
{122	106	109	106	125	119	112	122}
{122	106	109	106	125	119	112	125}
{122	106	109	106	125	119	112	128}
{122	106	109	106	125	119	112	131}
{122	106	109	106	125	119	115	122}
{122	106	109	106	125	119	115	125}
{122	106	109	106	125	119	115	128}
{122	106	109	106	125	119	115	131}
{122	106	109	106	125	122	106	122}
{122	106	109	106	125	122	106	125}
{122	106	109	106	125	122	106	128}
{122	106	109	106	125	122	106	131}
{122	106	109	106	125	122	109	122}
{122	106	109	106	125	122	109	125}
{122	106	109	106	125	122	109	128}
{122	106	109	106	125	122	109	131}
{122	106	109	106	125	122	112	122}
{122	106	109	106	125	122	112	125}
{122	106	109	106	125	122	112	128}
{122	106	109	106	125	122	112	131}
{122	106	109	106	125	122	115	122}
{122	106	109	106	125	122	115	125}
{122	106	109	106	125	122	115	128}
{122	106	109	106	125	122	115	131}
{122	106	109	106	125	125	106	122}
{122	106	109	106	125	125	106	125}
{122	106	109	106	125	125	106	128}
{122	106	109	106	125	125	106	131}
{122	106	109	106	125	125	109	122}
{122	106	109	106	125	125	109	125}
{122	106	109	106	125	125	109	128}
{122	106	109	106	125	125	109	131}
{122	106	109	106	125	125	112	122}
{122	106	109	106	125	125	112	125}
{122	106	109	106	125	125	112	128}
{122	106	109	106	125	125	112	131}
{122	106	109	106	125	125	115	122}
{122	106	109	106	125	125	115	125}
{122	106	109	106	125	125	115	128}
{122	106	109	106	125	125	115	131}
{122	106	109	106	125	128	106	122}
{122	106	109	106	125	128	106	125}
{122	106	109	106	125	128	106	128}
{122	106	109	106	125	128	106	131}
{122	106	109	106	125	128	109	122}
{122	106	109	106	125	128	109	125}
{122	106	109	106	125	128	109	128}
{122	106	109	106	125	128	109	131}
{122	106	109	106	125	128	112	122}
{122	106	109	106	125	128	112	125}
{122	106	109	106	125	128	112	128}
{122	106	109	106	125	128	112	131}
{122	106	109	106	125	128	115	122}
{122	106	109	106	125	128	115	125}
{122	106	109	106	125	128	115	128}
{122	106	109	106	125	128	115	131}
{122	106	109	106	128	119	106	122}
{122	106	109	106	128	119	106	125}
{122	106	109	106	128	119	106	128}
{122	106	109	106	128	119	106	131}
{122	106	109	106	128	119	109	122}
{122	106	109	106	128	119	109	125}
{122	106	109	106	128	119	109	128}
{122	106	109	106	128	119	109	131}
{122	106	109	106	128	119	112	122}
{122	106	109	106	128	119	112	125}
{122	106	109	106	128	119	112	128}
{122	106	109	106	128	119	112	131}
{122	106	109	106	128	119	115	122}
{122	106	109	106	128	119	115	125}
{122	106	109	106	128	119	115	128}
{122	106	109	106	128	119	115	131}
{122	106	109	106	128	122	106	122}
{122	106	109	106	128	122	106	125}
{122	106	109	106	128	122	106	128}
{122	106	109	106	128	122	106	131}
{122	106	109	106	128	122	109	122}
{122	106	109	106	128	122	109	125}
{122	106	109	106	128	122	109	128}
{122	106	109	106	128	122	109	131}
{122	106	109	106	128	122	112	122}
{122	106	109	106	128	122	112	125}
{122	106	109	106	128	122	112	128}
{122	106	109	106	128	122	112	131}
{122	106	109	106	128	122	115	122}
{122	106	109	106	128	122	115	125}
{122	106	109	106	128	122	115	128}
{122	106	109	106	128	122	115	131}
{122	106	109	106	128	125	106	122}
{122	106	109	106	128	125	106	125}
{122	106	109	106	128	125	106	128}
{122	106	109	106	128	125	106	131}
{122	106	109	106	128	125	109	122}
{122	106	109	106	128	125	109	125}
{122	106	109	106	128	125	109	128}
{122	106	109	106	128	125	109	131}
{122	106	109	106	128	125	112	122}
{122	106	109	106	128	125	112	125}
{122	106	109	106	128	125	112	128}
{122	106	109	106	128	125	112	131}
{122	106	109	106	128	125	115	122}
{122	106	109	106	128	125	115	125}
{122	106	109	106	128	125	115	128}
{122	106	109	106	128	125	115	131}
{122	106	109	106	128	128	106	122}
{122	106	109	106	128	128	106	125}
{122	106	109	106	128	128	106	128}
{122	106	109	106	128	128	106	131}
{122	106	109	106	128	128	109	122}
{122	106	109	106	128	128	109	125}
{122	106	109	106	128	128	109	128}
{122	106	109	106	128	128	109	131}
{122	106	109	106	128	128	112	122}
{122	106	109	106	128	128	112	125}
{122	106	109	106	128	128	112	128}
{122	106	109	106	128	128	112	131}
{122	106	109	106	128	128	115	122}
{122	106	109	106	128	128	115	125}
{122	106	109	106	128	128	115	128}
{122	106	109	106	128	128	115	131}
{122	106	109	109	119	119	106	122}
{122	106	109	109	119	119	106	125}
{122	106	109	109	119	119	106	128}
{122	106	109	109	119	119	106	131}
{122	106	109	109	119	119	109	122}
{122	106	109	109	119	119	109	125}
{122	106	109	109	119	119	109	128}
{122	106	109	109	119	119	109	131}
{122	106	109	109	119	119	112	122}
{122	106	109	109	119	119	112	125}
{122	106	109	109	119	119	112	128}
{122	106	109	109	119	119	112	131}
{122	106	109	109	119	119	115	122}
{122	106	109	109	119	119	115	125}
{122	106	109	109	119	119	115	128}
{122	106	109	109	119	119	115	131}
{122	106	109	109	119	122	106	122}
{122	106	109	109	119	122	106	125}
{122	106	109	109	119	122	106	128}
{122	106	109	109	119	122	106	131}
{122	106	109	109	119	122	109	122}
{122	106	109	109	119	122	109	125}
{122	106	109	109	119	122	109	128}
{122	106	109	109	119	122	109	131}
{122	106	109	109	119	122	112	122}
{122	106	109	109	119	122	112	125}
{122	106	109	109	119	122	112	128}
{122	106	109	109	119	122	112	131}
{122	106	109	109	119	122	115	122}
{122	106	109	109	119	122	115	125}
{122	106	109	109	119	122	115	128}
{122	106	109	109	119	122	115	131}
{122	106	109	109	119	125	106	122}
{122	106	109	109	119	125	106	125}
{122	106	109	109	119	125	106	128}
{122	106	109	109	119	125	106	131}
{122	106	109	109	119	125	109	122}
{122	106	109	109	119	125	109	125}
{122	106	109	109	119	125	109	128}
{122	106	109	109	119	125	109	131}
{122	106	109	109	119	125	112	122}
{122	106	109	109	119	125	112	125}
{122	106	109	109	119	125	112	128}
{122	106	109	109	119	125	112	131}
{122	106	109	109	119	125	115	122}
{122	106	109	109	119	125	115	125}
{122	106	109	109	119	125	115	128}
{122	106	109	109	119	125	115	131}
{122	106	109	109	119	128	106	122}
{122	106	109	109	119	128	106	125}
{122	106	109	109	119	128	106	128}
{122	106	109	109	119	128	106	131}
{122	106	109	109	119	128	109	122}
{122	106	109	109	119	128	109	125}
{122	106	109	109	119	128	109	128}
{122	106	109	109	119	128	109	131}
{122	106	109	109	119	128	112	122}
{122	106	109	109	119	128	112	125}
{122	106	109	109	119	128	112	128}
{122	106	109	109	119	128	112	131}
{122	106	109	109	119	128	115	122}
{122	106	109	109	119	128	115	125}
{122	106	109	109	119	128	115	128}
{122	106	109	109	119	128	115	131}
{122	106	109	109	122	119	106	122}
{122	106	109	109	122	119	106	125}
{122	106	109	109	122	119	106	128}
{122	106	109	109	122	119	106	131}
{122	106	109	109	122	119	109	122}
{122	106	109	109	122	119	109	125}
{122	106	109	109	122	119	109	128}
{122	106	109	109	122	119	109	131}
{122	106	109	109	122	119	112	122}
{122	106	109	109	122	119	112	125}
{122	106	109	109	122	119	112	128}
{122	106	109	109	122	119	112	131}
{122	106	109	109	122	119	115	122}
{122	106	109	109	122	119	115	125}
{122	106	109	109	122	119	115	128}
{122	106	109	109	122	119	115	131}
{122	106	109	109	122	122	106	122}
{122	106	109	109	122	122	106	125}
{122	106	109	109	122	122	106	128}
{122	106	109	109	122	122	106	131}
{122	106	109	109	122	122	109	122}
{122	106	109	109	122	122	109	125}
{122	106	109	109	122	122	109	128}
{122	106	109	109	122	122	109	131}
{122	106	109	109	122	122	112	122}
{122	106	109	109	122	122	112	125}
{122	106	109	109	122	122	112	128}
{122	106	109	109	122	122	112	131}
{122	106	109	109	122	122	115	122}
{122	106	109	109	122	122	115	125}
{122	106	109	109	122	122	115	128}
{122	106	109	109	122	122	115	131}
{122	106	109	109	122	125	106	122}
{122	106	109	109	122	125	106	125}
{122	106	109	109	122	125	106	128}
{122	106	109	109	122	125	106	131}
{122	106	109	109	122	125	109	122}
{122	106	109	109	122	125	109	125}
{122	106	109	109	122	125	109	128}
{122	106	109	109	122	125	109	131}
{122	106	109	109	122	125	112	122}
{122	106	109	109	122	125	112	125}
{122	106	109	109	122	125	112	128}
{122	106	109	109	122	125	112	131}
{122	106	109	109	122	125	115	122}
{122	106	109	109	122	125	115	125}
{122	106	109	109	122	125	115	128}
{122	106	109	109	122	125	115	131}
{122	106	109	109	122	128	106	122}
{122	106	109	109	122	128	106	125}
{122	106	109	109	122	128	106	128}
{122	106	109	109	122	128	106	131}
{122	106	109	109	122	128	109	122}
{122	106	109	109	122	128	109	125}
{122	106	109	109	122	128	109	128}
{122	106	109	109	122	128	109	131}
{122	106	109	109	122	128	112	122}
{122	106	109	109	122	128	112	125}
{122	106	109	109	122	128	112	128}
{122	106	109	109	122	128	112	131}
{122	106	109	109	122	128	115	122}
{122	106	109	109	122	128	115	125}
{122	106	109	109	122	128	115	128}
{122	106	109	109	122	128	115	131}
{122	106	109	109	125	119	106	122}
{122	106	109	109	125	119	106	125}
{122	106	109	109	125	119	106	128}
{122	106	109	109	125	119	106	131}
{122	106	109	109	125	119	109	122}
{122	106	109	109	125	119	109	125}
{122	106	109	109	125	119	109	128}
{122	106	109	109	125	119	109	131}
{122	106	109	109	125	119	112	122}
{122	106	109	109	125	119	112	125}
{122	106	109	109	125	119	112	128}
{122	106	109	109	125	119	112	131}
{122	106	109	109	125	119	115	122}
{122	106	109	109	125	119	115	125}
{122	106	109	109	125	119	115	128}
{122	106	109	109	125	119	115	131}
{122	106	109	109	125	122	106	122}
{122	106	109	109	125	122	106	125}
{122	106	109	109	125	122	106	128}
{122	106	109	109	125	122	106	131}
{122	106	109	109	125	122	109	122}
{122	106	109	109	125	122	109	125}
{122	106	109	109	125	122	109	128}
{122	106	109	109	125	122	109	131}
{122	106	109	109	125	122	112	122}
{122	106	109	109	125	122	112	125}
{122	106	109	109	125	122	112	128}
{122	106	109	109	125	122	112	131}
{122	106	109	109	125	122	115	122}
{122	106	109	109	125	122	115	125}
{122	106	109	109	125	122	115	128}
{122	106	109	109	125	122	115	131}
{122	106	109	109	125	125	106	122}
{122	106	109	109	125	125	106	125}
{122	106	109	109	125	125	106	128}
{122	106	109	109	125	125	106	131}
{122	106	109	109	125	125	109	122}
{122	106	109	109	125	125	109	125}
{122	106	109	109	125	125	109	128}
{122	106	109	109	125	125	109	131}
{122	106	109	109	125	125	112	122}
{122	106	109	109	125	125	112	125}
{122	106	109	109	125	125	112	128}
{122	106	109	109	125	125	112	131}
{122	106	109	109	125	125	115	122}
{122	106	109	109	125	125	115	125}
{122	106	109	109	125	125	115	128}
{122	106	109	109	125	125	115	131}
{122	106	109	109	125	128	106	122}
{122	106	109	109	125	128	106	125}
{122	106	109	109	125	128	106	128}
{122	106	109	109	125	128	106	131}
{122	106	109	109	125	128	109	122}
{122	106	109	109	125	128	109	125}
{122	106	109	109	125	128	109	128}
{122	106	109	109	125	128	109	131}
{122	106	109	109	125	128	112	122}
{122	106	109	109	125	128	112	125}
{122	106	109	109	125	128	112	128}
{122	106	109	109	125	128	112	131}
{122	106	109	109	125	128	115	122}
{122	106	109	109	125	128	115	125}
{122	106	109	109	125	128	115	128}
{122	106	109	109	125	128	115	131}
{122	106	109	109	128	119	106	122}
{122	106	109	109	128	119	106	125}
{122	106	109	109	128	119	106	128}
{122	106	109	109	128	119	106	131}
{122	106	109	109	128	119	109	122}
{122	106	109	109	128	119	109	125}
{122	106	109	109	128	119	109	128}
{122	106	109	109	128	119	109	131}
{122	106	109	109	128	119	112	122}
{122	106	109	109	128	119	112	125}
{122	106	109	109	128	119	112	128}
{122	106	109	109	128	119	112	131}
{122	106	109	109	128	119	115	122}
{122	106	109	109	128	119	115	125}
{122	106	109	109	128	119	115	128}
{122	106	109	109	128	119	115	131}
{122	106	109	109	128	122	106	122}
{122	106	109	109	128	122	106	125}
{122	106	109	109	128	122	106	128}
{122	106	109	109	128	122	106	131}
{122	106	109	109	128	122	109	122}
{122	106	109	109	128	122	109	125}
{122	106	109	109	128	122	109	128}
{122	106	109	109	128	122	109	131}
{122	106	109	109	128	122	112	122}
{122	106	109	109	128	122	112	125}
{122	106	109	109	128	122	112	128}
{122	106	109	109	128	122	112	131}
{122	106	109	109	128	122	115	122}
{122	106	109	109	128	122	115	125}
{122	106	109	109	128	122	115	128}
{122	106	109	109	128	122	115	131}
{122	106	109	109	128	125	106	122}
{122	106	109	109	128	125	106	125}
{122	106	109	109	128	125	106	128}
{122	106	109	109	128	125	106	131}
{122	106	109	109	128	125	109	122}
{122	106	109	109	128	125	109	125}
{122	106	109	109	128	125	109	128}
{122	106	109	109	128	125	109	131}
{122	106	109	109	128	125	112	122}
{122	106	109	109	128	125	112	125}
{122	106	109	109	128	125	112	128}
{122	106	109	109	128	125	112	131}
{122	106	109	109	128	125	115	122}
{122	106	109	109	128	125	115	125}
{122	106	109	109	128	125	115	128}
{122	106	109	109	128	125	115	131}
{122	106	109	109	128	128	106	122}
{122	106	109	109	128	128	106	125}
{122	106	109	109	128	128	106	128}
{122	106	109	109	128	128	106	131}
{122	106	109	109	128	128	109	122}
{122	106	109	109	128	128	109	125}
{122	106	109	109	128	128	109	128}
{122	106	109	109	128	128	109	131}
{122	106	109	109	128	128	112	122}
{122	106	109	109	128	128	112	125}
{122	106	109	109	128	128	112	128}
{122	106	109	109	128	128	112	131}
{122	106	109	109	128	128	115	122}
{122	106	109	109	128	128	115	125}
{122	106	109	109	128	128	115	128}
{122	106	109	109	128	128	115	131}
{122	106	109	112	119	119	106	122}
{122	106	109	112	119	119	106	125}
{122	106	109	112	119	119	106	128}
{122	106	109	112	119	119	106	131}
{122	106	109	112	119	119	109	122}
{122	106	109	112	119	119	109	125}
{122	106	109	112	119	119	109	128}
{122	106	109	112	119	119	109	131}
{122	106	109	112	119	119	112	122}
{122	106	109	112	119	119	112	125}
{122	106	109	112	119	119	112	128}
{122	106	109	112	119	119	112	131}
{122	106	109	112	119	119	115	122}
{122	106	109	112	119	119	115	125}
{122	106	109	112	119	119	115	128}
{122	106	109	112	119	119	115	131}
{122	106	109	112	119	122	106	122}
{122	106	109	112	119	122	106	125}
{122	106	109	112	119	122	106	128}
{122	106	109	112	119	122	106	131}
{122	106	109	112	119	122	109	122}
{122	106	109	112	119	122	109	125}
{122	106	109	112	119	122	109	128}
{122	106	109	112	119	122	109	131}
{122	106	109	112	119	122	112	122}
{122	106	109	112	119	122	112	125}
{122	106	109	112	119	122	112	128}
{122	106	109	112	119	122	112	131}
{122	106	109	112	119	122	115	122}
{122	106	109	112	119	122	115	125}
{122	106	109	112	119	122	115	128}
{122	106	109	112	119	122	115	131}
{122	106	109	112	119	125	106	122}
{122	106	109	112	119	125	106	125}
{122	106	109	112	119	125	106	128}
{122	106	109	112	119	125	106	131}
{122	106	109	112	119	125	109	122}
{122	106	109	112	119	125	109	125}
{122	106	109	112	119	125	109	128}
{122	106	109	112	119	125	109	131}
{122	106	109	112	119	125	112	122}
{122	106	109	112	119	125	112	125}
{122	106	109	112	119	125	112	128}
{122	106	109	112	119	125	112	131}
{122	106	109	112	119	125	115	122}
{122	106	109	112	119	125	115	125}
{122	106	109	112	119	125	115	128}
{122	106	109	112	119	125	115	131}
{122	106	109	112	119	128	106	122}
{122	106	109	112	119	128	106	125}
{122	106	109	112	119	128	106	128}
{122	106	109	112	119	128	106	131}
{122	106	109	112	119	128	109	122}
{122	106	109	112	119	128	109	125}
{122	106	109	112	119	128	109	128}
{122	106	109	112	119	128	109	131}
{122	106	109	112	119	128	112	122}
{122	106	109	112	119	128	112	125}
{122	106	109	112	119	128	112	128}
{122	106	109	112	119	128	112	131}
{122	106	109	112	119	128	115	122}
{122	106	109	112	119	128	115	125}
{122	106	109	112	119	128	115	128}
{122	106	109	112	119	128	115	131}
{122	106	109	112	122	119	106	122}
{122	106	109	112	122	119	106	125}
{122	106	109	112	122	119	106	128}
{122	106	109	112	122	119	106	131}
{122	106	109	112	122	119	109	122}
{122	106	109	112	122	119	109	125}
{122	106	109	112	122	119	109	128}
{122	106	109	112	122	119	109	131}
{122	106	109	112	122	119	112	122}
{122	106	109	112	122	119	112	125}
{122	106	109	112	122	119	112	128}
{122	106	109	112	122	119	112	131}
{122	106	109	112	122	119	115	122}
{122	106	109	112	122	119	115	125}
{122	106	109	112	122	119	115	128}
{122	106	109	112	122	119	115	131}
{122	106	109	112	122	122	106	122}
{122	106	109	112	122	122	106	125}
{122	106	109	112	122	122	106	128}
{122	106	109	112	122	122	106	131}
{122	106	109	112	122	122	109	122}
{122	106	109	112	122	122	109	125}
{122	106	109	112	122	122	109	128}
{122	106	109	112	122	122	109	131}
{122	106	109	112	122	122	112	122}
{122	106	109	112	122	122	112	125}
{122	106	109	112	122	122	112	128}
{122	106	109	112	122	122	112	131}
{122	106	109	112	122	122	115	122}
{122	106	109	112	122	122	115	125}
{122	106	109	112	122	122	115	128}
{122	106	109	112	122	122	115	131}
{122	106	109	112	122	125	106	122}
{122	106	109	112	122	125	106	125}
{122	106	109	112	122	125	106	128}
{122	106	109	112	122	125	106	131}
{122	106	109	112	122	125	109	122}
{122	106	109	112	122	125	109	125}
{122	106	109	112	122	125	109	128}
{122	106	109	112	122	125	109	131}
{122	106	109	112	122	125	112	122}
{122	106	109	112	122	125	112	125}
{122	106	109	112	122	125	112	128}
{122	106	109	112	122	125	112	131}
{122	106	109	112	122	125	115	122}
{122	106	109	112	122	125	115	125}
{122	106	109	112	122	125	115	128}
{122	106	109	112	122	125	115	131}
{122	106	109	112	122	128	106	122}
{122	106	109	112	122	128	106	125}
{122	106	109	112	122	128	106	128}
{122	106	109	112	122	128	106	131}
{122	106	109	112	122	128	109	122}
{122	106	109	112	122	128	109	125}
{122	106	109	112	122	128	109	128}
{122	106	109	112	122	128	109	131}
{122	106	109	112	122	128	112	122}
{122	106	109	112	122	128	112	125}
{122	106	109	112	122	128	112	128}
{122	106	109	112	122	128	112	131}
{122	106	109	112	122	128	115	122}
{122	106	109	112	122	128	115	125}
{122	106	109	112	122	128	115	128}
{122	106	109	112	122	128	115	131}
{122	106	109	112	125	119	106	122}
{122	106	109	112	125	119	106	125}
{122	106	109	112	125	119	106	128}
{122	106	109	112	125	119	106	131}
{122	106	109	112	125	119	109	122}
{122	106	109	112	125	119	109	125}
{122	106	109	112	125	119	109	128}
{122	106	109	112	125	119	109	131}
{122	106	109	112	125	119	112	122}
{122	106	109	112	125	119	112	125}
{122	106	109	112	125	119	112	128}
{122	106	109	112	125	119	112	131}
{122	106	109	112	125	119	115	122}
{122	106	109	112	125	119	115	125}
{122	106	109	112	125	119	115	128}
{122	106	109	112	125	119	115	131}
{122	106	109	112	125	122	106	122}
{122	106	109	112	125	122	106	125}
{122	106	109	112	125	122	106	128}
{122	106	109	112	125	122	106	131}
{122	106	109	112	125	122	109	122}
{122	106	109	112	125	122	109	125}
{122	106	109	112	125	122	109	128}
{122	106	109	112	125	122	109	131}
{122	106	109	112	125	122	112	122}
{122	106	109	112	125	122	112	125}
{122	106	109	112	125	122	112	128}
{122	106	109	112	125	122	112	131}
{122	106	109	112	125	122	115	122}
{122	106	109	112	125	122	115	125}
{122	106	109	112	125	122	115	128}
{122	106	109	112	125	122	115	131}
{122	106	109	112	125	125	106	122}
{122	106	109	112	125	125	106	125}
{122	106	109	112	125	125	106	128}
{122	106	109	112	125	125	106	131}
{122	106	109	112	125	125	109	122}
{122	106	109	112	125	125	109	125}
{122	106	109	112	125	125	109	128}
{122	106	109	112	125	125	109	131}
{122	106	109	112	125	125	112	122}
{122	106	109	112	125	125	112	125}
{122	106	109	112	125	125	112	128}
{122	106	109	112	125	125	112	131}
{122	106	109	112	125	125	115	122}
{122	106	109	112	125	125	115	125}
{122	106	109	112	125	125	115	128}
{122	106	109	112	125	125	115	131}
{122	106	109	112	125	128	106	122}
{122	106	109	112	125	128	106	125}
{122	106	109	112	125	128	106	128}
{122	106	109	112	125	128	106	131}
{122	106	109	112	125	128	109	122}
{122	106	109	112	125	128	109	125}
{122	106	109	112	125	128	109	128}
{122	106	109	112	125	128	109	131}
{122	106	109	112	125	128	112	122}
{122	106	109	112	125	128	112	125}
{122	106	109	112	125	128	112	128}
{122	106	109	112	125	128	112	131}
{122	106	109	112	125	128	115	122}
{122	106	109	112	125	128	115	125}
{122	106	109	112	125	128	115	128}
{122	106	109	112	125	128	115	131}
{122	106	109	112	128	119	106	122}
{122	106	109	112	128	119	106	125}
{122	106	109	112	128	119	106	128}
{122	106	109	112	128	119	106	131}
{122	106	109	112	128	119	109	122}
{122	106	109	112	128	119	109	125}
{122	106	109	112	128	119	109	128}
{122	106	109	112	128	119	109	131}
{122	106	109	112	128	119	112	122}
{122	106	109	112	128	119	112	125}
{122	106	109	112	128	119	112	128}
{122	106	109	112	128	119	112	131}
{122	106	109	112	128	119	115	122}
{122	106	109	112	128	119	115	125}
{122	106	109	112	128	119	115	128}
{122	106	109	112	128	119	115	131}
{122	106	109	112	128	122	106	122}
{122	106	109	112	128	122	106	125}
{122	106	109	112	128	122	106	128}
{122	106	109	112	128	122	106	131}
{122	106	109	112	128	122	109	122}
{122	106	109	112	128	122	109	125}
{122	106	109	112	128	122	109	128}
{122	106	109	112	128	122	109	131}
{122	106	109	112	128	122	112	122}
{122	106	109	112	128	122	112	125}
{122	106	109	112	128	122	112	128}
{122	106	109	112	128	122	112	131}
{122	106	109	112	128	122	115	122}
{122	106	109	112	128	122	115	125}
{122	106	109	112	128	122	115	128}
{122	106	109	112	128	122	115	131}
{122	106	109	112	128	125	106	122}
{122	106	109	112	128	125	106	125}
{122	106	109	112	128	125	106	128}
{122	106	109	112	128	125	106	131}
{122	106	109	112	128	125	109	122}
{122	106	109	112	128	125	109	125}
{122	106	109	112	128	125	109	128}
{122	106	109	112	128	125	109	131}
{122	106	109	112	128	125	112	122}
{122	106	109	112	128	125	112	125}
{122	106	109	112	128	125	112	128}
{122	106	109	112	128	125	112	131}
{122	106	109	112	128	125	115	122}
{122	106	109	112	128	125	115	125}
{122	106	109	112	128	125	115	128}
{122	106	109	112	128	125	115	131}
{122	106	109	112	128	128	106	122}
{122	106	109	112	128	128	106	125}
{122	106	109	112	128	128	106	128}
{122	106	109	112	128	128	106	131}
{122	106	109	112	128	128	109	122}
{122	106	109	112	128	128	109	125}
{122	106	109	112	128	128	109	128}
{122	106	109	112	128	128	109	131}
{122	106	109	112	128	128	112	122}
{122	106	109	112	128	128	112	125}
{122	106	109	112	128	128	112	128}
{122	106	109	112	128	128	112	131}
{122	106	109	112	128	128	115	122}
{122	106	109	112	128	128	115	125}
{122	106	109	112	128	128	115	128}
{122	106	109	112	128	128	115	131}
{122	106	109	115	119	119	106	122}
{122	106	109	115	119	119	106	125}
{122	106	109	115	119	119	106	128}
{122	106	109	115	119	119	106	131}
{122	106	109	115	119	119	109	122}
{122	106	109	115	119	119	109	125}
{122	106	109	115	119	119	109	128}
{122	106	109	115	119	119	109	131}
{122	106	109	115	119	119	112	122}
{122	106	109	115	119	119	112	125}
{122	106	109	115	119	119	112	128}
{122	106	109	115	119	119	112	131}
{122	106	109	115	119	119	115	122}
{122	106	109	115	119	119	115	125}
{122	106	109	115	119	119	115	128}
{122	106	109	115	119	119	115	131}
{122	106	109	115	119	122	106	122}
{122	106	109	115	119	122	106	125}
{122	106	109	115	119	122	106	128}
{122	106	109	115	119	122	106	131}
{122	106	109	115	119	122	109	122}
{122	106	109	115	119	122	109	125}
{122	106	109	115	119	122	109	128}
{122	106	109	115	119	122	109	131}
{122	106	109	115	119	122	112	122}
{122	106	109	115	119	122	112	125}
{122	106	109	115	119	122	112	128}
{122	106	109	115	119	122	112	131}
{122	106	109	115	119	122	115	122}
{122	106	109	115	119	122	115	125}
{122	106	109	115	119	122	115	128}
{122	106	109	115	119	122	115	131}
{122	106	109	115	119	125	106	122}
{122	106	109	115	119	125	106	125}
{122	106	109	115	119	125	106	128}
{122	106	109	115	119	125	106	131}
{122	106	109	115	119	125	109	122}
{122	106	109	115	119	125	109	125}
{122	106	109	115	119	125	109	128}
{122	106	109	115	119	125	109	131}
{122	106	109	115	119	125	112	122}
{122	106	109	115	119	125	112	125}
{122	106	109	115	119	125	112	128}
{122	106	109	115	119	125	112	131}
{122	106	109	115	119	125	115	122}
{122	106	109	115	119	125	115	125}
{122	106	109	115	119	125	115	128}
{122	106	109	115	119	125	115	131}
{122	106	109	115	119	128	106	122}
{122	106	109	115	119	128	106	125}
{122	106	109	115	119	128	106	128}
{122	106	109	115	119	128	106	131}
{122	106	109	115	119	128	109	122}
{122	106	109	115	119	128	109	125}
{122	106	109	115	119	128	109	128}
{122	106	109	115	119	128	109	131}
{122	106	109	115	119	128	112	122}
{122	106	109	115	119	128	112	125}
{122	106	109	115	119	128	112	128}
{122	106	109	115	119	128	112	131}
{122	106	109	115	119	128	115	122}
{122	106	109	115	119	128	115	125}
{122	106	109	115	119	128	115	128}
{122	106	109	115	119	128	115	131}
{122	106	109	115	122	119	106	122}
{122	106	109	115	122	119	106	125}
{122	106	109	115	122	119	106	128}
{122	106	109	115	122	119	106	131}
{122	106	109	115	122	119	109	122}
{122	106	109	115	122	119	109	125}
{122	106	109	115	122	119	109	128}
{122	106	109	115	122	119	109	131}
{122	106	109	115	122	119	112	122}
{122	106	109	115	122	119	112	125}
{122	106	109	115	122	119	112	128}
{122	106	109	115	122	119	112	131}
{122	106	109	115	122	119	115	122}
{122	106	109	115	122	119	115	125}
{122	106	109	115	122	119	115	128}
{122	106	109	115	122	119	115	131}
{122	106	109	115	122	122	106	122}
{122	106	109	115	122	122	106	125}
{122	106	109	115	122	122	106	128}
{122	106	109	115	122	122	106	131}
{122	106	109	115	122	122	109	122}
{122	106	109	115	122	122	109	125}
{122	106	109	115	122	122	109	128}
{122	106	109	115	122	122	109	131}
{122	106	109	115	122	122	112	122}
{122	106	109	115	122	122	112	125}
{122	106	109	115	122	122	112	128}
{122	106	109	115	122	122	112	131}
{122	106	109	115	122	122	115	122}
{122	106	109	115	122	122	115	125}
{122	106	109	115	122	122	115	128}
{122	106	109	115	122	122	115	131}
{122	106	109	115	122	125	106	122}
{122	106	109	115	122	125	106	125}
{122	106	109	115	122	125	106	128}
{122	106	109	115	122	125	106	131}
{122	106	109	115	122	125	109	122}
{122	106	109	115	122	125	109	125}
{122	106	109	115	122	125	109	128}
{122	106	109	115	122	125	109	131}
{122	106	109	115	122	125	112	122}
{122	106	109	115	122	125	112	125}
{122	106	109	115	122	125	112	128}
{122	106	109	115	122	125	112	131}
{122	106	109	115	122	125	115	122}
{122	106	109	115	122	125	115	125}
{122	106	109	115	122	125	115	128}
{122	106	109	115	122	125	115	131}
{122	106	109	115	122	128	106	122}
{122	106	109	115	122	128	106	125}
{122	106	109	115	122	128	106	128}
{122	106	109	115	122	128	106	131}
{122	106	109	115	122	128	109	122}
{122	106	109	115	122	128	109	125}
{122	106	109	115	122	128	109	128}
{122	106	109	115	122	128	109	131}
{122	106	109	115	122	128	112	122}
{122	106	109	115	122	128	112	125}
{122	106	109	115	122	128	112	128}
{122	106	109	115	122	128	112	131}
{122	106	109	115	122	128	115	122}
{122	106	109	115	122	128	115	125}
{122	106	109	115	122	128	115	128}
{122	106	109	115	122	128	115	131}
{122	106	109	115	125	119	106	122}
{122	106	109	115	125	119	106	125}
{122	106	109	115	125	119	106	128}
{122	106	109	115	125	119	106	131}
{122	106	109	115	125	119	109	122}
{122	106	109	115	125	119	109	125}
{122	106	109	115	125	119	109	128}
{122	106	109	115	125	119	109	131}
{122	106	109	115	125	119	112	122}
{122	106	109	115	125	119	112	125}
{122	106	109	115	125	119	112	128}
{122	106	109	115	125	119	112	131}
{122	106	109	115	125	119	115	122}
{122	106	109	115	125	119	115	125}
{122	106	109	115	125	119	115	128}
{122	106	109	115	125	119	115	131}
{122	106	109	115	125	122	106	122}
{122	106	109	115	125	122	106	125}
{122	106	109	115	125	122	106	128}
{122	106	109	115	125	122	106	131}
{122	106	109	115	125	122	109	122}
{122	106	109	115	125	122	109	125}
{122	106	109	115	125	122	109	128}
{122	106	109	115	125	122	109	131}
{122	106	109	115	125	122	112	122}
{122	106	109	115	125	122	112	125}
{122	106	109	115	125	122	112	128}
{122	106	109	115	125	122	112	131}
{122	106	109	115	125	122	115	122}
{122	106	109	115	125	122	115	125}
{122	106	109	115	125	122	115	128}
{122	106	109	115	125	122	115	131}
{122	106	109	115	125	125	106	122}
{122	106	109	115	125	125	106	125}
{122	106	109	115	125	125	106	128}
{122	106	109	115	125	125	106	131}
{122	106	109	115	125	125	109	122}
{122	106	109	115	125	125	109	125}
{122	106	109	115	125	125	109	128}
{122	106	109	115	125	125	109	131}
{122	106	109	115	125	125	112	122}
{122	106	109	115	125	125	112	125}
{122	106	109	115	125	125	112	128}
{122	106	109	115	125	125	112	131}
{122	106	109	115	125	125	115	122}
{122	106	109	115	125	125	115	125}
{122	106	109	115	125	125	115	128}
{122	106	109	115	125	125	115	131}
{122	106	109	115	125	128	106	122}
{122	106	109	115	125	128	106	125}
{122	106	109	115	125	128	106	128}
{122	106	109	115	125	128	106	131}
{122	106	109	115	125	128	109	122}
{122	106	109	115	125	128	109	125}
{122	106	109	115	125	128	109	128}
{122	106	109	115	125	128	109	131}
{122	106	109	115	125	128	112	122}
{122	106	109	115	125	128	112	125}
{122	106	109	115	125	128	112	128}
{122	106	109	115	125	128	112	131}
{122	106	109	115	125	128	115	122}
{122	106	109	115	125	128	115	125}
{122	106	109	115	125	128	115	128}
{122	106	109	115	125	128	115	131}
{122	106	109	115	128	119	106	122}
{122	106	109	115	128	119	106	125}
{122	106	109	115	128	119	106	128}
{122	106	109	115	128	119	106	131}
{122	106	109	115	128	119	109	122}
{122	106	109	115	128	119	109	125}
{122	106	109	115	128	119	109	128}
{122	106	109	115	128	119	109	131}
{122	106	109	115	128	119	112	122}
{122	106	109	115	128	119	112	125}
{122	106	109	115	128	119	112	128}
{122	106	109	115	128	119	112	131}
{122	106	109	115	128	119	115	122}
{122	106	109	115	128	119	115	125}
{122	106	109	115	128	119	115	128}
{122	106	109	115	128	119	115	131}
[truncated: 63,536 more rows]
