# Supplementary material for: Algorithmic Design of Geometric Data for Molecular Potential Energy Surfaces
Source: Algorithms. Author manuscript; Available in PMC 2025 Aug 28. (PMC12382435; doi:10.3390/a16010006)
Supplement: Suppl Folder [file NIHMS2075095-supplement-Suppl_Folder.zip › S2/ASG5DATA.txt]

{18	9	139	93	115	0	177	165	26	176}
{18	9	139	93	115	0	177	165	26	179}
{18	9	139	93	115	0	177	165	26	182}
{18	9	139	93	115	0	177	165	26	185}
{18	9	139	93	115	0	177	165	29	176}
{18	9	139	93	115	0	177	165	29	179}
{18	9	139	93	115	0	177	165	29	182}
{18	9	139	93	115	0	177	165	29	185}
{18	9	139	93	115	0	177	165	32	176}
{18	9	139	93	115	0	177	165	32	179}
{18	9	139	93	115	0	177	165	32	182}
{18	9	139	93	115	0	177	165	32	185}
{18	9	139	93	115	0	177	165	35	176}
{18	9	139	93	115	0	177	165	35	179}
{18	9	139	93	115	0	177	165	35	182}
{18	9	139	93	115	0	177	165	35	185}
{18	9	139	93	115	0	177	168	26	176}
{18	9	139	93	115	0	177	168	26	179}
{18	9	139	93	115	0	177	168	26	182}
{18	9	139	93	115	0	177	168	26	185}
{18	9	139	93	115	0	177	168	29	176}
{18	9	139	93	115	0	177	168	29	179}
{18	9	139	93	115	0	177	168	29	182}
{18	9	139	93	115	0	177	168	29	185}
{18	9	139	93	115	0	177	168	32	176}
{18	9	139	93	115	0	177	168	32	179}
{18	9	139	93	115	0	177	168	32	182}
{18	9	139	93	115	0	177	168	32	185}
{18	9	139	93	115	0	177	168	35	176}
{18	9	139	93	115	0	177	168	35	179}
{18	9	139	93	115	0	177	168	35	182}
{18	9	139	93	115	0	177	168	35	185}
{18	9	139	93	115	0	177	171	26	176}
{18	9	139	93	115	0	177	171	26	179}
{18	9	139	93	115	0	177	171	26	182}
{18	9	139	93	115	0	177	171	26	185}
{18	9	139	93	115	0	177	171	29	176}
{18	9	139	93	115	0	177	171	29	179}
{18	9	139	93	115	0	177	171	29	182}
{18	9	139	93	115	0	177	171	29	185}
{18	9	139	93	115	0	177	171	32	176}
{18	9	139	93	115	0	177	171	32	179}
{18	9	139	93	115	0	177	171	32	182}
{18	9	139	93	115	0	177	171	32	185}
{18	9	139	93	115	0	177	171	35	176}
{18	9	139	93	115	0	177	171	35	179}
{18	9	139	93	115	0	177	171	35	182}
{18	9	139	93	115	0	177	171	35	185}
{18	9	139	93	115	0	177	174	26	176}
{18	9	139	93	115	0	177	174	26	179}
{18	9	139	93	115	0	177	174	26	182}
{18	9	139	93	115	0	177	174	26	185}
{18	9	139	93	115	0	177	174	29	176}
{18	9	139	93	115	0	177	174	29	179}
{18	9	139	93	115	0	177	174	29	182}
{18	9	139	93	115	0	177	174	29	185}
{18	9	139	93	115	0	177	174	32	176}
{18	9	139	93	115	0	177	174	32	179}
{18	9	139	93	115	0	177	174	32	182}
{18	9	139	93	115	0	177	174	32	185}
{18	9	139	93	115	0	177	174	35	176}
{18	9	139	93	115	0	177	174	35	179}
{18	9	139	93	115	0	177	174	35	182}
{18	9	139	93	115	0	177	174	35	185}
{18	9	139	93	115	0	180	165	26	176}
{18	9	139	93	115	0	180	165	26	179}
{18	9	139	93	115	0	180	165	26	182}
{18	9	139	93	115	0	180	165	26	185}
{18	9	139	93	115	0	180	165	29	176}
{18	9	139	93	115	0	180	165	29	179}
{18	9	139	93	115	0	180	165	29	182}
{18	9	139	93	115	0	180	165	29	185}
{18	9	139	93	115	0	180	165	32	176}
{18	9	139	93	115	0	180	165	32	179}
{18	9	139	93	115	0	180	165	32	182}
{18	9	139	93	115	0	180	165	32	185}
{18	9	139	93	115	0	180	165	35	176}
{18	9	139	93	115	0	180	165	35	179}
{18	9	139	93	115	0	180	165	35	182}
{18	9	139	93	115	0	180	165	35	185}
{18	9	139	93	115	0	180	168	26	176}
{18	9	139	93	115	0	180	168	26	179}
{18	9	139	93	115	0	180	168	26	182}
{18	9	139	93	115	0	180	168	26	185}
{18	9	139	93	115	0	180	168	29	176}
{18	9	139	93	115	0	180	168	29	179}
{18	9	139	93	115	0	180	168	29	182}
{18	9	139	93	115	0	180	168	29	185}
{18	9	139	93	115	0	180	168	32	176}
{18	9	139	93	115	0	180	168	32	179}
{18	9	139	93	115	0	180	168	32	182}
{18	9	139	93	115	0	180	168	32	185}
{18	9	139	93	115	0	180	168	35	176}
{18	9	139	93	115	0	180	168	35	179}
{18	9	139	93	115	0	180	168	35	182}
{18	9	139	93	115	0	180	168	35	185}
{18	9	139	93	115	0	180	171	26	176}
{18	9	139	93	115	0	180	171	26	179}
{18	9	139	93	115	0	180	171	26	182}
{18	9	139	93	115	0	180	171	26	185}
{18	9	139	93	115	0	180	171	29	176}
{18	9	139	93	115	0	180	171	29	179}
{18	9	139	93	115	0	180	171	29	182}
{18	9	139	93	115	0	180	171	29	185}
{18	9	139	93	115	0	180	171	32	176}
{18	9	139	93	115	0	180	171	32	179}
{18	9	139	93	115	0	180	171	32	182}
{18	9	139	93	115	0	180	171	32	185}
{18	9	139	93	115	0	180	171	35	176}
{18	9	139	93	115	0	180	171	35	179}
{18	9	139	93	115	0	180	171	35	182}
{18	9	139	93	115	0	180	171	35	185}
{18	9	139	93	115	0	180	174	26	176}
{18	9	139	93	115	0	180	174	26	179}
{18	9	139	93	115	0	180	174	26	182}
{18	9	139	93	115	0	180	174	26	185}
{18	9	139	93	115	0	180	174	29	176}
{18	9	139	93	115	0	180	174	29	179}
{18	9	139	93	115	0	180	174	29	182}
{18	9	139	93	115	0	180	174	29	185}
{18	9	139	93	115	0	180	174	32	176}
{18	9	139	93	115	0	180	174	32	179}
{18	9	139	93	115	0	180	174	32	182}
{18	9	139	93	115	0	180	174	32	185}
{18	9	139	93	115	0	180	174	35	176}
{18	9	139	93	115	0	180	174	35	179}
{18	9	139	93	115	0	180	174	35	182}
{18	9	139	93	115	0	180	174	35	185}
{18	9	139	93	115	0	183	165	26	176}
{18	9	139	93	115	0	183	165	26	179}
{18	9	139	93	115	0	183	165	26	182}
{18	9	139	93	115	0	183	165	26	185}
{18	9	139	93	115	0	183	165	29	176}
{18	9	139	93	115	0	183	165	29	179}
{18	9	139	93	115	0	183	165	29	182}
{18	9	139	93	115	0	183	165	29	185}
{18	9	139	93	115	0	183	165	32	176}
{18	9	139	93	115	0	183	165	32	179}
{18	9	139	93	115	0	183	165	32	182}
{18	9	139	93	115	0	183	165	32	185}
{18	9	139	93	115	0	183	165	35	176}
{18	9	139	93	115	0	183	165	35	179}
{18	9	139	93	115	0	183	165	35	182}
{18	9	139	93	115	0	183	165	35	185}
{18	9	139	93	115	0	183	168	26	176}
{18	9	139	93	115	0	183	168	26	179}
{18	9	139	93	115	0	183	168	26	182}
{18	9	139	93	115	0	183	168	26	185}
{18	9	139	93	115	0	183	168	29	176}
{18	9	139	93	115	0	183	168	29	179}
{18	9	139	93	115	0	183	168	29	182}
{18	9	139	93	115	0	183	168	29	185}
{18	9	139	93	115	0	183	168	32	176}
{18	9	139	93	115	0	183	168	32	179}
{18	9	139	93	115	0	183	168	32	182}
{18	9	139	93	115	0	183	168	32	185}
{18	9	139	93	115	0	183	168	35	176}
{18	9	139	93	115	0	183	168	35	179}
{18	9	139	93	115	0	183	168	35	182}
{18	9	139	93	115	0	183	168	35	185}
{18	9	139	93	115	0	183	171	26	176}
{18	9	139	93	115	0	183	171	26	179}
{18	9	139	93	115	0	183	171	26	182}
{18	9	139	93	115	0	183	171	26	185}
{18	9	139	93	115	0	183	171	29	176}
{18	9	139	93	115	0	183	171	29	179}
{18	9	139	93	115	0	183	171	29	182}
{18	9	139	93	115	0	183	171	29	185}
{18	9	139	93	115	0	183	171	32	176}
{18	9	139	93	115	0	183	171	32	179}
{18	9	139	93	115	0	183	171	32	182}
{18	9	139	93	115	0	183	171	32	185}
{18	9	139	93	115	0	183	171	35	176}
{18	9	139	93	115	0	183	171	35	179}
{18	9	139	93	115	0	183	171	35	182}
{18	9	139	93	115	0	183	171	35	185}
{18	9	139	93	115	0	183	174	26	176}
{18	9	139	93	115	0	183	174	26	179}
{18	9	139	93	115	0	183	174	26	182}
{18	9	139	93	115	0	183	174	26	185}
{18	9	139	93	115	0	183	174	29	176}
{18	9	139	93	115	0	183	174	29	179}
{18	9	139	93	115	0	183	174	29	182}
{18	9	139	93	115	0	183	174	29	185}
{18	9	139	93	115	0	183	174	32	176}
{18	9	139	93	115	0	183	174	32	179}
{18	9	139	93	115	0	183	174	32	182}
{18	9	139	93	115	0	183	174	32	185}
{18	9	139	93	115	0	183	174	35	176}
{18	9	139	93	115	0	183	174	35	179}
{18	9	139	93	115	0	183	174	35	182}
{18	9	139	93	115	0	183	174	35	185}
{18	9	139	93	115	0	186	165	26	176}
{18	9	139	93	115	0	186	165	26	179}
{18	9	139	93	115	0	186	165	26	182}
{18	9	139	93	115	0	186	165	26	185}
{18	9	139	93	115	0	186	165	29	176}
{18	9	139	93	115	0	186	165	29	179}
{18	9	139	93	115	0	186	165	29	182}
{18	9	139	93	115	0	186	165	29	185}
{18	9	139	93	115	0	186	165	32	176}
{18	9	139	93	115	0	186	165	32	179}
{18	9	139	93	115	0	186	165	32	182}
{18	9	139	93	115	0	186	165	32	185}
{18	9	139	93	115	0	186	165	35	176}
{18	9	139	93	115	0	186	165	35	179}
{18	9	139	93	115	0	186	165	35	182}
{18	9	139	93	115	0	186	165	35	185}
{18	9	139	93	115	0	186	168	26	176}
{18	9	139	93	115	0	186	168	26	179}
{18	9	139	93	115	0	186	168	26	182}
{18	9	139	93	115	0	186	168	26	185}
{18	9	139	93	115	0	186	168	29	176}
{18	9	139	93	115	0	186	168	29	179}
{18	9	139	93	115	0	186	168	29	182}
{18	9	139	93	115	0	186	168	29	185}
{18	9	139	93	115	0	186	168	32	176}
{18	9	139	93	115	0	186	168	32	179}
{18	9	139	93	115	0	186	168	32	182}
{18	9	139	93	115	0	186	168	32	185}
{18	9	139	93	115	0	186	168	35	176}
{18	9	139	93	115	0	186	168	35	179}
{18	9	139	93	115	0	186	168	35	182}
{18	9	139	93	115	0	186	168	35	185}
{18	9	139	93	115	0	186	171	26	176}
{18	9	139	93	115	0	186	171	26	179}
{18	9	139	93	115	0	186	171	26	182}
{18	9	139	93	115	0	186	171	26	185}
{18	9	139	93	115	0	186	171	29	176}
{18	9	139	93	115	0	186	171	29	179}
{18	9	139	93	115	0	186	171	29	182}
{18	9	139	93	115	0	186	171	29	185}
{18	9	139	93	115	0	186	171	32	176}
{18	9	139	93	115	0	186	171	32	179}
{18	9	139	93	115	0	186	171	32	182}
{18	9	139	93	115	0	186	171	32	185}
{18	9	139	93	115	0	186	171	35	176}
{18	9	139	93	115	0	186	171	35	179}
{18	9	139	93	115	0	186	171	35	182}
{18	9	139	93	115	0	186	171	35	185}
{18	9	139	93	115	0	186	174	26	176}
{18	9	139	93	115	0	186	174	26	179}
{18	9	139	93	115	0	186	174	26	182}
{18	9	139	93	115	0	186	174	26	185}
{18	9	139	93	115	0	186	174	29	176}
{18	9	139	93	115	0	186	174	29	179}
{18	9	139	93	115	0	186	174	29	182}
{18	9	139	93	115	0	186	174	29	185}
{18	9	139	93	115	0	186	174	32	176}
{18	9	139	93	115	0	186	174	32	179}
{18	9	139	93	115	0	186	174	32	182}
{18	9	139	93	115	0	186	174	32	185}
{18	9	139	93	115	0	186	174	35	176}
{18	9	139	93	115	0	186	174	35	179}
{18	9	139	93	115	0	186	174	35	182}
{18	9	139	93	115	0	186	174	35	185}
{18	9	139	93	115	3	177	165	26	176}
{18	9	139	93	115	3	177	165	26	179}
{18	9	139	93	115	3	177	165	26	182}
{18	9	139	93	115	3	177	165	26	185}
{18	9	139	93	115	3	177	165	29	176}
{18	9	139	93	115	3	177	165	29	179}
{18	9	139	93	115	3	177	165	29	182}
{18	9	139	93	115	3	177	165	29	185}
{18	9	139	93	115	3	177	165	32	176}
{18	9	139	93	115	3	177	165	32	179}
{18	9	139	93	115	3	177	165	32	182}
{18	9	139	93	115	3	177	165	32	185}
{18	9	139	93	115	3	177	165	35	176}
{18	9	139	93	115	3	177	165	35	179}
{18	9	139	93	115	3	177	165	35	182}
{18	9	139	93	115	3	177	165	35	185}
{18	9	139	93	115	3	177	168	26	176}
{18	9	139	93	115	3	177	168	26	179}
{18	9	139	93	115	3	177	168	26	182}
{18	9	139	93	115	3	177	168	26	185}
{18	9	139	93	115	3	177	168	29	176}
{18	9	139	93	115	3	177	168	29	179}
{18	9	139	93	115	3	177	168	29	182}
{18	9	139	93	115	3	177	168	29	185}
{18	9	139	93	115	3	177	168	32	176}
{18	9	139	93	115	3	177	168	32	179}
{18	9	139	93	115	3	177	168	32	182}
{18	9	139	93	115	3	177	168	32	185}
{18	9	139	93	115	3	177	168	35	176}
{18	9	139	93	115	3	177	168	35	179}
{18	9	139	93	115	3	177	168	35	182}
{18	9	139	93	115	3	177	168	35	185}
{18	9	139	93	115	3	177	171	26	176}
{18	9	139	93	115	3	177	171	26	179}
{18	9	139	93	115	3	177	171	26	182}
{18	9	139	93	115	3	177	171	26	185}
{18	9	139	93	115	3	177	171	29	176}
{18	9	139	93	115	3	177	171	29	179}
{18	9	139	93	115	3	177	171	29	182}
{18	9	139	93	115	3	177	171	29	185}
{18	9	139	93	115	3	177	171	32	176}
{18	9	139	93	115	3	177	171	32	179}
{18	9	139	93	115	3	177	171	32	182}
{18	9	139	93	115	3	177	171	32	185}
{18	9	139	93	115	3	177	171	35	176}
{18	9	139	93	115	3	177	171	35	179}
{18	9	139	93	115	3	177	171	35	182}
{18	9	139	93	115	3	177	171	35	185}
{18	9	139	93	115	3	177	174	26	176}
{18	9	139	93	115	3	177	174	26	179}
{18	9	139	93	115	3	177	174	26	182}
{18	9	139	93	115	3	177	174	26	185}
{18	9	139	93	115	3	177	174	29	176}
{18	9	139	93	115	3	177	174	29	179}
{18	9	139	93	115	3	177	174	29	182}
{18	9	139	93	115	3	177	174	29	185}
{18	9	139	93	115	3	177	174	32	176}
{18	9	139	93	115	3	177	174	32	179}
{18	9	139	93	115	3	177	174	32	182}
{18	9	139	93	115	3	177	174	32	185}
{18	9	139	93	115	3	177	174	35	176}
{18	9	139	93	115	3	177	174	35	179}
{18	9	139	93	115	3	177	174	35	182}
{18	9	139	93	115	3	177	174	35	185}
{18	9	139	93	115	3	180	165	26	176}
{18	9	139	93	115	3	180	165	26	179}
{18	9	139	93	115	3	180	165	26	182}
{18	9	139	93	115	3	180	165	26	185}
{18	9	139	93	115	3	180	165	29	176}
{18	9	139	93	115	3	180	165	29	179}
{18	9	139	93	115	3	180	165	29	182}
{18	9	139	93	115	3	180	165	29	185}
{18	9	139	93	115	3	180	165	32	176}
{18	9	139	93	115	3	180	165	32	179}
{18	9	139	93	115	3	180	165	32	182}
{18	9	139	93	115	3	180	165	32	185}
{18	9	139	93	115	3	180	165	35	176}
{18	9	139	93	115	3	180	165	35	179}
{18	9	139	93	115	3	180	165	35	182}
{18	9	139	93	115	3	180	165	35	185}
{18	9	139	93	115	3	180	168	26	176}
{18	9	139	93	115	3	180	168	26	179}
{18	9	139	93	115	3	180	168	26	182}
{18	9	139	93	115	3	180	168	26	185}
{18	9	139	93	115	3	180	168	29	176}
{18	9	139	93	115	3	180	168	29	179}
{18	9	139	93	115	3	180	168	29	182}
{18	9	139	93	115	3	180	168	29	185}
{18	9	139	93	115	3	180	168	32	176}
{18	9	139	93	115	3	180	168	32	179}
{18	9	139	93	115	3	180	168	32	182}
{18	9	139	93	115	3	180	168	32	185}
{18	9	139	93	115	3	180	168	35	176}
{18	9	139	93	115	3	180	168	35	179}
{18	9	139	93	115	3	180	168	35	182}
{18	9	139	93	115	3	180	168	35	185}
{18	9	139	93	115	3	180	171	26	176}
{18	9	139	93	115	3	180	171	26	179}
{18	9	139	93	115	3	180	171	26	182}
{18	9	139	93	115	3	180	171	26	185}
{18	9	139	93	115	3	180	171	29	176}
{18	9	139	93	115	3	180	171	29	179}
{18	9	139	93	115	3	180	171	29	182}
{18	9	139	93	115	3	180	171	29	185}
{18	9	139	93	115	3	180	171	32	176}
{18	9	139	93	115	3	180	171	32	179}
{18	9	139	93	115	3	180	171	32	182}
{18	9	139	93	115	3	180	171	32	185}
{18	9	139	93	115	3	180	171	35	176}
{18	9	139	93	115	3	180	171	35	179}
{18	9	139	93	115	3	180	171	35	182}
{18	9	139	93	115	3	180	171	35	185}
{18	9	139	93	115	3	180	174	26	176}
{18	9	139	93	115	3	180	174	26	179}
{18	9	139	93	115	3	180	174	26	182}
{18	9	139	93	115	3	180	174	26	185}
{18	9	139	93	115	3	180	174	29	176}
{18	9	139	93	115	3	180	174	29	179}
{18	9	139	93	115	3	180	174	29	182}
{18	9	139	93	115	3	180	174	29	185}
{18	9	139	93	115	3	180	174	32	176}
{18	9	139	93	115	3	180	174	32	179}
{18	9	139	93	115	3	180	174	32	182}
{18	9	139	93	115	3	180	174	32	185}
{18	9	139	93	115	3	180	174	35	176}
{18	9	139	93	115	3	180	174	35	179}
{18	9	139	93	115	3	180	174	35	182}
{18	9	139	93	115	3	180	174	35	185}
{18	9	139	93	115	3	183	165	26	176}
{18	9	139	93	115	3	183	165	26	179}
{18	9	139	93	115	3	183	165	26	182}
{18	9	139	93	115	3	183	165	26	185}
{18	9	139	93	115	3	183	165	29	176}
{18	9	139	93	115	3	183	165	29	179}
{18	9	139	93	115	3	183	165	29	182}
{18	9	139	93	115	3	183	165	29	185}
{18	9	139	93	115	3	183	165	32	176}
{18	9	139	93	115	3	183	165	32	179}
{18	9	139	93	115	3	183	165	32	182}
{18	9	139	93	115	3	183	165	32	185}
{18	9	139	93	115	3	183	165	35	176}
{18	9	139	93	115	3	183	165	35	179}
{18	9	139	93	115	3	183	165	35	182}
{18	9	139	93	115	3	183	165	35	185}
{18	9	139	93	115	3	183	168	26	176}
{18	9	139	93	115	3	183	168	26	179}
{18	9	139	93	115	3	183	168	26	182}
{18	9	139	93	115	3	183	168	26	185}
{18	9	139	93	115	3	183	168	29	176}
{18	9	139	93	115	3	183	168	29	179}
{18	9	139	93	115	3	183	168	29	182}
{18	9	139	93	115	3	183	168	29	185}
{18	9	139	93	115	3	183	168	32	176}
{18	9	139	93	115	3	183	168	32	179}
{18	9	139	93	115	3	183	168	32	182}
{18	9	139	93	115	3	183	168	32	185}
{18	9	139	93	115	3	183	168	35	176}
{18	9	139	93	115	3	183	168	35	179}
{18	9	139	93	115	3	183	168	35	182}
{18	9	139	93	115	3	183	168	35	185}
{18	9	139	93	115	3	183	171	26	176}
{18	9	139	93	115	3	183	171	26	179}
{18	9	139	93	115	3	183	171	26	182}
{18	9	139	93	115	3	183	171	26	185}
{18	9	139	93	115	3	183	171	29	176}
{18	9	139	93	115	3	183	171	29	179}
{18	9	139	93	115	3	183	171	29	182}
{18	9	139	93	115	3	183	171	29	185}
{18	9	139	93	115	3	183	171	32	176}
{18	9	139	93	115	3	183	171	32	179}
{18	9	139	93	115	3	183	171	32	182}
{18	9	139	93	115	3	183	171	32	185}
{18	9	139	93	115	3	183	171	35	176}
{18	9	139	93	115	3	183	171	35	179}
{18	9	139	93	115	3	183	171	35	182}
{18	9	139	93	115	3	183	171	35	185}
{18	9	139	93	115	3	183	174	26	176}
{18	9	139	93	115	3	183	174	26	179}
{18	9	139	93	115	3	183	174	26	182}
{18	9	139	93	115	3	183	174	26	185}
{18	9	139	93	115	3	183	174	29	176}
{18	9	139	93	115	3	183	174	29	179}
{18	9	139	93	115	3	183	174	29	182}
{18	9	139	93	115	3	183	174	29	185}
{18	9	139	93	115	3	183	174	32	176}
{18	9	139	93	115	3	183	174	32	179}
{18	9	139	93	115	3	183	174	32	182}
{18	9	139	93	115	3	183	174	32	185}
{18	9	139	93	115	3	183	174	35	176}
{18	9	139	93	115	3	183	174	35	179}
{18	9	139	93	115	3	183	174	35	182}
{18	9	139	93	115	3	183	174	35	185}
{18	9	139	93	115	3	186	165	26	176}
{18	9	139	93	115	3	186	165	26	179}
{18	9	139	93	115	3	186	165	26	182}
{18	9	139	93	115	3	186	165	26	185}
{18	9	139	93	115	3	186	165	29	176}
{18	9	139	93	115	3	186	165	29	179}
{18	9	139	93	115	3	186	165	29	182}
{18	9	139	93	115	3	186	165	29	185}
{18	9	139	93	115	3	186	165	32	176}
{18	9	139	93	115	3	186	165	32	179}
{18	9	139	93	115	3	186	165	32	182}
{18	9	139	93	115	3	186	165	32	185}
{18	9	139	93	115	3	186	165	35	176}
{18	9	139	93	115	3	186	165	35	179}
{18	9	139	93	115	3	186	165	35	182}
{18	9	139	93	115	3	186	165	35	185}
{18	9	139	93	115	3	186	168	26	176}
{18	9	139	93	115	3	186	168	26	179}
{18	9	139	93	115	3	186	168	26	182}
{18	9	139	93	115	3	186	168	26	185}
{18	9	139	93	115	3	186	168	29	176}
{18	9	139	93	115	3	186	168	29	179}
{18	9	139	93	115	3	186	168	29	182}
{18	9	139	93	115	3	186	168	29	185}
{18	9	139	93	115	3	186	168	32	176}
{18	9	139	93	115	3	186	168	32	179}
{18	9	139	93	115	3	186	168	32	182}
{18	9	139	93	115	3	186	168	32	185}
{18	9	139	93	115	3	186	168	35	176}
{18	9	139	93	115	3	186	168	35	179}
{18	9	139	93	115	3	186	168	35	182}
{18	9	139	93	115	3	186	168	35	185}
{18	9	139	93	115	3	186	171	26	176}
{18	9	139	93	115	3	186	171	26	179}
{18	9	139	93	115	3	186	171	26	182}
{18	9	139	93	115	3	186	171	26	185}
{18	9	139	93	115	3	186	171	29	176}
{18	9	139	93	115	3	186	171	29	179}
{18	9	139	93	115	3	186	171	29	182}
{18	9	139	93	115	3	186	171	29	185}
{18	9	139	93	115	3	186	171	32	176}
{18	9	139	93	115	3	186	171	32	179}
{18	9	139	93	115	3	186	171	32	182}
{18	9	139	93	115	3	186	171	32	185}
{18	9	139	93	115	3	186	171	35	176}
{18	9	139	93	115	3	186	171	35	179}
{18	9	139	93	115	3	186	171	35	182}
{18	9	139	93	115	3	186	171	35	185}
{18	9	139	93	115	3	186	174	26	176}
{18	9	139	93	115	3	186	174	26	179}
{18	9	139	93	115	3	186	174	26	182}
{18	9	139	93	115	3	186	174	26	185}
{18	9	139	93	115	3	186	174	29	176}
{18	9	139	93	115	3	186	174	29	179}
{18	9	139	93	115	3	186	174	29	182}
{18	9	139	93	115	3	186	174	29	185}
{18	9	139	93	115	3	186	174	32	176}
{18	9	139	93	115	3	186	174	32	179}
{18	9	139	93	115	3	186	174	32	182}
{18	9	139	93	115	3	186	174	32	185}
{18	9	139	93	115	3	186	174	35	176}
{18	9	139	93	115	3	186	174	35	179}
{18	9	139	93	115	3	186	174	35	182}
{18	9	139	93	115	3	186	174	35	185}
{18	9	139	93	115	6	177	165	26	176}
{18	9	139	93	115	6	177	165	26	179}
{18	9	139	93	115	6	177	165	26	182}
{18	9	139	93	115	6	177	165	26	185}
{18	9	139	93	115	6	177	165	29	176}
{18	9	139	93	115	6	177	165	29	179}
{18	9	139	93	115	6	177	165	29	182}
{18	9	139	93	115	6	177	165	29	185}
{18	9	139	93	115	6	177	165	32	176}
{18	9	139	93	115	6	177	165	32	179}
{18	9	139	93	115	6	177	165	32	182}
{18	9	139	93	115	6	177	165	32	185}
{18	9	139	93	115	6	177	165	35	176}
{18	9	139	93	115	6	177	165	35	179}
{18	9	139	93	115	6	177	165	35	182}
{18	9	139	93	115	6	177	165	35	185}
{18	9	139	93	115	6	177	168	26	176}
{18	9	139	93	115	6	177	168	26	179}
{18	9	139	93	115	6	177	168	26	182}
{18	9	139	93	115	6	177	168	26	185}
{18	9	139	93	115	6	177	168	29	176}
{18	9	139	93	115	6	177	168	29	179}
{18	9	139	93	115	6	177	168	29	182}
{18	9	139	93	115	6	177	168	29	185}
{18	9	139	93	115	6	177	168	32	176}
{18	9	139	93	115	6	177	168	32	179}
{18	9	139	93	115	6	177	168	32	182}
{18	9	139	93	115	6	177	168	32	185}
{18	9	139	93	115	6	177	168	35	176}
{18	9	139	93	115	6	177	168	35	179}
{18	9	139	93	115	6	177	168	35	182}
{18	9	139	93	115	6	177	168	35	185}
{18	9	139	93	115	6	177	171	26	176}
{18	9	139	93	115	6	177	171	26	179}
{18	9	139	93	115	6	177	171	26	182}
{18	9	139	93	115	6	177	171	26	185}
{18	9	139	93	115	6	177	171	29	176}
{18	9	139	93	115	6	177	171	29	179}
{18	9	139	93	115	6	177	171	29	182}
{18	9	139	93	115	6	177	171	29	185}
{18	9	139	93	115	6	177	171	32	176}
{18	9	139	93	115	6	177	171	32	179}
{18	9	139	93	115	6	177	171	32	182}
{18	9	139	93	115	6	177	171	32	185}
{18	9	139	93	115	6	177	171	35	176}
{18	9	139	93	115	6	177	171	35	179}
{18	9	139	93	115	6	177	171	35	182}
{18	9	139	93	115	6	177	171	35	185}
{18	9	139	93	115	6	177	174	26	176}
{18	9	139	93	115	6	177	174	26	179}
{18	9	139	93	115	6	177	174	26	182}
{18	9	139	93	115	6	177	174	26	185}
{18	9	139	93	115	6	177	174	29	176}
{18	9	139	93	115	6	177	174	29	179}
{18	9	139	93	115	6	177	174	29	182}
{18	9	139	93	115	6	177	174	29	185}
{18	9	139	93	115	6	177	174	32	176}
{18	9	139	93	115	6	177	174	32	179}
{18	9	139	93	115	6	177	174	32	182}
{18	9	139	93	115	6	177	174	32	185}
{18	9	139	93	115	6	177	174	35	176}
{18	9	139	93	115	6	177	174	35	179}
{18	9	139	93	115	6	177	174	35	182}
{18	9	139	93	115	6	177	174	35	185}
{18	9	139	93	115	6	180	165	26	176}
{18	9	139	93	115	6	180	165	26	179}
{18	9	139	93	115	6	180	165	26	182}
{18	9	139	93	115	6	180	165	26	185}
{18	9	139	93	115	6	180	165	29	176}
{18	9	139	93	115	6	180	165	29	179}
{18	9	139	93	115	6	180	165	29	182}
{18	9	139	93	115	6	180	165	29	185}
{18	9	139	93	115	6	180	165	32	176}
{18	9	139	93	115	6	180	165	32	179}
{18	9	139	93	115	6	180	165	32	182}
{18	9	139	93	115	6	180	165	32	185}
{18	9	139	93	115	6	180	165	35	176}
{18	9	139	93	115	6	180	165	35	179}
{18	9	139	93	115	6	180	165	35	182}
{18	9	139	93	115	6	180	165	35	185}
{18	9	139	93	115	6	180	168	26	176}
{18	9	139	93	115	6	180	168	26	179}
{18	9	139	93	115	6	180	168	26	182}
{18	9	139	93	115	6	180	168	26	185}
{18	9	139	93	115	6	180	168	29	176}
{18	9	139	93	115	6	180	168	29	179}
{18	9	139	93	115	6	180	168	29	182}
{18	9	139	93	115	6	180	168	29	185}
{18	9	139	93	115	6	180	168	32	176}
{18	9	139	93	115	6	180	168	32	179}
{18	9	139	93	115	6	180	168	32	182}
{18	9	139	93	115	6	180	168	32	185}
{18	9	139	93	115	6	180	168	35	176}
{18	9	139	93	115	6	180	168	35	179}
{18	9	139	93	115	6	180	168	35	182}
{18	9	139	93	115	6	180	168	35	185}
{18	9	139	93	115	6	180	171	26	176}
{18	9	139	93	115	6	180	171	26	179}
{18	9	139	93	115	6	180	171	26	182}
{18	9	139	93	115	6	180	171	26	185}
{18	9	139	93	115	6	180	171	29	176}
{18	9	139	93	115	6	180	171	29	179}
{18	9	139	93	115	6	180	171	29	182}
{18	9	139	93	115	6	180	171	29	185}
{18	9	139	93	115	6	180	171	32	176}
{18	9	139	93	115	6	180	171	32	179}
{18	9	139	93	115	6	180	171	32	182}
{18	9	139	93	115	6	180	171	32	185}
{18	9	139	93	115	6	180	171	35	176}
{18	9	139	93	115	6	180	171	35	179}
{18	9	139	93	115	6	180	171	35	182}
{18	9	139	93	115	6	180	171	35	185}
{18	9	139	93	115	6	180	174	26	176}
{18	9	139	93	115	6	180	174	26	179}
{18	9	139	93	115	6	180	174	26	182}
{18	9	139	93	115	6	180	174	26	185}
{18	9	139	93	115	6	180	174	29	176}
{18	9	139	93	115	6	180	174	29	179}
{18	9	139	93	115	6	180	174	29	182}
{18	9	139	93	115	6	180	174	29	185}
{18	9	139	93	115	6	180	174	32	176}
{18	9	139	93	115	6	180	174	32	179}
{18	9	139	93	115	6	180	174	32	182}
{18	9	139	93	115	6	180	174	32	185}
{18	9	139	93	115	6	180	174	35	176}
{18	9	139	93	115	6	180	174	35	179}
{18	9	139	93	115	6	180	174	35	182}
{18	9	139	93	115	6	180	174	35	185}
{18	9	139	93	115	6	183	165	26	176}
{18	9	139	93	115	6	183	165	26	179}
{18	9	139	93	115	6	183	165	26	182}
{18	9	139	93	115	6	183	165	26	185}
{18	9	139	93	115	6	183	165	29	176}
{18	9	139	93	115	6	183	165	29	179}
{18	9	139	93	115	6	183	165	29	182}
{18	9	139	93	115	6	183	165	29	185}
{18	9	139	93	115	6	183	165	32	176}
{18	9	139	93	115	6	183	165	32	179}
{18	9	139	93	115	6	183	165	32	182}
{18	9	139	93	115	6	183	165	32	185}
{18	9	139	93	115	6	183	165	35	176}
{18	9	139	93	115	6	183	165	35	179}
{18	9	139	93	115	6	183	165	35	182}
{18	9	139	93	115	6	183	165	35	185}
{18	9	139	93	115	6	183	168	26	176}
{18	9	139	93	115	6	183	168	26	179}
{18	9	139	93	115	6	183	168	26	182}
{18	9	139	93	115	6	183	168	26	185}
{18	9	139	93	115	6	183	168	29	176}
{18	9	139	93	115	6	183	168	29	179}
{18	9	139	93	115	6	183	168	29	182}
{18	9	139	93	115	6	183	168	29	185}
{18	9	139	93	115	6	183	168	32	176}
{18	9	139	93	115	6	183	168	32	179}
{18	9	139	93	115	6	183	168	32	182}
{18	9	139	93	115	6	183	168	32	185}
{18	9	139	93	115	6	183	168	35	176}
{18	9	139	93	115	6	183	168	35	179}
{18	9	139	93	115	6	183	168	35	182}
{18	9	139	93	115	6	183	168	35	185}
{18	9	139	93	115	6	183	171	26	176}
{18	9	139	93	115	6	183	171	26	179}
{18	9	139	93	115	6	183	171	26	182}
{18	9	139	93	115	6	183	171	26	185}
{18	9	139	93	115	6	183	171	29	176}
{18	9	139	93	115	6	183	171	29	179}
{18	9	139	93	115	6	183	171	29	182}
{18	9	139	93	115	6	183	171	29	185}
{18	9	139	93	115	6	183	171	32	176}
{18	9	139	93	115	6	183	171	32	179}
{18	9	139	93	115	6	183	171	32	182}
{18	9	139	93	115	6	183	171	32	185}
{18	9	139	93	115	6	183	171	35	176}
{18	9	139	93	115	6	183	171	35	179}
{18	9	139	93	115	6	183	171	35	182}
{18	9	139	93	115	6	183	171	35	185}
{18	9	139	93	115	6	183	174	26	176}
{18	9	139	93	115	6	183	174	26	179}
{18	9	139	93	115	6	183	174	26	182}
{18	9	139	93	115	6	183	174	26	185}
{18	9	139	93	115	6	183	174	29	176}
{18	9	139	93	115	6	183	174	29	179}
{18	9	139	93	115	6	183	174	29	182}
{18	9	139	93	115	6	183	174	29	185}
{18	9	139	93	115	6	183	174	32	176}
{18	9	139	93	115	6	183	174	32	179}
{18	9	139	93	115	6	183	174	32	182}
{18	9	139	93	115	6	183	174	32	185}
{18	9	139	93	115	6	183	174	35	176}
{18	9	139	93	115	6	183	174	35	179}
{18	9	139	93	115	6	183	174	35	182}
{18	9	139	93	115	6	183	174	35	185}
{18	9	139	93	115	6	186	165	26	176}
{18	9	139	93	115	6	186	165	26	179}
{18	9	139	93	115	6	186	165	26	182}
{18	9	139	93	115	6	186	165	26	185}
{18	9	139	93	115	6	186	165	29	176}
{18	9	139	93	115	6	186	165	29	179}
{18	9	139	93	115	6	186	165	29	182}
{18	9	139	93	115	6	186	165	29	185}
{18	9	139	93	115	6	186	165	32	176}
{18	9	139	93	115	6	186	165	32	179}
{18	9	139	93	115	6	186	165	32	182}
{18	9	139	93	115	6	186	165	32	185}
{18	9	139	93	115	6	186	165	35	176}
{18	9	139	93	115	6	186	165	35	179}
{18	9	139	93	115	6	186	165	35	182}
{18	9	139	93	115	6	186	165	35	185}
{18	9	139	93	115	6	186	168	26	176}
{18	9	139	93	115	6	186	168	26	179}
{18	9	139	93	115	6	186	168	26	182}
{18	9	139	93	115	6	186	168	26	185}
{18	9	139	93	115	6	186	168	29	176}
{18	9	139	93	115	6	186	168	29	179}
{18	9	139	93	115	6	186	168	29	182}
{18	9	139	93	115	6	186	168	29	185}
{18	9	139	93	115	6	186	168	32	176}
{18	9	139	93	115	6	186	168	32	179}
{18	9	139	93	115	6	186	168	32	182}
{18	9	139	93	115	6	186	168	32	185}
{18	9	139	93	115	6	186	168	35	176}
{18	9	139	93	115	6	186	168	35	179}
{18	9	139	93	115	6	186	168	35	182}
{18	9	139	93	115	6	186	168	35	185}
{18	9	139	93	115	6	186	171	26	176}
{18	9	139	93	115	6	186	171	26	179}
{18	9	139	93	115	6	186	171	26	182}
{18	9	139	93	115	6	186	171	26	185}
{18	9	139	93	115	6	186	171	29	176}
{18	9	139	93	115	6	186	171	29	179}
{18	9	139	93	115	6	186	171	29	182}
{18	9	139	93	115	6	186	171	29	185}
{18	9	139	93	115	6	186	171	32	176}
{18	9	139	93	115	6	186	171	32	179}
{18	9	139	93	115	6	186	171	32	182}
{18	9	139	93	115	6	186	171	32	185}
{18	9	139	93	115	6	186	171	35	176}
{18	9	139	93	115	6	186	171	35	179}
{18	9	139	93	115	6	186	171	35	182}
{18	9	139	93	115	6	186	171	35	185}
{18	9	139	93	115	6	186	174	26	176}
{18	9	139	93	115	6	186	174	26	179}
{18	9	139	93	115	6	186	174	26	182}
{18	9	139	93	115	6	186	174	26	185}
{18	9	139	93	115	6	186	174	29	176}
{18	9	139	93	115	6	186	174	29	179}
{18	9	139	93	115	6	186	174	29	182}
{18	9	139	93	115	6	186	174	29	185}
{18	9	139	93	115	6	186	174	32	176}
{18	9	139	93	115	6	186	174	32	179}
{18	9	139	93	115	6	186	174	32	182}
{18	9	139	93	115	6	186	174	32	185}
{18	9	139	93	115	6	186	174	35	176}
{18	9	139	93	115	6	186	174	35	179}
{18	9	139	93	115	6	186	174	35	182}
{18	9	139	93	115	6	186	174	35	185}
{18	9	139	93	118	0	177	165	26	176}
{18	9	139	93	118	0	177	165	26	179}
{18	9	139	93	118	0	177	165	26	182}
{18	9	139	93	118	0	177	165	26	185}
{18	9	139	93	118	0	177	165	29	176}
{18	9	139	93	118	0	177	165	29	179}
{18	9	139	93	118	0	177	165	29	182}
{18	9	139	93	118	0	177	165	29	185}
{18	9	139	93	118	0	177	165	32	176}
{18	9	139	93	118	0	177	165	32	179}
{18	9	139	93	118	0	177	165	32	182}
{18	9	139	93	118	0	177	165	32	185}
{18	9	139	93	118	0	177	165	35	176}
{18	9	139	93	118	0	177	165	35	179}
{18	9	139	93	118	0	177	165	35	182}
{18	9	139	93	118	0	177	165	35	185}
{18	9	139	93	118	0	177	168	26	176}
{18	9	139	93	118	0	177	168	26	179}
{18	9	139	93	118	0	177	168	26	182}
{18	9	139	93	118	0	177	168	26	185}
{18	9	139	93	118	0	177	168	29	176}
{18	9	139	93	118	0	177	168	29	179}
{18	9	139	93	118	0	177	168	29	182}
{18	9	139	93	118	0	177	168	29	185}
{18	9	139	93	118	0	177	168	32	176}
{18	9	139	93	118	0	177	168	32	179}
{18	9	139	93	118	0	177	168	32	182}
{18	9	139	93	118	0	177	168	32	185}
{18	9	139	93	118	0	177	168	35	176}
{18	9	139	93	118	0	177	168	35	179}
{18	9	139	93	118	0	177	168	35	182}
{18	9	139	93	118	0	177	168	35	185}
{18	9	139	93	118	0	177	171	26	176}
{18	9	139	93	118	0	177	171	26	179}
{18	9	139	93	118	0	177	171	26	182}
{18	9	139	93	118	0	177	171	26	185}
{18	9	139	93	118	0	177	171	29	176}
{18	9	139	93	118	0	177	171	29	179}
{18	9	139	93	118	0	177	171	29	182}
{18	9	139	93	118	0	177	171	29	185}
{18	9	139	93	118	0	177	171	32	176}
{18	9	139	93	118	0	177	171	32	179}
{18	9	139	93	118	0	177	171	32	182}
{18	9	139	93	118	0	177	171	32	185}
{18	9	139	93	118	0	177	171	35	176}
{18	9	139	93	118	0	177	171	35	179}
{18	9	139	93	118	0	177	171	35	182}
{18	9	139	93	118	0	177	171	35	185}
{18	9	139	93	118	0	177	174	26	176}
{18	9	139	93	118	0	177	174	26	179}
{18	9	139	93	118	0	177	174	26	182}
{18	9	139	93	118	0	177	174	26	185}
{18	9	139	93	118	0	177	174	29	176}
{18	9	139	93	118	0	177	174	29	179}
{18	9	139	93	118	0	177	174	29	182}
{18	9	139	93	118	0	177	174	29	185}
{18	9	139	93	118	0	177	174	32	176}
{18	9	139	93	118	0	177	174	32	179}
{18	9	139	93	118	0	177	174	32	182}
{18	9	139	93	118	0	177	174	32	185}
{18	9	139	93	118	0	177	174	35	176}
{18	9	139	93	118	0	177	174	35	179}
{18	9	139	93	118	0	177	174	35	182}
{18	9	139	93	118	0	177	174	35	185}
{18	9	139	93	118	0	180	165	26	176}
{18	9	139	93	118	0	180	165	26	179}
{18	9	139	93	118	0	180	165	26	182}
{18	9	139	93	118	0	180	165	26	185}
{18	9	139	93	118	0	180	165	29	176}
{18	9	139	93	118	0	180	165	29	179}
{18	9	139	93	118	0	180	165	29	182}
{18	9	139	93	118	0	180	165	29	185}
{18	9	139	93	118	0	180	165	32	176}
{18	9	139	93	118	0	180	165	32	179}
{18	9	139	93	118	0	180	165	32	182}
{18	9	139	93	118	0	180	165	32	185}
{18	9	139	93	118	0	180	165	35	176}
{18	9	139	93	118	0	180	165	35	179}
{18	9	139	93	118	0	180	165	35	182}
{18	9	139	93	118	0	180	165	35	185}
{18	9	139	93	118	0	180	168	26	176}
{18	9	139	93	118	0	180	168	26	179}
{18	9	139	93	118	0	180	168	26	182}
{18	9	139	93	118	0	180	168	26	185}
{18	9	139	93	118	0	180	168	29	176}
{18	9	139	93	118	0	180	168	29	179}
{18	9	139	93	118	0	180	168	29	182}
{18	9	139	93	118	0	180	168	29	185}
{18	9	139	93	118	0	180	168	32	176}
{18	9	139	93	118	0	180	168	32	179}
{18	9	139	93	118	0	180	168	32	182}
{18	9	139	93	118	0	180	168	32	185}
{18	9	139	93	118	0	180	168	35	176}
{18	9	139	93	118	0	180	168	35	179}
{18	9	139	93	118	0	180	168	35	182}
{18	9	139	93	118	0	180	168	35	185}
{18	9	139	93	118	0	180	171	26	176}
{18	9	139	93	118	0	180	171	26	179}
{18	9	139	93	118	0	180	171	26	182}
{18	9	139	93	118	0	180	171	26	185}
{18	9	139	93	118	0	180	171	29	176}
{18	9	139	93	118	0	180	171	29	179}
{18	9	139	93	118	0	180	171	29	182}
{18	9	139	93	118	0	180	171	29	185}
{18	9	139	93	118	0	180	171	32	176}
{18	9	139	93	118	0	180	171	32	179}
{18	9	139	93	118	0	180	171	32	182}
{18	9	139	93	118	0	180	171	32	185}
{18	9	139	93	118	0	180	171	35	176}
{18	9	139	93	118	0	180	171	35	179}
{18	9	139	93	118	0	180	171	35	182}
{18	9	139	93	118	0	180	171	35	185}
{18	9	139	93	118	0	180	174	26	176}
{18	9	139	93	118	0	180	174	26	179}
{18	9	139	93	118	0	180	174	26	182}
{18	9	139	93	118	0	180	174	26	185}
{18	9	139	93	118	0	180	174	29	176}
{18	9	139	93	118	0	180	174	29	179}
{18	9	139	93	118	0	180	174	29	182}
{18	9	139	93	118	0	180	174	29	185}
{18	9	139	93	118	0	180	174	32	176}
{18	9	139	93	118	0	180	174	32	179}
{18	9	139	93	118	0	180	174	32	182}
{18	9	139	93	118	0	180	174	32	185}
{18	9	139	93	118	0	180	174	35	176}
{18	9	139	93	118	0	180	174	35	179}
{18	9	139	93	118	0	180	174	35	182}
{18	9	139	93	118	0	180	174	35	185}
{18	9	139	93	118	0	183	165	26	176}
{18	9	139	93	118	0	183	165	26	179}
{18	9	139	93	118	0	183	165	26	182}
{18	9	139	93	118	0	183	165	26	185}
{18	9	139	93	118	0	183	165	29	176}
{18	9	139	93	118	0	183	165	29	179}
{18	9	139	93	118	0	183	165	29	182}
{18	9	139	93	118	0	183	165	29	185}
{18	9	139	93	118	0	183	165	32	176}
{18	9	139	93	118	0	183	165	32	179}
{18	9	139	93	118	0	183	165	32	182}
{18	9	139	93	118	0	183	165	32	185}
{18	9	139	93	118	0	183	165	35	176}
{18	9	139	93	118	0	183	165	35	179}
{18	9	139	93	118	0	183	165	35	182}
{18	9	139	93	118	0	183	165	35	185}
{18	9	139	93	118	0	183	168	26	176}
{18	9	139	93	118	0	183	168	26	179}
{18	9	139	93	118	0	183	168	26	182}
{18	9	139	93	118	0	183	168	26	185}
{18	9	139	93	118	0	183	168	29	176}
{18	9	139	93	118	0	183	168	29	179}
{18	9	139	93	118	0	183	168	29	182}
{18	9	139	93	118	0	183	168	29	185}
{18	9	139	93	118	0	183	168	32	176}
{18	9	139	93	118	0	183	168	32	179}
{18	9	139	93	118	0	183	168	32	182}
{18	9	139	93	118	0	183	168	32	185}
{18	9	139	93	118	0	183	168	35	176}
{18	9	139	93	118	0	183	168	35	179}
{18	9	139	93	118	0	183	168	35	182}
{18	9	139	93	118	0	183	168	35	185}
{18	9	139	93	118	0	183	171	26	176}
{18	9	139	93	118	0	183	171	26	179}
{18	9	139	93	118	0	183	171	26	182}
{18	9	139	93	118	0	183	171	26	185}
{18	9	139	93	118	0	183	171	29	176}
{18	9	139	93	118	0	183	171	29	179}
{18	9	139	93	118	0	183	171	29	182}
{18	9	139	93	118	0	183	171	29	185}
{18	9	139	93	118	0	183	171	32	176}
{18	9	139	93	118	0	183	171	32	179}
{18	9	139	93	118	0	183	171	32	182}
{18	9	139	93	118	0	183	171	32	185}
{18	9	139	93	118	0	183	171	35	176}
{18	9	139	93	118	0	183	171	35	179}
{18	9	139	93	118	0	183	171	35	182}
{18	9	139	93	118	0	183	171	35	185}
{18	9	139	93	118	0	183	174	26	176}
{18	9	139	93	118	0	183	174	26	179}
{18	9	139	93	118	0	183	174	26	182}
{18	9	139	93	118	0	183	174	26	185}
{18	9	139	93	118	0	183	174	29	176}
{18	9	139	93	118	0	183	174	29	179}
{18	9	139	93	118	0	183	174	29	182}
{18	9	139	93	118	0	183	174	29	185}
{18	9	139	93	118	0	183	174	32	176}
{18	9	139	93	118	0	183	174	32	179}
{18	9	139	93	118	0	183	174	32	182}
{18	9	139	93	118	0	183	174	32	185}
{18	9	139	93	118	0	183	174	35	176}
{18	9	139	93	118	0	183	174	35	179}
{18	9	139	93	118	0	183	174	35	182}
{18	9	139	93	118	0	183	174	35	185}
{18	9	139	93	118	0	186	165	26	176}
{18	9	139	93	118	0	186	165	26	179}
{18	9	139	93	118	0	186	165	26	182}
{18	9	139	93	118	0	186	165	26	185}
{18	9	139	93	118	0	186	165	29	176}
{18	9	139	93	118	0	186	165	29	179}
{18	9	139	93	118	0	186	165	29	182}
{18	9	139	93	118	0	186	165	29	185}
{18	9	139	93	118	0	186	165	32	176}
{18	9	139	93	118	0	186	165	32	179}
{18	9	139	93	118	0	186	165	32	182}
{18	9	139	93	118	0	186	165	32	185}
{18	9	139	93	118	0	186	165	35	176}
{18	9	139	93	118	0	186	165	35	179}
{18	9	139	93	118	0	186	165	35	182}
{18	9	139	93	118	0	186	165	35	185}
{18	9	139	93	118	0	186	168	26	176}
{18	9	139	93	118	0	186	168	26	179}
{18	9	139	93	118	0	186	168	26	182}
{18	9	139	93	118	0	186	168	26	185}
{18	9	139	93	118	0	186	168	29	176}
{18	9	139	93	118	0	186	168	29	179}
{18	9	139	93	118	0	186	168	29	182}
{18	9	139	93	118	0	186	168	29	185}
{18	9	139	93	118	0	186	168	32	176}
{18	9	139	93	118	0	186	168	32	179}
{18	9	139	93	118	0	186	168	32	182}
{18	9	139	93	118	0	186	168	32	185}
{18	9	139	93	118	0	186	168	35	176}
{18	9	139	93	118	0	186	168	35	179}
{18	9	139	93	118	0	186	168	35	182}
{18	9	139	93	118	0	186	168	35	185}
{18	9	139	93	118	0	186	171	26	176}
{18	9	139	93	118	0	186	171	26	179}
{18	9	139	93	118	0	186	171	26	182}
{18	9	139	93	118	0	186	171	26	185}
{18	9	139	93	118	0	186	171	29	176}
{18	9	139	93	118	0	186	171	29	179}
{18	9	139	93	118	0	186	171	29	182}
{18	9	139	93	118	0	186	171	29	185}
{18	9	139	93	118	0	186	171	32	176}
{18	9	139	93	118	0	186	171	32	179}
{18	9	139	93	118	0	186	171	32	182}
{18	9	139	93	118	0	186	171	32	185}
{18	9	139	93	118	0	186	171	35	176}
{18	9	139	93	118	0	186	171	35	179}
{18	9	139	93	118	0	186	171	35	182}
{18	9	139	93	118	0	186	171	35	185}
{18	9	139	93	118	0	186	174	26	176}
{18	9	139	93	118	0	186	174	26	179}
{18	9	139	93	118	0	186	174	26	182}
{18	9	139	93	118	0	186	174	26	185}
{18	9	139	93	118	0	186	174	29	176}
{18	9	139	93	118	0	186	174	29	179}
{18	9	139	93	118	0	186	174	29	182}
{18	9	139	93	118	0	186	174	29	185}
{18	9	139	93	118	0	186	174	32	176}
{18	9	139	93	118	0	186	174	32	179}
{18	9	139	93	118	0	186	174	32	182}
{18	9	139	93	118	0	186	174	32	185}
{18	9	139	93	118	0	186	174	35	176}
{18	9	139	93	118	0	186	174	35	179}
{18	9	139	93	118	0	186	174	35	182}
{18	9	139	93	118	0	186	174	35	185}
{18	9	139	93	118	3	177	165	26	176}
{18	9	139	93	118	3	177	165	26	179}
{18	9	139	93	118	3	177	165	26	182}
{18	9	139	93	118	3	177	165	26	185}
{18	9	139	93	118	3	177	165	29	176}
{18	9	139	93	118	3	177	165	29	179}
{18	9	139	93	118	3	177	165	29	182}
{18	9	139	93	118	3	177	165	29	185}
{18	9	139	93	118	3	177	165	32	176}
{18	9	139	93	118	3	177	165	32	179}
{18	9	139	93	118	3	177	165	32	182}
{18	9	139	93	118	3	177	165	32	185}
{18	9	139	93	118	3	177	165	35	176}
{18	9	139	93	118	3	177	165	35	179}
{18	9	139	93	118	3	177	165	35	182}
{18	9	139	93	118	3	177	165	35	185}
{18	9	139	93	118	3	177	168	26	176}
{18	9	139	93	118	3	177	168	26	179}
{18	9	139	93	118	3	177	168	26	182}
{18	9	139	93	118	3	177	168	26	185}
{18	9	139	93	118	3	177	168	29	176}
{18	9	139	93	118	3	177	168	29	179}
{18	9	139	93	118	3	177	168	29	182}
{18	9	139	93	118	3	177	168	29	185}
{18	9	139	93	118	3	177	168	32	176}
{18	9	139	93	118	3	177	168	32	179}
{18	9	139	93	118	3	177	168	32	182}
{18	9	139	93	118	3	177	168	32	185}
{18	9	139	93	118	3	177	168	35	176}
{18	9	139	93	118	3	177	168	35	179}
{18	9	139	93	118	3	177	168	35	182}
{18	9	139	93	118	3	177	168	35	185}
{18	9	139	93	118	3	177	171	26	176}
{18	9	139	93	118	3	177	171	26	179}
{18	9	139	93	118	3	177	171	26	182}
{18	9	139	93	118	3	177	171	26	185}
{18	9	139	93	118	3	177	171	29	176}
{18	9	139	93	118	3	177	171	29	179}
{18	9	139	93	118	3	177	171	29	182}
{18	9	139	93	118	3	177	171	29	185}
{18	9	139	93	118	3	177	171	32	176}
{18	9	139	93	118	3	177	171	32	179}
{18	9	139	93	118	3	177	171	32	182}
{18	9	139	93	118	3	177	171	32	185}
{18	9	139	93	118	3	177	171	35	176}
{18	9	139	93	118	3	177	171	35	179}
{18	9	139	93	118	3	177	171	35	182}
{18	9	139	93	118	3	177	171	35	185}
{18	9	139	93	118	3	177	174	26	176}
{18	9	139	93	118	3	177	174	26	179}
{18	9	139	93	118	3	177	174	26	182}
{18	9	139	93	118	3	177	174	26	185}
{18	9	139	93	118	3	177	174	29	176}
{18	9	139	93	118	3	177	174	29	179}
{18	9	139	93	118	3	177	174	29	182}
{18	9	139	93	118	3	177	174	29	185}
{18	9	139	93	118	3	177	174	32	176}
{18	9	139	93	118	3	177	174	32	179}
{18	9	139	93	118	3	177	174	32	182}
{18	9	139	93	118	3	177	174	32	185}
{18	9	139	93	118	3	177	174	35	176}
{18	9	139	93	118	3	177	174	35	179}
{18	9	139	93	118	3	177	174	35	182}
{18	9	139	93	118	3	177	174	35	185}
{18	9	139	93	118	3	180	165	26	176}
{18	9	139	93	118	3	180	165	26	179}
{18	9	139	93	118	3	180	165	26	182}
{18	9	139	93	118	3	180	165	26	185}
{18	9	139	93	118	3	180	165	29	176}
{18	9	139	93	118	3	180	165	29	179}
{18	9	139	93	118	3	180	165	29	182}
{18	9	139	93	118	3	180	165	29	185}
{18	9	139	93	118	3	180	165	32	176}
{18	9	139	93	118	3	180	165	32	179}
{18	9	139	93	118	3	180	165	32	182}
{18	9	139	93	118	3	180	165	32	185}
{18	9	139	93	118	3	180	165	35	176}
{18	9	139	93	118	3	180	165	35	179}
{18	9	139	93	118	3	180	165	35	182}
{18	9	139	93	118	3	180	165	35	185}
{18	9	139	93	118	3	180	168	26	176}
{18	9	139	93	118	3	180	168	26	179}
{18	9	139	93	118	3	180	168	26	182}
{18	9	139	93	118	3	180	168	26	185}
{18	9	139	93	118	3	180	168	29	176}
{18	9	139	93	118	3	180	168	29	179}
{18	9	139	93	118	3	180	168	29	182}
{18	9	139	93	118	3	180	168	29	185}
{18	9	139	93	118	3	180	168	32	176}
{18	9	139	93	118	3	180	168	32	179}
{18	9	139	93	118	3	180	168	32	182}
{18	9	139	93	118	3	180	168	32	185}
{18	9	139	93	118	3	180	168	35	176}
{18	9	139	93	118	3	180	168	35	179}
{18	9	139	93	118	3	180	168	35	182}
{18	9	139	93	118	3	180	168	35	185}
{18	9	139	93	118	3	180	171	26	176}
{18	9	139	93	118	3	180	171	26	179}
{18	9	139	93	118	3	180	171	26	182}
{18	9	139	93	118	3	180	171	26	185}
{18	9	139	93	118	3	180	171	29	176}
{18	9	139	93	118	3	180	171	29	179}
{18	9	139	93	118	3	180	171	29	182}
{18	9	139	93	118	3	180	171	29	185}
{18	9	139	93	118	3	180	171	32	176}
{18	9	139	93	118	3	180	171	32	179}
{18	9	139	93	118	3	180	171	32	182}
{18	9	139	93	118	3	180	171	32	185}
{18	9	139	93	118	3	180	171	35	176}
{18	9	139	93	118	3	180	171	35	179}
{18	9	139	93	118	3	180	171	35	182}
{18	9	139	93	118	3	180	171	35	185}
{18	9	139	93	118	3	180	174	26	176}
{18	9	139	93	118	3	180	174	26	179}
{18	9	139	93	118	3	180	174	26	182}
{18	9	139	93	118	3	180	174	26	185}
{18	9	139	93	118	3	180	174	29	176}
{18	9	139	93	118	3	180	174	29	179}
{18	9	139	93	118	3	180	174	29	182}
{18	9	139	93	118	3	180	174	29	185}
{18	9	139	93	118	3	180	174	32	176}
{18	9	139	93	118	3	180	174	32	179}
{18	9	139	93	118	3	180	174	32	182}
{18	9	139	93	118	3	180	174	32	185}
{18	9	139	93	118	3	180	174	35	176}
{18	9	139	93	118	3	180	174	35	179}
{18	9	139	93	118	3	180	174	35	182}
{18	9	139	93	118	3	180	174	35	185}
{18	9	139	93	118	3	183	165	26	176}
{18	9	139	93	118	3	183	165	26	179}
{18	9	139	93	118	3	183	165	26	182}
{18	9	139	93	118	3	183	165	26	185}
{18	9	139	93	118	3	183	165	29	176}
{18	9	139	93	118	3	183	165	29	179}
{18	9	139	93	118	3	183	165	29	182}
{18	9	139	93	118	3	183	165	29	185}
{18	9	139	93	118	3	183	165	32	176}
{18	9	139	93	118	3	183	165	32	179}
{18	9	139	93	118	3	183	165	32	182}
{18	9	139	93	118	3	183	165	32	185}
{18	9	139	93	118	3	183	165	35	176}
{18	9	139	93	118	3	183	165	35	179}
{18	9	139	93	118	3	183	165	35	182}
{18	9	139	93	118	3	183	165	35	185}
{18	9	139	93	118	3	183	168	26	176}
{18	9	139	93	118	3	183	168	26	179}
{18	9	139	93	118	3	183	168	26	182}
{18	9	139	93	118	3	183	168	26	185}
{18	9	139	93	118	3	183	168	29	176}
{18	9	139	93	118	3	183	168	29	179}
{18	9	139	93	118	3	183	168	29	182}
{18	9	139	93	118	3	183	168	29	185}
{18	9	139	93	118	3	183	168	32	176}
{18	9	139	93	118	3	183	168	32	179}
{18	9	139	93	118	3	183	168	32	182}
{18	9	139	93	118	3	183	168	32	185}
{18	9	139	93	118	3	183	168	35	176}
{18	9	139	93	118	3	183	168	35	179}
{18	9	139	93	118	3	183	168	35	182}
{18	9	139	93	118	3	183	168	35	185}
{18	9	139	93	118	3	183	171	26	176}
{18	9	139	93	118	3	183	171	26	179}
{18	9	139	93	118	3	183	171	26	182}
{18	9	139	93	118	3	183	171	26	185}
{18	9	139	93	118	3	183	171	29	176}
{18	9	139	93	118	3	183	171	29	179}
{18	9	139	93	118	3	183	171	29	182}
{18	9	139	93	118	3	183	171	29	185}
{18	9	139	93	118	3	183	171	32	176}
{18	9	139	93	118	3	183	171	32	179}
{18	9	139	93	118	3	183	171	32	182}
{18	9	139	93	118	3	183	171	32	185}
{18	9	139	93	118	3	183	171	35	176}
{18	9	139	93	118	3	183	171	35	179}
{18	9	139	93	118	3	183	171	35	182}
{18	9	139	93	118	3	183	171	35	185}
{18	9	139	93	118	3	183	174	26	176}
{18	9	139	93	118	3	183	174	26	179}
{18	9	139	93	118	3	183	174	26	182}
{18	9	139	93	118	3	183	174	26	185}
{18	9	139	93	118	3	183	174	29	176}
{18	9	139	93	118	3	183	174	29	179}
{18	9	139	93	118	3	183	174	29	182}
{18	9	139	93	118	3	183	174	29	185}
{18	9	139	93	118	3	183	174	32	176}
{18	9	139	93	118	3	183	174	32	179}
{18	9	139	93	118	3	183	174	32	182}
{18	9	139	93	118	3	183	174	32	185}
{18	9	139	93	118	3	183	174	35	176}
{18	9	139	93	118	3	183	174	35	179}
{18	9	139	93	118	3	183	174	35	182}
{18	9	139	93	118	3	183	174	35	185}
{18	9	139	93	118	3	186	165	26	176}
{18	9	139	93	118	3	186	165	26	179}
{18	9	139	93	118	3	186	165	26	182}
{18	9	139	93	118	3	186	165	26	185}
{18	9	139	93	118	3	186	165	29	176}
{18	9	139	93	118	3	186	165	29	179}
{18	9	139	93	118	3	186	165	29	182}
{18	9	139	93	118	3	186	165	29	185}
{18	9	139	93	118	3	186	165	32	176}
{18	9	139	93	118	3	186	165	32	179}
{18	9	139	93	118	3	186	165	32	182}
{18	9	139	93	118	3	186	165	32	185}
{18	9	139	93	118	3	186	165	35	176}
{18	9	139	93	118	3	186	165	35	179}
{18	9	139	93	118	3	186	165	35	182}
{18	9	139	93	118	3	186	165	35	185}
{18	9	139	93	118	3	186	168	26	176}
{18	9	139	93	118	3	186	168	26	179}
{18	9	139	93	118	3	186	168	26	182}
{18	9	139	93	118	3	186	168	26	185}
{18	9	139	93	118	3	186	168	29	176}
{18	9	139	93	118	3	186	168	29	179}
{18	9	139	93	118	3	186	168	29	182}
{18	9	139	93	118	3	186	168	29	185}
{18	9	139	93	118	3	186	168	32	176}
{18	9	139	93	118	3	186	168	32	179}
{18	9	139	93	118	3	186	168	32	182}
{18	9	139	93	118	3	186	168	32	185}
{18	9	139	93	118	3	186	168	35	176}
{18	9	139	93	118	3	186	168	35	179}
{18	9	139	93	118	3	186	168	35	182}
{18	9	139	93	118	3	186	168	35	185}
{18	9	139	93	118	3	186	171	26	176}
{18	9	139	93	118	3	186	171	26	179}
{18	9	139	93	118	3	186	171	26	182}
{18	9	139	93	118	3	186	171	26	185}
{18	9	139	93	118	3	186	171	29	176}
{18	9	139	93	118	3	186	171	29	179}
{18	9	139	93	118	3	186	171	29	182}
{18	9	139	93	118	3	186	171	29	185}
{18	9	139	93	118	3	186	171	32	176}
{18	9	139	93	118	3	186	171	32	179}
{18	9	139	93	118	3	186	171	32	182}
{18	9	139	93	118	3	186	171	32	185}
{18	9	139	93	118	3	186	171	35	176}
{18	9	139	93	118	3	186	171	35	179}
{18	9	139	93	118	3	186	171	35	182}
{18	9	139	93	118	3	186	171	35	185}
{18	9	139	93	118	3	186	174	26	176}
{18	9	139	93	118	3	186	174	26	179}
{18	9	139	93	118	3	186	174	26	182}
{18	9	139	93	118	3	186	174	26	185}
{18	9	139	93	118	3	186	174	29	176}
{18	9	139	93	118	3	186	174	29	179}
{18	9	139	93	118	3	186	174	29	182}
{18	9	139	93	118	3	186	174	29	185}
{18	9	139	93	118	3	186	174	32	176}
{18	9	139	93	118	3	186	174	32	179}
{18	9	139	93	118	3	186	174	32	182}
{18	9	139	93	118	3	186	174	32	185}
{18	9	139	93	118	3	186	174	35	176}
{18	9	139	93	118	3	186	174	35	179}
{18	9	139	93	118	3	186	174	35	182}
{18	9	139	93	118	3	186	174	35	185}
{18	9	139	93	118	6	177	165	26	176}
{18	9	139	93	118	6	177	165	26	179}
{18	9	139	93	118	6	177	165	26	182}
{18	9	139	93	118	6	177	165	26	185}
{18	9	139	93	118	6	177	165	29	176}
{18	9	139	93	118	6	177	165	29	179}
{18	9	139	93	118	6	177	165	29	182}
{18	9	139	93	118	6	177	165	29	185}
{18	9	139	93	118	6	177	165	32	176}
{18	9	139	93	118	6	177	165	32	179}
{18	9	139	93	118	6	177	165	32	182}
{18	9	139	93	118	6	177	165	32	185}
{18	9	139	93	118	6	177	165	35	176}
{18	9	139	93	118	6	177	165	35	179}
{18	9	139	93	118	6	177	165	35	182}
{18	9	139	93	118	6	177	165	35	185}
{18	9	139	93	118	6	177	168	26	176}
{18	9	139	93	118	6	177	168	26	179}
{18	9	139	93	118	6	177	168	26	182}
{18	9	139	93	118	6	177	168	26	185}
{18	9	139	93	118	6	177	168	29	176}
{18	9	139	93	118	6	177	168	29	179}
{18	9	139	93	118	6	177	168	29	182}
{18	9	139	93	118	6	177	168	29	185}
{18	9	139	93	118	6	177	168	32	176}
{18	9	139	93	118	6	177	168	32	179}
{18	9	139	93	118	6	177	168	32	182}
{18	9	139	93	118	6	177	168	32	185}
{18	9	139	93	118	6	177	168	35	176}
{18	9	139	93	118	6	177	168	35	179}
{18	9	139	93	118	6	177	168	35	182}
{18	9	139	93	118	6	177	168	35	185}
{18	9	139	93	118	6	177	171	26	176}
{18	9	139	93	118	6	177	171	26	179}
{18	9	139	93	118	6	177	171	26	182}
{18	9	139	93	118	6	177	171	26	185}
{18	9	139	93	118	6	177	171	29	176}
{18	9	139	93	118	6	177	171	29	179}
{18	9	139	93	118	6	177	171	29	182}
{18	9	139	93	118	6	177	171	29	185}
{18	9	139	93	118	6	177	171	32	176}
{18	9	139	93	118	6	177	171	32	179}
{18	9	139	93	118	6	177	171	32	182}
{18	9	139	93	118	6	177	171	32	185}
{18	9	139	93	118	6	177	171	35	176}
{18	9	139	93	118	6	177	171	35	179}
{18	9	139	93	118	6	177	171	35	182}
{18	9	139	93	118	6	177	171	35	185}
{18	9	139	93	118	6	177	174	26	176}
{18	9	139	93	118	6	177	174	26	179}
{18	9	139	93	118	6	177	174	26	182}
{18	9	139	93	118	6	177	174	26	185}
{18	9	139	93	118	6	177	174	29	176}
{18	9	139	93	118	6	177	174	29	179}
{18	9	139	93	118	6	177	174	29	182}
{18	9	139	93	118	6	177	174	29	185}
{18	9	139	93	118	6	177	174	32	176}
{18	9	139	93	118	6	177	174	32	179}
{18	9	139	93	118	6	177	174	32	182}
{18	9	139	93	118	6	177	174	32	185}
{18	9	139	93	118	6	177	174	35	176}
{18	9	139	93	118	6	177	174	35	179}
{18	9	139	93	118	6	177	174	35	182}
{18	9	139	93	118	6	177	174	35	185}
{18	9	139	93	118	6	180	165	26	176}
{18	9	139	93	118	6	180	165	26	179}
{18	9	139	93	118	6	180	165	26	182}
{18	9	139	93	118	6	180	165	26	185}
{18	9	139	93	118	6	180	165	29	176}
{18	9	139	93	118	6	180	165	29	179}
{18	9	139	93	118	6	180	165	29	182}
{18	9	139	93	118	6	180	165	29	185}
{18	9	139	93	118	6	180	165	32	176}
{18	9	139	93	118	6	180	165	32	179}
{18	9	139	93	118	6	180	165	32	182}
{18	9	139	93	118	6	180	165	32	185}
{18	9	139	93	118	6	180	165	35	176}
{18	9	139	93	118	6	180	165	35	179}
{18	9	139	93	118	6	180	165	35	182}
{18	9	139	93	118	6	180	165	35	185}
{18	9	139	93	118	6	180	168	26	176}
{18	9	139	93	118	6	180	168	26	179}
{18	9	139	93	118	6	180	168	26	182}
{18	9	139	93	118	6	180	168	26	185}
{18	9	139	93	118	6	180	168	29	176}
{18	9	139	93	118	6	180	168	29	179}
{18	9	139	93	118	6	180	168	29	182}
{18	9	139	93	118	6	180	168	29	185}
{18	9	139	93	118	6	180	168	32	176}
{18	9	139	93	118	6	180	168	32	179}
{18	9	139	93	118	6	180	168	32	182}
{18	9	139	93	118	6	180	168	32	185}
{18	9	139	93	118	6	180	168	35	176}
{18	9	139	93	118	6	180	168	35	179}
{18	9	139	93	118	6	180	168	35	182}
{18	9	139	93	118	6	180	168	35	185}
{18	9	139	93	118	6	180	171	26	176}
{18	9	139	93	118	6	180	171	26	179}
{18	9	139	93	118	6	180	171	26	182}
{18	9	139	93	118	6	180	171	26	185}
{18	9	139	93	118	6	180	171	29	176}
{18	9	139	93	118	6	180	171	29	179}
{18	9	139	93	118	6	180	171	29	182}
{18	9	139	93	118	6	180	171	29	185}
{18	9	139	93	118	6	180	171	32	176}
{18	9	139	93	118	6	180	171	32	179}
{18	9	139	93	118	6	180	171	32	182}
{18	9	139	93	118	6	180	171	32	185}
{18	9	139	93	118	6	180	171	35	176}
{18	9	139	93	118	6	180	171	35	179}
{18	9	139	93	118	6	180	171	35	182}
{18	9	139	93	118	6	180	171	35	185}
{18	9	139	93	118	6	180	174	26	176}
{18	9	139	93	118	6	180	174	26	179}
{18	9	139	93	118	6	180	174	26	182}
{18	9	139	93	118	6	180	174	26	185}
{18	9	139	93	118	6	180	174	29	176}
{18	9	139	93	118	6	180	174	29	179}
{18	9	139	93	118	6	180	174	29	182}
{18	9	139	93	118	6	180	174	29	185}
{18	9	139	93	118	6	180	174	32	176}
{18	9	139	93	118	6	180	174	32	179}
{18	9	139	93	118	6	180	174	32	182}
{18	9	139	93	118	6	180	174	32	185}
{18	9	139	93	118	6	180	174	35	176}
{18	9	139	93	118	6	180	174	35	179}
{18	9	139	93	118	6	180	174	35	182}
{18	9	139	93	118	6	180	174	35	185}
{18	9	139	93	118	6	183	165	26	176}
{18	9	139	93	118	6	183	165	26	179}
{18	9	139	93	118	6	183	165	26	182}
{18	9	139	93	118	6	183	165	26	185}
{18	9	139	93	118	6	183	165	29	176}
{18	9	139	93	118	6	183	165	29	179}
{18	9	139	93	118	6	183	165	29	182}
{18	9	139	93	118	6	183	165	29	185}
{18	9	139	93	118	6	183	165	32	176}
{18	9	139	93	118	6	183	165	32	179}
{18	9	139	93	118	6	183	165	32	182}
{18	9	139	93	118	6	183	165	32	185}
{18	9	139	93	118	6	183	165	35	176}
{18	9	139	93	118	6	183	165	35	179}
{18	9	139	93	118	6	183	165	35	182}
{18	9	139	93	118	6	183	165	35	185}
{18	9	139	93	118	6	183	168	26	176}
{18	9	139	93	118	6	183	168	26	179}
{18	9	139	93	118	6	183	168	26	182}
{18	9	139	93	118	6	183	168	26	185}
{18	9	139	93	118	6	183	168	29	176}
{18	9	139	93	118	6	183	168	29	179}
{18	9	139	93	118	6	183	168	29	182}
{18	9	139	93	118	6	183	168	29	185}
{18	9	139	93	118	6	183	168	32	176}
{18	9	139	93	118	6	183	168	32	179}
{18	9	139	93	118	6	183	168	32	182}
{18	9	139	93	118	6	183	168	32	185}
{18	9	139	93	118	6	183	168	35	176}
{18	9	139	93	118	6	183	168	35	179}
{18	9	139	93	118	6	183	168	35	182}
{18	9	139	93	118	6	183	168	35	185}
{18	9	139	93	118	6	183	171	26	176}
{18	9	139	93	118	6	183	171	26	179}
{18	9	139	93	118	6	183	171	26	182}
{18	9	139	93	118	6	183	171	26	185}
{18	9	139	93	118	6	183	171	29	176}
{18	9	139	93	118	6	183	171	29	179}
{18	9	139	93	118	6	183	171	29	182}
{18	9	139	93	118	6	183	171	29	185}
{18	9	139	93	118	6	183	171	32	176}
{18	9	139	93	118	6	183	171	32	179}
{18	9	139	93	118	6	183	171	32	182}
{18	9	139	93	118	6	183	171	32	185}
{18	9	139	93	118	6	183	171	35	176}
{18	9	139	93	118	6	183	171	35	179}
{18	9	139	93	118	6	183	171	35	182}
{18	9	139	93	118	6	183	171	35	185}
{18	9	139	93	118	6	183	174	26	176}
{18	9	139	93	118	6	183	174	26	179}
{18	9	139	93	118	6	183	174	26	182}
{18	9	139	93	118	6	183	174	26	185}
{18	9	139	93	118	6	183	174	29	176}
{18	9	139	93	118	6	183	174	29	179}
{18	9	139	93	118	6	183	174	29	182}
{18	9	139	93	118	6	183	174	29	185}
{18	9	139	93	118	6	183	174	32	176}
{18	9	139	93	118	6	183	174	32	179}
{18	9	139	93	118	6	183	174	32	182}
{18	9	139	93	118	6	183	174	32	185}
{18	9	139	93	118	6	183	174	35	176}
{18	9	139	93	118	6	183	174	35	179}
{18	9	139	93	118	6	183	174	35	182}
{18	9	139	93	118	6	183	174	35	185}
{18	9	139	93	118	6	186	165	26	176}
{18	9	139	93	118	6	186	165	26	179}
{18	9	139	93	118	6	186	165	26	182}
{18	9	139	93	118	6	186	165	26	185}
{18	9	139	93	118	6	186	165	29	176}
{18	9	139	93	118	6	186	165	29	179}
{18	9	139	93	118	6	186	165	29	182}
{18	9	139	93	118	6	186	165	29	185}
{18	9	139	93	118	6	186	165	32	176}
{18	9	139	93	118	6	186	165	32	179}
{18	9	139	93	118	6	186	165	32	182}
{18	9	139	93	118	6	186	165	32	185}
{18	9	139	93	118	6	186	165	35	176}
{18	9	139	93	118	6	186	165	35	179}
{18	9	139	93	118	6	186	165	35	182}
{18	9	139	93	118	6	186	165	35	185}
{18	9	139	93	118	6	186	168	26	176}
{18	9	139	93	118	6	186	168	26	179}
{18	9	139	93	118	6	186	168	26	182}
{18	9	139	93	118	6	186	168	26	185}
{18	9	139	93	118	6	186	168	29	176}
{18	9	139	93	118	6	186	168	29	179}
{18	9	139	93	118	6	186	168	29	182}
{18	9	139	93	118	6	186	168	29	185}
{18	9	139	93	118	6	186	168	32	176}
{18	9	139	93	118	6	186	168	32	179}
{18	9	139	93	118	6	186	168	32	182}
{18	9	139	93	118	6	186	168	32	185}
{18	9	139	93	118	6	186	168	35	176}
{18	9	139	93	118	6	186	168	35	179}
{18	9	139	93	118	6	186	168	35	182}
{18	9	139	93	118	6	186	168	35	185}
{18	9	139	93	118	6	186	171	26	176}
{18	9	139	93	118	6	186	171	26	179}
{18	9	139	93	118	6	186	171	26	182}
{18	9	139	93	118	6	186	171	26	185}
{18	9	139	93	118	6	186	171	29	176}
{18	9	139	93	118	6	186	171	29	179}
{18	9	139	93	118	6	186	171	29	182}
{18	9	139	93	118	6	186	171	29	185}
{18	9	139	93	118	6	186	171	32	176}
{18	9	139	93	118	6	186	171	32	179}
{18	9	139	93	118	6	186	171	32	182}
{18	9	139	93	118	6	186	171	32	185}
{18	9	139	93	118	6	186	171	35	176}
{18	9	139	93	118	6	186	171	35	179}
{18	9	139	93	118	6	186	171	35	182}
{18	9	139	93	118	6	186	171	35	185}
{18	9	139	93	118	6	186	174	26	176}
{18	9	139	93	118	6	186	174	26	179}
{18	9	139	93	118	6	186	174	26	182}
{18	9	139	93	118	6	186	174	26	185}
{18	9	139	93	118	6	186	174	29	176}
{18	9	139	93	118	6	186	174	29	179}
{18	9	139	93	118	6	186	174	29	182}
{18	9	139	93	118	6	186	174	29	185}
{18	9	139	93	118	6	186	174	32	176}
{18	9	139	93	118	6	186	174	32	179}
{18	9	139	93	118	6	186	174	32	182}
{18	9	139	93	118	6	186	174	32	185}
{18	9	139	93	118	6	186	174	35	176}
{18	9	139	93	118	6	186	174	35	179}
{18	9	139	93	118	6	186	174	35	182}
{18	9	139	93	118	6	186	174	35	185}
{18	9	139	93	121	0	177	165	26	176}
{18	9	139	93	121	0	177	165	26	179}
{18	9	139	93	121	0	177	165	26	182}
{18	9	139	93	121	0	177	165	26	185}
{18	9	139	93	121	0	177	165	29	176}
{18	9	139	93	121	0	177	165	29	179}
{18	9	139	93	121	0	177	165	29	182}
{18	9	139	93	121	0	177	165	29	185}
{18	9	139	93	121	0	177	165	32	176}
{18	9	139	93	121	0	177	165	32	179}
{18	9	139	93	121	0	177	165	32	182}
{18	9	139	93	121	0	177	165	32	185}
{18	9	139	93	121	0	177	165	35	176}
{18	9	139	93	121	0	177	165	35	179}
{18	9	139	93	121	0	177	165	35	182}
{18	9	139	93	121	0	177	165	35	185}
{18	9	139	93	121	0	177	168	26	176}
{18	9	139	93	121	0	177	168	26	179}
{18	9	139	93	121	0	177	168	26	182}
{18	9	139	93	121	0	177	168	26	185}
{18	9	139	93	121	0	177	168	29	176}
{18	9	139	93	121	0	177	168	29	179}
{18	9	139	93	121	0	177	168	29	182}
{18	9	139	93	121	0	177	168	29	185}
{18	9	139	93	121	0	177	168	32	176}
{18	9	139	93	121	0	177	168	32	179}
{18	9	139	93	121	0	177	168	32	182}
{18	9	139	93	121	0	177	168	32	185}
{18	9	139	93	121	0	177	168	35	176}
{18	9	139	93	121	0	177	168	35	179}
{18	9	139	93	121	0	177	168	35	182}
{18	9	139	93	121	0	177	168	35	185}
{18	9	139	93	121	0	177	171	26	176}
{18	9	139	93	121	0	177	171	26	179}
{18	9	139	93	121	0	177	171	26	182}
{18	9	139	93	121	0	177	171	26	185}
{18	9	139	93	121	0	177	171	29	176}
{18	9	139	93	121	0	177	171	29	179}
{18	9	139	93	121	0	177	171	29	182}
{18	9	139	93	121	0	177	171	29	185}
{18	9	139	93	121	0	177	171	32	176}
{18	9	139	93	121	0	177	171	32	179}
{18	9	139	93	121	0	177	171	32	182}
{18	9	139	93	121	0	177	171	32	185}
{18	9	139	93	121	0	177	171	35	176}
{18	9	139	93	121	0	177	171	35	179}
{18	9	139	93	121	0	177	171	35	182}
{18	9	139	93	121	0	177	171	35	185}
{18	9	139	93	121	0	177	174	26	176}
{18	9	139	93	121	0	177	174	26	179}
{18	9	139	93	121	0	177	174	26	182}
{18	9	139	93	121	0	177	174	26	185}
{18	9	139	93	121	0	177	174	29	176}
{18	9	139	93	121	0	177	174	29	179}
{18	9	139	93	121	0	177	174	29	182}
{18	9	139	93	121	0	177	174	29	185}
{18	9	139	93	121	0	177	174	32	176}
{18	9	139	93	121	0	177	174	32	179}
{18	9	139	93	121	0	177	174	32	182}
{18	9	139	93	121	0	177	174	32	185}
{18	9	139	93	121	0	177	174	35	176}
{18	9	139	93	121	0	177	174	35	179}
{18	9	139	93	121	0	177	174	35	182}
{18	9	139	93	121	0	177	174	35	185}
{18	9	139	93	121	0	180	165	26	176}
{18	9	139	93	121	0	180	165	26	179}
{18	9	139	93	121	0	180	165	26	182}
{18	9	139	93	121	0	180	165	26	185}
{18	9	139	93	121	0	180	165	29	176}
{18	9	139	93	121	0	180	165	29	179}
{18	9	139	93	121	0	180	165	29	182}
{18	9	139	93	121	0	180	165	29	185}
{18	9	139	93	121	0	180	165	32	176}
{18	9	139	93	121	0	180	165	32	179}
{18	9	139	93	121	0	180	165	32	182}
{18	9	139	93	121	0	180	165	32	185}
{18	9	139	93	121	0	180	165	35	176}
{18	9	139	93	121	0	180	165	35	179}
{18	9	139	93	121	0	180	165	35	182}
{18	9	139	93	121	0	180	165	35	185}
{18	9	139	93	121	0	180	168	26	176}
{18	9	139	93	121	0	180	168	26	179}
{18	9	139	93	121	0	180	168	26	182}
{18	9	139	93	121	0	180	168	26	185}
{18	9	139	93	121	0	180	168	29	176}
{18	9	139	93	121	0	180	168	29	179}
{18	9	139	93	121	0	180	168	29	182}
{18	9	139	93	121	0	180	168	29	185}
{18	9	139	93	121	0	180	168	32	176}
{18	9	139	93	121	0	180	168	32	179}
{18	9	139	93	121	0	180	168	32	182}
{18	9	139	93	121	0	180	168	32	185}
{18	9	139	93	121	0	180	168	35	176}
{18	9	139	93	121	0	180	168	35	179}
{18	9	139	93	121	0	180	168	35	182}
{18	9	139	93	121	0	180	168	35	185}
{18	9	139	93	121	0	180	171	26	176}
{18	9	139	93	121	0	180	171	26	179}
{18	9	139	93	121	0	180	171	26	182}
{18	9	139	93	121	0	180	171	26	185}
{18	9	139	93	121	0	180	171	29	176}
{18	9	139	93	121	0	180	171	29	179}
{18	9	139	93	121	0	180	171	29	182}
{18	9	139	93	121	0	180	171	29	185}
{18	9	139	93	121	0	180	171	32	176}
{18	9	139	93	121	0	180	171	32	179}
{18	9	139	93	121	0	180	171	32	182}
{18	9	139	93	121	0	180	171	32	185}
{18	9	139	93	121	0	180	171	35	176}
{18	9	139	93	121	0	180	171	35	179}
{18	9	139	93	121	0	180	171	35	182}
{18	9	139	93	121	0	180	171	35	185}
{18	9	139	93	121	0	180	174	26	176}
{18	9	139	93	121	0	180	174	26	179}
{18	9	139	93	121	0	180	174	26	182}
{18	9	139	93	121	0	180	174	26	185}
{18	9	139	93	121	0	180	174	29	176}
{18	9	139	93	121	0	180	174	29	179}
{18	9	139	93	121	0	180	174	29	182}
{18	9	139	93	121	0	180	174	29	185}
{18	9	139	93	121	0	180	174	32	176}
{18	9	139	93	121	0	180	174	32	179}
{18	9	139	93	121	0	180	174	32	182}
{18	9	139	93	121	0	180	174	32	185}
{18	9	139	93	121	0	180	174	35	176}
{18	9	139	93	121	0	180	174	35	179}
{18	9	139	93	121	0	180	174	35	182}
{18	9	139	93	121	0	180	174	35	185}
{18	9	139	93	121	0	183	165	26	176}
{18	9	139	93	121	0	183	165	26	179}
{18	9	139	93	121	0	183	165	26	182}
{18	9	139	93	121	0	183	165	26	185}
{18	9	139	93	121	0	183	165	29	176}
{18	9	139	93	121	0	183	165	29	179}
{18	9	139	93	121	0	183	165	29	182}
{18	9	139	93	121	0	183	165	29	185}
{18	9	139	93	121	0	183	165	32	176}
{18	9	139	93	121	0	183	165	32	179}
{18	9	139	93	121	0	183	165	32	182}
{18	9	139	93	121	0	183	165	32	185}
{18	9	139	93	121	0	183	165	35	176}
{18	9	139	93	121	0	183	165	35	179}
{18	9	139	93	121	0	183	165	35	182}
{18	9	139	93	121	0	183	165	35	185}
{18	9	139	93	121	0	183	168	26	176}
{18	9	139	93	121	0	183	168	26	179}
{18	9	139	93	121	0	183	168	26	182}
{18	9	139	93	121	0	183	168	26	185}
{18	9	139	93	121	0	183	168	29	176}
{18	9	139	93	121	0	183	168	29	179}
{18	9	139	93	121	0	183	168	29	182}
{18	9	139	93	121	0	183	168	29	185}
{18	9	139	93	121	0	183	168	32	176}
{18	9	139	93	121	0	183	168	32	179}
{18	9	139	93	121	0	183	168	32	182}
{18	9	139	93	121	0	183	168	32	185}
{18	9	139	93	121	0	183	168	35	176}
{18	9	139	93	121	0	183	168	35	179}
{18	9	139	93	121	0	183	168	35	182}
{18	9	139	93	121	0	183	168	35	185}
{18	9	139	93	121	0	183	171	26	176}
{18	9	139	93	121	0	183	171	26	179}
{18	9	139	93	121	0	183	171	26	182}
{18	9	139	93	121	0	183	171	26	185}
{18	9	139	93	121	0	183	171	29	176}
{18	9	139	93	121	0	183	171	29	179}
{18	9	139	93	121	0	183	171	29	182}
{18	9	139	93	121	0	183	171	29	185}
{18	9	139	93	121	0	183	171	32	176}
{18	9	139	93	121	0	183	171	32	179}
{18	9	139	93	121	0	183	171	32	182}
{18	9	139	93	121	0	183	171	32	185}
{18	9	139	93	121	0	183	171	35	176}
{18	9	139	93	121	0	183	171	35	179}
{18	9	139	93	121	0	183	171	35	182}
{18	9	139	93	121	0	183	171	35	185}
{18	9	139	93	121	0	183	174	26	176}
{18	9	139	93	121	0	183	174	26	179}
{18	9	139	93	121	0	183	174	26	182}
{18	9	139	93	121	0	183	174	26	185}
{18	9	139	93	121	0	183	174	29	176}
{18	9	139	93	121	0	183	174	29	179}
{18	9	139	93	121	0	183	174	29	182}
{18	9	139	93	121	0	183	174	29	185}
{18	9	139	93	121	0	183	174	32	176}
{18	9	139	93	121	0	183	174	32	179}
{18	9	139	93	121	0	183	174	32	182}
{18	9	139	93	121	0	183	174	32	185}
{18	9	139	93	121	0	183	174	35	176}
{18	9	139	93	121	0	183	174	35	179}
{18	9	139	93	121	0	183	174	35	182}
{18	9	139	93	121	0	183	174	35	185}
{18	9	139	93	121	0	186	165	26	176}
{18	9	139	93	121	0	186	165	26	179}
{18	9	139	93	121	0	186	165	26	182}
{18	9	139	93	121	0	186	165	26	185}
{18	9	139	93	121	0	186	165	29	176}
{18	9	139	93	121	0	186	165	29	179}
{18	9	139	93	121	0	186	165	29	182}
{18	9	139	93	121	0	186	165	29	185}
{18	9	139	93	121	0	186	165	32	176}
{18	9	139	93	121	0	186	165	32	179}
{18	9	139	93	121	0	186	165	32	182}
{18	9	139	93	121	0	186	165	32	185}
{18	9	139	93	121	0	186	165	35	176}
{18	9	139	93	121	0	186	165	35	179}
{18	9	139	93	121	0	186	165	35	182}
{18	9	139	93	121	0	186	165	35	185}
{18	9	139	93	121	0	186	168	26	176}
{18	9	139	93	121	0	186	168	26	179}
{18	9	139	93	121	0	186	168	26	182}
{18	9	139	93	121	0	186	168	26	185}
{18	9	139	93	121	0	186	168	29	176}
{18	9	139	93	121	0	186	168	29	179}
{18	9	139	93	121	0	186	168	29	182}
{18	9	139	93	121	0	186	168	29	185}
{18	9	139	93	121	0	186	168	32	176}
{18	9	139	93	121	0	186	168	32	179}
{18	9	139	93	121	0	186	168	32	182}
{18	9	139	93	121	0	186	168	32	185}
{18	9	139	93	121	0	186	168	35	176}
{18	9	139	93	121	0	186	168	35	179}
{18	9	139	93	121	0	186	168	35	182}
{18	9	139	93	121	0	186	168	35	185}
{18	9	139	93	121	0	186	171	26	176}
{18	9	139	93	121	0	186	171	26	179}
{18	9	139	93	121	0	186	171	26	182}
{18	9	139	93	121	0	186	171	26	185}
{18	9	139	93	121	0	186	171	29	176}
{18	9	139	93	121	0	186	171	29	179}
{18	9	139	93	121	0	186	171	29	182}
{18	9	139	93	121	0	186	171	29	185}
{18	9	139	93	121	0	186	171	32	176}
{18	9	139	93	121	0	186	171	32	179}
{18	9	139	93	121	0	186	171	32	182}
{18	9	139	93	121	0	186	171	32	185}
{18	9	139	93	121	0	186	171	35	176}
{18	9	139	93	121	0	186	171	35	179}
{18	9	139	93	121	0	186	171	35	182}
{18	9	139	93	121	0	186	171	35	185}
{18	9	139	93	121	0	186	174	26	176}
{18	9	139	93	121	0	186	174	26	179}
{18	9	139	93	121	0	186	174	26	182}
{18	9	139	93	121	0	186	174	26	185}
{18	9	139	93	121	0	186	174	29	176}
{18	9	139	93	121	0	186	174	29	179}
{18	9	139	93	121	0	186	174	29	182}
{18	9	139	93	121	0	186	174	29	185}
{18	9	139	93	121	0	186	174	32	176}
{18	9	139	93	121	0	186	174	32	179}
{18	9	139	93	121	0	186	174	32	182}
{18	9	139	93	121	0	186	174	32	185}
{18	9	139	93	121	0	186	174	35	176}
{18	9	139	93	121	0	186	174	35	179}
{18	9	139	93	121	0	186	174	35	182}
{18	9	139	93	121	0	186	174	35	185}
{18	9	139	93	121	3	177	165	26	176}
{18	9	139	93	121	3	177	165	26	179}
{18	9	139	93	121	3	177	165	26	182}
{18	9	139	93	121	3	177	165	26	185}
{18	9	139	93	121	3	177	165	29	176}
{18	9	139	93	121	3	177	165	29	179}
{18	9	139	93	121	3	177	165	29	182}
{18	9	139	93	121	3	177	165	29	185}
{18	9	139	93	121	3	177	165	32	176}
{18	9	139	93	121	3	177	165	32	179}
{18	9	139	93	121	3	177	165	32	182}
{18	9	139	93	121	3	177	165	32	185}
{18	9	139	93	121	3	177	165	35	176}
{18	9	139	93	121	3	177	165	35	179}
{18	9	139	93	121	3	177	165	35	182}
{18	9	139	93	121	3	177	165	35	185}
{18	9	139	93	121	3	177	168	26	176}
{18	9	139	93	121	3	177	168	26	179}
{18	9	139	93	121	3	177	168	26	182}
{18	9	139	93	121	3	177	168	26	185}
{18	9	139	93	121	3	177	168	29	176}
{18	9	139	93	121	3	177	168	29	179}
{18	9	139	93	121	3	177	168	29	182}
{18	9	139	93	121	3	177	168	29	185}
{18	9	139	93	121	3	177	168	32	176}
{18	9	139	93	121	3	177	168	32	179}
{18	9	139	93	121	3	177	168	32	182}
{18	9	139	93	121	3	177	168	32	185}
{18	9	139	93	121	3	177	168	35	176}
{18	9	139	93	121	3	177	168	35	179}
{18	9	139	93	121	3	177	168	35	182}
{18	9	139	93	121	3	177	168	35	185}
{18	9	139	93	121	3	177	171	26	176}
{18	9	139	93	121	3	177	171	26	179}
{18	9	139	93	121	3	177	171	26	182}
{18	9	139	93	121	3	177	171	26	185}
{18	9	139	93	121	3	177	171	29	176}
{18	9	139	93	121	3	177	171	29	179}
{18	9	139	93	121	3	177	171	29	182}
{18	9	139	93	121	3	177	171	29	185}
{18	9	139	93	121	3	177	171	32	176}
{18	9	139	93	121	3	177	171	32	179}
{18	9	139	93	121	3	177	171	32	182}
{18	9	139	93	121	3	177	171	32	185}
{18	9	139	93	121	3	177	171	35	176}
{18	9	139	93	121	3	177	171	35	179}
{18	9	139	93	121	3	177	171	35	182}
{18	9	139	93	121	3	177	171	35	185}
{18	9	139	93	121	3	177	174	26	176}
{18	9	139	93	121	3	177	174	26	179}
{18	9	139	93	121	3	177	174	26	182}
{18	9	139	93	121	3	177	174	26	185}
{18	9	139	93	121	3	177	174	29	176}
{18	9	139	93	121	3	177	174	29	179}
{18	9	139	93	121	3	177	174	29	182}
{18	9	139	93	121	3	177	174	29	185}
{18	9	139	93	121	3	177	174	32	176}
{18	9	139	93	121	3	177	174	32	179}
{18	9	139	93	121	3	177	174	32	182}
{18	9	139	93	121	3	177	174	32	185}
{18	9	139	93	121	3	177	174	35	176}
{18	9	139	93	121	3	177	174	35	179}
{18	9	139	93	121	3	177	174	35	182}
{18	9	139	93	121	3	177	174	35	185}
{18	9	139	93	121	3	180	165	26	176}
{18	9	139	93	121	3	180	165	26	179}
{18	9	139	93	121	3	180	165	26	182}
{18	9	139	93	121	3	180	165	26	185}
{18	9	139	93	121	3	180	165	29	176}
{18	9	139	93	121	3	180	165	29	179}
{18	9	139	93	121	3	180	165	29	182}
{18	9	139	93	121	3	180	165	29	185}
{18	9	139	93	121	3	180	165	32	176}
{18	9	139	93	121	3	180	165	32	179}
{18	9	139	93	121	3	180	165	32	182}
{18	9	139	93	121	3	180	165	32	185}
{18	9	139	93	121	3	180	165	35	176}
{18	9	139	93	121	3	180	165	35	179}
{18	9	139	93	121	3	180	165	35	182}
{18	9	139	93	121	3	180	165	35	185}
{18	9	139	93	121	3	180	168	26	176}
{18	9	139	93	121	3	180	168	26	179}
{18	9	139	93	121	3	180	168	26	182}
{18	9	139	93	121	3	180	168	26	185}
{18	9	139	93	121	3	180	168	29	176}
{18	9	139	93	121	3	180	168	29	179}
{18	9	139	93	121	3	180	168	29	182}
{18	9	139	93	121	3	180	168	29	185}
{18	9	139	93	121	3	180	168	32	176}
{18	9	139	93	121	3	180	168	32	179}
{18	9	139	93	121	3	180	168	32	182}
{18	9	139	93	121	3	180	168	32	185}
{18	9	139	93	121	3	180	168	35	176}
{18	9	139	93	121	3	180	168	35	179}
{18	9	139	93	121	3	180	168	35	182}
{18	9	139	93	121	3	180	168	35	185}
{18	9	139	93	121	3	180	171	26	176}
{18	9	139	93	121	3	180	171	26	179}
{18	9	139	93	121	3	180	171	26	182}
{18	9	139	93	121	3	180	171	26	185}
{18	9	139	93	121	3	180	171	29	176}
{18	9	139	93	121	3	180	171	29	179}
{18	9	139	93	121	3	180	171	29	182}
{18	9	139	93	121	3	180	171	29	185}
{18	9	139	93	121	3	180	171	32	176}
{18	9	139	93	121	3	180	171	32	179}
{18	9	139	93	121	3	180	171	32	182}
{18	9	139	93	121	3	180	171	32	185}
{18	9	139	93	121	3	180	171	35	176}
{18	9	139	93	121	3	180	171	35	179}
{18	9	139	93	121	3	180	171	35	182}
{18	9	139	93	121	3	180	171	35	185}
{18	9	139	93	121	3	180	174	26	176}
{18	9	139	93	121	3	180	174	26	179}
{18	9	139	93	121	3	180	174	26	182}
{18	9	139	93	121	3	180	174	26	185}
{18	9	139	93	121	3	180	174	29	176}
{18	9	139	93	121	3	180	174	29	179}
{18	9	139	93	121	3	180	174	29	182}
{18	9	139	93	121	3	180	174	29	185}
{18	9	139	93	121	3	180	174	32	176}
{18	9	139	93	121	3	180	174	32	179}
{18	9	139	93	121	3	180	174	32	182}
{18	9	139	93	121	3	180	174	32	185}
{18	9	139	93	121	3	180	174	35	176}
{18	9	139	93	121	3	180	174	35	179}
{18	9	139	93	121	3	180	174	35	182}
{18	9	139	93	121	3	180	174	35	185}
{18	9	139	93	121	3	183	165	26	176}
{18	9	139	93	121	3	183	165	26	179}
{18	9	139	93	121	3	183	165	26	182}
{18	9	139	93	121	3	183	165	26	185}
{18	9	139	93	121	3	183	165	29	176}
{18	9	139	93	121	3	183	165	29	179}
{18	9	139	93	121	3	183	165	29	182}
{18	9	139	93	121	3	183	165	29	185}
{18	9	139	93	121	3	183	165	32	176}
{18	9	139	93	121	3	183	165	32	179}
{18	9	139	93	121	3	183	165	32	182}
{18	9	139	93	121	3	183	165	32	185}
{18	9	139	93	121	3	183	165	35	176}
{18	9	139	93	121	3	183	165	35	179}
{18	9	139	93	121	3	183	165	35	182}
{18	9	139	93	121	3	183	165	35	185}
{18	9	139	93	121	3	183	168	26	176}
{18	9	139	93	121	3	183	168	26	179}
{18	9	139	93	121	3	183	168	26	182}
{18	9	139	93	121	3	183	168	26	185}
{18	9	139	93	121	3	183	168	29	176}
{18	9	139	93	121	3	183	168	29	179}
{18	9	139	93	121	3	183	168	29	182}
{18	9	139	93	121	3	183	168	29	185}
{18	9	139	93	121	3	183	168	32	176}
{18	9	139	93	121	3	183	168	32	179}
{18	9	139	93	121	3	183	168	32	182}
{18	9	139	93	121	3	183	168	32	185}
{18	9	139	93	121	3	183	168	35	176}
{18	9	139	93	121	3	183	168	35	179}
{18	9	139	93	121	3	183	168	35	182}
{18	9	139	93	121	3	183	168	35	185}
{18	9	139	93	121	3	183	171	26	176}
{18	9	139	93	121	3	183	171	26	179}
{18	9	139	93	121	3	183	171	26	182}
{18	9	139	93	121	3	183	171	26	185}
{18	9	139	93	121	3	183	171	29	176}
{18	9	139	93	121	3	183	171	29	179}
{18	9	139	93	121	3	183	171	29	182}
{18	9	139	93	121	3	183	171	29	185}
{18	9	139	93	121	3	183	171	32	176}
{18	9	139	93	121	3	183	171	32	179}
{18	9	139	93	121	3	183	171	32	182}
{18	9	139	93	121	3	183	171	32	185}
{18	9	139	93	121	3	183	171	35	176}
{18	9	139	93	121	3	183	171	35	179}
{18	9	139	93	121	3	183	171	35	182}
{18	9	139	93	121	3	183	171	35	185}
{18	9	139	93	121	3	183	174	26	176}
{18	9	139	93	121	3	183	174	26	179}
{18	9	139	93	121	3	183	174	26	182}
{18	9	139	93	121	3	183	174	26	185}
{18	9	139	93	121	3	183	174	29	176}
{18	9	139	93	121	3	183	174	29	179}
{18	9	139	93	121	3	183	174	29	182}
{18	9	139	93	121	3	183	174	29	185}
{18	9	139	93	121	3	183	174	32	176}
{18	9	139	93	121	3	183	174	32	179}
{18	9	139	93	121	3	183	174	32	182}
{18	9	139	93	121	3	183	174	32	185}
{18	9	139	93	121	3	183	174	35	176}
{18	9	139	93	121	3	183	174	35	179}
{18	9	139	93	121	3	183	174	35	182}
{18	9	139	93	121	3	183	174	35	185}
{18	9	139	93	121	3	186	165	26	176}
{18	9	139	93	121	3	186	165	26	179}
{18	9	139	93	121	3	186	165	26	182}
{18	9	139	93	121	3	186	165	26	185}
{18	9	139	93	121	3	186	165	29	176}
{18	9	139	93	121	3	186	165	29	179}
{18	9	139	93	121	3	186	165	29	182}
{18	9	139	93	121	3	186	165	29	185}
{18	9	139	93	121	3	186	165	32	176}
{18	9	139	93	121	3	186	165	32	179}
{18	9	139	93	121	3	186	165	32	182}
{18	9	139	93	121	3	186	165	32	185}
{18	9	139	93	121	3	186	165	35	176}
{18	9	139	93	121	3	186	165	35	179}
{18	9	139	93	121	3	186	165	35	182}
{18	9	139	93	121	3	186	165	35	185}
[truncated: 784,432 more rows]
