# Supplementary material for: Algorithmic Design of Geometric Data for Molecular Potential Energy Surfaces
Source: Algorithms. Author manuscript; Available in PMC 2025 Aug 28. (PMC12382435; doi:10.3390/a16010006)
Supplement: Suppl Folder [file NIHMS2075095-supplement-Suppl_Folder.zip › S2/ASG6DATA.txt]

{118	177	177	22	22	145	156}
{118	177	177	22	22	145	159}
{118	177	177	22	22	145	162}
{118	177	177	22	22	145	165}
{118	177	177	22	22	148	156}
{118	177	177	22	22	148	159}
{118	177	177	22	22	148	162}
{118	177	177	22	22	148	165}
{118	177	177	22	22	151	156}
{118	177	177	22	22	151	159}
{118	177	177	22	22	151	162}
{118	177	177	22	22	151	165}
{118	177	177	22	22	154	156}
{118	177	177	22	22	154	159}
{118	177	177	22	22	154	162}
{118	177	177	22	22	154	165}
{118	177	177	22	25	145	156}
{118	177	177	22	25	145	159}
{118	177	177	22	25	145	162}
{118	177	177	22	25	145	165}
{118	177	177	22	25	148	156}
{118	177	177	22	25	148	159}
{118	177	177	22	25	148	162}
{118	177	177	22	25	148	165}
{118	177	177	22	25	151	156}
{118	177	177	22	25	151	159}
{118	177	177	22	25	151	162}
{118	177	177	22	25	151	165}
{118	177	177	22	25	154	156}
{118	177	177	22	25	154	159}
{118	177	177	22	25	154	162}
{118	177	177	22	25	154	165}
{118	177	177	22	28	145	156}
{118	177	177	22	28	145	159}
{118	177	177	22	28	145	162}
{118	177	177	22	28	145	165}
{118	177	177	22	28	148	156}
{118	177	177	22	28	148	159}
{118	177	177	22	28	148	162}
{118	177	177	22	28	148	165}
{118	177	177	22	28	151	156}
{118	177	177	22	28	151	159}
{118	177	177	22	28	151	162}
{118	177	177	22	28	151	165}
{118	177	177	22	28	154	156}
{118	177	177	22	28	154	159}
{118	177	177	22	28	154	162}
{118	177	177	22	28	154	165}
{118	177	177	22	31	145	156}
{118	177	177	22	31	145	159}
{118	177	177	22	31	145	162}
{118	177	177	22	31	145	165}
{118	177	177	22	31	148	156}
{118	177	177	22	31	148	159}
{118	177	177	22	31	148	162}
{118	177	177	22	31	148	165}
{118	177	177	22	31	151	156}
{118	177	177	22	31	151	159}
{118	177	177	22	31	151	162}
{118	177	177	22	31	151	165}
{118	177	177	22	31	154	156}
{118	177	177	22	31	154	159}
{118	177	177	22	31	154	162}
{118	177	177	22	31	154	165}
{118	177	177	25	22	145	156}
{118	177	177	25	22	145	159}
{118	177	177	25	22	145	162}
{118	177	177	25	22	145	165}
{118	177	177	25	22	148	156}
{118	177	177	25	22	148	159}
{118	177	177	25	22	148	162}
{118	177	177	25	22	148	165}
{118	177	177	25	22	151	156}
{118	177	177	25	22	151	159}
{118	177	177	25	22	151	162}
{118	177	177	25	22	151	165}
{118	177	177	25	22	154	156}
{118	177	177	25	22	154	159}
{118	177	177	25	22	154	162}
{118	177	177	25	22	154	165}
{118	177	177	25	25	145	156}
{118	177	177	25	25	145	159}
{118	177	177	25	25	145	162}
{118	177	177	25	25	145	165}
{118	177	177	25	25	148	156}
{118	177	177	25	25	148	159}
{118	177	177	25	25	148	162}
{118	177	177	25	25	148	165}
{118	177	177	25	25	151	156}
{118	177	177	25	25	151	159}
{118	177	177	25	25	151	162}
{118	177	177	25	25	151	165}
{118	177	177	25	25	154	156}
{118	177	177	25	25	154	159}
{118	177	177	25	25	154	162}
{118	177	177	25	25	154	165}
{118	177	177	25	28	145	156}
{118	177	177	25	28	145	159}
{118	177	177	25	28	145	162}
{118	177	177	25	28	145	165}
{118	177	177	25	28	148	156}
{118	177	177	25	28	148	159}
{118	177	177	25	28	148	162}
{118	177	177	25	28	148	165}
{118	177	177	25	28	151	156}
{118	177	177	25	28	151	159}
{118	177	177	25	28	151	162}
{118	177	177	25	28	151	165}
{118	177	177	25	28	154	156}
{118	177	177	25	28	154	159}
{118	177	177	25	28	154	162}
{118	177	177	25	28	154	165}
{118	177	177	25	31	145	156}
{118	177	177	25	31	145	159}
{118	177	177	25	31	145	162}
{118	177	177	25	31	145	165}
{118	177	177	25	31	148	156}
{118	177	177	25	31	148	159}
{118	177	177	25	31	148	162}
{118	177	177	25	31	148	165}
{118	177	177	25	31	151	156}
{118	177	177	25	31	151	159}
{118	177	177	25	31	151	162}
{118	177	177	25	31	151	165}
{118	177	177	25	31	154	156}
{118	177	177	25	31	154	159}
{118	177	177	25	31	154	162}
{118	177	177	25	31	154	165}
{118	177	177	28	22	145	156}
{118	177	177	28	22	145	159}
{118	177	177	28	22	145	162}
{118	177	177	28	22	145	165}
{118	177	177	28	22	148	156}
{118	177	177	28	22	148	159}
{118	177	177	28	22	148	162}
{118	177	177	28	22	148	165}
{118	177	177	28	22	151	156}
{118	177	177	28	22	151	159}
{118	177	177	28	22	151	162}
{118	177	177	28	22	151	165}
{118	177	177	28	22	154	156}
{118	177	177	28	22	154	159}
{118	177	177	28	22	154	162}
{118	177	177	28	22	154	165}
{118	177	177	28	25	145	156}
{118	177	177	28	25	145	159}
{118	177	177	28	25	145	162}
{118	177	177	28	25	145	165}
{118	177	177	28	25	148	156}
{118	177	177	28	25	148	159}
{118	177	177	28	25	148	162}
{118	177	177	28	25	148	165}
{118	177	177	28	25	151	156}
{118	177	177	28	25	151	159}
{118	177	177	28	25	151	162}
{118	177	177	28	25	151	165}
{118	177	177	28	25	154	156}
{118	177	177	28	25	154	159}
{118	177	177	28	25	154	162}
{118	177	177	28	25	154	165}
{118	177	177	28	28	145	156}
{118	177	177	28	28	145	159}
{118	177	177	28	28	145	162}
{118	177	177	28	28	145	165}
{118	177	177	28	28	148	156}
{118	177	177	28	28	148	159}
{118	177	177	28	28	148	162}
{118	177	177	28	28	148	165}
{118	177	177	28	28	151	156}
{118	177	177	28	28	151	159}
{118	177	177	28	28	151	162}
{118	177	177	28	28	151	165}
{118	177	177	28	28	154	156}
{118	177	177	28	28	154	159}
{118	177	177	28	28	154	162}
{118	177	177	28	28	154	165}
{118	177	177	28	31	145	156}
{118	177	177	28	31	145	159}
{118	177	177	28	31	145	162}
{118	177	177	28	31	145	165}
{118	177	177	28	31	148	156}
{118	177	177	28	31	148	159}
{118	177	177	28	31	148	162}
{118	177	177	28	31	148	165}
{118	177	177	28	31	151	156}
{118	177	177	28	31	151	159}
{118	177	177	28	31	151	162}
{118	177	177	28	31	151	165}
{118	177	177	28	31	154	156}
{118	177	177	28	31	154	159}
{118	177	177	28	31	154	162}
{118	177	177	28	31	154	165}
{118	177	177	31	22	145	156}
{118	177	177	31	22	145	159}
{118	177	177	31	22	145	162}
{118	177	177	31	22	145	165}
{118	177	177	31	22	148	156}
{118	177	177	31	22	148	159}
{118	177	177	31	22	148	162}
{118	177	177	31	22	148	165}
{118	177	177	31	22	151	156}
{118	177	177	31	22	151	159}
{118	177	177	31	22	151	162}
{118	177	177	31	22	151	165}
{118	177	177	31	22	154	156}
{118	177	177	31	22	154	159}
{118	177	177	31	22	154	162}
{118	177	177	31	22	154	165}
{118	177	177	31	25	145	156}
{118	177	177	31	25	145	159}
{118	177	177	31	25	145	162}
{118	177	177	31	25	145	165}
{118	177	177	31	25	148	156}
{118	177	177	31	25	148	159}
{118	177	177	31	25	148	162}
{118	177	177	31	25	148	165}
{118	177	177	31	25	151	156}
{118	177	177	31	25	151	159}
{118	177	177	31	25	151	162}
{118	177	177	31	25	151	165}
{118	177	177	31	25	154	156}
{118	177	177	31	25	154	159}
{118	177	177	31	25	154	162}
{118	177	177	31	25	154	165}
{118	177	177	31	28	145	156}
{118	177	177	31	28	145	159}
{118	177	177	31	28	145	162}
{118	177	177	31	28	145	165}
{118	177	177	31	28	148	156}
{118	177	177	31	28	148	159}
{118	177	177	31	28	148	162}
{118	177	177	31	28	148	165}
{118	177	177	31	28	151	156}
{118	177	177	31	28	151	159}
{118	177	177	31	28	151	162}
{118	177	177	31	28	151	165}
{118	177	177	31	28	154	156}
{118	177	177	31	28	154	159}
{118	177	177	31	28	154	162}
{118	177	177	31	28	154	165}
{118	177	177	31	31	145	156}
{118	177	177	31	31	145	159}
{118	177	177	31	31	145	162}
{118	177	177	31	31	145	165}
{118	177	177	31	31	148	156}
{118	177	177	31	31	148	159}
{118	177	177	31	31	148	162}
{118	177	177	31	31	148	165}
{118	177	177	31	31	151	156}
{118	177	177	31	31	151	159}
{118	177	177	31	31	151	162}
{118	177	177	31	31	151	165}
{118	177	177	31	31	154	156}
{118	177	177	31	31	154	159}
{118	177	177	31	31	154	162}
{118	177	177	31	31	154	165}
{118	177	180	22	22	145	156}
{118	177	180	22	22	145	159}
{118	177	180	22	22	145	162}
{118	177	180	22	22	145	165}
{118	177	180	22	22	148	156}
{118	177	180	22	22	148	159}
{118	177	180	22	22	148	162}
{118	177	180	22	22	148	165}
{118	177	180	22	22	151	156}
{118	177	180	22	22	151	159}
{118	177	180	22	22	151	162}
{118	177	180	22	22	151	165}
{118	177	180	22	22	154	156}
{118	177	180	22	22	154	159}
{118	177	180	22	22	154	162}
{118	177	180	22	22	154	165}
{118	177	180	22	25	145	156}
{118	177	180	22	25	145	159}
{118	177	180	22	25	145	162}
{118	177	180	22	25	145	165}
{118	177	180	22	25	148	156}
{118	177	180	22	25	148	159}
{118	177	180	22	25	148	162}
{118	177	180	22	25	148	165}
{118	177	180	22	25	151	156}
{118	177	180	22	25	151	159}
{118	177	180	22	25	151	162}
{118	177	180	22	25	151	165}
{118	177	180	22	25	154	156}
{118	177	180	22	25	154	159}
{118	177	180	22	25	154	162}
{118	177	180	22	25	154	165}
{118	177	180	22	28	145	156}
{118	177	180	22	28	145	159}
{118	177	180	22	28	145	162}
{118	177	180	22	28	145	165}
{118	177	180	22	28	148	156}
{118	177	180	22	28	148	159}
{118	177	180	22	28	148	162}
{118	177	180	22	28	148	165}
{118	177	180	22	28	151	156}
{118	177	180	22	28	151	159}
{118	177	180	22	28	151	162}
{118	177	180	22	28	151	165}
{118	177	180	22	28	154	156}
{118	177	180	22	28	154	159}
{118	177	180	22	28	154	162}
{118	177	180	22	28	154	165}
{118	177	180	22	31	145	156}
{118	177	180	22	31	145	159}
{118	177	180	22	31	145	162}
{118	177	180	22	31	145	165}
{118	177	180	22	31	148	156}
{118	177	180	22	31	148	159}
{118	177	180	22	31	148	162}
{118	177	180	22	31	148	165}
{118	177	180	22	31	151	156}
{118	177	180	22	31	151	159}
{118	177	180	22	31	151	162}
{118	177	180	22	31	151	165}
{118	177	180	22	31	154	156}
{118	177	180	22	31	154	159}
{118	177	180	22	31	154	162}
{118	177	180	22	31	154	165}
{118	177	180	25	22	145	156}
{118	177	180	25	22	145	159}
{118	177	180	25	22	145	162}
{118	177	180	25	22	145	165}
{118	177	180	25	22	148	156}
{118	177	180	25	22	148	159}
{118	177	180	25	22	148	162}
{118	177	180	25	22	148	165}
{118	177	180	25	22	151	156}
{118	177	180	25	22	151	159}
{118	177	180	25	22	151	162}
{118	177	180	25	22	151	165}
{118	177	180	25	22	154	156}
{118	177	180	25	22	154	159}
{118	177	180	25	22	154	162}
{118	177	180	25	22	154	165}
{118	177	180	25	25	145	156}
{118	177	180	25	25	145	159}
{118	177	180	25	25	145	162}
{118	177	180	25	25	145	165}
{118	177	180	25	25	148	156}
{118	177	180	25	25	148	159}
{118	177	180	25	25	148	162}
{118	177	180	25	25	148	165}
{118	177	180	25	25	151	156}
{118	177	180	25	25	151	159}
{118	177	180	25	25	151	162}
{118	177	180	25	25	151	165}
{118	177	180	25	25	154	156}
{118	177	180	25	25	154	159}
{118	177	180	25	25	154	162}
{118	177	180	25	25	154	165}
{118	177	180	25	28	145	156}
{118	177	180	25	28	145	159}
{118	177	180	25	28	145	162}
{118	177	180	25	28	145	165}
{118	177	180	25	28	148	156}
{118	177	180	25	28	148	159}
{118	177	180	25	28	148	162}
{118	177	180	25	28	148	165}
{118	177	180	25	28	151	156}
{118	177	180	25	28	151	159}
{118	177	180	25	28	151	162}
{118	177	180	25	28	151	165}
{118	177	180	25	28	154	156}
{118	177	180	25	28	154	159}
{118	177	180	25	28	154	162}
{118	177	180	25	28	154	165}
{118	177	180	25	31	145	156}
{118	177	180	25	31	145	159}
{118	177	180	25	31	145	162}
{118	177	180	25	31	145	165}
{118	177	180	25	31	148	156}
{118	177	180	25	31	148	159}
{118	177	180	25	31	148	162}
{118	177	180	25	31	148	165}
{118	177	180	25	31	151	156}
{118	177	180	25	31	151	159}
{118	177	180	25	31	151	162}
{118	177	180	25	31	151	165}
{118	177	180	25	31	154	156}
{118	177	180	25	31	154	159}
{118	177	180	25	31	154	162}
{118	177	180	25	31	154	165}
{118	177	180	28	22	145	156}
{118	177	180	28	22	145	159}
{118	177	180	28	22	145	162}
{118	177	180	28	22	145	165}
{118	177	180	28	22	148	156}
{118	177	180	28	22	148	159}
{118	177	180	28	22	148	162}
{118	177	180	28	22	148	165}
{118	177	180	28	22	151	156}
{118	177	180	28	22	151	159}
{118	177	180	28	22	151	162}
{118	177	180	28	22	151	165}
{118	177	180	28	22	154	156}
{118	177	180	28	22	154	159}
{118	177	180	28	22	154	162}
{118	177	180	28	22	154	165}
{118	177	180	28	25	145	156}
{118	177	180	28	25	145	159}
{118	177	180	28	25	145	162}
{118	177	180	28	25	145	165}
{118	177	180	28	25	148	156}
{118	177	180	28	25	148	159}
{118	177	180	28	25	148	162}
{118	177	180	28	25	148	165}
{118	177	180	28	25	151	156}
{118	177	180	28	25	151	159}
{118	177	180	28	25	151	162}
{118	177	180	28	25	151	165}
{118	177	180	28	25	154	156}
{118	177	180	28	25	154	159}
{118	177	180	28	25	154	162}
{118	177	180	28	25	154	165}
{118	177	180	28	28	145	156}
{118	177	180	28	28	145	159}
{118	177	180	28	28	145	162}
{118	177	180	28	28	145	165}
{118	177	180	28	28	148	156}
{118	177	180	28	28	148	159}
{118	177	180	28	28	148	162}
{118	177	180	28	28	148	165}
{118	177	180	28	28	151	156}
{118	177	180	28	28	151	159}
{118	177	180	28	28	151	162}
{118	177	180	28	28	151	165}
{118	177	180	28	28	154	156}
{118	177	180	28	28	154	159}
{118	177	180	28	28	154	162}
{118	177	180	28	28	154	165}
{118	177	180	28	31	145	156}
{118	177	180	28	31	145	159}
{118	177	180	28	31	145	162}
{118	177	180	28	31	145	165}
{118	177	180	28	31	148	156}
{118	177	180	28	31	148	159}
{118	177	180	28	31	148	162}
{118	177	180	28	31	148	165}
{118	177	180	28	31	151	156}
{118	177	180	28	31	151	159}
{118	177	180	28	31	151	162}
{118	177	180	28	31	151	165}
{118	177	180	28	31	154	156}
{118	177	180	28	31	154	159}
{118	177	180	28	31	154	162}
{118	177	180	28	31	154	165}
{118	177	180	31	22	145	156}
{118	177	180	31	22	145	159}
{118	177	180	31	22	145	162}
{118	177	180	31	22	145	165}
{118	177	180	31	22	148	156}
{118	177	180	31	22	148	159}
{118	177	180	31	22	148	162}
{118	177	180	31	22	148	165}
{118	177	180	31	22	151	156}
{118	177	180	31	22	151	159}
{118	177	180	31	22	151	162}
{118	177	180	31	22	151	165}
{118	177	180	31	22	154	156}
{118	177	180	31	22	154	159}
{118	177	180	31	22	154	162}
{118	177	180	31	22	154	165}
{118	177	180	31	25	145	156}
{118	177	180	31	25	145	159}
{118	177	180	31	25	145	162}
{118	177	180	31	25	145	165}
{118	177	180	31	25	148	156}
{118	177	180	31	25	148	159}
{118	177	180	31	25	148	162}
{118	177	180	31	25	148	165}
{118	177	180	31	25	151	156}
{118	177	180	31	25	151	159}
{118	177	180	31	25	151	162}
{118	177	180	31	25	151	165}
{118	177	180	31	25	154	156}
{118	177	180	31	25	154	159}
{118	177	180	31	25	154	162}
{118	177	180	31	25	154	165}
{118	177	180	31	28	145	156}
{118	177	180	31	28	145	159}
{118	177	180	31	28	145	162}
{118	177	180	31	28	145	165}
{118	177	180	31	28	148	156}
{118	177	180	31	28	148	159}
{118	177	180	31	28	148	162}
{118	177	180	31	28	148	165}
{118	177	180	31	28	151	156}
{118	177	180	31	28	151	159}
{118	177	180	31	28	151	162}
{118	177	180	31	28	151	165}
{118	177	180	31	28	154	156}
{118	177	180	31	28	154	159}
{118	177	180	31	28	154	162}
{118	177	180	31	28	154	165}
{118	177	180	31	31	145	156}
{118	177	180	31	31	145	159}
{118	177	180	31	31	145	162}
{118	177	180	31	31	145	165}
{118	177	180	31	31	148	156}
{118	177	180	31	31	148	159}
{118	177	180	31	31	148	162}
{118	177	180	31	31	148	165}
{118	177	180	31	31	151	156}
{118	177	180	31	31	151	159}
{118	177	180	31	31	151	162}
{118	177	180	31	31	151	165}
{118	177	180	31	31	154	156}
{118	177	180	31	31	154	159}
{118	177	180	31	31	154	162}
{118	177	180	31	31	154	165}
{118	177	183	22	22	145	156}
{118	177	183	22	22	145	159}
{118	177	183	22	22	145	162}
{118	177	183	22	22	145	165}
{118	177	183	22	22	148	156}
{118	177	183	22	22	148	159}
{118	177	183	22	22	148	162}
{118	177	183	22	22	148	165}
{118	177	183	22	22	151	156}
{118	177	183	22	22	151	159}
{118	177	183	22	22	151	162}
{118	177	183	22	22	151	165}
{118	177	183	22	22	154	156}
{118	177	183	22	22	154	159}
{118	177	183	22	22	154	162}
{118	177	183	22	22	154	165}
{118	177	183	22	25	145	156}
{118	177	183	22	25	145	159}
{118	177	183	22	25	145	162}
{118	177	183	22	25	145	165}
{118	177	183	22	25	148	156}
{118	177	183	22	25	148	159}
{118	177	183	22	25	148	162}
{118	177	183	22	25	148	165}
{118	177	183	22	25	151	156}
{118	177	183	22	25	151	159}
{118	177	183	22	25	151	162}
{118	177	183	22	25	151	165}
{118	177	183	22	25	154	156}
{118	177	183	22	25	154	159}
{118	177	183	22	25	154	162}
{118	177	183	22	25	154	165}
{118	177	183	22	28	145	156}
{118	177	183	22	28	145	159}
{118	177	183	22	28	145	162}
{118	177	183	22	28	145	165}
{118	177	183	22	28	148	156}
{118	177	183	22	28	148	159}
{118	177	183	22	28	148	162}
{118	177	183	22	28	148	165}
{118	177	183	22	28	151	156}
{118	177	183	22	28	151	159}
{118	177	183	22	28	151	162}
{118	177	183	22	28	151	165}
{118	177	183	22	28	154	156}
{118	177	183	22	28	154	159}
{118	177	183	22	28	154	162}
{118	177	183	22	28	154	165}
{118	177	183	22	31	145	156}
{118	177	183	22	31	145	159}
{118	177	183	22	31	145	162}
{118	177	183	22	31	145	165}
{118	177	183	22	31	148	156}
{118	177	183	22	31	148	159}
{118	177	183	22	31	148	162}
{118	177	183	22	31	148	165}
{118	177	183	22	31	151	156}
{118	177	183	22	31	151	159}
{118	177	183	22	31	151	162}
{118	177	183	22	31	151	165}
{118	177	183	22	31	154	156}
{118	177	183	22	31	154	159}
{118	177	183	22	31	154	162}
{118	177	183	22	31	154	165}
{118	177	183	25	22	145	156}
{118	177	183	25	22	145	159}
{118	177	183	25	22	145	162}
{118	177	183	25	22	145	165}
{118	177	183	25	22	148	156}
{118	177	183	25	22	148	159}
{118	177	183	25	22	148	162}
{118	177	183	25	22	148	165}
{118	177	183	25	22	151	156}
{118	177	183	25	22	151	159}
{118	177	183	25	22	151	162}
{118	177	183	25	22	151	165}
{118	177	183	25	22	154	156}
{118	177	183	25	22	154	159}
{118	177	183	25	22	154	162}
{118	177	183	25	22	154	165}
{118	177	183	25	25	145	156}
{118	177	183	25	25	145	159}
{118	177	183	25	25	145	162}
{118	177	183	25	25	145	165}
{118	177	183	25	25	148	156}
{118	177	183	25	25	148	159}
{118	177	183	25	25	148	162}
{118	177	183	25	25	148	165}
{118	177	183	25	25	151	156}
{118	177	183	25	25	151	159}
{118	177	183	25	25	151	162}
{118	177	183	25	25	151	165}
{118	177	183	25	25	154	156}
{118	177	183	25	25	154	159}
{118	177	183	25	25	154	162}
{118	177	183	25	25	154	165}
{118	177	183	25	28	145	156}
{118	177	183	25	28	145	159}
{118	177	183	25	28	145	162}
{118	177	183	25	28	145	165}
{118	177	183	25	28	148	156}
{118	177	183	25	28	148	159}
{118	177	183	25	28	148	162}
{118	177	183	25	28	148	165}
{118	177	183	25	28	151	156}
{118	177	183	25	28	151	159}
{118	177	183	25	28	151	162}
{118	177	183	25	28	151	165}
{118	177	183	25	28	154	156}
{118	177	183	25	28	154	159}
{118	177	183	25	28	154	162}
{118	177	183	25	28	154	165}
{118	177	183	25	31	145	156}
{118	177	183	25	31	145	159}
{118	177	183	25	31	145	162}
{118	177	183	25	31	145	165}
{118	177	183	25	31	148	156}
{118	177	183	25	31	148	159}
{118	177	183	25	31	148	162}
{118	177	183	25	31	148	165}
{118	177	183	25	31	151	156}
{118	177	183	25	31	151	159}
{118	177	183	25	31	151	162}
{118	177	183	25	31	151	165}
{118	177	183	25	31	154	156}
{118	177	183	25	31	154	159}
{118	177	183	25	31	154	162}
{118	177	183	25	31	154	165}
{118	177	183	28	22	145	156}
{118	177	183	28	22	145	159}
{118	177	183	28	22	145	162}
{118	177	183	28	22	145	165}
{118	177	183	28	22	148	156}
{118	177	183	28	22	148	159}
{118	177	183	28	22	148	162}
{118	177	183	28	22	148	165}
{118	177	183	28	22	151	156}
{118	177	183	28	22	151	159}
{118	177	183	28	22	151	162}
{118	177	183	28	22	151	165}
{118	177	183	28	22	154	156}
{118	177	183	28	22	154	159}
{118	177	183	28	22	154	162}
{118	177	183	28	22	154	165}
{118	177	183	28	25	145	156}
{118	177	183	28	25	145	159}
{118	177	183	28	25	145	162}
{118	177	183	28	25	145	165}
{118	177	183	28	25	148	156}
{118	177	183	28	25	148	159}
{118	177	183	28	25	148	162}
{118	177	183	28	25	148	165}
{118	177	183	28	25	151	156}
{118	177	183	28	25	151	159}
{118	177	183	28	25	151	162}
{118	177	183	28	25	151	165}
{118	177	183	28	25	154	156}
{118	177	183	28	25	154	159}
{118	177	183	28	25	154	162}
{118	177	183	28	25	154	165}
{118	177	183	28	28	145	156}
{118	177	183	28	28	145	159}
{118	177	183	28	28	145	162}
{118	177	183	28	28	145	165}
{118	177	183	28	28	148	156}
{118	177	183	28	28	148	159}
{118	177	183	28	28	148	162}
{118	177	183	28	28	148	165}
{118	177	183	28	28	151	156}
{118	177	183	28	28	151	159}
{118	177	183	28	28	151	162}
{118	177	183	28	28	151	165}
{118	177	183	28	28	154	156}
{118	177	183	28	28	154	159}
{118	177	183	28	28	154	162}
{118	177	183	28	28	154	165}
{118	177	183	28	31	145	156}
{118	177	183	28	31	145	159}
{118	177	183	28	31	145	162}
{118	177	183	28	31	145	165}
{118	177	183	28	31	148	156}
{118	177	183	28	31	148	159}
{118	177	183	28	31	148	162}
{118	177	183	28	31	148	165}
{118	177	183	28	31	151	156}
{118	177	183	28	31	151	159}
{118	177	183	28	31	151	162}
{118	177	183	28	31	151	165}
{118	177	183	28	31	154	156}
{118	177	183	28	31	154	159}
{118	177	183	28	31	154	162}
{118	177	183	28	31	154	165}
{118	177	183	31	22	145	156}
{118	177	183	31	22	145	159}
{118	177	183	31	22	145	162}
{118	177	183	31	22	145	165}
{118	177	183	31	22	148	156}
{118	177	183	31	22	148	159}
{118	177	183	31	22	148	162}
{118	177	183	31	22	148	165}
{118	177	183	31	22	151	156}
{118	177	183	31	22	151	159}
{118	177	183	31	22	151	162}
{118	177	183	31	22	151	165}
{118	177	183	31	22	154	156}
{118	177	183	31	22	154	159}
{118	177	183	31	22	154	162}
{118	177	183	31	22	154	165}
{118	177	183	31	25	145	156}
{118	177	183	31	25	145	159}
{118	177	183	31	25	145	162}
{118	177	183	31	25	145	165}
{118	177	183	31	25	148	156}
{118	177	183	31	25	148	159}
{118	177	183	31	25	148	162}
{118	177	183	31	25	148	165}
{118	177	183	31	25	151	156}
{118	177	183	31	25	151	159}
{118	177	183	31	25	151	162}
{118	177	183	31	25	151	165}
{118	177	183	31	25	154	156}
{118	177	183	31	25	154	159}
{118	177	183	31	25	154	162}
{118	177	183	31	25	154	165}
{118	177	183	31	28	145	156}
{118	177	183	31	28	145	159}
{118	177	183	31	28	145	162}
{118	177	183	31	28	145	165}
{118	177	183	31	28	148	156}
{118	177	183	31	28	148	159}
{118	177	183	31	28	148	162}
{118	177	183	31	28	148	165}
{118	177	183	31	28	151	156}
{118	177	183	31	28	151	159}
{118	177	183	31	28	151	162}
{118	177	183	31	28	151	165}
{118	177	183	31	28	154	156}
{118	177	183	31	28	154	159}
{118	177	183	31	28	154	162}
{118	177	183	31	28	154	165}
{118	177	183	31	31	145	156}
{118	177	183	31	31	145	159}
{118	177	183	31	31	145	162}
{118	177	183	31	31	145	165}
{118	177	183	31	31	148	156}
{118	177	183	31	31	148	159}
{118	177	183	31	31	148	162}
{118	177	183	31	31	148	165}
{118	177	183	31	31	151	156}
{118	177	183	31	31	151	159}
{118	177	183	31	31	151	162}
{118	177	183	31	31	151	165}
{118	177	183	31	31	154	156}
{118	177	183	31	31	154	159}
{118	177	183	31	31	154	162}
{118	177	183	31	31	154	165}
{118	177	186	22	22	145	156}
{118	177	186	22	22	145	159}
{118	177	186	22	22	145	162}
{118	177	186	22	22	145	165}
{118	177	186	22	22	148	156}
{118	177	186	22	22	148	159}
{118	177	186	22	22	148	162}
{118	177	186	22	22	148	165}
{118	177	186	22	22	151	156}
{118	177	186	22	22	151	159}
{118	177	186	22	22	151	162}
{118	177	186	22	22	151	165}
{118	177	186	22	22	154	156}
{118	177	186	22	22	154	159}
{118	177	186	22	22	154	162}
{118	177	186	22	22	154	165}
{118	177	186	22	25	145	156}
{118	177	186	22	25	145	159}
{118	177	186	22	25	145	162}
{118	177	186	22	25	145	165}
{118	177	186	22	25	148	156}
{118	177	186	22	25	148	159}
{118	177	186	22	25	148	162}
{118	177	186	22	25	148	165}
{118	177	186	22	25	151	156}
{118	177	186	22	25	151	159}
{118	177	186	22	25	151	162}
{118	177	186	22	25	151	165}
{118	177	186	22	25	154	156}
{118	177	186	22	25	154	159}
{118	177	186	22	25	154	162}
{118	177	186	22	25	154	165}
{118	177	186	22	28	145	156}
{118	177	186	22	28	145	159}
{118	177	186	22	28	145	162}
{118	177	186	22	28	145	165}
{118	177	186	22	28	148	156}
{118	177	186	22	28	148	159}
{118	177	186	22	28	148	162}
{118	177	186	22	28	148	165}
{118	177	186	22	28	151	156}
{118	177	186	22	28	151	159}
{118	177	186	22	28	151	162}
{118	177	186	22	28	151	165}
{118	177	186	22	28	154	156}
{118	177	186	22	28	154	159}
{118	177	186	22	28	154	162}
{118	177	186	22	28	154	165}
{118	177	186	22	31	145	156}
{118	177	186	22	31	145	159}
{118	177	186	22	31	145	162}
{118	177	186	22	31	145	165}
{118	177	186	22	31	148	156}
{118	177	186	22	31	148	159}
{118	177	186	22	31	148	162}
{118	177	186	22	31	148	165}
{118	177	186	22	31	151	156}
{118	177	186	22	31	151	159}
{118	177	186	22	31	151	162}
{118	177	186	22	31	151	165}
{118	177	186	22	31	154	156}
{118	177	186	22	31	154	159}
{118	177	186	22	31	154	162}
{118	177	186	22	31	154	165}
{118	177	186	25	22	145	156}
{118	177	186	25	22	145	159}
{118	177	186	25	22	145	162}
{118	177	186	25	22	145	165}
{118	177	186	25	22	148	156}
{118	177	186	25	22	148	159}
{118	177	186	25	22	148	162}
{118	177	186	25	22	148	165}
{118	177	186	25	22	151	156}
{118	177	186	25	22	151	159}
{118	177	186	25	22	151	162}
{118	177	186	25	22	151	165}
{118	177	186	25	22	154	156}
{118	177	186	25	22	154	159}
{118	177	186	25	22	154	162}
{118	177	186	25	22	154	165}
{118	177	186	25	25	145	156}
{118	177	186	25	25	145	159}
{118	177	186	25	25	145	162}
{118	177	186	25	25	145	165}
{118	177	186	25	25	148	156}
{118	177	186	25	25	148	159}
{118	177	186	25	25	148	162}
{118	177	186	25	25	148	165}
{118	177	186	25	25	151	156}
{118	177	186	25	25	151	159}
{118	177	186	25	25	151	162}
{118	177	186	25	25	151	165}
{118	177	186	25	25	154	156}
{118	177	186	25	25	154	159}
{118	177	186	25	25	154	162}
{118	177	186	25	25	154	165}
{118	177	186	25	28	145	156}
{118	177	186	25	28	145	159}
{118	177	186	25	28	145	162}
{118	177	186	25	28	145	165}
{118	177	186	25	28	148	156}
{118	177	186	25	28	148	159}
{118	177	186	25	28	148	162}
{118	177	186	25	28	148	165}
{118	177	186	25	28	151	156}
{118	177	186	25	28	151	159}
{118	177	186	25	28	151	162}
{118	177	186	25	28	151	165}
{118	177	186	25	28	154	156}
{118	177	186	25	28	154	159}
{118	177	186	25	28	154	162}
{118	177	186	25	28	154	165}
{118	177	186	25	31	145	156}
{118	177	186	25	31	145	159}
{118	177	186	25	31	145	162}
{118	177	186	25	31	145	165}
{118	177	186	25	31	148	156}
{118	177	186	25	31	148	159}
{118	177	186	25	31	148	162}
{118	177	186	25	31	148	165}
{118	177	186	25	31	151	156}
{118	177	186	25	31	151	159}
{118	177	186	25	31	151	162}
{118	177	186	25	31	151	165}
{118	177	186	25	31	154	156}
{118	177	186	25	31	154	159}
{118	177	186	25	31	154	162}
{118	177	186	25	31	154	165}
{118	177	186	28	22	145	156}
{118	177	186	28	22	145	159}
{118	177	186	28	22	145	162}
{118	177	186	28	22	145	165}
{118	177	186	28	22	148	156}
{118	177	186	28	22	148	159}
{118	177	186	28	22	148	162}
{118	177	186	28	22	148	165}
{118	177	186	28	22	151	156}
{118	177	186	28	22	151	159}
{118	177	186	28	22	151	162}
{118	177	186	28	22	151	165}
{118	177	186	28	22	154	156}
{118	177	186	28	22	154	159}
{118	177	186	28	22	154	162}
{118	177	186	28	22	154	165}
{118	177	186	28	25	145	156}
{118	177	186	28	25	145	159}
{118	177	186	28	25	145	162}
{118	177	186	28	25	145	165}
{118	177	186	28	25	148	156}
{118	177	186	28	25	148	159}
{118	177	186	28	25	148	162}
{118	177	186	28	25	148	165}
{118	177	186	28	25	151	156}
{118	177	186	28	25	151	159}
{118	177	186	28	25	151	162}
{118	177	186	28	25	151	165}
{118	177	186	28	25	154	156}
{118	177	186	28	25	154	159}
{118	177	186	28	25	154	162}
{118	177	186	28	25	154	165}
{118	177	186	28	28	145	156}
{118	177	186	28	28	145	159}
{118	177	186	28	28	145	162}
{118	177	186	28	28	145	165}
{118	177	186	28	28	148	156}
{118	177	186	28	28	148	159}
{118	177	186	28	28	148	162}
{118	177	186	28	28	148	165}
{118	177	186	28	28	151	156}
{118	177	186	28	28	151	159}
{118	177	186	28	28	151	162}
{118	177	186	28	28	151	165}
{118	177	186	28	28	154	156}
{118	177	186	28	28	154	159}
{118	177	186	28	28	154	162}
{118	177	186	28	28	154	165}
{118	177	186	28	31	145	156}
{118	177	186	28	31	145	159}
{118	177	186	28	31	145	162}
{118	177	186	28	31	145	165}
{118	177	186	28	31	148	156}
{118	177	186	28	31	148	159}
{118	177	186	28	31	148	162}
{118	177	186	28	31	148	165}
{118	177	186	28	31	151	156}
{118	177	186	28	31	151	159}
{118	177	186	28	31	151	162}
{118	177	186	28	31	151	165}
{118	177	186	28	31	154	156}
{118	177	186	28	31	154	159}
{118	177	186	28	31	154	162}
{118	177	186	28	31	154	165}
{118	177	186	31	22	145	156}
{118	177	186	31	22	145	159}
{118	177	186	31	22	145	162}
{118	177	186	31	22	145	165}
{118	177	186	31	22	148	156}
{118	177	186	31	22	148	159}
{118	177	186	31	22	148	162}
{118	177	186	31	22	148	165}
{118	177	186	31	22	151	156}
{118	177	186	31	22	151	159}
{118	177	186	31	22	151	162}
{118	177	186	31	22	151	165}
{118	177	186	31	22	154	156}
{118	177	186	31	22	154	159}
{118	177	186	31	22	154	162}
{118	177	186	31	22	154	165}
{118	177	186	31	25	145	156}
{118	177	186	31	25	145	159}
{118	177	186	31	25	145	162}
{118	177	186	31	25	145	165}
{118	177	186	31	25	148	156}
{118	177	186	31	25	148	159}
{118	177	186	31	25	148	162}
{118	177	186	31	25	148	165}
{118	177	186	31	25	151	156}
{118	177	186	31	25	151	159}
{118	177	186	31	25	151	162}
{118	177	186	31	25	151	165}
{118	177	186	31	25	154	156}
{118	177	186	31	25	154	159}
{118	177	186	31	25	154	162}
{118	177	186	31	25	154	165}
{118	177	186	31	28	145	156}
{118	177	186	31	28	145	159}
{118	177	186	31	28	145	162}
{118	177	186	31	28	145	165}
{118	177	186	31	28	148	156}
{118	177	186	31	28	148	159}
{118	177	186	31	28	148	162}
{118	177	186	31	28	148	165}
{118	177	186	31	28	151	156}
{118	177	186	31	28	151	159}
{118	177	186	31	28	151	162}
{118	177	186	31	28	151	165}
{118	177	186	31	28	154	156}
{118	177	186	31	28	154	159}
{118	177	186	31	28	154	162}
{118	177	186	31	28	154	165}
{118	177	186	31	31	145	156}
{118	177	186	31	31	145	159}
{118	177	186	31	31	145	162}
{118	177	186	31	31	145	165}
{118	177	186	31	31	148	156}
{118	177	186	31	31	148	159}
{118	177	186	31	31	148	162}
{118	177	186	31	31	148	165}
{118	177	186	31	31	151	156}
{118	177	186	31	31	151	159}
{118	177	186	31	31	151	162}
{118	177	186	31	31	151	165}
{118	177	186	31	31	154	156}
{118	177	186	31	31	154	159}
{118	177	186	31	31	154	162}
{118	177	186	31	31	154	165}
{118	180	177	22	22	145	156}
{118	180	177	22	22	145	159}
{118	180	177	22	22	145	162}
{118	180	177	22	22	145	165}
{118	180	177	22	22	148	156}
{118	180	177	22	22	148	159}
{118	180	177	22	22	148	162}
{118	180	177	22	22	148	165}
{118	180	177	22	22	151	156}
{118	180	177	22	22	151	159}
{118	180	177	22	22	151	162}
{118	180	177	22	22	151	165}
{118	180	177	22	22	154	156}
{118	180	177	22	22	154	159}
{118	180	177	22	22	154	162}
{118	180	177	22	22	154	165}
{118	180	177	22	25	145	156}
{118	180	177	22	25	145	159}
{118	180	177	22	25	145	162}
{118	180	177	22	25	145	165}
{118	180	177	22	25	148	156}
{118	180	177	22	25	148	159}
{118	180	177	22	25	148	162}
{118	180	177	22	25	148	165}
{118	180	177	22	25	151	156}
{118	180	177	22	25	151	159}
{118	180	177	22	25	151	162}
{118	180	177	22	25	151	165}
{118	180	177	22	25	154	156}
{118	180	177	22	25	154	159}
{118	180	177	22	25	154	162}
{118	180	177	22	25	154	165}
{118	180	177	22	28	145	156}
{118	180	177	22	28	145	159}
{118	180	177	22	28	145	162}
{118	180	177	22	28	145	165}
{118	180	177	22	28	148	156}
{118	180	177	22	28	148	159}
{118	180	177	22	28	148	162}
{118	180	177	22	28	148	165}
{118	180	177	22	28	151	156}
{118	180	177	22	28	151	159}
{118	180	177	22	28	151	162}
{118	180	177	22	28	151	165}
{118	180	177	22	28	154	156}
{118	180	177	22	28	154	159}
{118	180	177	22	28	154	162}
{118	180	177	22	28	154	165}
{118	180	177	22	31	145	156}
{118	180	177	22	31	145	159}
{118	180	177	22	31	145	162}
{118	180	177	22	31	145	165}
{118	180	177	22	31	148	156}
{118	180	177	22	31	148	159}
{118	180	177	22	31	148	162}
{118	180	177	22	31	148	165}
{118	180	177	22	31	151	156}
{118	180	177	22	31	151	159}
{118	180	177	22	31	151	162}
{118	180	177	22	31	151	165}
{118	180	177	22	31	154	156}
{118	180	177	22	31	154	159}
{118	180	177	22	31	154	162}
{118	180	177	22	31	154	165}
{118	180	177	25	22	145	156}
{118	180	177	25	22	145	159}
{118	180	177	25	22	145	162}
{118	180	177	25	22	145	165}
{118	180	177	25	22	148	156}
{118	180	177	25	22	148	159}
{118	180	177	25	22	148	162}
{118	180	177	25	22	148	165}
{118	180	177	25	22	151	156}
{118	180	177	25	22	151	159}
{118	180	177	25	22	151	162}
{118	180	177	25	22	151	165}
{118	180	177	25	22	154	156}
{118	180	177	25	22	154	159}
{118	180	177	25	22	154	162}
{118	180	177	25	22	154	165}
{118	180	177	25	25	145	156}
{118	180	177	25	25	145	159}
{118	180	177	25	25	145	162}
{118	180	177	25	25	145	165}
{118	180	177	25	25	148	156}
{118	180	177	25	25	148	159}
{118	180	177	25	25	148	162}
{118	180	177	25	25	148	165}
{118	180	177	25	25	151	156}
{118	180	177	25	25	151	159}
{118	180	177	25	25	151	162}
{118	180	177	25	25	151	165}
{118	180	177	25	25	154	156}
{118	180	177	25	25	154	159}
{118	180	177	25	25	154	162}
{118	180	177	25	25	154	165}
{118	180	177	25	28	145	156}
{118	180	177	25	28	145	159}
{118	180	177	25	28	145	162}
{118	180	177	25	28	145	165}
{118	180	177	25	28	148	156}
{118	180	177	25	28	148	159}
{118	180	177	25	28	148	162}
{118	180	177	25	28	148	165}
{118	180	177	25	28	151	156}
{118	180	177	25	28	151	159}
{118	180	177	25	28	151	162}
{118	180	177	25	28	151	165}
{118	180	177	25	28	154	156}
{118	180	177	25	28	154	159}
{118	180	177	25	28	154	162}
{118	180	177	25	28	154	165}
{118	180	177	25	31	145	156}
{118	180	177	25	31	145	159}
{118	180	177	25	31	145	162}
{118	180	177	25	31	145	165}
{118	180	177	25	31	148	156}
{118	180	177	25	31	148	159}
{118	180	177	25	31	148	162}
{118	180	177	25	31	148	165}
{118	180	177	25	31	151	156}
{118	180	177	25	31	151	159}
{118	180	177	25	31	151	162}
{118	180	177	25	31	151	165}
{118	180	177	25	31	154	156}
{118	180	177	25	31	154	159}
{118	180	177	25	31	154	162}
{118	180	177	25	31	154	165}
{118	180	177	28	22	145	156}
{118	180	177	28	22	145	159}
{118	180	177	28	22	145	162}
{118	180	177	28	22	145	165}
{118	180	177	28	22	148	156}
{118	180	177	28	22	148	159}
{118	180	177	28	22	148	162}
{118	180	177	28	22	148	165}
{118	180	177	28	22	151	156}
{118	180	177	28	22	151	159}
{118	180	177	28	22	151	162}
{118	180	177	28	22	151	165}
{118	180	177	28	22	154	156}
{118	180	177	28	22	154	159}
{118	180	177	28	22	154	162}
{118	180	177	28	22	154	165}
{118	180	177	28	25	145	156}
{118	180	177	28	25	145	159}
{118	180	177	28	25	145	162}
{118	180	177	28	25	145	165}
{118	180	177	28	25	148	156}
{118	180	177	28	25	148	159}
{118	180	177	28	25	148	162}
{118	180	177	28	25	148	165}
{118	180	177	28	25	151	156}
{118	180	177	28	25	151	159}
{118	180	177	28	25	151	162}
{118	180	177	28	25	151	165}
{118	180	177	28	25	154	156}
{118	180	177	28	25	154	159}
{118	180	177	28	25	154	162}
{118	180	177	28	25	154	165}
{118	180	177	28	28	145	156}
{118	180	177	28	28	145	159}
{118	180	177	28	28	145	162}
{118	180	177	28	28	145	165}
{118	180	177	28	28	148	156}
{118	180	177	28	28	148	159}
{118	180	177	28	28	148	162}
{118	180	177	28	28	148	165}
{118	180	177	28	28	151	156}
{118	180	177	28	28	151	159}
{118	180	177	28	28	151	162}
{118	180	177	28	28	151	165}
{118	180	177	28	28	154	156}
{118	180	177	28	28	154	159}
{118	180	177	28	28	154	162}
{118	180	177	28	28	154	165}
{118	180	177	28	31	145	156}
{118	180	177	28	31	145	159}
{118	180	177	28	31	145	162}
{118	180	177	28	31	145	165}
{118	180	177	28	31	148	156}
{118	180	177	28	31	148	159}
{118	180	177	28	31	148	162}
{118	180	177	28	31	148	165}
{118	180	177	28	31	151	156}
{118	180	177	28	31	151	159}
{118	180	177	28	31	151	162}
{118	180	177	28	31	151	165}
{118	180	177	28	31	154	156}
{118	180	177	28	31	154	159}
{118	180	177	28	31	154	162}
{118	180	177	28	31	154	165}
{118	180	177	31	22	145	156}
{118	180	177	31	22	145	159}
{118	180	177	31	22	145	162}
{118	180	177	31	22	145	165}
{118	180	177	31	22	148	156}
{118	180	177	31	22	148	159}
{118	180	177	31	22	148	162}
{118	180	177	31	22	148	165}
{118	180	177	31	22	151	156}
{118	180	177	31	22	151	159}
{118	180	177	31	22	151	162}
{118	180	177	31	22	151	165}
{118	180	177	31	22	154	156}
{118	180	177	31	22	154	159}
{118	180	177	31	22	154	162}
{118	180	177	31	22	154	165}
{118	180	177	31	25	145	156}
{118	180	177	31	25	145	159}
{118	180	177	31	25	145	162}
{118	180	177	31	25	145	165}
{118	180	177	31	25	148	156}
{118	180	177	31	25	148	159}
{118	180	177	31	25	148	162}
{118	180	177	31	25	148	165}
{118	180	177	31	25	151	156}
{118	180	177	31	25	151	159}
{118	180	177	31	25	151	162}
{118	180	177	31	25	151	165}
{118	180	177	31	25	154	156}
{118	180	177	31	25	154	159}
{118	180	177	31	25	154	162}
{118	180	177	31	25	154	165}
{118	180	177	31	28	145	156}
{118	180	177	31	28	145	159}
{118	180	177	31	28	145	162}
{118	180	177	31	28	145	165}
{118	180	177	31	28	148	156}
{118	180	177	31	28	148	159}
{118	180	177	31	28	148	162}
{118	180	177	31	28	148	165}
{118	180	177	31	28	151	156}
{118	180	177	31	28	151	159}
{118	180	177	31	28	151	162}
{118	180	177	31	28	151	165}
{118	180	177	31	28	154	156}
{118	180	177	31	28	154	159}
{118	180	177	31	28	154	162}
{118	180	177	31	28	154	165}
{118	180	177	31	31	145	156}
{118	180	177	31	31	145	159}
{118	180	177	31	31	145	162}
{118	180	177	31	31	145	165}
{118	180	177	31	31	148	156}
{118	180	177	31	31	148	159}
{118	180	177	31	31	148	162}
{118	180	177	31	31	148	165}
{118	180	177	31	31	151	156}
{118	180	177	31	31	151	159}
{118	180	177	31	31	151	162}
{118	180	177	31	31	151	165}
{118	180	177	31	31	154	156}
{118	180	177	31	31	154	159}
{118	180	177	31	31	154	162}
{118	180	177	31	31	154	165}
{118	180	180	22	22	145	156}
{118	180	180	22	22	145	159}
{118	180	180	22	22	145	162}
{118	180	180	22	22	145	165}
{118	180	180	22	22	148	156}
{118	180	180	22	22	148	159}
{118	180	180	22	22	148	162}
{118	180	180	22	22	148	165}
{118	180	180	22	22	151	156}
{118	180	180	22	22	151	159}
{118	180	180	22	22	151	162}
{118	180	180	22	22	151	165}
{118	180	180	22	22	154	156}
{118	180	180	22	22	154	159}
{118	180	180	22	22	154	162}
{118	180	180	22	22	154	165}
{118	180	180	22	25	145	156}
{118	180	180	22	25	145	159}
{118	180	180	22	25	145	162}
{118	180	180	22	25	145	165}
{118	180	180	22	25	148	156}
{118	180	180	22	25	148	159}
{118	180	180	22	25	148	162}
{118	180	180	22	25	148	165}
{118	180	180	22	25	151	156}
{118	180	180	22	25	151	159}
{118	180	180	22	25	151	162}
{118	180	180	22	25	151	165}
{118	180	180	22	25	154	156}
{118	180	180	22	25	154	159}
{118	180	180	22	25	154	162}
{118	180	180	22	25	154	165}
{118	180	180	22	28	145	156}
{118	180	180	22	28	145	159}
{118	180	180	22	28	145	162}
{118	180	180	22	28	145	165}
{118	180	180	22	28	148	156}
{118	180	180	22	28	148	159}
{118	180	180	22	28	148	162}
{118	180	180	22	28	148	165}
{118	180	180	22	28	151	156}
{118	180	180	22	28	151	159}
{118	180	180	22	28	151	162}
{118	180	180	22	28	151	165}
{118	180	180	22	28	154	156}
{118	180	180	22	28	154	159}
{118	180	180	22	28	154	162}
{118	180	180	22	28	154	165}
{118	180	180	22	31	145	156}
{118	180	180	22	31	145	159}
{118	180	180	22	31	145	162}
{118	180	180	22	31	145	165}
{118	180	180	22	31	148	156}
{118	180	180	22	31	148	159}
{118	180	180	22	31	148	162}
{118	180	180	22	31	148	165}
{118	180	180	22	31	151	156}
{118	180	180	22	31	151	159}
{118	180	180	22	31	151	162}
{118	180	180	22	31	151	165}
{118	180	180	22	31	154	156}
{118	180	180	22	31	154	159}
{118	180	180	22	31	154	162}
{118	180	180	22	31	154	165}
{118	180	180	25	22	145	156}
{118	180	180	25	22	145	159}
{118	180	180	25	22	145	162}
{118	180	180	25	22	145	165}
{118	180	180	25	22	148	156}
{118	180	180	25	22	148	159}
{118	180	180	25	22	148	162}
{118	180	180	25	22	148	165}
{118	180	180	25	22	151	156}
{118	180	180	25	22	151	159}
{118	180	180	25	22	151	162}
{118	180	180	25	22	151	165}
{118	180	180	25	22	154	156}
{118	180	180	25	22	154	159}
{118	180	180	25	22	154	162}
{118	180	180	25	22	154	165}
{118	180	180	25	25	145	156}
{118	180	180	25	25	145	159}
{118	180	180	25	25	145	162}
{118	180	180	25	25	145	165}
{118	180	180	25	25	148	156}
{118	180	180	25	25	148	159}
{118	180	180	25	25	148	162}
{118	180	180	25	25	148	165}
{118	180	180	25	25	151	156}
{118	180	180	25	25	151	159}
{118	180	180	25	25	151	162}
{118	180	180	25	25	151	165}
{118	180	180	25	25	154	156}
{118	180	180	25	25	154	159}
{118	180	180	25	25	154	162}
{118	180	180	25	25	154	165}
{118	180	180	25	28	145	156}
{118	180	180	25	28	145	159}
{118	180	180	25	28	145	162}
{118	180	180	25	28	145	165}
{118	180	180	25	28	148	156}
{118	180	180	25	28	148	159}
{118	180	180	25	28	148	162}
{118	180	180	25	28	148	165}
{118	180	180	25	28	151	156}
{118	180	180	25	28	151	159}
{118	180	180	25	28	151	162}
{118	180	180	25	28	151	165}
{118	180	180	25	28	154	156}
{118	180	180	25	28	154	159}
{118	180	180	25	28	154	162}
{118	180	180	25	28	154	165}
{118	180	180	25	31	145	156}
{118	180	180	25	31	145	159}
{118	180	180	25	31	145	162}
{118	180	180	25	31	145	165}
{118	180	180	25	31	148	156}
{118	180	180	25	31	148	159}
{118	180	180	25	31	148	162}
{118	180	180	25	31	148	165}
{118	180	180	25	31	151	156}
{118	180	180	25	31	151	159}
{118	180	180	25	31	151	162}
{118	180	180	25	31	151	165}
{118	180	180	25	31	154	156}
{118	180	180	25	31	154	159}
{118	180	180	25	31	154	162}
{118	180	180	25	31	154	165}
{118	180	180	28	22	145	156}
{118	180	180	28	22	145	159}
{118	180	180	28	22	145	162}
{118	180	180	28	22	145	165}
{118	180	180	28	22	148	156}
{118	180	180	28	22	148	159}
{118	180	180	28	22	148	162}
{118	180	180	28	22	148	165}
{118	180	180	28	22	151	156}
{118	180	180	28	22	151	159}
{118	180	180	28	22	151	162}
{118	180	180	28	22	151	165}
{118	180	180	28	22	154	156}
{118	180	180	28	22	154	159}
{118	180	180	28	22	154	162}
{118	180	180	28	22	154	165}
{118	180	180	28	25	145	156}
{118	180	180	28	25	145	159}
{118	180	180	28	25	145	162}
{118	180	180	28	25	145	165}
{118	180	180	28	25	148	156}
{118	180	180	28	25	148	159}
{118	180	180	28	25	148	162}
{118	180	180	28	25	148	165}
{118	180	180	28	25	151	156}
{118	180	180	28	25	151	159}
{118	180	180	28	25	151	162}
{118	180	180	28	25	151	165}
{118	180	180	28	25	154	156}
{118	180	180	28	25	154	159}
{118	180	180	28	25	154	162}
{118	180	180	28	25	154	165}
{118	180	180	28	28	145	156}
{118	180	180	28	28	145	159}
{118	180	180	28	28	145	162}
{118	180	180	28	28	145	165}
{118	180	180	28	28	148	156}
{118	180	180	28	28	148	159}
{118	180	180	28	28	148	162}
{118	180	180	28	28	148	165}
{118	180	180	28	28	151	156}
{118	180	180	28	28	151	159}
{118	180	180	28	28	151	162}
{118	180	180	28	28	151	165}
{118	180	180	28	28	154	156}
{118	180	180	28	28	154	159}
{118	180	180	28	28	154	162}
{118	180	180	28	28	154	165}
{118	180	180	28	31	145	156}
{118	180	180	28	31	145	159}
{118	180	180	28	31	145	162}
{118	180	180	28	31	145	165}
{118	180	180	28	31	148	156}
{118	180	180	28	31	148	159}
{118	180	180	28	31	148	162}
{118	180	180	28	31	148	165}
{118	180	180	28	31	151	156}
{118	180	180	28	31	151	159}
{118	180	180	28	31	151	162}
{118	180	180	28	31	151	165}
{118	180	180	28	31	154	156}
{118	180	180	28	31	154	159}
{118	180	180	28	31	154	162}
{118	180	180	28	31	154	165}
{118	180	180	31	22	145	156}
{118	180	180	31	22	145	159}
{118	180	180	31	22	145	162}
{118	180	180	31	22	145	165}
{118	180	180	31	22	148	156}
{118	180	180	31	22	148	159}
{118	180	180	31	22	148	162}
{118	180	180	31	22	148	165}
{118	180	180	31	22	151	156}
{118	180	180	31	22	151	159}
{118	180	180	31	22	151	162}
{118	180	180	31	22	151	165}
{118	180	180	31	22	154	156}
{118	180	180	31	22	154	159}
{118	180	180	31	22	154	162}
{118	180	180	31	22	154	165}
{118	180	180	31	25	145	156}
{118	180	180	31	25	145	159}
{118	180	180	31	25	145	162}
{118	180	180	31	25	145	165}
{118	180	180	31	25	148	156}
{118	180	180	31	25	148	159}
{118	180	180	31	25	148	162}
{118	180	180	31	25	148	165}
{118	180	180	31	25	151	156}
{118	180	180	31	25	151	159}
{118	180	180	31	25	151	162}
{118	180	180	31	25	151	165}
{118	180	180	31	25	154	156}
{118	180	180	31	25	154	159}
{118	180	180	31	25	154	162}
{118	180	180	31	25	154	165}
{118	180	180	31	28	145	156}
{118	180	180	31	28	145	159}
{118	180	180	31	28	145	162}
{118	180	180	31	28	145	165}
{118	180	180	31	28	148	156}
{118	180	180	31	28	148	159}
{118	180	180	31	28	148	162}
{118	180	180	31	28	148	165}
{118	180	180	31	28	151	156}
{118	180	180	31	28	151	159}
{118	180	180	31	28	151	162}
{118	180	180	31	28	151	165}
{118	180	180	31	28	154	156}
{118	180	180	31	28	154	159}
{118	180	180	31	28	154	162}
{118	180	180	31	28	154	165}
{118	180	180	31	31	145	156}
{118	180	180	31	31	145	159}
{118	180	180	31	31	145	162}
{118	180	180	31	31	145	165}
{118	180	180	31	31	148	156}
{118	180	180	31	31	148	159}
{118	180	180	31	31	148	162}
{118	180	180	31	31	148	165}
{118	180	180	31	31	151	156}
{118	180	180	31	31	151	159}
{118	180	180	31	31	151	162}
{118	180	180	31	31	151	165}
{118	180	180	31	31	154	156}
{118	180	180	31	31	154	159}
{118	180	180	31	31	154	162}
{118	180	180	31	31	154	165}
{118	180	183	22	22	145	156}
{118	180	183	22	22	145	159}
{118	180	183	22	22	145	162}
{118	180	183	22	22	145	165}
{118	180	183	22	22	148	156}
{118	180	183	22	22	148	159}
{118	180	183	22	22	148	162}
{118	180	183	22	22	148	165}
{118	180	183	22	22	151	156}
{118	180	183	22	22	151	159}
{118	180	183	22	22	151	162}
{118	180	183	22	22	151	165}
{118	180	183	22	22	154	156}
{118	180	183	22	22	154	159}
{118	180	183	22	22	154	162}
{118	180	183	22	22	154	165}
{118	180	183	22	25	145	156}
{118	180	183	22	25	145	159}
{118	180	183	22	25	145	162}
{118	180	183	22	25	145	165}
{118	180	183	22	25	148	156}
{118	180	183	22	25	148	159}
{118	180	183	22	25	148	162}
{118	180	183	22	25	148	165}
{118	180	183	22	25	151	156}
{118	180	183	22	25	151	159}
{118	180	183	22	25	151	162}
{118	180	183	22	25	151	165}
{118	180	183	22	25	154	156}
{118	180	183	22	25	154	159}
{118	180	183	22	25	154	162}
{118	180	183	22	25	154	165}
{118	180	183	22	28	145	156}
{118	180	183	22	28	145	159}
{118	180	183	22	28	145	162}
{118	180	183	22	28	145	165}
{118	180	183	22	28	148	156}
{118	180	183	22	28	148	159}
{118	180	183	22	28	148	162}
{118	180	183	22	28	148	165}
{118	180	183	22	28	151	156}
{118	180	183	22	28	151	159}
{118	180	183	22	28	151	162}
{118	180	183	22	28	151	165}
{118	180	183	22	28	154	156}
{118	180	183	22	28	154	159}
{118	180	183	22	28	154	162}
{118	180	183	22	28	154	165}
{118	180	183	22	31	145	156}
{118	180	183	22	31	145	159}
{118	180	183	22	31	145	162}
{118	180	183	22	31	145	165}
{118	180	183	22	31	148	156}
{118	180	183	22	31	148	159}
{118	180	183	22	31	148	162}
{118	180	183	22	31	148	165}
{118	180	183	22	31	151	156}
{118	180	183	22	31	151	159}
{118	180	183	22	31	151	162}
{118	180	183	22	31	151	165}
{118	180	183	22	31	154	156}
{118	180	183	22	31	154	159}
{118	180	183	22	31	154	162}
{118	180	183	22	31	154	165}
{118	180	183	25	22	145	156}
{118	180	183	25	22	145	159}
{118	180	183	25	22	145	162}
{118	180	183	25	22	145	165}
{118	180	183	25	22	148	156}
{118	180	183	25	22	148	159}
{118	180	183	25	22	148	162}
{118	180	183	25	22	148	165}
{118	180	183	25	22	151	156}
{118	180	183	25	22	151	159}
{118	180	183	25	22	151	162}
{118	180	183	25	22	151	165}
{118	180	183	25	22	154	156}
{118	180	183	25	22	154	159}
{118	180	183	25	22	154	162}
{118	180	183	25	22	154	165}
{118	180	183	25	25	145	156}
{118	180	183	25	25	145	159}
{118	180	183	25	25	145	162}
{118	180	183	25	25	145	165}
{118	180	183	25	25	148	156}
{118	180	183	25	25	148	159}
{118	180	183	25	25	148	162}
{118	180	183	25	25	148	165}
{118	180	183	25	25	151	156}
{118	180	183	25	25	151	159}
{118	180	183	25	25	151	162}
{118	180	183	25	25	151	165}
{118	180	183	25	25	154	156}
{118	180	183	25	25	154	159}
{118	180	183	25	25	154	162}
{118	180	183	25	25	154	165}
{118	180	183	25	28	145	156}
{118	180	183	25	28	145	159}
{118	180	183	25	28	145	162}
{118	180	183	25	28	145	165}
{118	180	183	25	28	148	156}
{118	180	183	25	28	148	159}
{118	180	183	25	28	148	162}
{118	180	183	25	28	148	165}
{118	180	183	25	28	151	156}
{118	180	183	25	28	151	159}
{118	180	183	25	28	151	162}
{118	180	183	25	28	151	165}
{118	180	183	25	28	154	156}
{118	180	183	25	28	154	159}
{118	180	183	25	28	154	162}
{118	180	183	25	28	154	165}
{118	180	183	25	31	145	156}
{118	180	183	25	31	145	159}
{118	180	183	25	31	145	162}
{118	180	183	25	31	145	165}
{118	180	183	25	31	148	156}
{118	180	183	25	31	148	159}
{118	180	183	25	31	148	162}
{118	180	183	25	31	148	165}
{118	180	183	25	31	151	156}
{118	180	183	25	31	151	159}
{118	180	183	25	31	151	162}
{118	180	183	25	31	151	165}
{118	180	183	25	31	154	156}
{118	180	183	25	31	154	159}
{118	180	183	25	31	154	162}
{118	180	183	25	31	154	165}
{118	180	183	28	22	145	156}
{118	180	183	28	22	145	159}
{118	180	183	28	22	145	162}
{118	180	183	28	22	145	165}
{118	180	183	28	22	148	156}
{118	180	183	28	22	148	159}
{118	180	183	28	22	148	162}
{118	180	183	28	22	148	165}
{118	180	183	28	22	151	156}
{118	180	183	28	22	151	159}
{118	180	183	28	22	151	162}
{118	180	183	28	22	151	165}
{118	180	183	28	22	154	156}
{118	180	183	28	22	154	159}
{118	180	183	28	22	154	162}
{118	180	183	28	22	154	165}
{118	180	183	28	25	145	156}
{118	180	183	28	25	145	159}
{118	180	183	28	25	145	162}
{118	180	183	28	25	145	165}
{118	180	183	28	25	148	156}
{118	180	183	28	25	148	159}
{118	180	183	28	25	148	162}
{118	180	183	28	25	148	165}
{118	180	183	28	25	151	156}
{118	180	183	28	25	151	159}
{118	180	183	28	25	151	162}
{118	180	183	28	25	151	165}
{118	180	183	28	25	154	156}
{118	180	183	28	25	154	159}
{118	180	183	28	25	154	162}
{118	180	183	28	25	154	165}
{118	180	183	28	28	145	156}
{118	180	183	28	28	145	159}
{118	180	183	28	28	145	162}
{118	180	183	28	28	145	165}
{118	180	183	28	28	148	156}
{118	180	183	28	28	148	159}
{118	180	183	28	28	148	162}
{118	180	183	28	28	148	165}
{118	180	183	28	28	151	156}
{118	180	183	28	28	151	159}
{118	180	183	28	28	151	162}
{118	180	183	28	28	151	165}
{118	180	183	28	28	154	156}
{118	180	183	28	28	154	159}
{118	180	183	28	28	154	162}
{118	180	183	28	28	154	165}
{118	180	183	28	31	145	156}
{118	180	183	28	31	145	159}
{118	180	183	28	31	145	162}
{118	180	183	28	31	145	165}
{118	180	183	28	31	148	156}
{118	180	183	28	31	148	159}
{118	180	183	28	31	148	162}
{118	180	183	28	31	148	165}
{118	180	183	28	31	151	156}
{118	180	183	28	31	151	159}
{118	180	183	28	31	151	162}
{118	180	183	28	31	151	165}
{118	180	183	28	31	154	156}
{118	180	183	28	31	154	159}
{118	180	183	28	31	154	162}
{118	180	183	28	31	154	165}
{118	180	183	31	22	145	156}
{118	180	183	31	22	145	159}
{118	180	183	31	22	145	162}
{118	180	183	31	22	145	165}
{118	180	183	31	22	148	156}
{118	180	183	31	22	148	159}
{118	180	183	31	22	148	162}
{118	180	183	31	22	148	165}
{118	180	183	31	22	151	156}
{118	180	183	31	22	151	159}
{118	180	183	31	22	151	162}
{118	180	183	31	22	151	165}
{118	180	183	31	22	154	156}
{118	180	183	31	22	154	159}
{118	180	183	31	22	154	162}
{118	180	183	31	22	154	165}
{118	180	183	31	25	145	156}
{118	180	183	31	25	145	159}
{118	180	183	31	25	145	162}
{118	180	183	31	25	145	165}
{118	180	183	31	25	148	156}
{118	180	183	31	25	148	159}
{118	180	183	31	25	148	162}
{118	180	183	31	25	148	165}
{118	180	183	31	25	151	156}
{118	180	183	31	25	151	159}
{118	180	183	31	25	151	162}
{118	180	183	31	25	151	165}
{118	180	183	31	25	154	156}
{118	180	183	31	25	154	159}
{118	180	183	31	25	154	162}
{118	180	183	31	25	154	165}
{118	180	183	31	28	145	156}
{118	180	183	31	28	145	159}
{118	180	183	31	28	145	162}
{118	180	183	31	28	145	165}
{118	180	183	31	28	148	156}
{118	180	183	31	28	148	159}
{118	180	183	31	28	148	162}
{118	180	183	31	28	148	165}
{118	180	183	31	28	151	156}
{118	180	183	31	28	151	159}
{118	180	183	31	28	151	162}
{118	180	183	31	28	151	165}
{118	180	183	31	28	154	156}
{118	180	183	31	28	154	159}
{118	180	183	31	28	154	162}
{118	180	183	31	28	154	165}
{118	180	183	31	31	145	156}
{118	180	183	31	31	145	159}
{118	180	183	31	31	145	162}
{118	180	183	31	31	145	165}
{118	180	183	31	31	148	156}
{118	180	183	31	31	148	159}
{118	180	183	31	31	148	162}
{118	180	183	31	31	148	165}
{118	180	183	31	31	151	156}
{118	180	183	31	31	151	159}
{118	180	183	31	31	151	162}
{118	180	183	31	31	151	165}
{118	180	183	31	31	154	156}
{118	180	183	31	31	154	159}
{118	180	183	31	31	154	162}
{118	180	183	31	31	154	165}
{118	180	186	22	22	145	156}
{118	180	186	22	22	145	159}
{118	180	186	22	22	145	162}
{118	180	186	22	22	145	165}
{118	180	186	22	22	148	156}
{118	180	186	22	22	148	159}
{118	180	186	22	22	148	162}
{118	180	186	22	22	148	165}
{118	180	186	22	22	151	156}
{118	180	186	22	22	151	159}
{118	180	186	22	22	151	162}
{118	180	186	22	22	151	165}
{118	180	186	22	22	154	156}
{118	180	186	22	22	154	159}
{118	180	186	22	22	154	162}
{118	180	186	22	22	154	165}
{118	180	186	22	25	145	156}
{118	180	186	22	25	145	159}
{118	180	186	22	25	145	162}
{118	180	186	22	25	145	165}
{118	180	186	22	25	148	156}
{118	180	186	22	25	148	159}
{118	180	186	22	25	148	162}
{118	180	186	22	25	148	165}
{118	180	186	22	25	151	156}
{118	180	186	22	25	151	159}
{118	180	186	22	25	151	162}
{118	180	186	22	25	151	165}
{118	180	186	22	25	154	156}
{118	180	186	22	25	154	159}
{118	180	186	22	25	154	162}
{118	180	186	22	25	154	165}
{118	180	186	22	28	145	156}
{118	180	186	22	28	145	159}
{118	180	186	22	28	145	162}
{118	180	186	22	28	145	165}
{118	180	186	22	28	148	156}
{118	180	186	22	28	148	159}
{118	180	186	22	28	148	162}
{118	180	186	22	28	148	165}
{118	180	186	22	28	151	156}
{118	180	186	22	28	151	159}
{118	180	186	22	28	151	162}
{118	180	186	22	28	151	165}
{118	180	186	22	28	154	156}
{118	180	186	22	28	154	159}
{118	180	186	22	28	154	162}
{118	180	186	22	28	154	165}
{118	180	186	22	31	145	156}
{118	180	186	22	31	145	159}
{118	180	186	22	31	145	162}
{118	180	186	22	31	145	165}
{118	180	186	22	31	148	156}
{118	180	186	22	31	148	159}
{118	180	186	22	31	148	162}
{118	180	186	22	31	148	165}
{118	180	186	22	31	151	156}
{118	180	186	22	31	151	159}
{118	180	186	22	31	151	162}
{118	180	186	22	31	151	165}
{118	180	186	22	31	154	156}
{118	180	186	22	31	154	159}
{118	180	186	22	31	154	162}
{118	180	186	22	31	154	165}
{118	180	186	25	22	145	156}
{118	180	186	25	22	145	159}
{118	180	186	25	22	145	162}
{118	180	186	25	22	145	165}
{118	180	186	25	22	148	156}
{118	180	186	25	22	148	159}
{118	180	186	25	22	148	162}
{118	180	186	25	22	148	165}
{118	180	186	25	22	151	156}
{118	180	186	25	22	151	159}
{118	180	186	25	22	151	162}
{118	180	186	25	22	151	165}
{118	180	186	25	22	154	156}
{118	180	186	25	22	154	159}
{118	180	186	25	22	154	162}
{118	180	186	25	22	154	165}
{118	180	186	25	25	145	156}
{118	180	186	25	25	145	159}
{118	180	186	25	25	145	162}
{118	180	186	25	25	145	165}
{118	180	186	25	25	148	156}
{118	180	186	25	25	148	159}
{118	180	186	25	25	148	162}
{118	180	186	25	25	148	165}
{118	180	186	25	25	151	156}
{118	180	186	25	25	151	159}
{118	180	186	25	25	151	162}
{118	180	186	25	25	151	165}
{118	180	186	25	25	154	156}
{118	180	186	25	25	154	159}
{118	180	186	25	25	154	162}
{118	180	186	25	25	154	165}
{118	180	186	25	28	145	156}
{118	180	186	25	28	145	159}
{118	180	186	25	28	145	162}
{118	180	186	25	28	145	165}
{118	180	186	25	28	148	156}
{118	180	186	25	28	148	159}
{118	180	186	25	28	148	162}
{118	180	186	25	28	148	165}
{118	180	186	25	28	151	156}
{118	180	186	25	28	151	159}
{118	180	186	25	28	151	162}
{118	180	186	25	28	151	165}
{118	180	186	25	28	154	156}
{118	180	186	25	28	154	159}
{118	180	186	25	28	154	162}
{118	180	186	25	28	154	165}
{118	180	186	25	31	145	156}
{118	180	186	25	31	145	159}
{118	180	186	25	31	145	162}
{118	180	186	25	31	145	165}
{118	180	186	25	31	148	156}
{118	180	186	25	31	148	159}
{118	180	186	25	31	148	162}
{118	180	186	25	31	148	165}
{118	180	186	25	31	151	156}
{118	180	186	25	31	151	159}
{118	180	186	25	31	151	162}
{118	180	186	25	31	151	165}
{118	180	186	25	31	154	156}
{118	180	186	25	31	154	159}
{118	180	186	25	31	154	162}
{118	180	186	25	31	154	165}
{118	180	186	28	22	145	156}
{118	180	186	28	22	145	159}
{118	180	186	28	22	145	162}
{118	180	186	28	22	145	165}
{118	180	186	28	22	148	156}
{118	180	186	28	22	148	159}
{118	180	186	28	22	148	162}
{118	180	186	28	22	148	165}
{118	180	186	28	22	151	156}
{118	180	186	28	22	151	159}
{118	180	186	28	22	151	162}
{118	180	186	28	22	151	165}
{118	180	186	28	22	154	156}
{118	180	186	28	22	154	159}
{118	180	186	28	22	154	162}
{118	180	186	28	22	154	165}
{118	180	186	28	25	145	156}
{118	180	186	28	25	145	159}
{118	180	186	28	25	145	162}
{118	180	186	28	25	145	165}
{118	180	186	28	25	148	156}
{118	180	186	28	25	148	159}
{118	180	186	28	25	148	162}
{118	180	186	28	25	148	165}
{118	180	186	28	25	151	156}
{118	180	186	28	25	151	159}
{118	180	186	28	25	151	162}
{118	180	186	28	25	151	165}
{118	180	186	28	25	154	156}
{118	180	186	28	25	154	159}
{118	180	186	28	25	154	162}
{118	180	186	28	25	154	165}
{118	180	186	28	28	145	156}
{118	180	186	28	28	145	159}
{118	180	186	28	28	145	162}
{118	180	186	28	28	145	165}
{118	180	186	28	28	148	156}
{118	180	186	28	28	148	159}
{118	180	186	28	28	148	162}
{118	180	186	28	28	148	165}
{118	180	186	28	28	151	156}
{118	180	186	28	28	151	159}
{118	180	186	28	28	151	162}
{118	180	186	28	28	151	165}
{118	180	186	28	28	154	156}
{118	180	186	28	28	154	159}
{118	180	186	28	28	154	162}
{118	180	186	28	28	154	165}
{118	180	186	28	31	145	156}
{118	180	186	28	31	145	159}
{118	180	186	28	31	145	162}
{118	180	186	28	31	145	165}
{118	180	186	28	31	148	156}
{118	180	186	28	31	148	159}
{118	180	186	28	31	148	162}
{118	180	186	28	31	148	165}
{118	180	186	28	31	151	156}
{118	180	186	28	31	151	159}
{118	180	186	28	31	151	162}
{118	180	186	28	31	151	165}
{118	180	186	28	31	154	156}
{118	180	186	28	31	154	159}
{118	180	186	28	31	154	162}
{118	180	186	28	31	154	165}
{118	180	186	31	22	145	156}
{118	180	186	31	22	145	159}
{118	180	186	31	22	145	162}
{118	180	186	31	22	145	165}
{118	180	186	31	22	148	156}
{118	180	186	31	22	148	159}
{118	180	186	31	22	148	162}
{118	180	186	31	22	148	165}
{118	180	186	31	22	151	156}
{118	180	186	31	22	151	159}
{118	180	186	31	22	151	162}
{118	180	186	31	22	151	165}
{118	180	186	31	22	154	156}
{118	180	186	31	22	154	159}
{118	180	186	31	22	154	162}
{118	180	186	31	22	154	165}
[truncated: 14,384 more rows]
