# Supplementary material for: Algorithmic Design of Geometric Data for Molecular Potential Energy Surfaces
Source: Algorithms. Author manuscript; Available in PMC 2025 Aug 28. (PMC12382435; doi:10.3390/a16010006)
Supplement: Suppl Folder [file NIHMS2075095-supplement-Suppl_Folder.zip › S2/data.txt]

{2.2	2.	2.	115	115	170}
{2.2	2.	2.	115	115	175}
{2.2	2.	2.	115	115	180}
{2.2	2.	2.	115	115	185}
{2.2	2.	2.	115	115	190}
{2.2	2.	2.	115	120	170}
{2.2	2.	2.	115	120	175}
{2.2	2.	2.	115	120	180}
{2.2	2.	2.	115	120	185}
{2.2	2.	2.	115	120	190}
{2.2	2.	2.	115	125	170}
{2.2	2.	2.	115	125	175}
{2.2	2.	2.	115	125	180}
{2.2	2.	2.	115	125	185}
{2.2	2.	2.	115	125	190}
{2.2	2.	2.	115	130	170}
{2.2	2.	2.	115	130	175}
{2.2	2.	2.	115	130	180}
{2.2	2.	2.	115	130	185}
{2.2	2.	2.	115	130	190}
{2.2	2.	2.	120	115	170}
{2.2	2.	2.	120	115	175}
{2.2	2.	2.	120	115	180}
{2.2	2.	2.	120	115	185}
{2.2	2.	2.	120	115	190}
{2.2	2.	2.	120	120	170}
{2.2	2.	2.	120	120	175}
{2.2	2.	2.	120	120	180}
{2.2	2.	2.	120	120	185}
{2.2	2.	2.	120	120	190}
{2.2	2.	2.	120	125	170}
{2.2	2.	2.	120	125	175}
{2.2	2.	2.	120	125	180}
{2.2	2.	2.	120	125	185}
{2.2	2.	2.	120	125	190}
{2.2	2.	2.	120	130	170}
{2.2	2.	2.	120	130	175}
{2.2	2.	2.	120	130	180}
{2.2	2.	2.	120	130	185}
{2.2	2.	2.	120	130	190}
{2.2	2.	2.	125	115	170}
{2.2	2.	2.	125	115	175}
{2.2	2.	2.	125	115	180}
{2.2	2.	2.	125	115	185}
{2.2	2.	2.	125	115	190}
{2.2	2.	2.	125	120	170}
{2.2	2.	2.	125	120	175}
{2.2	2.	2.	125	120	180}
{2.2	2.	2.	125	120	185}
{2.2	2.	2.	125	120	190}
{2.2	2.	2.	125	125	170}
{2.2	2.	2.	125	125	175}
{2.2	2.	2.	125	125	180}
{2.2	2.	2.	125	125	185}
{2.2	2.	2.	125	125	190}
{2.2	2.	2.	125	130	170}
{2.2	2.	2.	125	130	175}
{2.2	2.	2.	125	130	180}
{2.2	2.	2.	125	130	185}
{2.2	2.	2.	125	130	190}
{2.2	2.	2.	130	115	170}
{2.2	2.	2.	130	115	175}
{2.2	2.	2.	130	115	180}
{2.2	2.	2.	130	115	185}
{2.2	2.	2.	130	115	190}
{2.2	2.	2.	130	120	170}
{2.2	2.	2.	130	120	175}
{2.2	2.	2.	130	120	180}
{2.2	2.	2.	130	120	185}
{2.2	2.	2.	130	120	190}
{2.2	2.	2.	130	125	170}
{2.2	2.	2.	130	125	175}
{2.2	2.	2.	130	125	180}
{2.2	2.	2.	130	125	185}
{2.2	2.	2.	130	125	190}
{2.2	2.	2.	130	130	170}
{2.2	2.	2.	130	130	175}
{2.2	2.	2.	130	130	180}
{2.2	2.	2.	130	130	185}
{2.2	2.	2.	130	130	190}
{2.2	2.	2.09	115	115	170}
{2.2	2.	2.09	115	115	175}
{2.2	2.	2.09	115	115	180}
{2.2	2.	2.09	115	115	185}
{2.2	2.	2.09	115	115	190}
{2.2	2.	2.09	115	120	170}
{2.2	2.	2.09	115	120	175}
{2.2	2.	2.09	115	120	180}
{2.2	2.	2.09	115	120	185}
{2.2	2.	2.09	115	120	190}
{2.2	2.	2.09	115	125	170}
{2.2	2.	2.09	115	125	175}
{2.2	2.	2.09	115	125	180}
{2.2	2.	2.09	115	125	185}
{2.2	2.	2.09	115	125	190}
{2.2	2.	2.09	115	130	170}
{2.2	2.	2.09	115	130	175}
{2.2	2.	2.09	115	130	180}
{2.2	2.	2.09	115	130	185}
{2.2	2.	2.09	115	130	190}
{2.2	2.	2.09	120	115	170}
{2.2	2.	2.09	120	115	175}
{2.2	2.	2.09	120	115	180}
{2.2	2.	2.09	120	115	185}
{2.2	2.	2.09	120	115	190}
{2.2	2.	2.09	120	120	170}
{2.2	2.	2.09	120	120	175}
{2.2	2.	2.09	120	120	180}
{2.2	2.	2.09	120	120	185}
{2.2	2.	2.09	120	120	190}
{2.2	2.	2.09	120	125	170}
{2.2	2.	2.09	120	125	175}
{2.2	2.	2.09	120	125	180}
{2.2	2.	2.09	120	125	185}
{2.2	2.	2.09	120	125	190}
{2.2	2.	2.09	120	130	170}
{2.2	2.	2.09	120	130	175}
{2.2	2.	2.09	120	130	180}
{2.2	2.	2.09	120	130	185}
{2.2	2.	2.09	120	130	190}
{2.2	2.	2.09	125	115	170}
{2.2	2.	2.09	125	115	175}
{2.2	2.	2.09	125	115	180}
{2.2	2.	2.09	125	115	185}
{2.2	2.	2.09	125	115	190}
{2.2	2.	2.09	125	120	170}
{2.2	2.	2.09	125	120	175}
{2.2	2.	2.09	125	120	180}
{2.2	2.	2.09	125	120	185}
{2.2	2.	2.09	125	120	190}
{2.2	2.	2.09	125	125	170}
{2.2	2.	2.09	125	125	175}
{2.2	2.	2.09	125	125	180}
{2.2	2.	2.09	125	125	185}
{2.2	2.	2.09	125	125	190}
{2.2	2.	2.09	125	130	170}
{2.2	2.	2.09	125	130	175}
{2.2	2.	2.09	125	130	180}
{2.2	2.	2.09	125	130	185}
{2.2	2.	2.09	125	130	190}
{2.2	2.	2.09	130	115	170}
{2.2	2.	2.09	130	115	175}
{2.2	2.	2.09	130	115	180}
{2.2	2.	2.09	130	115	185}
{2.2	2.	2.09	130	115	190}
{2.2	2.	2.09	130	120	170}
{2.2	2.	2.09	130	120	175}
{2.2	2.	2.09	130	120	180}
{2.2	2.	2.09	130	120	185}
{2.2	2.	2.09	130	120	190}
{2.2	2.	2.09	130	125	170}
{2.2	2.	2.09	130	125	175}
{2.2	2.	2.09	130	125	180}
{2.2	2.	2.09	130	125	185}
{2.2	2.	2.09	130	125	190}
{2.2	2.	2.09	130	130	170}
{2.2	2.	2.09	130	130	175}
{2.2	2.	2.09	130	130	180}
{2.2	2.	2.09	130	130	185}
{2.2	2.	2.09	130	130	190}
{2.2	2.	2.18	115	115	170}
{2.2	2.	2.18	115	115	175}
{2.2	2.	2.18	115	115	180}
{2.2	2.	2.18	115	115	185}
{2.2	2.	2.18	115	115	190}
{2.2	2.	2.18	115	120	170}
{2.2	2.	2.18	115	120	175}
{2.2	2.	2.18	115	120	180}
{2.2	2.	2.18	115	120	185}
{2.2	2.	2.18	115	120	190}
{2.2	2.	2.18	115	125	170}
{2.2	2.	2.18	115	125	175}
{2.2	2.	2.18	115	125	180}
{2.2	2.	2.18	115	125	185}
{2.2	2.	2.18	115	125	190}
{2.2	2.	2.18	115	130	170}
{2.2	2.	2.18	115	130	175}
{2.2	2.	2.18	115	130	180}
{2.2	2.	2.18	115	130	185}
{2.2	2.	2.18	115	130	190}
{2.2	2.	2.18	120	115	170}
{2.2	2.	2.18	120	115	175}
{2.2	2.	2.18	120	115	180}
{2.2	2.	2.18	120	115	185}
{2.2	2.	2.18	120	115	190}
{2.2	2.	2.18	120	120	170}
{2.2	2.	2.18	120	120	175}
{2.2	2.	2.18	120	120	180}
{2.2	2.	2.18	120	120	185}
{2.2	2.	2.18	120	120	190}
{2.2	2.	2.18	120	125	170}
{2.2	2.	2.18	120	125	175}
{2.2	2.	2.18	120	125	180}
{2.2	2.	2.18	120	125	185}
{2.2	2.	2.18	120	125	190}
{2.2	2.	2.18	120	130	170}
{2.2	2.	2.18	120	130	175}
{2.2	2.	2.18	120	130	180}
{2.2	2.	2.18	120	130	185}
{2.2	2.	2.18	120	130	190}
{2.2	2.	2.18	125	115	170}
{2.2	2.	2.18	125	115	175}
{2.2	2.	2.18	125	115	180}
{2.2	2.	2.18	125	115	185}
{2.2	2.	2.18	125	115	190}
{2.2	2.	2.18	125	120	170}
{2.2	2.	2.18	125	120	175}
{2.2	2.	2.18	125	120	180}
{2.2	2.	2.18	125	120	185}
{2.2	2.	2.18	125	120	190}
{2.2	2.	2.18	125	125	170}
{2.2	2.	2.18	125	125	175}
{2.2	2.	2.18	125	125	180}
{2.2	2.	2.18	125	125	185}
{2.2	2.	2.18	125	125	190}
{2.2	2.	2.18	125	130	170}
{2.2	2.	2.18	125	130	175}
{2.2	2.	2.18	125	130	180}
{2.2	2.	2.18	125	130	185}
{2.2	2.	2.18	125	130	190}
{2.2	2.	2.18	130	115	170}
{2.2	2.	2.18	130	115	175}
{2.2	2.	2.18	130	115	180}
{2.2	2.	2.18	130	115	185}
{2.2	2.	2.18	130	115	190}
{2.2	2.	2.18	130	120	170}
{2.2	2.	2.18	130	120	175}
{2.2	2.	2.18	130	120	180}
{2.2	2.	2.18	130	120	185}
{2.2	2.	2.18	130	120	190}
{2.2	2.	2.18	130	125	170}
{2.2	2.	2.18	130	125	175}
{2.2	2.	2.18	130	125	180}
{2.2	2.	2.18	130	125	185}
{2.2	2.	2.18	130	125	190}
{2.2	2.	2.18	130	130	170}
{2.2	2.	2.18	130	130	175}
{2.2	2.	2.18	130	130	180}
{2.2	2.	2.18	130	130	185}
{2.2	2.	2.18	130	130	190}
{2.2	2.09	2.	115	115	170}
{2.2	2.09	2.	115	115	175}
{2.2	2.09	2.	115	115	180}
{2.2	2.09	2.	115	115	185}
{2.2	2.09	2.	115	115	190}
{2.2	2.09	2.	115	120	170}
{2.2	2.09	2.	115	120	175}
{2.2	2.09	2.	115	120	180}
{2.2	2.09	2.	115	120	185}
{2.2	2.09	2.	115	120	190}
{2.2	2.09	2.	115	125	170}
{2.2	2.09	2.	115	125	175}
{2.2	2.09	2.	115	125	180}
{2.2	2.09	2.	115	125	185}
{2.2	2.09	2.	115	125	190}
{2.2	2.09	2.	115	130	170}
{2.2	2.09	2.	115	130	175}
{2.2	2.09	2.	115	130	180}
{2.2	2.09	2.	115	130	185}
{2.2	2.09	2.	115	130	190}
{2.2	2.09	2.	120	115	170}
{2.2	2.09	2.	120	115	175}
{2.2	2.09	2.	120	115	180}
{2.2	2.09	2.	120	115	185}
{2.2	2.09	2.	120	115	190}
{2.2	2.09	2.	120	120	170}
{2.2	2.09	2.	120	120	175}
{2.2	2.09	2.	120	120	180}
{2.2	2.09	2.	120	120	185}
{2.2	2.09	2.	120	120	190}
{2.2	2.09	2.	120	125	170}
{2.2	2.09	2.	120	125	175}
{2.2	2.09	2.	120	125	180}
{2.2	2.09	2.	120	125	185}
{2.2	2.09	2.	120	125	190}
{2.2	2.09	2.	120	130	170}
{2.2	2.09	2.	120	130	175}
{2.2	2.09	2.	120	130	180}
{2.2	2.09	2.	120	130	185}
{2.2	2.09	2.	120	130	190}
{2.2	2.09	2.	125	115	170}
{2.2	2.09	2.	125	115	175}
{2.2	2.09	2.	125	115	180}
{2.2	2.09	2.	125	115	185}
{2.2	2.09	2.	125	115	190}
{2.2	2.09	2.	125	120	170}
{2.2	2.09	2.	125	120	175}
{2.2	2.09	2.	125	120	180}
{2.2	2.09	2.	125	120	185}
{2.2	2.09	2.	125	120	190}
{2.2	2.09	2.	125	125	170}
{2.2	2.09	2.	125	125	175}
{2.2	2.09	2.	125	125	180}
{2.2	2.09	2.	125	125	185}
{2.2	2.09	2.	125	125	190}
{2.2	2.09	2.	125	130	170}
{2.2	2.09	2.	125	130	175}
{2.2	2.09	2.	125	130	180}
{2.2	2.09	2.	125	130	185}
{2.2	2.09	2.	125	130	190}
{2.2	2.09	2.	130	115	170}
{2.2	2.09	2.	130	115	175}
{2.2	2.09	2.	130	115	180}
{2.2	2.09	2.	130	115	185}
{2.2	2.09	2.	130	115	190}
{2.2	2.09	2.	130	120	170}
{2.2	2.09	2.	130	120	175}
{2.2	2.09	2.	130	120	180}
{2.2	2.09	2.	130	120	185}
{2.2	2.09	2.	130	120	190}
{2.2	2.09	2.	130	125	170}
{2.2	2.09	2.	130	125	175}
{2.2	2.09	2.	130	125	180}
{2.2	2.09	2.	130	125	185}
{2.2	2.09	2.	130	125	190}
{2.2	2.09	2.	130	130	170}
{2.2	2.09	2.	130	130	175}
{2.2	2.09	2.	130	130	180}
{2.2	2.09	2.	130	130	185}
{2.2	2.09	2.	130	130	190}
{2.2	2.09	2.09	115	115	170}
{2.2	2.09	2.09	115	115	175}
{2.2	2.09	2.09	115	115	180}
{2.2	2.09	2.09	115	115	185}
{2.2	2.09	2.09	115	115	190}
{2.2	2.09	2.09	115	120	170}
{2.2	2.09	2.09	115	120	175}
{2.2	2.09	2.09	115	120	180}
{2.2	2.09	2.09	115	120	185}
{2.2	2.09	2.09	115	120	190}
{2.2	2.09	2.09	115	125	170}
{2.2	2.09	2.09	115	125	175}
{2.2	2.09	2.09	115	125	180}
{2.2	2.09	2.09	115	125	185}
{2.2	2.09	2.09	115	125	190}
{2.2	2.09	2.09	115	130	170}
{2.2	2.09	2.09	115	130	175}
{2.2	2.09	2.09	115	130	180}
{2.2	2.09	2.09	115	130	185}
{2.2	2.09	2.09	115	130	190}
{2.2	2.09	2.09	120	115	170}
{2.2	2.09	2.09	120	115	175}
{2.2	2.09	2.09	120	115	180}
{2.2	2.09	2.09	120	115	185}
{2.2	2.09	2.09	120	115	190}
{2.2	2.09	2.09	120	120	170}
{2.2	2.09	2.09	120	120	175}
{2.2	2.09	2.09	120	120	180}
{2.2	2.09	2.09	120	120	185}
{2.2	2.09	2.09	120	120	190}
{2.2	2.09	2.09	120	125	170}
{2.2	2.09	2.09	120	125	175}
{2.2	2.09	2.09	120	125	180}
{2.2	2.09	2.09	120	125	185}
{2.2	2.09	2.09	120	125	190}
{2.2	2.09	2.09	120	130	170}
{2.2	2.09	2.09	120	130	175}
{2.2	2.09	2.09	120	130	180}
{2.2	2.09	2.09	120	130	185}
{2.2	2.09	2.09	120	130	190}
{2.2	2.09	2.09	125	115	170}
{2.2	2.09	2.09	125	115	175}
{2.2	2.09	2.09	125	115	180}
{2.2	2.09	2.09	125	115	185}
{2.2	2.09	2.09	125	115	190}
{2.2	2.09	2.09	125	120	170}
{2.2	2.09	2.09	125	120	175}
{2.2	2.09	2.09	125	120	180}
{2.2	2.09	2.09	125	120	185}
{2.2	2.09	2.09	125	120	190}
{2.2	2.09	2.09	125	125	170}
{2.2	2.09	2.09	125	125	175}
{2.2	2.09	2.09	125	125	180}
{2.2	2.09	2.09	125	125	185}
{2.2	2.09	2.09	125	125	190}
{2.2	2.09	2.09	125	130	170}
{2.2	2.09	2.09	125	130	175}
{2.2	2.09	2.09	125	130	180}
{2.2	2.09	2.09	125	130	185}
{2.2	2.09	2.09	125	130	190}
{2.2	2.09	2.09	130	115	170}
{2.2	2.09	2.09	130	115	175}
{2.2	2.09	2.09	130	115	180}
{2.2	2.09	2.09	130	115	185}
{2.2	2.09	2.09	130	115	190}
{2.2	2.09	2.09	130	120	170}
{2.2	2.09	2.09	130	120	175}
{2.2	2.09	2.09	130	120	180}
{2.2	2.09	2.09	130	120	185}
{2.2	2.09	2.09	130	120	190}
{2.2	2.09	2.09	130	125	170}
{2.2	2.09	2.09	130	125	175}
{2.2	2.09	2.09	130	125	180}
{2.2	2.09	2.09	130	125	185}
{2.2	2.09	2.09	130	125	190}
{2.2	2.09	2.09	130	130	170}
{2.2	2.09	2.09	130	130	175}
{2.2	2.09	2.09	130	130	180}
{2.2	2.09	2.09	130	130	185}
{2.2	2.09	2.09	130	130	190}
{2.2	2.09	2.18	115	115	170}
{2.2	2.09	2.18	115	115	175}
{2.2	2.09	2.18	115	115	180}
{2.2	2.09	2.18	115	115	185}
{2.2	2.09	2.18	115	115	190}
{2.2	2.09	2.18	115	120	170}
{2.2	2.09	2.18	115	120	175}
{2.2	2.09	2.18	115	120	180}
{2.2	2.09	2.18	115	120	185}
{2.2	2.09	2.18	115	120	190}
{2.2	2.09	2.18	115	125	170}
{2.2	2.09	2.18	115	125	175}
{2.2	2.09	2.18	115	125	180}
{2.2	2.09	2.18	115	125	185}
{2.2	2.09	2.18	115	125	190}
{2.2	2.09	2.18	115	130	170}
{2.2	2.09	2.18	115	130	175}
{2.2	2.09	2.18	115	130	180}
{2.2	2.09	2.18	115	130	185}
{2.2	2.09	2.18	115	130	190}
{2.2	2.09	2.18	120	115	170}
{2.2	2.09	2.18	120	115	175}
{2.2	2.09	2.18	120	115	180}
{2.2	2.09	2.18	120	115	185}
{2.2	2.09	2.18	120	115	190}
{2.2	2.09	2.18	120	120	170}
{2.2	2.09	2.18	120	120	175}
{2.2	2.09	2.18	120	120	180}
{2.2	2.09	2.18	120	120	185}
{2.2	2.09	2.18	120	120	190}
{2.2	2.09	2.18	120	125	170}
{2.2	2.09	2.18	120	125	175}
{2.2	2.09	2.18	120	125	180}
{2.2	2.09	2.18	120	125	185}
{2.2	2.09	2.18	120	125	190}
{2.2	2.09	2.18	120	130	170}
{2.2	2.09	2.18	120	130	175}
{2.2	2.09	2.18	120	130	180}
{2.2	2.09	2.18	120	130	185}
{2.2	2.09	2.18	120	130	190}
{2.2	2.09	2.18	125	115	170}
{2.2	2.09	2.18	125	115	175}
{2.2	2.09	2.18	125	115	180}
{2.2	2.09	2.18	125	115	185}
{2.2	2.09	2.18	125	115	190}
{2.2	2.09	2.18	125	120	170}
{2.2	2.09	2.18	125	120	175}
{2.2	2.09	2.18	125	120	180}
{2.2	2.09	2.18	125	120	185}
{2.2	2.09	2.18	125	120	190}
{2.2	2.09	2.18	125	125	170}
{2.2	2.09	2.18	125	125	175}
{2.2	2.09	2.18	125	125	180}
{2.2	2.09	2.18	125	125	185}
{2.2	2.09	2.18	125	125	190}
{2.2	2.09	2.18	125	130	170}
{2.2	2.09	2.18	125	130	175}
{2.2	2.09	2.18	125	130	180}
{2.2	2.09	2.18	125	130	185}
{2.2	2.09	2.18	125	130	190}
{2.2	2.09	2.18	130	115	170}
{2.2	2.09	2.18	130	115	175}
{2.2	2.09	2.18	130	115	180}
{2.2	2.09	2.18	130	115	185}
{2.2	2.09	2.18	130	115	190}
{2.2	2.09	2.18	130	120	170}
{2.2	2.09	2.18	130	120	175}
{2.2	2.09	2.18	130	120	180}
{2.2	2.09	2.18	130	120	185}
{2.2	2.09	2.18	130	120	190}
{2.2	2.09	2.18	130	125	170}
{2.2	2.09	2.18	130	125	175}
{2.2	2.09	2.18	130	125	180}
{2.2	2.09	2.18	130	125	185}
{2.2	2.09	2.18	130	125	190}
{2.2	2.09	2.18	130	130	170}
{2.2	2.09	2.18	130	130	175}
{2.2	2.09	2.18	130	130	180}
{2.2	2.09	2.18	130	130	185}
{2.2	2.09	2.18	130	130	190}
{2.2	2.18	2.	115	115	170}
{2.2	2.18	2.	115	115	175}
{2.2	2.18	2.	115	115	180}
{2.2	2.18	2.	115	115	185}
{2.2	2.18	2.	115	115	190}
{2.2	2.18	2.	115	120	170}
{2.2	2.18	2.	115	120	175}
{2.2	2.18	2.	115	120	180}
{2.2	2.18	2.	115	120	185}
{2.2	2.18	2.	115	120	190}
{2.2	2.18	2.	115	125	170}
{2.2	2.18	2.	115	125	175}
{2.2	2.18	2.	115	125	180}
{2.2	2.18	2.	115	125	185}
{2.2	2.18	2.	115	125	190}
{2.2	2.18	2.	115	130	170}
{2.2	2.18	2.	115	130	175}
{2.2	2.18	2.	115	130	180}
{2.2	2.18	2.	115	130	185}
{2.2	2.18	2.	115	130	190}
{2.2	2.18	2.	120	115	170}
{2.2	2.18	2.	120	115	175}
{2.2	2.18	2.	120	115	180}
{2.2	2.18	2.	120	115	185}
{2.2	2.18	2.	120	115	190}
{2.2	2.18	2.	120	120	170}
{2.2	2.18	2.	120	120	175}
{2.2	2.18	2.	120	120	180}
{2.2	2.18	2.	120	120	185}
{2.2	2.18	2.	120	120	190}
{2.2	2.18	2.	120	125	170}
{2.2	2.18	2.	120	125	175}
{2.2	2.18	2.	120	125	180}
{2.2	2.18	2.	120	125	185}
{2.2	2.18	2.	120	125	190}
{2.2	2.18	2.	120	130	170}
{2.2	2.18	2.	120	130	175}
{2.2	2.18	2.	120	130	180}
{2.2	2.18	2.	120	130	185}
{2.2	2.18	2.	120	130	190}
{2.2	2.18	2.	125	115	170}
{2.2	2.18	2.	125	115	175}
{2.2	2.18	2.	125	115	180}
{2.2	2.18	2.	125	115	185}
{2.2	2.18	2.	125	115	190}
{2.2	2.18	2.	125	120	170}
{2.2	2.18	2.	125	120	175}
{2.2	2.18	2.	125	120	180}
{2.2	2.18	2.	125	120	185}
{2.2	2.18	2.	125	120	190}
{2.2	2.18	2.	125	125	170}
{2.2	2.18	2.	125	125	175}
{2.2	2.18	2.	125	125	180}
{2.2	2.18	2.	125	125	185}
{2.2	2.18	2.	125	125	190}
{2.2	2.18	2.	125	130	170}
{2.2	2.18	2.	125	130	175}
{2.2	2.18	2.	125	130	180}
{2.2	2.18	2.	125	130	185}
{2.2	2.18	2.	125	130	190}
{2.2	2.18	2.	130	115	170}
{2.2	2.18	2.	130	115	175}
{2.2	2.18	2.	130	115	180}
{2.2	2.18	2.	130	115	185}
{2.2	2.18	2.	130	115	190}
{2.2	2.18	2.	130	120	170}
{2.2	2.18	2.	130	120	175}
{2.2	2.18	2.	130	120	180}
{2.2	2.18	2.	130	120	185}
{2.2	2.18	2.	130	120	190}
{2.2	2.18	2.	130	125	170}
{2.2	2.18	2.	130	125	175}
{2.2	2.18	2.	130	125	180}
{2.2	2.18	2.	130	125	185}
{2.2	2.18	2.	130	125	190}
{2.2	2.18	2.	130	130	170}
{2.2	2.18	2.	130	130	175}
{2.2	2.18	2.	130	130	180}
{2.2	2.18	2.	130	130	185}
{2.2	2.18	2.	130	130	190}
{2.2	2.18	2.09	115	115	170}
{2.2	2.18	2.09	115	115	175}
{2.2	2.18	2.09	115	115	180}
{2.2	2.18	2.09	115	115	185}
{2.2	2.18	2.09	115	115	190}
{2.2	2.18	2.09	115	120	170}
{2.2	2.18	2.09	115	120	175}
{2.2	2.18	2.09	115	120	180}
{2.2	2.18	2.09	115	120	185}
{2.2	2.18	2.09	115	120	190}
{2.2	2.18	2.09	115	125	170}
{2.2	2.18	2.09	115	125	175}
{2.2	2.18	2.09	115	125	180}
{2.2	2.18	2.09	115	125	185}
{2.2	2.18	2.09	115	125	190}
{2.2	2.18	2.09	115	130	170}
{2.2	2.18	2.09	115	130	175}
{2.2	2.18	2.09	115	130	180}
{2.2	2.18	2.09	115	130	185}
{2.2	2.18	2.09	115	130	190}
{2.2	2.18	2.09	120	115	170}
{2.2	2.18	2.09	120	115	175}
{2.2	2.18	2.09	120	115	180}
{2.2	2.18	2.09	120	115	185}
{2.2	2.18	2.09	120	115	190}
{2.2	2.18	2.09	120	120	170}
{2.2	2.18	2.09	120	120	175}
{2.2	2.18	2.09	120	120	180}
{2.2	2.18	2.09	120	120	185}
{2.2	2.18	2.09	120	120	190}
{2.2	2.18	2.09	120	125	170}
{2.2	2.18	2.09	120	125	175}
{2.2	2.18	2.09	120	125	180}
{2.2	2.18	2.09	120	125	185}
{2.2	2.18	2.09	120	125	190}
{2.2	2.18	2.09	120	130	170}
{2.2	2.18	2.09	120	130	175}
{2.2	2.18	2.09	120	130	180}
{2.2	2.18	2.09	120	130	185}
{2.2	2.18	2.09	120	130	190}
{2.2	2.18	2.09	125	115	170}
{2.2	2.18	2.09	125	115	175}
{2.2	2.18	2.09	125	115	180}
{2.2	2.18	2.09	125	115	185}
{2.2	2.18	2.09	125	115	190}
{2.2	2.18	2.09	125	120	170}
{2.2	2.18	2.09	125	120	175}
{2.2	2.18	2.09	125	120	180}
{2.2	2.18	2.09	125	120	185}
{2.2	2.18	2.09	125	120	190}
{2.2	2.18	2.09	125	125	170}
{2.2	2.18	2.09	125	125	175}
{2.2	2.18	2.09	125	125	180}
{2.2	2.18	2.09	125	125	185}
{2.2	2.18	2.09	125	125	190}
{2.2	2.18	2.09	125	130	170}
{2.2	2.18	2.09	125	130	175}
{2.2	2.18	2.09	125	130	180}
{2.2	2.18	2.09	125	130	185}
{2.2	2.18	2.09	125	130	190}
{2.2	2.18	2.09	130	115	170}
{2.2	2.18	2.09	130	115	175}
{2.2	2.18	2.09	130	115	180}
{2.2	2.18	2.09	130	115	185}
{2.2	2.18	2.09	130	115	190}
{2.2	2.18	2.09	130	120	170}
{2.2	2.18	2.09	130	120	175}
{2.2	2.18	2.09	130	120	180}
{2.2	2.18	2.09	130	120	185}
{2.2	2.18	2.09	130	120	190}
{2.2	2.18	2.09	130	125	170}
{2.2	2.18	2.09	130	125	175}
{2.2	2.18	2.09	130	125	180}
{2.2	2.18	2.09	130	125	185}
{2.2	2.18	2.09	130	125	190}
{2.2	2.18	2.09	130	130	170}
{2.2	2.18	2.09	130	130	175}
{2.2	2.18	2.09	130	130	180}
{2.2	2.18	2.09	130	130	185}
{2.2	2.18	2.09	130	130	190}
{2.2	2.18	2.18	115	115	170}
{2.2	2.18	2.18	115	115	175}
{2.2	2.18	2.18	115	115	180}
{2.2	2.18	2.18	115	115	185}
{2.2	2.18	2.18	115	115	190}
{2.2	2.18	2.18	115	120	170}
{2.2	2.18	2.18	115	120	175}
{2.2	2.18	2.18	115	120	180}
{2.2	2.18	2.18	115	120	185}
{2.2	2.18	2.18	115	120	190}
{2.2	2.18	2.18	115	125	170}
{2.2	2.18	2.18	115	125	175}
{2.2	2.18	2.18	115	125	180}
{2.2	2.18	2.18	115	125	185}
{2.2	2.18	2.18	115	125	190}
{2.2	2.18	2.18	115	130	170}
{2.2	2.18	2.18	115	130	175}
{2.2	2.18	2.18	115	130	180}
{2.2	2.18	2.18	115	130	185}
{2.2	2.18	2.18	115	130	190}
{2.2	2.18	2.18	120	115	170}
{2.2	2.18	2.18	120	115	175}
{2.2	2.18	2.18	120	115	180}
{2.2	2.18	2.18	120	115	185}
{2.2	2.18	2.18	120	115	190}
{2.2	2.18	2.18	120	120	170}
{2.2	2.18	2.18	120	120	175}
{2.2	2.18	2.18	120	120	180}
{2.2	2.18	2.18	120	120	185}
{2.2	2.18	2.18	120	120	190}
{2.2	2.18	2.18	120	125	170}
{2.2	2.18	2.18	120	125	175}
{2.2	2.18	2.18	120	125	180}
{2.2	2.18	2.18	120	125	185}
{2.2	2.18	2.18	120	125	190}
{2.2	2.18	2.18	120	130	170}
{2.2	2.18	2.18	120	130	175}
{2.2	2.18	2.18	120	130	180}
{2.2	2.18	2.18	120	130	185}
{2.2	2.18	2.18	120	130	190}
{2.2	2.18	2.18	125	115	170}
{2.2	2.18	2.18	125	115	175}
{2.2	2.18	2.18	125	115	180}
{2.2	2.18	2.18	125	115	185}
{2.2	2.18	2.18	125	115	190}
{2.2	2.18	2.18	125	120	170}
{2.2	2.18	2.18	125	120	175}
{2.2	2.18	2.18	125	120	180}
{2.2	2.18	2.18	125	120	185}
{2.2	2.18	2.18	125	120	190}
{2.2	2.18	2.18	125	125	170}
{2.2	2.18	2.18	125	125	175}
{2.2	2.18	2.18	125	125	180}
{2.2	2.18	2.18	125	125	185}
{2.2	2.18	2.18	125	125	190}
{2.2	2.18	2.18	125	130	170}
{2.2	2.18	2.18	125	130	175}
{2.2	2.18	2.18	125	130	180}
{2.2	2.18	2.18	125	130	185}
{2.2	2.18	2.18	125	130	190}
{2.2	2.18	2.18	130	115	170}
{2.2	2.18	2.18	130	115	175}
{2.2	2.18	2.18	130	115	180}
{2.2	2.18	2.18	130	115	185}
{2.2	2.18	2.18	130	115	190}
{2.2	2.18	2.18	130	120	170}
{2.2	2.18	2.18	130	120	175}
{2.2	2.18	2.18	130	120	180}
{2.2	2.18	2.18	130	120	185}
{2.2	2.18	2.18	130	120	190}
{2.2	2.18	2.18	130	125	170}
{2.2	2.18	2.18	130	125	175}
{2.2	2.18	2.18	130	125	180}
{2.2	2.18	2.18	130	125	185}
{2.2	2.18	2.18	130	125	190}
{2.2	2.18	2.18	130	130	170}
{2.2	2.18	2.18	130	130	175}
{2.2	2.18	2.18	130	130	180}
{2.2	2.18	2.18	130	130	185}
{2.2	2.18	2.18	130	130	190}
{2.29	2.	2.	115	115	170}
{2.29	2.	2.	115	115	175}
{2.29	2.	2.	115	115	180}
{2.29	2.	2.	115	115	185}
{2.29	2.	2.	115	115	190}
{2.29	2.	2.	115	120	170}
{2.29	2.	2.	115	120	175}
{2.29	2.	2.	115	120	180}
{2.29	2.	2.	115	120	185}
{2.29	2.	2.	115	120	190}
{2.29	2.	2.	115	125	170}
{2.29	2.	2.	115	125	175}
{2.29	2.	2.	115	125	180}
{2.29	2.	2.	115	125	185}
{2.29	2.	2.	115	125	190}
{2.29	2.	2.	115	130	170}
{2.29	2.	2.	115	130	175}
{2.29	2.	2.	115	130	180}
{2.29	2.	2.	115	130	185}
{2.29	2.	2.	115	130	190}
{2.29	2.	2.	120	115	170}
{2.29	2.	2.	120	115	175}
{2.29	2.	2.	120	115	180}
{2.29	2.	2.	120	115	185}
{2.29	2.	2.	120	115	190}
{2.29	2.	2.	120	120	170}
{2.29	2.	2.	120	120	175}
{2.29	2.	2.	120	120	180}
{2.29	2.	2.	120	120	185}
{2.29	2.	2.	120	120	190}
{2.29	2.	2.	120	125	170}
{2.29	2.	2.	120	125	175}
{2.29	2.	2.	120	125	180}
{2.29	2.	2.	120	125	185}
{2.29	2.	2.	120	125	190}
{2.29	2.	2.	120	130	170}
{2.29	2.	2.	120	130	175}
{2.29	2.	2.	120	130	180}
{2.29	2.	2.	120	130	185}
{2.29	2.	2.	120	130	190}
{2.29	2.	2.	125	115	170}
{2.29	2.	2.	125	115	175}
{2.29	2.	2.	125	115	180}
{2.29	2.	2.	125	115	185}
{2.29	2.	2.	125	115	190}
{2.29	2.	2.	125	120	170}
{2.29	2.	2.	125	120	175}
{2.29	2.	2.	125	120	180}
{2.29	2.	2.	125	120	185}
{2.29	2.	2.	125	120	190}
{2.29	2.	2.	125	125	170}
{2.29	2.	2.	125	125	175}
{2.29	2.	2.	125	125	180}
{2.29	2.	2.	125	125	185}
{2.29	2.	2.	125	125	190}
{2.29	2.	2.	125	130	170}
{2.29	2.	2.	125	130	175}
{2.29	2.	2.	125	130	180}
{2.29	2.	2.	125	130	185}
{2.29	2.	2.	125	130	190}
{2.29	2.	2.	130	115	170}
{2.29	2.	2.	130	115	175}
{2.29	2.	2.	130	115	180}
{2.29	2.	2.	130	115	185}
{2.29	2.	2.	130	115	190}
{2.29	2.	2.	130	120	170}
{2.29	2.	2.	130	120	175}
{2.29	2.	2.	130	120	180}
{2.29	2.	2.	130	120	185}
{2.29	2.	2.	130	120	190}
{2.29	2.	2.	130	125	170}
{2.29	2.	2.	130	125	175}
{2.29	2.	2.	130	125	180}
{2.29	2.	2.	130	125	185}
{2.29	2.	2.	130	125	190}
{2.29	2.	2.	130	130	170}
{2.29	2.	2.	130	130	175}
{2.29	2.	2.	130	130	180}
{2.29	2.	2.	130	130	185}
{2.29	2.	2.	130	130	190}
{2.29	2.	2.09	115	115	170}
{2.29	2.	2.09	115	115	175}
{2.29	2.	2.09	115	115	180}
{2.29	2.	2.09	115	115	185}
{2.29	2.	2.09	115	115	190}
{2.29	2.	2.09	115	120	170}
{2.29	2.	2.09	115	120	175}
{2.29	2.	2.09	115	120	180}
{2.29	2.	2.09	115	120	185}
{2.29	2.	2.09	115	120	190}
{2.29	2.	2.09	115	125	170}
{2.29	2.	2.09	115	125	175}
{2.29	2.	2.09	115	125	180}
{2.29	2.	2.09	115	125	185}
{2.29	2.	2.09	115	125	190}
{2.29	2.	2.09	115	130	170}
{2.29	2.	2.09	115	130	175}
{2.29	2.	2.09	115	130	180}
{2.29	2.	2.09	115	130	185}
{2.29	2.	2.09	115	130	190}
{2.29	2.	2.09	120	115	170}
{2.29	2.	2.09	120	115	175}
{2.29	2.	2.09	120	115	180}
{2.29	2.	2.09	120	115	185}
{2.29	2.	2.09	120	115	190}
{2.29	2.	2.09	120	120	170}
{2.29	2.	2.09	120	120	175}
{2.29	2.	2.09	120	120	180}
{2.29	2.	2.09	120	120	185}
{2.29	2.	2.09	120	120	190}
{2.29	2.	2.09	120	125	170}
{2.29	2.	2.09	120	125	175}
{2.29	2.	2.09	120	125	180}
{2.29	2.	2.09	120	125	185}
{2.29	2.	2.09	120	125	190}
{2.29	2.	2.09	120	130	170}
{2.29	2.	2.09	120	130	175}
{2.29	2.	2.09	120	130	180}
{2.29	2.	2.09	120	130	185}
{2.29	2.	2.09	120	130	190}
{2.29	2.	2.09	125	115	170}
{2.29	2.	2.09	125	115	175}
{2.29	2.	2.09	125	115	180}
{2.29	2.	2.09	125	115	185}
{2.29	2.	2.09	125	115	190}
{2.29	2.	2.09	125	120	170}
{2.29	2.	2.09	125	120	175}
{2.29	2.	2.09	125	120	180}
{2.29	2.	2.09	125	120	185}
{2.29	2.	2.09	125	120	190}
{2.29	2.	2.09	125	125	170}
{2.29	2.	2.09	125	125	175}
{2.29	2.	2.09	125	125	180}
{2.29	2.	2.09	125	125	185}
{2.29	2.	2.09	125	125	190}
{2.29	2.	2.09	125	130	170}
{2.29	2.	2.09	125	130	175}
{2.29	2.	2.09	125	130	180}
{2.29	2.	2.09	125	130	185}
{2.29	2.	2.09	125	130	190}
{2.29	2.	2.09	130	115	170}
{2.29	2.	2.09	130	115	175}
{2.29	2.	2.09	130	115	180}
{2.29	2.	2.09	130	115	185}
{2.29	2.	2.09	130	115	190}
{2.29	2.	2.09	130	120	170}
{2.29	2.	2.09	130	120	175}
{2.29	2.	2.09	130	120	180}
{2.29	2.	2.09	130	120	185}
{2.29	2.	2.09	130	120	190}
{2.29	2.	2.09	130	125	170}
{2.29	2.	2.09	130	125	175}
{2.29	2.	2.09	130	125	180}
{2.29	2.	2.09	130	125	185}
{2.29	2.	2.09	130	125	190}
{2.29	2.	2.09	130	130	170}
{2.29	2.	2.09	130	130	175}
{2.29	2.	2.09	130	130	180}
{2.29	2.	2.09	130	130	185}
{2.29	2.	2.09	130	130	190}
{2.29	2.	2.18	115	115	170}
{2.29	2.	2.18	115	115	175}
{2.29	2.	2.18	115	115	180}
{2.29	2.	2.18	115	115	185}
{2.29	2.	2.18	115	115	190}
{2.29	2.	2.18	115	120	170}
{2.29	2.	2.18	115	120	175}
{2.29	2.	2.18	115	120	180}
{2.29	2.	2.18	115	120	185}
{2.29	2.	2.18	115	120	190}
{2.29	2.	2.18	115	125	170}
{2.29	2.	2.18	115	125	175}
{2.29	2.	2.18	115	125	180}
{2.29	2.	2.18	115	125	185}
{2.29	2.	2.18	115	125	190}
{2.29	2.	2.18	115	130	170}
{2.29	2.	2.18	115	130	175}
{2.29	2.	2.18	115	130	180}
{2.29	2.	2.18	115	130	185}
{2.29	2.	2.18	115	130	190}
{2.29	2.	2.18	120	115	170}
{2.29	2.	2.18	120	115	175}
{2.29	2.	2.18	120	115	180}
{2.29	2.	2.18	120	115	185}
{2.29	2.	2.18	120	115	190}
{2.29	2.	2.18	120	120	170}
{2.29	2.	2.18	120	120	175}
{2.29	2.	2.18	120	120	180}
{2.29	2.	2.18	120	120	185}
{2.29	2.	2.18	120	120	190}
{2.29	2.	2.18	120	125	170}
{2.29	2.	2.18	120	125	175}
{2.29	2.	2.18	120	125	180}
{2.29	2.	2.18	120	125	185}
{2.29	2.	2.18	120	125	190}
{2.29	2.	2.18	120	130	170}
{2.29	2.	2.18	120	130	175}
{2.29	2.	2.18	120	130	180}
{2.29	2.	2.18	120	130	185}
{2.29	2.	2.18	120	130	190}
{2.29	2.	2.18	125	115	170}
{2.29	2.	2.18	125	115	175}
{2.29	2.	2.18	125	115	180}
{2.29	2.	2.18	125	115	185}
{2.29	2.	2.18	125	115	190}
{2.29	2.	2.18	125	120	170}
{2.29	2.	2.18	125	120	175}
{2.29	2.	2.18	125	120	180}
{2.29	2.	2.18	125	120	185}
{2.29	2.	2.18	125	120	190}
{2.29	2.	2.18	125	125	170}
{2.29	2.	2.18	125	125	175}
{2.29	2.	2.18	125	125	180}
{2.29	2.	2.18	125	125	185}
{2.29	2.	2.18	125	125	190}
{2.29	2.	2.18	125	130	170}
{2.29	2.	2.18	125	130	175}
{2.29	2.	2.18	125	130	180}
{2.29	2.	2.18	125	130	185}
{2.29	2.	2.18	125	130	190}
{2.29	2.	2.18	130	115	170}
{2.29	2.	2.18	130	115	175}
{2.29	2.	2.18	130	115	180}
{2.29	2.	2.18	130	115	185}
{2.29	2.	2.18	130	115	190}
{2.29	2.	2.18	130	120	170}
{2.29	2.	2.18	130	120	175}
{2.29	2.	2.18	130	120	180}
{2.29	2.	2.18	130	120	185}
{2.29	2.	2.18	130	120	190}
{2.29	2.	2.18	130	125	170}
{2.29	2.	2.18	130	125	175}
{2.29	2.	2.18	130	125	180}
{2.29	2.	2.18	130	125	185}
{2.29	2.	2.18	130	125	190}
{2.29	2.	2.18	130	130	170}
{2.29	2.	2.18	130	130	175}
{2.29	2.	2.18	130	130	180}
{2.29	2.	2.18	130	130	185}
{2.29	2.	2.18	130	130	190}
{2.29	2.09	2.	115	115	170}
{2.29	2.09	2.	115	115	175}
{2.29	2.09	2.	115	115	180}
{2.29	2.09	2.	115	115	185}
{2.29	2.09	2.	115	115	190}
{2.29	2.09	2.	115	120	170}
{2.29	2.09	2.	115	120	175}
{2.29	2.09	2.	115	120	180}
{2.29	2.09	2.	115	120	185}
{2.29	2.09	2.	115	120	190}
{2.29	2.09	2.	115	125	170}
{2.29	2.09	2.	115	125	175}
{2.29	2.09	2.	115	125	180}
{2.29	2.09	2.	115	125	185}
{2.29	2.09	2.	115	125	190}
{2.29	2.09	2.	115	130	170}
{2.29	2.09	2.	115	130	175}
{2.29	2.09	2.	115	130	180}
{2.29	2.09	2.	115	130	185}
{2.29	2.09	2.	115	130	190}
{2.29	2.09	2.	120	115	170}
{2.29	2.09	2.	120	115	175}
{2.29	2.09	2.	120	115	180}
{2.29	2.09	2.	120	115	185}
{2.29	2.09	2.	120	115	190}
{2.29	2.09	2.	120	120	170}
{2.29	2.09	2.	120	120	175}
{2.29	2.09	2.	120	120	180}
{2.29	2.09	2.	120	120	185}
{2.29	2.09	2.	120	120	190}
{2.29	2.09	2.	120	125	170}
{2.29	2.09	2.	120	125	175}
{2.29	2.09	2.	120	125	180}
{2.29	2.09	2.	120	125	185}
{2.29	2.09	2.	120	125	190}
{2.29	2.09	2.	120	130	170}
{2.29	2.09	2.	120	130	175}
{2.29	2.09	2.	120	130	180}
{2.29	2.09	2.	120	130	185}
{2.29	2.09	2.	120	130	190}
{2.29	2.09	2.	125	115	170}
{2.29	2.09	2.	125	115	175}
{2.29	2.09	2.	125	115	180}
{2.29	2.09	2.	125	115	185}
{2.29	2.09	2.	125	115	190}
{2.29	2.09	2.	125	120	170}
{2.29	2.09	2.	125	120	175}
{2.29	2.09	2.	125	120	180}
{2.29	2.09	2.	125	120	185}
{2.29	2.09	2.	125	120	190}
{2.29	2.09	2.	125	125	170}
{2.29	2.09	2.	125	125	175}
{2.29	2.09	2.	125	125	180}
{2.29	2.09	2.	125	125	185}
{2.29	2.09	2.	125	125	190}
{2.29	2.09	2.	125	130	170}
{2.29	2.09	2.	125	130	175}
{2.29	2.09	2.	125	130	180}
{2.29	2.09	2.	125	130	185}
{2.29	2.09	2.	125	130	190}
{2.29	2.09	2.	130	115	170}
{2.29	2.09	2.	130	115	175}
{2.29	2.09	2.	130	115	180}
{2.29	2.09	2.	130	115	185}
{2.29	2.09	2.	130	115	190}
{2.29	2.09	2.	130	120	170}
{2.29	2.09	2.	130	120	175}
{2.29	2.09	2.	130	120	180}
{2.29	2.09	2.	130	120	185}
{2.29	2.09	2.	130	120	190}
{2.29	2.09	2.	130	125	170}
{2.29	2.09	2.	130	125	175}
{2.29	2.09	2.	130	125	180}
{2.29	2.09	2.	130	125	185}
{2.29	2.09	2.	130	125	190}
{2.29	2.09	2.	130	130	170}
{2.29	2.09	2.	130	130	175}
{2.29	2.09	2.	130	130	180}
{2.29	2.09	2.	130	130	185}
{2.29	2.09	2.	130	130	190}
{2.29	2.09	2.09	115	115	170}
{2.29	2.09	2.09	115	115	175}
{2.29	2.09	2.09	115	115	180}
{2.29	2.09	2.09	115	115	185}
{2.29	2.09	2.09	115	115	190}
{2.29	2.09	2.09	115	120	170}
{2.29	2.09	2.09	115	120	175}
{2.29	2.09	2.09	115	120	180}
{2.29	2.09	2.09	115	120	185}
{2.29	2.09	2.09	115	120	190}
{2.29	2.09	2.09	115	125	170}
{2.29	2.09	2.09	115	125	175}
{2.29	2.09	2.09	115	125	180}
{2.29	2.09	2.09	115	125	185}
{2.29	2.09	2.09	115	125	190}
{2.29	2.09	2.09	115	130	170}
{2.29	2.09	2.09	115	130	175}
{2.29	2.09	2.09	115	130	180}
{2.29	2.09	2.09	115	130	185}
{2.29	2.09	2.09	115	130	190}
{2.29	2.09	2.09	120	115	170}
{2.29	2.09	2.09	120	115	175}
{2.29	2.09	2.09	120	115	180}
{2.29	2.09	2.09	120	115	185}
{2.29	2.09	2.09	120	115	190}
{2.29	2.09	2.09	120	120	170}
{2.29	2.09	2.09	120	120	175}
{2.29	2.09	2.09	120	120	180}
{2.29	2.09	2.09	120	120	185}
{2.29	2.09	2.09	120	120	190}
{2.29	2.09	2.09	120	125	170}
{2.29	2.09	2.09	120	125	175}
{2.29	2.09	2.09	120	125	180}
{2.29	2.09	2.09	120	125	185}
{2.29	2.09	2.09	120	125	190}
{2.29	2.09	2.09	120	130	170}
{2.29	2.09	2.09	120	130	175}
{2.29	2.09	2.09	120	130	180}
{2.29	2.09	2.09	120	130	185}
{2.29	2.09	2.09	120	130	190}
{2.29	2.09	2.09	125	115	170}
{2.29	2.09	2.09	125	115	175}
{2.29	2.09	2.09	125	115	180}
{2.29	2.09	2.09	125	115	185}
{2.29	2.09	2.09	125	115	190}
{2.29	2.09	2.09	125	120	170}
{2.29	2.09	2.09	125	120	175}
{2.29	2.09	2.09	125	120	180}
{2.29	2.09	2.09	125	120	185}
{2.29	2.09	2.09	125	120	190}
{2.29	2.09	2.09	125	125	170}
{2.29	2.09	2.09	125	125	175}
{2.29	2.09	2.09	125	125	180}
{2.29	2.09	2.09	125	125	185}
{2.29	2.09	2.09	125	125	190}
{2.29	2.09	2.09	125	130	170}
{2.29	2.09	2.09	125	130	175}
{2.29	2.09	2.09	125	130	180}
{2.29	2.09	2.09	125	130	185}
{2.29	2.09	2.09	125	130	190}
{2.29	2.09	2.09	130	115	170}
{2.29	2.09	2.09	130	115	175}
{2.29	2.09	2.09	130	115	180}
{2.29	2.09	2.09	130	115	185}
{2.29	2.09	2.09	130	115	190}
{2.29	2.09	2.09	130	120	170}
{2.29	2.09	2.09	130	120	175}
{2.29	2.09	2.09	130	120	180}
{2.29	2.09	2.09	130	120	185}
{2.29	2.09	2.09	130	120	190}
{2.29	2.09	2.09	130	125	170}
{2.29	2.09	2.09	130	125	175}
{2.29	2.09	2.09	130	125	180}
{2.29	2.09	2.09	130	125	185}
{2.29	2.09	2.09	130	125	190}
{2.29	2.09	2.09	130	130	170}
{2.29	2.09	2.09	130	130	175}
{2.29	2.09	2.09	130	130	180}
{2.29	2.09	2.09	130	130	185}
{2.29	2.09	2.09	130	130	190}
{2.29	2.09	2.18	115	115	170}
{2.29	2.09	2.18	115	115	175}
{2.29	2.09	2.18	115	115	180}
{2.29	2.09	2.18	115	115	185}
{2.29	2.09	2.18	115	115	190}
{2.29	2.09	2.18	115	120	170}
{2.29	2.09	2.18	115	120	175}
{2.29	2.09	2.18	115	120	180}
{2.29	2.09	2.18	115	120	185}
{2.29	2.09	2.18	115	120	190}
{2.29	2.09	2.18	115	125	170}
{2.29	2.09	2.18	115	125	175}
{2.29	2.09	2.18	115	125	180}
{2.29	2.09	2.18	115	125	185}
{2.29	2.09	2.18	115	125	190}
{2.29	2.09	2.18	115	130	170}
{2.29	2.09	2.18	115	130	175}
{2.29	2.09	2.18	115	130	180}
{2.29	2.09	2.18	115	130	185}
{2.29	2.09	2.18	115	130	190}
{2.29	2.09	2.18	120	115	170}
{2.29	2.09	2.18	120	115	175}
{2.29	2.09	2.18	120	115	180}
{2.29	2.09	2.18	120	115	185}
{2.29	2.09	2.18	120	115	190}
{2.29	2.09	2.18	120	120	170}
{2.29	2.09	2.18	120	120	175}
{2.29	2.09	2.18	120	120	180}
{2.29	2.09	2.18	120	120	185}
{2.29	2.09	2.18	120	120	190}
{2.29	2.09	2.18	120	125	170}
{2.29	2.09	2.18	120	125	175}
{2.29	2.09	2.18	120	125	180}
{2.29	2.09	2.18	120	125	185}
{2.29	2.09	2.18	120	125	190}
{2.29	2.09	2.18	120	130	170}
{2.29	2.09	2.18	120	130	175}
{2.29	2.09	2.18	120	130	180}
{2.29	2.09	2.18	120	130	185}
{2.29	2.09	2.18	120	130	190}
{2.29	2.09	2.18	125	115	170}
{2.29	2.09	2.18	125	115	175}
{2.29	2.09	2.18	125	115	180}
{2.29	2.09	2.18	125	115	185}
{2.29	2.09	2.18	125	115	190}
{2.29	2.09	2.18	125	120	170}
{2.29	2.09	2.18	125	120	175}
{2.29	2.09	2.18	125	120	180}
{2.29	2.09	2.18	125	120	185}
{2.29	2.09	2.18	125	120	190}
{2.29	2.09	2.18	125	125	170}
{2.29	2.09	2.18	125	125	175}
{2.29	2.09	2.18	125	125	180}
{2.29	2.09	2.18	125	125	185}
{2.29	2.09	2.18	125	125	190}
{2.29	2.09	2.18	125	130	170}
{2.29	2.09	2.18	125	130	175}
{2.29	2.09	2.18	125	130	180}
{2.29	2.09	2.18	125	130	185}
{2.29	2.09	2.18	125	130	190}
{2.29	2.09	2.18	130	115	170}
{2.29	2.09	2.18	130	115	175}
{2.29	2.09	2.18	130	115	180}
{2.29	2.09	2.18	130	115	185}
{2.29	2.09	2.18	130	115	190}
{2.29	2.09	2.18	130	120	170}
{2.29	2.09	2.18	130	120	175}
{2.29	2.09	2.18	130	120	180}
{2.29	2.09	2.18	130	120	185}
{2.29	2.09	2.18	130	120	190}
{2.29	2.09	2.18	130	125	170}
{2.29	2.09	2.18	130	125	175}
{2.29	2.09	2.18	130	125	180}
{2.29	2.09	2.18	130	125	185}
{2.29	2.09	2.18	130	125	190}
{2.29	2.09	2.18	130	130	170}
{2.29	2.09	2.18	130	130	175}
{2.29	2.09	2.18	130	130	180}
{2.29	2.09	2.18	130	130	185}
{2.29	2.09	2.18	130	130	190}
{2.29	2.18	2.	115	115	170}
{2.29	2.18	2.	115	115	175}
{2.29	2.18	2.	115	115	180}
{2.29	2.18	2.	115	115	185}
{2.29	2.18	2.	115	115	190}
{2.29	2.18	2.	115	120	170}
{2.29	2.18	2.	115	120	175}
{2.29	2.18	2.	115	120	180}
{2.29	2.18	2.	115	120	185}
{2.29	2.18	2.	115	120	190}
{2.29	2.18	2.	115	125	170}
{2.29	2.18	2.	115	125	175}
{2.29	2.18	2.	115	125	180}
{2.29	2.18	2.	115	125	185}
{2.29	2.18	2.	115	125	190}
{2.29	2.18	2.	115	130	170}
{2.29	2.18	2.	115	130	175}
{2.29	2.18	2.	115	130	180}
{2.29	2.18	2.	115	130	185}
{2.29	2.18	2.	115	130	190}
{2.29	2.18	2.	120	115	170}
{2.29	2.18	2.	120	115	175}
{2.29	2.18	2.	120	115	180}
{2.29	2.18	2.	120	115	185}
{2.29	2.18	2.	120	115	190}
{2.29	2.18	2.	120	120	170}
{2.29	2.18	2.	120	120	175}
{2.29	2.18	2.	120	120	180}
{2.29	2.18	2.	120	120	185}
{2.29	2.18	2.	120	120	190}
{2.29	2.18	2.	120	125	170}
{2.29	2.18	2.	120	125	175}
{2.29	2.18	2.	120	125	180}
{2.29	2.18	2.	120	125	185}
{2.29	2.18	2.	120	125	190}
{2.29	2.18	2.	120	130	170}
{2.29	2.18	2.	120	130	175}
{2.29	2.18	2.	120	130	180}
{2.29	2.18	2.	120	130	185}
{2.29	2.18	2.	120	130	190}
{2.29	2.18	2.	125	115	170}
{2.29	2.18	2.	125	115	175}
{2.29	2.18	2.	125	115	180}
{2.29	2.18	2.	125	115	185}
{2.29	2.18	2.	125	115	190}
{2.29	2.18	2.	125	120	170}
{2.29	2.18	2.	125	120	175}
{2.29	2.18	2.	125	120	180}
{2.29	2.18	2.	125	120	185}
{2.29	2.18	2.	125	120	190}
{2.29	2.18	2.	125	125	170}
{2.29	2.18	2.	125	125	175}
{2.29	2.18	2.	125	125	180}
{2.29	2.18	2.	125	125	185}
{2.29	2.18	2.	125	125	190}
{2.29	2.18	2.	125	130	170}
{2.29	2.18	2.	125	130	175}
{2.29	2.18	2.	125	130	180}
{2.29	2.18	2.	125	130	185}
{2.29	2.18	2.	125	130	190}
{2.29	2.18	2.	130	115	170}
{2.29	2.18	2.	130	115	175}
{2.29	2.18	2.	130	115	180}
{2.29	2.18	2.	130	115	185}
{2.29	2.18	2.	130	115	190}
{2.29	2.18	2.	130	120	170}
{2.29	2.18	2.	130	120	175}
{2.29	2.18	2.	130	120	180}
{2.29	2.18	2.	130	120	185}
{2.29	2.18	2.	130	120	190}
{2.29	2.18	2.	130	125	170}
{2.29	2.18	2.	130	125	175}
{2.29	2.18	2.	130	125	180}
{2.29	2.18	2.	130	125	185}
{2.29	2.18	2.	130	125	190}
{2.29	2.18	2.	130	130	170}
{2.29	2.18	2.	130	130	175}
{2.29	2.18	2.	130	130	180}
{2.29	2.18	2.	130	130	185}
{2.29	2.18	2.	130	130	190}
{2.29	2.18	2.09	115	115	170}
{2.29	2.18	2.09	115	115	175}
{2.29	2.18	2.09	115	115	180}
{2.29	2.18	2.09	115	115	185}
{2.29	2.18	2.09	115	115	190}
{2.29	2.18	2.09	115	120	170}
{2.29	2.18	2.09	115	120	175}
{2.29	2.18	2.09	115	120	180}
{2.29	2.18	2.09	115	120	185}
{2.29	2.18	2.09	115	120	190}
{2.29	2.18	2.09	115	125	170}
{2.29	2.18	2.09	115	125	175}
{2.29	2.18	2.09	115	125	180}
{2.29	2.18	2.09	115	125	185}
{2.29	2.18	2.09	115	125	190}
{2.29	2.18	2.09	115	130	170}
{2.29	2.18	2.09	115	130	175}
{2.29	2.18	2.09	115	130	180}
{2.29	2.18	2.09	115	130	185}
{2.29	2.18	2.09	115	130	190}
{2.29	2.18	2.09	120	115	170}
{2.29	2.18	2.09	120	115	175}
{2.29	2.18	2.09	120	115	180}
{2.29	2.18	2.09	120	115	185}
{2.29	2.18	2.09	120	115	190}
{2.29	2.18	2.09	120	120	170}
{2.29	2.18	2.09	120	120	175}
{2.29	2.18	2.09	120	120	180}
{2.29	2.18	2.09	120	120	185}
{2.29	2.18	2.09	120	120	190}
{2.29	2.18	2.09	120	125	170}
{2.29	2.18	2.09	120	125	175}
{2.29	2.18	2.09	120	125	180}
{2.29	2.18	2.09	120	125	185}
{2.29	2.18	2.09	120	125	190}
{2.29	2.18	2.09	120	130	170}
{2.29	2.18	2.09	120	130	175}
{2.29	2.18	2.09	120	130	180}
{2.29	2.18	2.09	120	130	185}
{2.29	2.18	2.09	120	130	190}
{2.29	2.18	2.09	125	115	170}
{2.29	2.18	2.09	125	115	175}
{2.29	2.18	2.09	125	115	180}
{2.29	2.18	2.09	125	115	185}
{2.29	2.18	2.09	125	115	190}
{2.29	2.18	2.09	125	120	170}
{2.29	2.18	2.09	125	120	175}
{2.29	2.18	2.09	125	120	180}
{2.29	2.18	2.09	125	120	185}
{2.29	2.18	2.09	125	120	190}
{2.29	2.18	2.09	125	125	170}
{2.29	2.18	2.09	125	125	175}
{2.29	2.18	2.09	125	125	180}
{2.29	2.18	2.09	125	125	185}
{2.29	2.18	2.09	125	125	190}
{2.29	2.18	2.09	125	130	170}
{2.29	2.18	2.09	125	130	175}
{2.29	2.18	2.09	125	130	180}
{2.29	2.18	2.09	125	130	185}
{2.29	2.18	2.09	125	130	190}
{2.29	2.18	2.09	130	115	170}
{2.29	2.18	2.09	130	115	175}
{2.29	2.18	2.09	130	115	180}
{2.29	2.18	2.09	130	115	185}
{2.29	2.18	2.09	130	115	190}
{2.29	2.18	2.09	130	120	170}
{2.29	2.18	2.09	130	120	175}
{2.29	2.18	2.09	130	120	180}
{2.29	2.18	2.09	130	120	185}
{2.29	2.18	2.09	130	120	190}
{2.29	2.18	2.09	130	125	170}
{2.29	2.18	2.09	130	125	175}
{2.29	2.18	2.09	130	125	180}
{2.29	2.18	2.09	130	125	185}
{2.29	2.18	2.09	130	125	190}
{2.29	2.18	2.09	130	130	170}
{2.29	2.18	2.09	130	130	175}
{2.29	2.18	2.09	130	130	180}
{2.29	2.18	2.09	130	130	185}
{2.29	2.18	2.09	130	130	190}
{2.29	2.18	2.18	115	115	170}
{2.29	2.18	2.18	115	115	175}
{2.29	2.18	2.18	115	115	180}
{2.29	2.18	2.18	115	115	185}
{2.29	2.18	2.18	115	115	190}
{2.29	2.18	2.18	115	120	170}
{2.29	2.18	2.18	115	120	175}
{2.29	2.18	2.18	115	120	180}
{2.29	2.18	2.18	115	120	185}
{2.29	2.18	2.18	115	120	190}
{2.29	2.18	2.18	115	125	170}
{2.29	2.18	2.18	115	125	175}
{2.29	2.18	2.18	115	125	180}
{2.29	2.18	2.18	115	125	185}
{2.29	2.18	2.18	115	125	190}
{2.29	2.18	2.18	115	130	170}
{2.29	2.18	2.18	115	130	175}
{2.29	2.18	2.18	115	130	180}
{2.29	2.18	2.18	115	130	185}
{2.29	2.18	2.18	115	130	190}
{2.29	2.18	2.18	120	115	170}
{2.29	2.18	2.18	120	115	175}
{2.29	2.18	2.18	120	115	180}
{2.29	2.18	2.18	120	115	185}
{2.29	2.18	2.18	120	115	190}
{2.29	2.18	2.18	120	120	170}
{2.29	2.18	2.18	120	120	175}
{2.29	2.18	2.18	120	120	180}
{2.29	2.18	2.18	120	120	185}
{2.29	2.18	2.18	120	120	190}
{2.29	2.18	2.18	120	125	170}
{2.29	2.18	2.18	120	125	175}
{2.29	2.18	2.18	120	125	180}
{2.29	2.18	2.18	120	125	185}
{2.29	2.18	2.18	120	125	190}
{2.29	2.18	2.18	120	130	170}
{2.29	2.18	2.18	120	130	175}
{2.29	2.18	2.18	120	130	180}
{2.29	2.18	2.18	120	130	185}
{2.29	2.18	2.18	120	130	190}
{2.29	2.18	2.18	125	115	170}
{2.29	2.18	2.18	125	115	175}
{2.29	2.18	2.18	125	115	180}
{2.29	2.18	2.18	125	115	185}
{2.29	2.18	2.18	125	115	190}
{2.29	2.18	2.18	125	120	170}
{2.29	2.18	2.18	125	120	175}
{2.29	2.18	2.18	125	120	180}
{2.29	2.18	2.18	125	120	185}
{2.29	2.18	2.18	125	120	190}
{2.29	2.18	2.18	125	125	170}
{2.29	2.18	2.18	125	125	175}
{2.29	2.18	2.18	125	125	180}
{2.29	2.18	2.18	125	125	185}
{2.29	2.18	2.18	125	125	190}
{2.29	2.18	2.18	125	130	170}
{2.29	2.18	2.18	125	130	175}
{2.29	2.18	2.18	125	130	180}
{2.29	2.18	2.18	125	130	185}
{2.29	2.18	2.18	125	130	190}
{2.29	2.18	2.18	130	115	170}
{2.29	2.18	2.18	130	115	175}
{2.29	2.18	2.18	130	115	180}
{2.29	2.18	2.18	130	115	185}
{2.29	2.18	2.18	130	115	190}
{2.29	2.18	2.18	130	120	170}
{2.29	2.18	2.18	130	120	175}
{2.29	2.18	2.18	130	120	180}
{2.29	2.18	2.18	130	120	185}
{2.29	2.18	2.18	130	120	190}
{2.29	2.18	2.18	130	125	170}
{2.29	2.18	2.18	130	125	175}
{2.29	2.18	2.18	130	125	180}
{2.29	2.18	2.18	130	125	185}
{2.29	2.18	2.18	130	125	190}
{2.29	2.18	2.18	130	130	170}
{2.29	2.18	2.18	130	130	175}
{2.29	2.18	2.18	130	130	180}
{2.29	2.18	2.18	130	130	185}
{2.29	2.18	2.18	130	130	190}
{2.3800000000000003	2.	2.	115	115	170}
{2.3800000000000003	2.	2.	115	115	175}
{2.3800000000000003	2.	2.	115	115	180}
{2.3800000000000003	2.	2.	115	115	185}
{2.3800000000000003	2.	2.	115	115	190}
{2.3800000000000003	2.	2.	115	120	170}
{2.3800000000000003	2.	2.	115	120	175}
{2.3800000000000003	2.	2.	115	120	180}
{2.3800000000000003	2.	2.	115	120	185}
{2.3800000000000003	2.	2.	115	120	190}
{2.3800000000000003	2.	2.	115	125	170}
{2.3800000000000003	2.	2.	115	125	175}
{2.3800000000000003	2.	2.	115	125	180}
{2.3800000000000003	2.	2.	115	125	185}
{2.3800000000000003	2.	2.	115	125	190}
{2.3800000000000003	2.	2.	115	130	170}
{2.3800000000000003	2.	2.	115	130	175}
{2.3800000000000003	2.	2.	115	130	180}
{2.3800000000000003	2.	2.	115	130	185}
{2.3800000000000003	2.	2.	115	130	190}
{2.3800000000000003	2.	2.	120	115	170}
{2.3800000000000003	2.	2.	120	115	175}
{2.3800000000000003	2.	2.	120	115	180}
{2.3800000000000003	2.	2.	120	115	185}
{2.3800000000000003	2.	2.	120	115	190}
{2.3800000000000003	2.	2.	120	120	170}
{2.3800000000000003	2.	2.	120	120	175}
{2.3800000000000003	2.	2.	120	120	180}
{2.3800000000000003	2.	2.	120	120	185}
{2.3800000000000003	2.	2.	120	120	190}
{2.3800000000000003	2.	2.	120	125	170}
{2.3800000000000003	2.	2.	120	125	175}
{2.3800000000000003	2.	2.	120	125	180}
{2.3800000000000003	2.	2.	120	125	185}
{2.3800000000000003	2.	2.	120	125	190}
{2.3800000000000003	2.	2.	120	130	170}
{2.3800000000000003	2.	2.	120	130	175}
{2.3800000000000003	2.	2.	120	130	180}
{2.3800000000000003	2.	2.	120	130	185}
{2.3800000000000003	2.	2.	120	130	190}
{2.3800000000000003	2.	2.	125	115	170}
{2.3800000000000003	2.	2.	125	115	175}
{2.3800000000000003	2.	2.	125	115	180}
{2.3800000000000003	2.	2.	125	115	185}
{2.3800000000000003	2.	2.	125	115	190}
{2.3800000000000003	2.	2.	125	120	170}
{2.3800000000000003	2.	2.	125	120	175}
{2.3800000000000003	2.	2.	125	120	180}
{2.3800000000000003	2.	2.	125	120	185}
{2.3800000000000003	2.	2.	125	120	190}
{2.3800000000000003	2.	2.	125	125	170}
{2.3800000000000003	2.	2.	125	125	175}
{2.3800000000000003	2.	2.	125	125	180}
{2.3800000000000003	2.	2.	125	125	185}
{2.3800000000000003	2.	2.	125	125	190}
{2.3800000000000003	2.	2.	125	130	170}
{2.3800000000000003	2.	2.	125	130	175}
{2.3800000000000003	2.	2.	125	130	180}
{2.3800000000000003	2.	2.	125	130	185}
{2.3800000000000003	2.	2.	125	130	190}
{2.3800000000000003	2.	2.	130	115	170}
{2.3800000000000003	2.	2.	130	115	175}
{2.3800000000000003	2.	2.	130	115	180}
{2.3800000000000003	2.	2.	130	115	185}
{2.3800000000000003	2.	2.	130	115	190}
{2.3800000000000003	2.	2.	130	120	170}
{2.3800000000000003	2.	2.	130	120	175}
{2.3800000000000003	2.	2.	130	120	180}
{2.3800000000000003	2.	2.	130	120	185}
{2.3800000000000003	2.	2.	130	120	190}
{2.3800000000000003	2.	2.	130	125	170}
{2.3800000000000003	2.	2.	130	125	175}
{2.3800000000000003	2.	2.	130	125	180}
{2.3800000000000003	2.	2.	130	125	185}
{2.3800000000000003	2.	2.	130	125	190}
{2.3800000000000003	2.	2.	130	130	170}
{2.3800000000000003	2.	2.	130	130	175}
{2.3800000000000003	2.	2.	130	130	180}
{2.3800000000000003	2.	2.	130	130	185}
{2.3800000000000003	2.	2.	130	130	190}
{2.3800000000000003	2.	2.09	115	115	170}
{2.3800000000000003	2.	2.09	115	115	175}
{2.3800000000000003	2.	2.09	115	115	180}
{2.3800000000000003	2.	2.09	115	115	185}
{2.3800000000000003	2.	2.09	115	115	190}
{2.3800000000000003	2.	2.09	115	120	170}
{2.3800000000000003	2.	2.09	115	120	175}
{2.3800000000000003	2.	2.09	115	120	180}
{2.3800000000000003	2.	2.09	115	120	185}
{2.3800000000000003	2.	2.09	115	120	190}
{2.3800000000000003	2.	2.09	115	125	170}
{2.3800000000000003	2.	2.09	115	125	175}
{2.3800000000000003	2.	2.09	115	125	180}
{2.3800000000000003	2.	2.09	115	125	185}
{2.3800000000000003	2.	2.09	115	125	190}
{2.3800000000000003	2.	2.09	115	130	170}
{2.3800000000000003	2.	2.09	115	130	175}
{2.3800000000000003	2.	2.09	115	130	180}
{2.3800000000000003	2.	2.09	115	130	185}
{2.3800000000000003	2.	2.09	115	130	190}
{2.3800000000000003	2.	2.09	120	115	170}
{2.3800000000000003	2.	2.09	120	115	175}
{2.3800000000000003	2.	2.09	120	115	180}
{2.3800000000000003	2.	2.09	120	115	185}
{2.3800000000000003	2.	2.09	120	115	190}
{2.3800000000000003	2.	2.09	120	120	170}
{2.3800000000000003	2.	2.09	120	120	175}
{2.3800000000000003	2.	2.09	120	120	180}
{2.3800000000000003	2.	2.09	120	120	185}
{2.3800000000000003	2.	2.09	120	120	190}
{2.3800000000000003	2.	2.09	120	125	170}
{2.3800000000000003	2.	2.09	120	125	175}
{2.3800000000000003	2.	2.09	120	125	180}
{2.3800000000000003	2.	2.09	120	125	185}
{2.3800000000000003	2.	2.09	120	125	190}
{2.3800000000000003	2.	2.09	120	130	170}
{2.3800000000000003	2.	2.09	120	130	175}
{2.3800000000000003	2.	2.09	120	130	180}
{2.3800000000000003	2.	2.09	120	130	185}
{2.3800000000000003	2.	2.09	120	130	190}
{2.3800000000000003	2.	2.09	125	115	170}
{2.3800000000000003	2.	2.09	125	115	175}
{2.3800000000000003	2.	2.09	125	115	180}
{2.3800000000000003	2.	2.09	125	115	185}
{2.3800000000000003	2.	2.09	125	115	190}
{2.3800000000000003	2.	2.09	125	120	170}
{2.3800000000000003	2.	2.09	125	120	175}
{2.3800000000000003	2.	2.09	125	120	180}
{2.3800000000000003	2.	2.09	125	120	185}
{2.3800000000000003	2.	2.09	125	120	190}
{2.3800000000000003	2.	2.09	125	125	170}
{2.3800000000000003	2.	2.09	125	125	175}
{2.3800000000000003	2.	2.09	125	125	180}
{2.3800000000000003	2.	2.09	125	125	185}
{2.3800000000000003	2.	2.09	125	125	190}
{2.3800000000000003	2.	2.09	125	130	170}
{2.3800000000000003	2.	2.09	125	130	175}
{2.3800000000000003	2.	2.09	125	130	180}
{2.3800000000000003	2.	2.09	125	130	185}
{2.3800000000000003	2.	2.09	125	130	190}
{2.3800000000000003	2.	2.09	130	115	170}
{2.3800000000000003	2.	2.09	130	115	175}
{2.3800000000000003	2.	2.09	130	115	180}
{2.3800000000000003	2.	2.09	130	115	185}
{2.3800000000000003	2.	2.09	130	115	190}
{2.3800000000000003	2.	2.09	130	120	170}
{2.3800000000000003	2.	2.09	130	120	175}
{2.3800000000000003	2.	2.09	130	120	180}
{2.3800000000000003	2.	2.09	130	120	185}
{2.3800000000000003	2.	2.09	130	120	190}
{2.3800000000000003	2.	2.09	130	125	170}
{2.3800000000000003	2.	2.09	130	125	175}
{2.3800000000000003	2.	2.09	130	125	180}
{2.3800000000000003	2.	2.09	130	125	185}
{2.3800000000000003	2.	2.09	130	125	190}
{2.3800000000000003	2.	2.09	130	130	170}
{2.3800000000000003	2.	2.09	130	130	175}
{2.3800000000000003	2.	2.09	130	130	180}
{2.3800000000000003	2.	2.09	130	130	185}
{2.3800000000000003	2.	2.09	130	130	190}
{2.3800000000000003	2.	2.18	115	115	170}
{2.3800000000000003	2.	2.18	115	115	175}
{2.3800000000000003	2.	2.18	115	115	180}
{2.3800000000000003	2.	2.18	115	115	185}
{2.3800000000000003	2.	2.18	115	115	190}
{2.3800000000000003	2.	2.18	115	120	170}
{2.3800000000000003	2.	2.18	115	120	175}
{2.3800000000000003	2.	2.18	115	120	180}
{2.3800000000000003	2.	2.18	115	120	185}
{2.3800000000000003	2.	2.18	115	120	190}
{2.3800000000000003	2.	2.18	115	125	170}
{2.3800000000000003	2.	2.18	115	125	175}
{2.3800000000000003	2.	2.18	115	125	180}
{2.3800000000000003	2.	2.18	115	125	185}
{2.3800000000000003	2.	2.18	115	125	190}
{2.3800000000000003	2.	2.18	115	130	170}
{2.3800000000000003	2.	2.18	115	130	175}
{2.3800000000000003	2.	2.18	115	130	180}
{2.3800000000000003	2.	2.18	115	130	185}
{2.3800000000000003	2.	2.18	115	130	190}
{2.3800000000000003	2.	2.18	120	115	170}
{2.3800000000000003	2.	2.18	120	115	175}
{2.3800000000000003	2.	2.18	120	115	180}
{2.3800000000000003	2.	2.18	120	115	185}
{2.3800000000000003	2.	2.18	120	115	190}
{2.3800000000000003	2.	2.18	120	120	170}
{2.3800000000000003	2.	2.18	120	120	175}
{2.3800000000000003	2.	2.18	120	120	180}
{2.3800000000000003	2.	2.18	120	120	185}
{2.3800000000000003	2.	2.18	120	120	190}
{2.3800000000000003	2.	2.18	120	125	170}
{2.3800000000000003	2.	2.18	120	125	175}
{2.3800000000000003	2.	2.18	120	125	180}
{2.3800000000000003	2.	2.18	120	125	185}
{2.3800000000000003	2.	2.18	120	125	190}
{2.3800000000000003	2.	2.18	120	130	170}
{2.3800000000000003	2.	2.18	120	130	175}
{2.3800000000000003	2.	2.18	120	130	180}
{2.3800000000000003	2.	2.18	120	130	185}
{2.3800000000000003	2.	2.18	120	130	190}
{2.3800000000000003	2.	2.18	125	115	170}
{2.3800000000000003	2.	2.18	125	115	175}
{2.3800000000000003	2.	2.18	125	115	180}
{2.3800000000000003	2.	2.18	125	115	185}
{2.3800000000000003	2.	2.18	125	115	190}
{2.3800000000000003	2.	2.18	125	120	170}
{2.3800000000000003	2.	2.18	125	120	175}
{2.3800000000000003	2.	2.18	125	120	180}
{2.3800000000000003	2.	2.18	125	120	185}
{2.3800000000000003	2.	2.18	125	120	190}
{2.3800000000000003	2.	2.18	125	125	170}
{2.3800000000000003	2.	2.18	125	125	175}
{2.3800000000000003	2.	2.18	125	125	180}
{2.3800000000000003	2.	2.18	125	125	185}
{2.3800000000000003	2.	2.18	125	125	190}
{2.3800000000000003	2.	2.18	125	130	170}
{2.3800000000000003	2.	2.18	125	130	175}
{2.3800000000000003	2.	2.18	125	130	180}
{2.3800000000000003	2.	2.18	125	130	185}
{2.3800000000000003	2.	2.18	125	130	190}
{2.3800000000000003	2.	2.18	130	115	170}
{2.3800000000000003	2.	2.18	130	115	175}
{2.3800000000000003	2.	2.18	130	115	180}
{2.3800000000000003	2.	2.18	130	115	185}
{2.3800000000000003	2.	2.18	130	115	190}
{2.3800000000000003	2.	2.18	130	120	170}
{2.3800000000000003	2.	2.18	130	120	175}
{2.3800000000000003	2.	2.18	130	120	180}
{2.3800000000000003	2.	2.18	130	120	185}
{2.3800000000000003	2.	2.18	130	120	190}
{2.3800000000000003	2.	2.18	130	125	170}
{2.3800000000000003	2.	2.18	130	125	175}
{2.3800000000000003	2.	2.18	130	125	180}
{2.3800000000000003	2.	2.18	130	125	185}
{2.3800000000000003	2.	2.18	130	125	190}
{2.3800000000000003	2.	2.18	130	130	170}
{2.3800000000000003	2.	2.18	130	130	175}
{2.3800000000000003	2.	2.18	130	130	180}
{2.3800000000000003	2.	2.18	130	130	185}
{2.3800000000000003	2.	2.18	130	130	190}
{2.3800000000000003	2.09	2.	115	115	170}
{2.3800000000000003	2.09	2.	115	115	175}
{2.3800000000000003	2.09	2.	115	115	180}
{2.3800000000000003	2.09	2.	115	115	185}
{2.3800000000000003	2.09	2.	115	115	190}
{2.3800000000000003	2.09	2.	115	120	170}
{2.3800000000000003	2.09	2.	115	120	175}
{2.3800000000000003	2.09	2.	115	120	180}
{2.3800000000000003	2.09	2.	115	120	185}
{2.3800000000000003	2.09	2.	115	120	190}
{2.3800000000000003	2.09	2.	115	125	170}
{2.3800000000000003	2.09	2.	115	125	175}
{2.3800000000000003	2.09	2.	115	125	180}
{2.3800000000000003	2.09	2.	115	125	185}
{2.3800000000000003	2.09	2.	115	125	190}
{2.3800000000000003	2.09	2.	115	130	170}
{2.3800000000000003	2.09	2.	115	130	175}
{2.3800000000000003	2.09	2.	115	130	180}
{2.3800000000000003	2.09	2.	115	130	185}
{2.3800000000000003	2.09	2.	115	130	190}
{2.3800000000000003	2.09	2.	120	115	170}
{2.3800000000000003	2.09	2.	120	115	175}
{2.3800000000000003	2.09	2.	120	115	180}
{2.3800000000000003	2.09	2.	120	115	185}
{2.3800000000000003	2.09	2.	120	115	190}
{2.3800000000000003	2.09	2.	120	120	170}
{2.3800000000000003	2.09	2.	120	120	175}
{2.3800000000000003	2.09	2.	120	120	180}
{2.3800000000000003	2.09	2.	120	120	185}
{2.3800000000000003	2.09	2.	120	120	190}
{2.3800000000000003	2.09	2.	120	125	170}
{2.3800000000000003	2.09	2.	120	125	175}
{2.3800000000000003	2.09	2.	120	125	180}
{2.3800000000000003	2.09	2.	120	125	185}
{2.3800000000000003	2.09	2.	120	125	190}
{2.3800000000000003	2.09	2.	120	130	170}
{2.3800000000000003	2.09	2.	120	130	175}
{2.3800000000000003	2.09	2.	120	130	180}
{2.3800000000000003	2.09	2.	120	130	185}
{2.3800000000000003	2.09	2.	120	130	190}
{2.3800000000000003	2.09	2.	125	115	170}
{2.3800000000000003	2.09	2.	125	115	175}
{2.3800000000000003	2.09	2.	125	115	180}
{2.3800000000000003	2.09	2.	125	115	185}
{2.3800000000000003	2.09	2.	125	115	190}
{2.3800000000000003	2.09	2.	125	120	170}
{2.3800000000000003	2.09	2.	125	120	175}
{2.3800000000000003	2.09	2.	125	120	180}
{2.3800000000000003	2.09	2.	125	120	185}
{2.3800000000000003	2.09	2.	125	120	190}
{2.3800000000000003	2.09	2.	125	125	170}
{2.3800000000000003	2.09	2.	125	125	175}
{2.3800000000000003	2.09	2.	125	125	180}
{2.3800000000000003	2.09	2.	125	125	185}
{2.3800000000000003	2.09	2.	125	125	190}
{2.3800000000000003	2.09	2.	125	130	170}
{2.3800000000000003	2.09	2.	125	130	175}
{2.3800000000000003	2.09	2.	125	130	180}
{2.3800000000000003	2.09	2.	125	130	185}
{2.3800000000000003	2.09	2.	125	130	190}
{2.3800000000000003	2.09	2.	130	115	170}
{2.3800000000000003	2.09	2.	130	115	175}
{2.3800000000000003	2.09	2.	130	115	180}
{2.3800000000000003	2.09	2.	130	115	185}
{2.3800000000000003	2.09	2.	130	115	190}
{2.3800000000000003	2.09	2.	130	120	170}
{2.3800000000000003	2.09	2.	130	120	175}
{2.3800000000000003	2.09	2.	130	120	180}
{2.3800000000000003	2.09	2.	130	120	185}
{2.3800000000000003	2.09	2.	130	120	190}
{2.3800000000000003	2.09	2.	130	125	170}
{2.3800000000000003	2.09	2.	130	125	175}
{2.3800000000000003	2.09	2.	130	125	180}
{2.3800000000000003	2.09	2.	130	125	185}
{2.3800000000000003	2.09	2.	130	125	190}
{2.3800000000000003	2.09	2.	130	130	170}
{2.3800000000000003	2.09	2.	130	130	175}
{2.3800000000000003	2.09	2.	130	130	180}
{2.3800000000000003	2.09	2.	130	130	185}
{2.3800000000000003	2.09	2.	130	130	190}
{2.3800000000000003	2.09	2.09	115	115	170}
{2.3800000000000003	2.09	2.09	115	115	175}
{2.3800000000000003	2.09	2.09	115	115	180}
{2.3800000000000003	2.09	2.09	115	115	185}
{2.3800000000000003	2.09	2.09	115	115	190}
{2.3800000000000003	2.09	2.09	115	120	170}
{2.3800000000000003	2.09	2.09	115	120	175}
{2.3800000000000003	2.09	2.09	115	120	180}
{2.3800000000000003	2.09	2.09	115	120	185}
{2.3800000000000003	2.09	2.09	115	120	190}
{2.3800000000000003	2.09	2.09	115	125	170}
{2.3800000000000003	2.09	2.09	115	125	175}
{2.3800000000000003	2.09	2.09	115	125	180}
{2.3800000000000003	2.09	2.09	115	125	185}
{2.3800000000000003	2.09	2.09	115	125	190}
{2.3800000000000003	2.09	2.09	115	130	170}
{2.3800000000000003	2.09	2.09	115	130	175}
{2.3800000000000003	2.09	2.09	115	130	180}
{2.3800000000000003	2.09	2.09	115	130	185}
{2.3800000000000003	2.09	2.09	115	130	190}
{2.3800000000000003	2.09	2.09	120	115	170}
{2.3800000000000003	2.09	2.09	120	115	175}
{2.3800000000000003	2.09	2.09	120	115	180}
{2.3800000000000003	2.09	2.09	120	115	185}
{2.3800000000000003	2.09	2.09	120	115	190}
{2.3800000000000003	2.09	2.09	120	120	170}
{2.3800000000000003	2.09	2.09	120	120	175}
{2.3800000000000003	2.09	2.09	120	120	180}
{2.3800000000000003	2.09	2.09	120	120	185}
{2.3800000000000003	2.09	2.09	120	120	190}
{2.3800000000000003	2.09	2.09	120	125	170}
{2.3800000000000003	2.09	2.09	120	125	175}
{2.3800000000000003	2.09	2.09	120	125	180}
{2.3800000000000003	2.09	2.09	120	125	185}
{2.3800000000000003	2.09	2.09	120	125	190}
{2.3800000000000003	2.09	2.09	120	130	170}
{2.3800000000000003	2.09	2.09	120	130	175}
{2.3800000000000003	2.09	2.09	120	130	180}
{2.3800000000000003	2.09	2.09	120	130	185}
{2.3800000000000003	2.09	2.09	120	130	190}
{2.3800000000000003	2.09	2.09	125	115	170}
{2.3800000000000003	2.09	2.09	125	115	175}
{2.3800000000000003	2.09	2.09	125	115	180}
{2.3800000000000003	2.09	2.09	125	115	185}
{2.3800000000000003	2.09	2.09	125	115	190}
{2.3800000000000003	2.09	2.09	125	120	170}
{2.3800000000000003	2.09	2.09	125	120	175}
{2.3800000000000003	2.09	2.09	125	120	180}
{2.3800000000000003	2.09	2.09	125	120	185}
{2.3800000000000003	2.09	2.09	125	120	190}
{2.3800000000000003	2.09	2.09	125	125	170}
{2.3800000000000003	2.09	2.09	125	125	175}
{2.3800000000000003	2.09	2.09	125	125	180}
{2.3800000000000003	2.09	2.09	125	125	185}
{2.3800000000000003	2.09	2.09	125	125	190}
{2.3800000000000003	2.09	2.09	125	130	170}
{2.3800000000000003	2.09	2.09	125	130	175}
{2.3800000000000003	2.09	2.09	125	130	180}
{2.3800000000000003	2.09	2.09	125	130	185}
{2.3800000000000003	2.09	2.09	125	130	190}
{2.3800000000000003	2.09	2.09	130	115	170}
{2.3800000000000003	2.09	2.09	130	115	175}
{2.3800000000000003	2.09	2.09	130	115	180}
{2.3800000000000003	2.09	2.09	130	115	185}
{2.3800000000000003	2.09	2.09	130	115	190}
{2.3800000000000003	2.09	2.09	130	120	170}
{2.3800000000000003	2.09	2.09	130	120	175}
{2.3800000000000003	2.09	2.09	130	120	180}
{2.3800000000000003	2.09	2.09	130	120	185}
{2.3800000000000003	2.09	2.09	130	120	190}
{2.3800000000000003	2.09	2.09	130	125	170}
{2.3800000000000003	2.09	2.09	130	125	175}
{2.3800000000000003	2.09	2.09	130	125	180}
{2.3800000000000003	2.09	2.09	130	125	185}
{2.3800000000000003	2.09	2.09	130	125	190}
{2.3800000000000003	2.09	2.09	130	130	170}
{2.3800000000000003	2.09	2.09	130	130	175}
{2.3800000000000003	2.09	2.09	130	130	180}
{2.3800000000000003	2.09	2.09	130	130	185}
{2.3800000000000003	2.09	2.09	130	130	190}
{2.3800000000000003	2.09	2.18	115	115	170}
{2.3800000000000003	2.09	2.18	115	115	175}
{2.3800000000000003	2.09	2.18	115	115	180}
{2.3800000000000003	2.09	2.18	115	115	185}
{2.3800000000000003	2.09	2.18	115	115	190}
{2.3800000000000003	2.09	2.18	115	120	170}
{2.3800000000000003	2.09	2.18	115	120	175}
{2.3800000000000003	2.09	2.18	115	120	180}
{2.3800000000000003	2.09	2.18	115	120	185}
{2.3800000000000003	2.09	2.18	115	120	190}
{2.3800000000000003	2.09	2.18	115	125	170}
{2.3800000000000003	2.09	2.18	115	125	175}
{2.3800000000000003	2.09	2.18	115	125	180}
{2.3800000000000003	2.09	2.18	115	125	185}
{2.3800000000000003	2.09	2.18	115	125	190}
{2.3800000000000003	2.09	2.18	115	130	170}
{2.3800000000000003	2.09	2.18	115	130	175}
{2.3800000000000003	2.09	2.18	115	130	180}
{2.3800000000000003	2.09	2.18	115	130	185}
{2.3800000000000003	2.09	2.18	115	130	190}
{2.3800000000000003	2.09	2.18	120	115	170}
{2.3800000000000003	2.09	2.18	120	115	175}
{2.3800000000000003	2.09	2.18	120	115	180}
{2.3800000000000003	2.09	2.18	120	115	185}
{2.3800000000000003	2.09	2.18	120	115	190}
{2.3800000000000003	2.09	2.18	120	120	170}
{2.3800000000000003	2.09	2.18	120	120	175}
{2.3800000000000003	2.09	2.18	120	120	180}
{2.3800000000000003	2.09	2.18	120	120	185}
{2.3800000000000003	2.09	2.18	120	120	190}
{2.3800000000000003	2.09	2.18	120	125	170}
{2.3800000000000003	2.09	2.18	120	125	175}
{2.3800000000000003	2.09	2.18	120	125	180}
{2.3800000000000003	2.09	2.18	120	125	185}
{2.3800000000000003	2.09	2.18	120	125	190}
{2.3800000000000003	2.09	2.18	120	130	170}
{2.3800000000000003	2.09	2.18	120	130	175}
{2.3800000000000003	2.09	2.18	120	130	180}
{2.3800000000000003	2.09	2.18	120	130	185}
{2.3800000000000003	2.09	2.18	120	130	190}
{2.3800000000000003	2.09	2.18	125	115	170}
{2.3800000000000003	2.09	2.18	125	115	175}
{2.3800000000000003	2.09	2.18	125	115	180}
{2.3800000000000003	2.09	2.18	125	115	185}
{2.3800000000000003	2.09	2.18	125	115	190}
{2.3800000000000003	2.09	2.18	125	120	170}
{2.3800000000000003	2.09	2.18	125	120	175}
{2.3800000000000003	2.09	2.18	125	120	180}
{2.3800000000000003	2.09	2.18	125	120	185}
{2.3800000000000003	2.09	2.18	125	120	190}
{2.3800000000000003	2.09	2.18	125	125	170}
{2.3800000000000003	2.09	2.18	125	125	175}
{2.3800000000000003	2.09	2.18	125	125	180}
{2.3800000000000003	2.09	2.18	125	125	185}
{2.3800000000000003	2.09	2.18	125	125	190}
{2.3800000000000003	2.09	2.18	125	130	170}
{2.3800000000000003	2.09	2.18	125	130	175}
{2.3800000000000003	2.09	2.18	125	130	180}
{2.3800000000000003	2.09	2.18	125	130	185}
{2.3800000000000003	2.09	2.18	125	130	190}
{2.3800000000000003	2.09	2.18	130	115	170}
{2.3800000000000003	2.09	2.18	130	115	175}
{2.3800000000000003	2.09	2.18	130	115	180}
{2.3800000000000003	2.09	2.18	130	115	185}
{2.3800000000000003	2.09	2.18	130	115	190}
{2.3800000000000003	2.09	2.18	130	120	170}
{2.3800000000000003	2.09	2.18	130	120	175}
{2.3800000000000003	2.09	2.18	130	120	180}
{2.3800000000000003	2.09	2.18	130	120	185}
{2.3800000000000003	2.09	2.18	130	120	190}
{2.3800000000000003	2.09	2.18	130	125	170}
{2.3800000000000003	2.09	2.18	130	125	175}
{2.3800000000000003	2.09	2.18	130	125	180}
{2.3800000000000003	2.09	2.18	130	125	185}
{2.3800000000000003	2.09	2.18	130	125	190}
{2.3800000000000003	2.09	2.18	130	130	170}
{2.3800000000000003	2.09	2.18	130	130	175}
{2.3800000000000003	2.09	2.18	130	130	180}
{2.3800000000000003	2.09	2.18	130	130	185}
{2.3800000000000003	2.09	2.18	130	130	190}
{2.3800000000000003	2.18	2.	115	115	170}
{2.3800000000000003	2.18	2.	115	115	175}
{2.3800000000000003	2.18	2.	115	115	180}
{2.3800000000000003	2.18	2.	115	115	185}
{2.3800000000000003	2.18	2.	115	115	190}
{2.3800000000000003	2.18	2.	115	120	170}
{2.3800000000000003	2.18	2.	115	120	175}
{2.3800000000000003	2.18	2.	115	120	180}
{2.3800000000000003	2.18	2.	115	120	185}
{2.3800000000000003	2.18	2.	115	120	190}
{2.3800000000000003	2.18	2.	115	125	170}
{2.3800000000000003	2.18	2.	115	125	175}
{2.3800000000000003	2.18	2.	115	125	180}
{2.3800000000000003	2.18	2.	115	125	185}
{2.3800000000000003	2.18	2.	115	125	190}
{2.3800000000000003	2.18	2.	115	130	170}
{2.3800000000000003	2.18	2.	115	130	175}
{2.3800000000000003	2.18	2.	115	130	180}
{2.3800000000000003	2.18	2.	115	130	185}
{2.3800000000000003	2.18	2.	115	130	190}
{2.3800000000000003	2.18	2.	120	115	170}
{2.3800000000000003	2.18	2.	120	115	175}
{2.3800000000000003	2.18	2.	120	115	180}
{2.3800000000000003	2.18	2.	120	115	185}
{2.3800000000000003	2.18	2.	120	115	190}
{2.3800000000000003	2.18	2.	120	120	170}
{2.3800000000000003	2.18	2.	120	120	175}
{2.3800000000000003	2.18	2.	120	120	180}
{2.3800000000000003	2.18	2.	120	120	185}
{2.3800000000000003	2.18	2.	120	120	190}
{2.3800000000000003	2.18	2.	120	125	170}
{2.3800000000000003	2.18	2.	120	125	175}
{2.3800000000000003	2.18	2.	120	125	180}
{2.3800000000000003	2.18	2.	120	125	185}
{2.3800000000000003	2.18	2.	120	125	190}
{2.3800000000000003	2.18	2.	120	130	170}
{2.3800000000000003	2.18	2.	120	130	175}
{2.3800000000000003	2.18	2.	120	130	180}
{2.3800000000000003	2.18	2.	120	130	185}
{2.3800000000000003	2.18	2.	120	130	190}
{2.3800000000000003	2.18	2.	125	115	170}
{2.3800000000000003	2.18	2.	125	115	175}
{2.3800000000000003	2.18	2.	125	115	180}
{2.3800000000000003	2.18	2.	125	115	185}
{2.3800000000000003	2.18	2.	125	115	190}
{2.3800000000000003	2.18	2.	125	120	170}
{2.3800000000000003	2.18	2.	125	120	175}
{2.3800000000000003	2.18	2.	125	120	180}
{2.3800000000000003	2.18	2.	125	120	185}
{2.3800000000000003	2.18	2.	125	120	190}
{2.3800000000000003	2.18	2.	125	125	170}
{2.3800000000000003	2.18	2.	125	125	175}
{2.3800000000000003	2.18	2.	125	125	180}
{2.3800000000000003	2.18	2.	125	125	185}
{2.3800000000000003	2.18	2.	125	125	190}
{2.3800000000000003	2.18	2.	125	130	170}
{2.3800000000000003	2.18	2.	125	130	175}
{2.3800000000000003	2.18	2.	125	130	180}
{2.3800000000000003	2.18	2.	125	130	185}
{2.3800000000000003	2.18	2.	125	130	190}
{2.3800000000000003	2.18	2.	130	115	170}
{2.3800000000000003	2.18	2.	130	115	175}
{2.3800000000000003	2.18	2.	130	115	180}
{2.3800000000000003	2.18	2.	130	115	185}
{2.3800000000000003	2.18	2.	130	115	190}
{2.3800000000000003	2.18	2.	130	120	170}
{2.3800000000000003	2.18	2.	130	120	175}
{2.3800000000000003	2.18	2.	130	120	180}
{2.3800000000000003	2.18	2.	130	120	185}
{2.3800000000000003	2.18	2.	130	120	190}
{2.3800000000000003	2.18	2.	130	125	170}
{2.3800000000000003	2.18	2.	130	125	175}
{2.3800000000000003	2.18	2.	130	125	180}
{2.3800000000000003	2.18	2.	130	125	185}
{2.3800000000000003	2.18	2.	130	125	190}
{2.3800000000000003	2.18	2.	130	130	170}
{2.3800000000000003	2.18	2.	130	130	175}
{2.3800000000000003	2.18	2.	130	130	180}
{2.3800000000000003	2.18	2.	130	130	185}
{2.3800000000000003	2.18	2.	130	130	190}
[truncated: 160 more rows]
