# Supplementary material for: Algorithmic Design of Geometric Data for Molecular Potential Energy Surfaces
Source: Algorithms. Author manuscript; Available in PMC 2025 Aug 28. (PMC12382435; doi:10.3390/a16010006)
Supplement: Suppl Folder [file NIHMS2075095-supplement-Suppl_Folder.zip › S2/datav.txt]

{1.	1.	1.34	1.	1.42	0.94	115	115	115	115	106	175	175	145}
{1.	1.	1.34	1.	1.42	0.94	115	115	115	115	106	175	175	150}
{1.	1.	1.34	1.	1.42	0.94	115	115	115	115	106	175	175	155}
{1.	1.	1.34	1.	1.42	0.94	115	115	115	115	106	175	180	145}
{1.	1.	1.34	1.	1.42	0.94	115	115	115	115	106	175	180	150}
{1.	1.	1.34	1.	1.42	0.94	115	115	115	115	106	175	180	155}
{1.	1.	1.34	1.	1.42	0.94	115	115	115	115	106	175	185	145}
{1.	1.	1.34	1.	1.42	0.94	115	115	115	115	106	175	185	150}
{1.	1.	1.34	1.	1.42	0.94	115	115	115	115	106	175	185	155}
{1.	1.	1.34	1.	1.42	0.94	115	115	115	115	106	180	175	145}
{1.	1.	1.34	1.	1.42	0.94	115	115	115	115	106	180	175	150}
{1.	1.	1.34	1.	1.42	0.94	115	115	115	115	106	180	175	155}
{1.	1.	1.34	1.	1.42	0.94	115	115	115	115	106	180	180	145}
{1.	1.	1.34	1.	1.42	0.94	115	115	115	115	106	180	180	150}
{1.	1.	1.34	1.	1.42	0.94	115	115	115	115	106	180	180	155}
{1.	1.	1.34	1.	1.42	0.94	115	115	115	115	106	180	185	145}
{1.	1.	1.34	1.	1.42	0.94	115	115	115	115	106	180	185	150}
{1.	1.	1.34	1.	1.42	0.94	115	115	115	115	106	180	185	155}
{1.	1.	1.34	1.	1.42	0.94	115	115	115	115	106	185	175	145}
{1.	1.	1.34	1.	1.42	0.94	115	115	115	115	106	185	175	150}
{1.	1.	1.34	1.	1.42	0.94	115	115	115	115	106	185	175	155}
{1.	1.	1.34	1.	1.42	0.94	115	115	115	115	106	185	180	145}
{1.	1.	1.34	1.	1.42	0.94	115	115	115	115	106	185	180	150}
{1.	1.	1.34	1.	1.42	0.94	115	115	115	115	106	185	180	155}
{1.	1.	1.34	1.	1.42	0.94	115	115	115	115	106	185	185	145}
{1.	1.	1.34	1.	1.42	0.94	115	115	115	115	106	185	185	150}
{1.	1.	1.34	1.	1.42	0.94	115	115	115	115	106	185	185	155}
{1.	1.	1.34	1.	1.42	0.94	115	115	115	115	111	175	175	145}
{1.	1.	1.34	1.	1.42	0.94	115	115	115	115	111	175	175	150}
{1.	1.	1.34	1.	1.42	0.94	115	115	115	115	111	175	175	155}
{1.	1.	1.34	1.	1.42	0.94	115	115	115	115	111	175	180	145}
{1.	1.	1.34	1.	1.42	0.94	115	115	115	115	111	175	180	150}
{1.	1.	1.34	1.	1.42	0.94	115	115	115	115	111	175	180	155}
{1.	1.	1.34	1.	1.42	0.94	115	115	115	115	111	175	185	145}
{1.	1.	1.34	1.	1.42	0.94	115	115	115	115	111	175	185	150}
{1.	1.	1.34	1.	1.42	0.94	115	115	115	115	111	175	185	155}
{1.	1.	1.34	1.	1.42	0.94	115	115	115	115	111	180	175	145}
{1.	1.	1.34	1.	1.42	0.94	115	115	115	115	111	180	175	150}
{1.	1.	1.34	1.	1.42	0.94	115	115	115	115	111	180	175	155}
{1.	1.	1.34	1.	1.42	0.94	115	115	115	115	111	180	180	145}
{1.	1.	1.34	1.	1.42	0.94	115	115	115	115	111	180	180	150}
{1.	1.	1.34	1.	1.42	0.94	115	115	115	115	111	180	180	155}
{1.	1.	1.34	1.	1.42	0.94	115	115	115	115	111	180	185	145}
{1.	1.	1.34	1.	1.42	0.94	115	115	115	115	111	180	185	150}
{1.	1.	1.34	1.	1.42	0.94	115	115	115	115	111	180	185	155}
{1.	1.	1.34	1.	1.42	0.94	115	115	115	115	111	185	175	145}
{1.	1.	1.34	1.	1.42	0.94	115	115	115	115	111	185	175	150}
{1.	1.	1.34	1.	1.42	0.94	115	115	115	115	111	185	175	155}
{1.	1.	1.34	1.	1.42	0.94	115	115	115	115	111	185	180	145}
{1.	1.	1.34	1.	1.42	0.94	115	115	115	115	111	185	180	150}
{1.	1.	1.34	1.	1.42	0.94	115	115	115	115	111	185	180	155}
{1.	1.	1.34	1.	1.42	0.94	115	115	115	115	111	185	185	145}
{1.	1.	1.34	1.	1.42	0.94	115	115	115	115	111	185	185	150}
{1.	1.	1.34	1.	1.42	0.94	115	115	115	115	111	185	185	155}
{1.	1.	1.34	1.	1.42	0.94	115	115	115	120	106	175	175	145}
{1.	1.	1.34	1.	1.42	0.94	115	115	115	120	106	175	175	150}
{1.	1.	1.34	1.	1.42	0.94	115	115	115	120	106	175	175	155}
{1.	1.	1.34	1.	1.42	0.94	115	115	115	120	106	175	180	145}
{1.	1.	1.34	1.	1.42	0.94	115	115	115	120	106	175	180	150}
{1.	1.	1.34	1.	1.42	0.94	115	115	115	120	106	175	180	155}
{1.	1.	1.34	1.	1.42	0.94	115	115	115	120	106	175	185	145}
{1.	1.	1.34	1.	1.42	0.94	115	115	115	120	106	175	185	150}
{1.	1.	1.34	1.	1.42	0.94	115	115	115	120	106	175	185	155}
{1.	1.	1.34	1.	1.42	0.94	115	115	115	120	106	180	175	145}
{1.	1.	1.34	1.	1.42	0.94	115	115	115	120	106	180	175	150}
{1.	1.	1.34	1.	1.42	0.94	115	115	115	120	106	180	175	155}
{1.	1.	1.34	1.	1.42	0.94	115	115	115	120	106	180	180	145}
{1.	1.	1.34	1.	1.42	0.94	115	115	115	120	106	180	180	150}
{1.	1.	1.34	1.	1.42	0.94	115	115	115	120	106	180	180	155}
{1.	1.	1.34	1.	1.42	0.94	115	115	115	120	106	180	185	145}
{1.	1.	1.34	1.	1.42	0.94	115	115	115	120	106	180	185	150}
{1.	1.	1.34	1.	1.42	0.94	115	115	115	120	106	180	185	155}
{1.	1.	1.34	1.	1.42	0.94	115	115	115	120	106	185	175	145}
{1.	1.	1.34	1.	1.42	0.94	115	115	115	120	106	185	175	150}
{1.	1.	1.34	1.	1.42	0.94	115	115	115	120	106	185	175	155}
{1.	1.	1.34	1.	1.42	0.94	115	115	115	120	106	185	180	145}
{1.	1.	1.34	1.	1.42	0.94	115	115	115	120	106	185	180	150}
{1.	1.	1.34	1.	1.42	0.94	115	115	115	120	106	185	180	155}
{1.	1.	1.34	1.	1.42	0.94	115	115	115	120	106	185	185	145}
{1.	1.	1.34	1.	1.42	0.94	115	115	115	120	106	185	185	150}
{1.	1.	1.34	1.	1.42	0.94	115	115	115	120	106	185	185	155}
{1.	1.	1.34	1.	1.42	0.94	115	115	115	120	111	175	175	145}
{1.	1.	1.34	1.	1.42	0.94	115	115	115	120	111	175	175	150}
{1.	1.	1.34	1.	1.42	0.94	115	115	115	120	111	175	175	155}
{1.	1.	1.34	1.	1.42	0.94	115	115	115	120	111	175	180	145}
{1.	1.	1.34	1.	1.42	0.94	115	115	115	120	111	175	180	150}
{1.	1.	1.34	1.	1.42	0.94	115	115	115	120	111	175	180	155}
{1.	1.	1.34	1.	1.42	0.94	115	115	115	120	111	175	185	145}
{1.	1.	1.34	1.	1.42	0.94	115	115	115	120	111	175	185	150}
{1.	1.	1.34	1.	1.42	0.94	115	115	115	120	111	175	185	155}
{1.	1.	1.34	1.	1.42	0.94	115	115	115	120	111	180	175	145}
{1.	1.	1.34	1.	1.42	0.94	115	115	115	120	111	180	175	150}
{1.	1.	1.34	1.	1.42	0.94	115	115	115	120	111	180	175	155}
{1.	1.	1.34	1.	1.42	0.94	115	115	115	120	111	180	180	145}
{1.	1.	1.34	1.	1.42	0.94	115	115	115	120	111	180	180	150}
{1.	1.	1.34	1.	1.42	0.94	115	115	115	120	111	180	180	155}
{1.	1.	1.34	1.	1.42	0.94	115	115	115	120	111	180	185	145}
{1.	1.	1.34	1.	1.42	0.94	115	115	115	120	111	180	185	150}
{1.	1.	1.34	1.	1.42	0.94	115	115	115	120	111	180	185	155}
{1.	1.	1.34	1.	1.42	0.94	115	115	115	120	111	185	175	145}
{1.	1.	1.34	1.	1.42	0.94	115	115	115	120	111	185	175	150}
{1.	1.	1.34	1.	1.42	0.94	115	115	115	120	111	185	175	155}
{1.	1.	1.34	1.	1.42	0.94	115	115	115	120	111	185	180	145}
{1.	1.	1.34	1.	1.42	0.94	115	115	115	120	111	185	180	150}
{1.	1.	1.34	1.	1.42	0.94	115	115	115	120	111	185	180	155}
{1.	1.	1.34	1.	1.42	0.94	115	115	115	120	111	185	185	145}
{1.	1.	1.34	1.	1.42	0.94	115	115	115	120	111	185	185	150}
{1.	1.	1.34	1.	1.42	0.94	115	115	115	120	111	185	185	155}
{1.	1.	1.34	1.	1.42	0.94	115	115	115	125	106	175	175	145}
{1.	1.	1.34	1.	1.42	0.94	115	115	115	125	106	175	175	150}
{1.	1.	1.34	1.	1.42	0.94	115	115	115	125	106	175	175	155}
{1.	1.	1.34	1.	1.42	0.94	115	115	115	125	106	175	180	145}
{1.	1.	1.34	1.	1.42	0.94	115	115	115	125	106	175	180	150}
{1.	1.	1.34	1.	1.42	0.94	115	115	115	125	106	175	180	155}
{1.	1.	1.34	1.	1.42	0.94	115	115	115	125	106	175	185	145}
{1.	1.	1.34	1.	1.42	0.94	115	115	115	125	106	175	185	150}
{1.	1.	1.34	1.	1.42	0.94	115	115	115	125	106	175	185	155}
{1.	1.	1.34	1.	1.42	0.94	115	115	115	125	106	180	175	145}
{1.	1.	1.34	1.	1.42	0.94	115	115	115	125	106	180	175	150}
{1.	1.	1.34	1.	1.42	0.94	115	115	115	125	106	180	175	155}
{1.	1.	1.34	1.	1.42	0.94	115	115	115	125	106	180	180	145}
{1.	1.	1.34	1.	1.42	0.94	115	115	115	125	106	180	180	150}
{1.	1.	1.34	1.	1.42	0.94	115	115	115	125	106	180	180	155}
{1.	1.	1.34	1.	1.42	0.94	115	115	115	125	106	180	185	145}
{1.	1.	1.34	1.	1.42	0.94	115	115	115	125	106	180	185	150}
{1.	1.	1.34	1.	1.42	0.94	115	115	115	125	106	180	185	155}
{1.	1.	1.34	1.	1.42	0.94	115	115	115	125	106	185	175	145}
{1.	1.	1.34	1.	1.42	0.94	115	115	115	125	106	185	175	150}
{1.	1.	1.34	1.	1.42	0.94	115	115	115	125	106	185	175	155}
{1.	1.	1.34	1.	1.42	0.94	115	115	115	125	106	185	180	145}
{1.	1.	1.34	1.	1.42	0.94	115	115	115	125	106	185	180	150}
{1.	1.	1.34	1.	1.42	0.94	115	115	115	125	106	185	180	155}
{1.	1.	1.34	1.	1.42	0.94	115	115	115	125	106	185	185	145}
{1.	1.	1.34	1.	1.42	0.94	115	115	115	125	106	185	185	150}
{1.	1.	1.34	1.	1.42	0.94	115	115	115	125	106	185	185	155}
{1.	1.	1.34	1.	1.42	0.94	115	115	115	125	111	175	175	145}
{1.	1.	1.34	1.	1.42	0.94	115	115	115	125	111	175	175	150}
{1.	1.	1.34	1.	1.42	0.94	115	115	115	125	111	175	175	155}
{1.	1.	1.34	1.	1.42	0.94	115	115	115	125	111	175	180	145}
{1.	1.	1.34	1.	1.42	0.94	115	115	115	125	111	175	180	150}
{1.	1.	1.34	1.	1.42	0.94	115	115	115	125	111	175	180	155}
{1.	1.	1.34	1.	1.42	0.94	115	115	115	125	111	175	185	145}
{1.	1.	1.34	1.	1.42	0.94	115	115	115	125	111	175	185	150}
{1.	1.	1.34	1.	1.42	0.94	115	115	115	125	111	175	185	155}
{1.	1.	1.34	1.	1.42	0.94	115	115	115	125	111	180	175	145}
{1.	1.	1.34	1.	1.42	0.94	115	115	115	125	111	180	175	150}
{1.	1.	1.34	1.	1.42	0.94	115	115	115	125	111	180	175	155}
{1.	1.	1.34	1.	1.42	0.94	115	115	115	125	111	180	180	145}
{1.	1.	1.34	1.	1.42	0.94	115	115	115	125	111	180	180	150}
{1.	1.	1.34	1.	1.42	0.94	115	115	115	125	111	180	180	155}
{1.	1.	1.34	1.	1.42	0.94	115	115	115	125	111	180	185	145}
{1.	1.	1.34	1.	1.42	0.94	115	115	115	125	111	180	185	150}
{1.	1.	1.34	1.	1.42	0.94	115	115	115	125	111	180	185	155}
{1.	1.	1.34	1.	1.42	0.94	115	115	115	125	111	185	175	145}
{1.	1.	1.34	1.	1.42	0.94	115	115	115	125	111	185	175	150}
{1.	1.	1.34	1.	1.42	0.94	115	115	115	125	111	185	175	155}
{1.	1.	1.34	1.	1.42	0.94	115	115	115	125	111	185	180	145}
{1.	1.	1.34	1.	1.42	0.94	115	115	115	125	111	185	180	150}
{1.	1.	1.34	1.	1.42	0.94	115	115	115	125	111	185	180	155}
{1.	1.	1.34	1.	1.42	0.94	115	115	115	125	111	185	185	145}
{1.	1.	1.34	1.	1.42	0.94	115	115	115	125	111	185	185	150}
{1.	1.	1.34	1.	1.42	0.94	115	115	115	125	111	185	185	155}
{1.	1.	1.34	1.	1.42	0.94	115	115	120	115	106	175	175	145}
{1.	1.	1.34	1.	1.42	0.94	115	115	120	115	106	175	175	150}
{1.	1.	1.34	1.	1.42	0.94	115	115	120	115	106	175	175	155}
{1.	1.	1.34	1.	1.42	0.94	115	115	120	115	106	175	180	145}
{1.	1.	1.34	1.	1.42	0.94	115	115	120	115	106	175	180	150}
{1.	1.	1.34	1.	1.42	0.94	115	115	120	115	106	175	180	155}
{1.	1.	1.34	1.	1.42	0.94	115	115	120	115	106	175	185	145}
{1.	1.	1.34	1.	1.42	0.94	115	115	120	115	106	175	185	150}
{1.	1.	1.34	1.	1.42	0.94	115	115	120	115	106	175	185	155}
{1.	1.	1.34	1.	1.42	0.94	115	115	120	115	106	180	175	145}
{1.	1.	1.34	1.	1.42	0.94	115	115	120	115	106	180	175	150}
{1.	1.	1.34	1.	1.42	0.94	115	115	120	115	106	180	175	155}
{1.	1.	1.34	1.	1.42	0.94	115	115	120	115	106	180	180	145}
{1.	1.	1.34	1.	1.42	0.94	115	115	120	115	106	180	180	150}
{1.	1.	1.34	1.	1.42	0.94	115	115	120	115	106	180	180	155}
{1.	1.	1.34	1.	1.42	0.94	115	115	120	115	106	180	185	145}
{1.	1.	1.34	1.	1.42	0.94	115	115	120	115	106	180	185	150}
{1.	1.	1.34	1.	1.42	0.94	115	115	120	115	106	180	185	155}
{1.	1.	1.34	1.	1.42	0.94	115	115	120	115	106	185	175	145}
{1.	1.	1.34	1.	1.42	0.94	115	115	120	115	106	185	175	150}
{1.	1.	1.34	1.	1.42	0.94	115	115	120	115	106	185	175	155}
{1.	1.	1.34	1.	1.42	0.94	115	115	120	115	106	185	180	145}
{1.	1.	1.34	1.	1.42	0.94	115	115	120	115	106	185	180	150}
{1.	1.	1.34	1.	1.42	0.94	115	115	120	115	106	185	180	155}
{1.	1.	1.34	1.	1.42	0.94	115	115	120	115	106	185	185	145}
{1.	1.	1.34	1.	1.42	0.94	115	115	120	115	106	185	185	150}
{1.	1.	1.34	1.	1.42	0.94	115	115	120	115	106	185	185	155}
{1.	1.	1.34	1.	1.42	0.94	115	115	120	115	111	175	175	145}
{1.	1.	1.34	1.	1.42	0.94	115	115	120	115	111	175	175	150}
{1.	1.	1.34	1.	1.42	0.94	115	115	120	115	111	175	175	155}
{1.	1.	1.34	1.	1.42	0.94	115	115	120	115	111	175	180	145}
{1.	1.	1.34	1.	1.42	0.94	115	115	120	115	111	175	180	150}
{1.	1.	1.34	1.	1.42	0.94	115	115	120	115	111	175	180	155}
{1.	1.	1.34	1.	1.42	0.94	115	115	120	115	111	175	185	145}
{1.	1.	1.34	1.	1.42	0.94	115	115	120	115	111	175	185	150}
{1.	1.	1.34	1.	1.42	0.94	115	115	120	115	111	175	185	155}
{1.	1.	1.34	1.	1.42	0.94	115	115	120	115	111	180	175	145}
{1.	1.	1.34	1.	1.42	0.94	115	115	120	115	111	180	175	150}
{1.	1.	1.34	1.	1.42	0.94	115	115	120	115	111	180	175	155}
{1.	1.	1.34	1.	1.42	0.94	115	115	120	115	111	180	180	145}
{1.	1.	1.34	1.	1.42	0.94	115	115	120	115	111	180	180	150}
{1.	1.	1.34	1.	1.42	0.94	115	115	120	115	111	180	180	155}
{1.	1.	1.34	1.	1.42	0.94	115	115	120	115	111	180	185	145}
{1.	1.	1.34	1.	1.42	0.94	115	115	120	115	111	180	185	150}
{1.	1.	1.34	1.	1.42	0.94	115	115	120	115	111	180	185	155}
{1.	1.	1.34	1.	1.42	0.94	115	115	120	115	111	185	175	145}
{1.	1.	1.34	1.	1.42	0.94	115	115	120	115	111	185	175	150}
{1.	1.	1.34	1.	1.42	0.94	115	115	120	115	111	185	175	155}
{1.	1.	1.34	1.	1.42	0.94	115	115	120	115	111	185	180	145}
{1.	1.	1.34	1.	1.42	0.94	115	115	120	115	111	185	180	150}
{1.	1.	1.34	1.	1.42	0.94	115	115	120	115	111	185	180	155}
{1.	1.	1.34	1.	1.42	0.94	115	115	120	115	111	185	185	145}
{1.	1.	1.34	1.	1.42	0.94	115	115	120	115	111	185	185	150}
{1.	1.	1.34	1.	1.42	0.94	115	115	120	115	111	185	185	155}
{1.	1.	1.34	1.	1.42	0.94	115	115	120	120	106	175	175	145}
{1.	1.	1.34	1.	1.42	0.94	115	115	120	120	106	175	175	150}
{1.	1.	1.34	1.	1.42	0.94	115	115	120	120	106	175	175	155}
{1.	1.	1.34	1.	1.42	0.94	115	115	120	120	106	175	180	145}
{1.	1.	1.34	1.	1.42	0.94	115	115	120	120	106	175	180	150}
{1.	1.	1.34	1.	1.42	0.94	115	115	120	120	106	175	180	155}
{1.	1.	1.34	1.	1.42	0.94	115	115	120	120	106	175	185	145}
{1.	1.	1.34	1.	1.42	0.94	115	115	120	120	106	175	185	150}
{1.	1.	1.34	1.	1.42	0.94	115	115	120	120	106	175	185	155}
{1.	1.	1.34	1.	1.42	0.94	115	115	120	120	106	180	175	145}
{1.	1.	1.34	1.	1.42	0.94	115	115	120	120	106	180	175	150}
{1.	1.	1.34	1.	1.42	0.94	115	115	120	120	106	180	175	155}
{1.	1.	1.34	1.	1.42	0.94	115	115	120	120	106	180	180	145}
{1.	1.	1.34	1.	1.42	0.94	115	115	120	120	106	180	180	150}
{1.	1.	1.34	1.	1.42	0.94	115	115	120	120	106	180	180	155}
{1.	1.	1.34	1.	1.42	0.94	115	115	120	120	106	180	185	145}
{1.	1.	1.34	1.	1.42	0.94	115	115	120	120	106	180	185	150}
{1.	1.	1.34	1.	1.42	0.94	115	115	120	120	106	180	185	155}
{1.	1.	1.34	1.	1.42	0.94	115	115	120	120	106	185	175	145}
{1.	1.	1.34	1.	1.42	0.94	115	115	120	120	106	185	175	150}
{1.	1.	1.34	1.	1.42	0.94	115	115	120	120	106	185	175	155}
{1.	1.	1.34	1.	1.42	0.94	115	115	120	120	106	185	180	145}
{1.	1.	1.34	1.	1.42	0.94	115	115	120	120	106	185	180	150}
{1.	1.	1.34	1.	1.42	0.94	115	115	120	120	106	185	180	155}
{1.	1.	1.34	1.	1.42	0.94	115	115	120	120	106	185	185	145}
{1.	1.	1.34	1.	1.42	0.94	115	115	120	120	106	185	185	150}
{1.	1.	1.34	1.	1.42	0.94	115	115	120	120	106	185	185	155}
{1.	1.	1.34	1.	1.42	0.94	115	115	120	120	111	175	175	145}
{1.	1.	1.34	1.	1.42	0.94	115	115	120	120	111	175	175	150}
{1.	1.	1.34	1.	1.42	0.94	115	115	120	120	111	175	175	155}
{1.	1.	1.34	1.	1.42	0.94	115	115	120	120	111	175	180	145}
{1.	1.	1.34	1.	1.42	0.94	115	115	120	120	111	175	180	150}
{1.	1.	1.34	1.	1.42	0.94	115	115	120	120	111	175	180	155}
{1.	1.	1.34	1.	1.42	0.94	115	115	120	120	111	175	185	145}
{1.	1.	1.34	1.	1.42	0.94	115	115	120	120	111	175	185	150}
{1.	1.	1.34	1.	1.42	0.94	115	115	120	120	111	175	185	155}
{1.	1.	1.34	1.	1.42	0.94	115	115	120	120	111	180	175	145}
{1.	1.	1.34	1.	1.42	0.94	115	115	120	120	111	180	175	150}
{1.	1.	1.34	1.	1.42	0.94	115	115	120	120	111	180	175	155}
{1.	1.	1.34	1.	1.42	0.94	115	115	120	120	111	180	180	145}
{1.	1.	1.34	1.	1.42	0.94	115	115	120	120	111	180	180	150}
{1.	1.	1.34	1.	1.42	0.94	115	115	120	120	111	180	180	155}
{1.	1.	1.34	1.	1.42	0.94	115	115	120	120	111	180	185	145}
{1.	1.	1.34	1.	1.42	0.94	115	115	120	120	111	180	185	150}
{1.	1.	1.34	1.	1.42	0.94	115	115	120	120	111	180	185	155}
{1.	1.	1.34	1.	1.42	0.94	115	115	120	120	111	185	175	145}
{1.	1.	1.34	1.	1.42	0.94	115	115	120	120	111	185	175	150}
{1.	1.	1.34	1.	1.42	0.94	115	115	120	120	111	185	175	155}
{1.	1.	1.34	1.	1.42	0.94	115	115	120	120	111	185	180	145}
{1.	1.	1.34	1.	1.42	0.94	115	115	120	120	111	185	180	150}
{1.	1.	1.34	1.	1.42	0.94	115	115	120	120	111	185	180	155}
{1.	1.	1.34	1.	1.42	0.94	115	115	120	120	111	185	185	145}
{1.	1.	1.34	1.	1.42	0.94	115	115	120	120	111	185	185	150}
{1.	1.	1.34	1.	1.42	0.94	115	115	120	120	111	185	185	155}
{1.	1.	1.34	1.	1.42	0.94	115	115	120	125	106	175	175	145}
{1.	1.	1.34	1.	1.42	0.94	115	115	120	125	106	175	175	150}
{1.	1.	1.34	1.	1.42	0.94	115	115	120	125	106	175	175	155}
{1.	1.	1.34	1.	1.42	0.94	115	115	120	125	106	175	180	145}
{1.	1.	1.34	1.	1.42	0.94	115	115	120	125	106	175	180	150}
{1.	1.	1.34	1.	1.42	0.94	115	115	120	125	106	175	180	155}
{1.	1.	1.34	1.	1.42	0.94	115	115	120	125	106	175	185	145}
{1.	1.	1.34	1.	1.42	0.94	115	115	120	125	106	175	185	150}
{1.	1.	1.34	1.	1.42	0.94	115	115	120	125	106	175	185	155}
{1.	1.	1.34	1.	1.42	0.94	115	115	120	125	106	180	175	145}
{1.	1.	1.34	1.	1.42	0.94	115	115	120	125	106	180	175	150}
{1.	1.	1.34	1.	1.42	0.94	115	115	120	125	106	180	175	155}
{1.	1.	1.34	1.	1.42	0.94	115	115	120	125	106	180	180	145}
{1.	1.	1.34	1.	1.42	0.94	115	115	120	125	106	180	180	150}
{1.	1.	1.34	1.	1.42	0.94	115	115	120	125	106	180	180	155}
{1.	1.	1.34	1.	1.42	0.94	115	115	120	125	106	180	185	145}
{1.	1.	1.34	1.	1.42	0.94	115	115	120	125	106	180	185	150}
{1.	1.	1.34	1.	1.42	0.94	115	115	120	125	106	180	185	155}
{1.	1.	1.34	1.	1.42	0.94	115	115	120	125	106	185	175	145}
{1.	1.	1.34	1.	1.42	0.94	115	115	120	125	106	185	175	150}
{1.	1.	1.34	1.	1.42	0.94	115	115	120	125	106	185	175	155}
{1.	1.	1.34	1.	1.42	0.94	115	115	120	125	106	185	180	145}
{1.	1.	1.34	1.	1.42	0.94	115	115	120	125	106	185	180	150}
{1.	1.	1.34	1.	1.42	0.94	115	115	120	125	106	185	180	155}
{1.	1.	1.34	1.	1.42	0.94	115	115	120	125	106	185	185	145}
{1.	1.	1.34	1.	1.42	0.94	115	115	120	125	106	185	185	150}
{1.	1.	1.34	1.	1.42	0.94	115	115	120	125	106	185	185	155}
{1.	1.	1.34	1.	1.42	0.94	115	115	120	125	111	175	175	145}
{1.	1.	1.34	1.	1.42	0.94	115	115	120	125	111	175	175	150}
{1.	1.	1.34	1.	1.42	0.94	115	115	120	125	111	175	175	155}
{1.	1.	1.34	1.	1.42	0.94	115	115	120	125	111	175	180	145}
{1.	1.	1.34	1.	1.42	0.94	115	115	120	125	111	175	180	150}
{1.	1.	1.34	1.	1.42	0.94	115	115	120	125	111	175	180	155}
{1.	1.	1.34	1.	1.42	0.94	115	115	120	125	111	175	185	145}
{1.	1.	1.34	1.	1.42	0.94	115	115	120	125	111	175	185	150}
{1.	1.	1.34	1.	1.42	0.94	115	115	120	125	111	175	185	155}
{1.	1.	1.34	1.	1.42	0.94	115	115	120	125	111	180	175	145}
{1.	1.	1.34	1.	1.42	0.94	115	115	120	125	111	180	175	150}
{1.	1.	1.34	1.	1.42	0.94	115	115	120	125	111	180	175	155}
{1.	1.	1.34	1.	1.42	0.94	115	115	120	125	111	180	180	145}
{1.	1.	1.34	1.	1.42	0.94	115	115	120	125	111	180	180	150}
{1.	1.	1.34	1.	1.42	0.94	115	115	120	125	111	180	180	155}
{1.	1.	1.34	1.	1.42	0.94	115	115	120	125	111	180	185	145}
{1.	1.	1.34	1.	1.42	0.94	115	115	120	125	111	180	185	150}
{1.	1.	1.34	1.	1.42	0.94	115	115	120	125	111	180	185	155}
{1.	1.	1.34	1.	1.42	0.94	115	115	120	125	111	185	175	145}
{1.	1.	1.34	1.	1.42	0.94	115	115	120	125	111	185	175	150}
{1.	1.	1.34	1.	1.42	0.94	115	115	120	125	111	185	175	155}
{1.	1.	1.34	1.	1.42	0.94	115	115	120	125	111	185	180	145}
{1.	1.	1.34	1.	1.42	0.94	115	115	120	125	111	185	180	150}
{1.	1.	1.34	1.	1.42	0.94	115	115	120	125	111	185	180	155}
{1.	1.	1.34	1.	1.42	0.94	115	115	120	125	111	185	185	145}
{1.	1.	1.34	1.	1.42	0.94	115	115	120	125	111	185	185	150}
{1.	1.	1.34	1.	1.42	0.94	115	115	120	125	111	185	185	155}
{1.	1.	1.34	1.	1.42	0.94	115	115	125	115	106	175	175	145}
{1.	1.	1.34	1.	1.42	0.94	115	115	125	115	106	175	175	150}
{1.	1.	1.34	1.	1.42	0.94	115	115	125	115	106	175	175	155}
{1.	1.	1.34	1.	1.42	0.94	115	115	125	115	106	175	180	145}
{1.	1.	1.34	1.	1.42	0.94	115	115	125	115	106	175	180	150}
{1.	1.	1.34	1.	1.42	0.94	115	115	125	115	106	175	180	155}
{1.	1.	1.34	1.	1.42	0.94	115	115	125	115	106	175	185	145}
{1.	1.	1.34	1.	1.42	0.94	115	115	125	115	106	175	185	150}
{1.	1.	1.34	1.	1.42	0.94	115	115	125	115	106	175	185	155}
{1.	1.	1.34	1.	1.42	0.94	115	115	125	115	106	180	175	145}
{1.	1.	1.34	1.	1.42	0.94	115	115	125	115	106	180	175	150}
{1.	1.	1.34	1.	1.42	0.94	115	115	125	115	106	180	175	155}
{1.	1.	1.34	1.	1.42	0.94	115	115	125	115	106	180	180	145}
{1.	1.	1.34	1.	1.42	0.94	115	115	125	115	106	180	180	150}
{1.	1.	1.34	1.	1.42	0.94	115	115	125	115	106	180	180	155}
{1.	1.	1.34	1.	1.42	0.94	115	115	125	115	106	180	185	145}
{1.	1.	1.34	1.	1.42	0.94	115	115	125	115	106	180	185	150}
{1.	1.	1.34	1.	1.42	0.94	115	115	125	115	106	180	185	155}
{1.	1.	1.34	1.	1.42	0.94	115	115	125	115	106	185	175	145}
{1.	1.	1.34	1.	1.42	0.94	115	115	125	115	106	185	175	150}
{1.	1.	1.34	1.	1.42	0.94	115	115	125	115	106	185	175	155}
{1.	1.	1.34	1.	1.42	0.94	115	115	125	115	106	185	180	145}
{1.	1.	1.34	1.	1.42	0.94	115	115	125	115	106	185	180	150}
{1.	1.	1.34	1.	1.42	0.94	115	115	125	115	106	185	180	155}
{1.	1.	1.34	1.	1.42	0.94	115	115	125	115	106	185	185	145}
{1.	1.	1.34	1.	1.42	0.94	115	115	125	115	106	185	185	150}
{1.	1.	1.34	1.	1.42	0.94	115	115	125	115	106	185	185	155}
{1.	1.	1.34	1.	1.42	0.94	115	115	125	115	111	175	175	145}
{1.	1.	1.34	1.	1.42	0.94	115	115	125	115	111	175	175	150}
{1.	1.	1.34	1.	1.42	0.94	115	115	125	115	111	175	175	155}
{1.	1.	1.34	1.	1.42	0.94	115	115	125	115	111	175	180	145}
{1.	1.	1.34	1.	1.42	0.94	115	115	125	115	111	175	180	150}
{1.	1.	1.34	1.	1.42	0.94	115	115	125	115	111	175	180	155}
{1.	1.	1.34	1.	1.42	0.94	115	115	125	115	111	175	185	145}
{1.	1.	1.34	1.	1.42	0.94	115	115	125	115	111	175	185	150}
{1.	1.	1.34	1.	1.42	0.94	115	115	125	115	111	175	185	155}
{1.	1.	1.34	1.	1.42	0.94	115	115	125	115	111	180	175	145}
{1.	1.	1.34	1.	1.42	0.94	115	115	125	115	111	180	175	150}
{1.	1.	1.34	1.	1.42	0.94	115	115	125	115	111	180	175	155}
{1.	1.	1.34	1.	1.42	0.94	115	115	125	115	111	180	180	145}
{1.	1.	1.34	1.	1.42	0.94	115	115	125	115	111	180	180	150}
{1.	1.	1.34	1.	1.42	0.94	115	115	125	115	111	180	180	155}
{1.	1.	1.34	1.	1.42	0.94	115	115	125	115	111	180	185	145}
{1.	1.	1.34	1.	1.42	0.94	115	115	125	115	111	180	185	150}
{1.	1.	1.34	1.	1.42	0.94	115	115	125	115	111	180	185	155}
{1.	1.	1.34	1.	1.42	0.94	115	115	125	115	111	185	175	145}
{1.	1.	1.34	1.	1.42	0.94	115	115	125	115	111	185	175	150}
{1.	1.	1.34	1.	1.42	0.94	115	115	125	115	111	185	175	155}
{1.	1.	1.34	1.	1.42	0.94	115	115	125	115	111	185	180	145}
{1.	1.	1.34	1.	1.42	0.94	115	115	125	115	111	185	180	150}
{1.	1.	1.34	1.	1.42	0.94	115	115	125	115	111	185	180	155}
{1.	1.	1.34	1.	1.42	0.94	115	115	125	115	111	185	185	145}
{1.	1.	1.34	1.	1.42	0.94	115	115	125	115	111	185	185	150}
{1.	1.	1.34	1.	1.42	0.94	115	115	125	115	111	185	185	155}
{1.	1.	1.34	1.	1.42	0.94	115	115	125	120	106	175	175	145}
{1.	1.	1.34	1.	1.42	0.94	115	115	125	120	106	175	175	150}
{1.	1.	1.34	1.	1.42	0.94	115	115	125	120	106	175	175	155}
{1.	1.	1.34	1.	1.42	0.94	115	115	125	120	106	175	180	145}
{1.	1.	1.34	1.	1.42	0.94	115	115	125	120	106	175	180	150}
{1.	1.	1.34	1.	1.42	0.94	115	115	125	120	106	175	180	155}
{1.	1.	1.34	1.	1.42	0.94	115	115	125	120	106	175	185	145}
{1.	1.	1.34	1.	1.42	0.94	115	115	125	120	106	175	185	150}
{1.	1.	1.34	1.	1.42	0.94	115	115	125	120	106	175	185	155}
{1.	1.	1.34	1.	1.42	0.94	115	115	125	120	106	180	175	145}
{1.	1.	1.34	1.	1.42	0.94	115	115	125	120	106	180	175	150}
{1.	1.	1.34	1.	1.42	0.94	115	115	125	120	106	180	175	155}
{1.	1.	1.34	1.	1.42	0.94	115	115	125	120	106	180	180	145}
{1.	1.	1.34	1.	1.42	0.94	115	115	125	120	106	180	180	150}
{1.	1.	1.34	1.	1.42	0.94	115	115	125	120	106	180	180	155}
{1.	1.	1.34	1.	1.42	0.94	115	115	125	120	106	180	185	145}
{1.	1.	1.34	1.	1.42	0.94	115	115	125	120	106	180	185	150}
{1.	1.	1.34	1.	1.42	0.94	115	115	125	120	106	180	185	155}
{1.	1.	1.34	1.	1.42	0.94	115	115	125	120	106	185	175	145}
{1.	1.	1.34	1.	1.42	0.94	115	115	125	120	106	185	175	150}
{1.	1.	1.34	1.	1.42	0.94	115	115	125	120	106	185	175	155}
{1.	1.	1.34	1.	1.42	0.94	115	115	125	120	106	185	180	145}
{1.	1.	1.34	1.	1.42	0.94	115	115	125	120	106	185	180	150}
{1.	1.	1.34	1.	1.42	0.94	115	115	125	120	106	185	180	155}
{1.	1.	1.34	1.	1.42	0.94	115	115	125	120	106	185	185	145}
{1.	1.	1.34	1.	1.42	0.94	115	115	125	120	106	185	185	150}
{1.	1.	1.34	1.	1.42	0.94	115	115	125	120	106	185	185	155}
{1.	1.	1.34	1.	1.42	0.94	115	115	125	120	111	175	175	145}
{1.	1.	1.34	1.	1.42	0.94	115	115	125	120	111	175	175	150}
{1.	1.	1.34	1.	1.42	0.94	115	115	125	120	111	175	175	155}
{1.	1.	1.34	1.	1.42	0.94	115	115	125	120	111	175	180	145}
{1.	1.	1.34	1.	1.42	0.94	115	115	125	120	111	175	180	150}
{1.	1.	1.34	1.	1.42	0.94	115	115	125	120	111	175	180	155}
{1.	1.	1.34	1.	1.42	0.94	115	115	125	120	111	175	185	145}
{1.	1.	1.34	1.	1.42	0.94	115	115	125	120	111	175	185	150}
{1.	1.	1.34	1.	1.42	0.94	115	115	125	120	111	175	185	155}
{1.	1.	1.34	1.	1.42	0.94	115	115	125	120	111	180	175	145}
{1.	1.	1.34	1.	1.42	0.94	115	115	125	120	111	180	175	150}
{1.	1.	1.34	1.	1.42	0.94	115	115	125	120	111	180	175	155}
{1.	1.	1.34	1.	1.42	0.94	115	115	125	120	111	180	180	145}
{1.	1.	1.34	1.	1.42	0.94	115	115	125	120	111	180	180	150}
{1.	1.	1.34	1.	1.42	0.94	115	115	125	120	111	180	180	155}
{1.	1.	1.34	1.	1.42	0.94	115	115	125	120	111	180	185	145}
{1.	1.	1.34	1.	1.42	0.94	115	115	125	120	111	180	185	150}
{1.	1.	1.34	1.	1.42	0.94	115	115	125	120	111	180	185	155}
{1.	1.	1.34	1.	1.42	0.94	115	115	125	120	111	185	175	145}
{1.	1.	1.34	1.	1.42	0.94	115	115	125	120	111	185	175	150}
{1.	1.	1.34	1.	1.42	0.94	115	115	125	120	111	185	175	155}
{1.	1.	1.34	1.	1.42	0.94	115	115	125	120	111	185	180	145}
{1.	1.	1.34	1.	1.42	0.94	115	115	125	120	111	185	180	150}
{1.	1.	1.34	1.	1.42	0.94	115	115	125	120	111	185	180	155}
{1.	1.	1.34	1.	1.42	0.94	115	115	125	120	111	185	185	145}
{1.	1.	1.34	1.	1.42	0.94	115	115	125	120	111	185	185	150}
{1.	1.	1.34	1.	1.42	0.94	115	115	125	120	111	185	185	155}
{1.	1.	1.34	1.	1.42	0.94	115	115	125	125	106	175	175	145}
{1.	1.	1.34	1.	1.42	0.94	115	115	125	125	106	175	175	150}
{1.	1.	1.34	1.	1.42	0.94	115	115	125	125	106	175	175	155}
{1.	1.	1.34	1.	1.42	0.94	115	115	125	125	106	175	180	145}
{1.	1.	1.34	1.	1.42	0.94	115	115	125	125	106	175	180	150}
{1.	1.	1.34	1.	1.42	0.94	115	115	125	125	106	175	180	155}
{1.	1.	1.34	1.	1.42	0.94	115	115	125	125	106	175	185	145}
{1.	1.	1.34	1.	1.42	0.94	115	115	125	125	106	175	185	150}
{1.	1.	1.34	1.	1.42	0.94	115	115	125	125	106	175	185	155}
{1.	1.	1.34	1.	1.42	0.94	115	115	125	125	106	180	175	145}
{1.	1.	1.34	1.	1.42	0.94	115	115	125	125	106	180	175	150}
{1.	1.	1.34	1.	1.42	0.94	115	115	125	125	106	180	175	155}
{1.	1.	1.34	1.	1.42	0.94	115	115	125	125	106	180	180	145}
{1.	1.	1.34	1.	1.42	0.94	115	115	125	125	106	180	180	150}
{1.	1.	1.34	1.	1.42	0.94	115	115	125	125	106	180	180	155}
{1.	1.	1.34	1.	1.42	0.94	115	115	125	125	106	180	185	145}
{1.	1.	1.34	1.	1.42	0.94	115	115	125	125	106	180	185	150}
{1.	1.	1.34	1.	1.42	0.94	115	115	125	125	106	180	185	155}
{1.	1.	1.34	1.	1.42	0.94	115	115	125	125	106	185	175	145}
{1.	1.	1.34	1.	1.42	0.94	115	115	125	125	106	185	175	150}
{1.	1.	1.34	1.	1.42	0.94	115	115	125	125	106	185	175	155}
{1.	1.	1.34	1.	1.42	0.94	115	115	125	125	106	185	180	145}
{1.	1.	1.34	1.	1.42	0.94	115	115	125	125	106	185	180	150}
{1.	1.	1.34	1.	1.42	0.94	115	115	125	125	106	185	180	155}
{1.	1.	1.34	1.	1.42	0.94	115	115	125	125	106	185	185	145}
{1.	1.	1.34	1.	1.42	0.94	115	115	125	125	106	185	185	150}
{1.	1.	1.34	1.	1.42	0.94	115	115	125	125	106	185	185	155}
{1.	1.	1.34	1.	1.42	0.94	115	115	125	125	111	175	175	145}
{1.	1.	1.34	1.	1.42	0.94	115	115	125	125	111	175	175	150}
{1.	1.	1.34	1.	1.42	0.94	115	115	125	125	111	175	175	155}
{1.	1.	1.34	1.	1.42	0.94	115	115	125	125	111	175	180	145}
{1.	1.	1.34	1.	1.42	0.94	115	115	125	125	111	175	180	150}
{1.	1.	1.34	1.	1.42	0.94	115	115	125	125	111	175	180	155}
{1.	1.	1.34	1.	1.42	0.94	115	115	125	125	111	175	185	145}
{1.	1.	1.34	1.	1.42	0.94	115	115	125	125	111	175	185	150}
{1.	1.	1.34	1.	1.42	0.94	115	115	125	125	111	175	185	155}
{1.	1.	1.34	1.	1.42	0.94	115	115	125	125	111	180	175	145}
{1.	1.	1.34	1.	1.42	0.94	115	115	125	125	111	180	175	150}
{1.	1.	1.34	1.	1.42	0.94	115	115	125	125	111	180	175	155}
{1.	1.	1.34	1.	1.42	0.94	115	115	125	125	111	180	180	145}
{1.	1.	1.34	1.	1.42	0.94	115	115	125	125	111	180	180	150}
{1.	1.	1.34	1.	1.42	0.94	115	115	125	125	111	180	180	155}
{1.	1.	1.34	1.	1.42	0.94	115	115	125	125	111	180	185	145}
{1.	1.	1.34	1.	1.42	0.94	115	115	125	125	111	180	185	150}
{1.	1.	1.34	1.	1.42	0.94	115	115	125	125	111	180	185	155}
{1.	1.	1.34	1.	1.42	0.94	115	115	125	125	111	185	175	145}
{1.	1.	1.34	1.	1.42	0.94	115	115	125	125	111	185	175	150}
{1.	1.	1.34	1.	1.42	0.94	115	115	125	125	111	185	175	155}
{1.	1.	1.34	1.	1.42	0.94	115	115	125	125	111	185	180	145}
{1.	1.	1.34	1.	1.42	0.94	115	115	125	125	111	185	180	150}
{1.	1.	1.34	1.	1.42	0.94	115	115	125	125	111	185	180	155}
{1.	1.	1.34	1.	1.42	0.94	115	115	125	125	111	185	185	145}
{1.	1.	1.34	1.	1.42	0.94	115	115	125	125	111	185	185	150}
{1.	1.	1.34	1.	1.42	0.94	115	115	125	125	111	185	185	155}
{1.	1.	1.34	1.	1.42	0.94	115	115	115	115	106	175	175	145}
{1.	1.	1.34	1.	1.42	0.94	115	115	115	115	106	175	175	150}
{1.	1.	1.34	1.	1.42	0.94	115	115	115	115	106	175	175	155}
{1.	1.	1.34	1.	1.42	0.94	115	115	115	115	106	175	180	145}
{1.	1.	1.34	1.	1.42	0.94	115	115	115	115	106	175	180	150}
{1.	1.	1.34	1.	1.42	0.94	115	115	115	115	106	175	180	155}
{1.	1.	1.34	1.	1.42	0.94	115	115	115	115	106	175	185	145}
{1.	1.	1.34	1.	1.42	0.94	115	115	115	115	106	175	185	150}
{1.	1.	1.34	1.	1.42	0.94	115	115	115	115	106	175	185	155}
{1.	1.	1.34	1.	1.42	0.94	115	115	115	115	106	180	175	145}
{1.	1.	1.34	1.	1.42	0.94	115	115	115	115	106	180	175	150}
{1.	1.	1.34	1.	1.42	0.94	115	115	115	115	106	180	175	155}
{1.	1.	1.34	1.	1.42	0.94	115	115	115	115	106	180	180	145}
{1.	1.	1.34	1.	1.42	0.94	115	115	115	115	106	180	180	150}
{1.	1.	1.34	1.	1.42	0.94	115	115	115	115	106	180	180	155}
{1.	1.	1.34	1.	1.42	0.94	115	115	115	115	106	180	185	145}
{1.	1.	1.34	1.	1.42	0.94	115	115	115	115	106	180	185	150}
{1.	1.	1.34	1.	1.42	0.94	115	115	115	115	106	180	185	155}
{1.	1.	1.34	1.	1.42	0.94	115	115	115	115	106	185	175	145}
{1.	1.	1.34	1.	1.42	0.94	115	115	115	115	106	185	175	150}
{1.	1.	1.34	1.	1.42	0.94	115	115	115	115	106	185	175	155}
{1.	1.	1.34	1.	1.42	0.94	115	115	115	115	106	185	180	145}
{1.	1.	1.34	1.	1.42	0.94	115	115	115	115	106	185	180	150}
{1.	1.	1.34	1.	1.42	0.94	115	115	115	115	106	185	180	155}
{1.	1.	1.34	1.	1.42	0.94	115	115	115	115	106	185	185	145}
{1.	1.	1.34	1.	1.42	0.94	115	115	115	115	106	185	185	150}
{1.	1.	1.34	1.	1.42	0.94	115	115	115	115	106	185	185	155}
{1.	1.	1.34	1.	1.42	0.94	115	115	115	115	111	175	175	145}
{1.	1.	1.34	1.	1.42	0.94	115	115	115	115	111	175	175	150}
{1.	1.	1.34	1.	1.42	0.94	115	115	115	115	111	175	175	155}
{1.	1.	1.34	1.	1.42	0.94	115	115	115	115	111	175	180	145}
{1.	1.	1.34	1.	1.42	0.94	115	115	115	115	111	175	180	150}
{1.	1.	1.34	1.	1.42	0.94	115	115	115	115	111	175	180	155}
{1.	1.	1.34	1.	1.42	0.94	115	115	115	115	111	175	185	145}
{1.	1.	1.34	1.	1.42	0.94	115	115	115	115	111	175	185	150}
{1.	1.	1.34	1.	1.42	0.94	115	115	115	115	111	175	185	155}
{1.	1.	1.34	1.	1.42	0.94	115	115	115	115	111	180	175	145}
{1.	1.	1.34	1.	1.42	0.94	115	115	115	115	111	180	175	150}
{1.	1.	1.34	1.	1.42	0.94	115	115	115	115	111	180	175	155}
{1.	1.	1.34	1.	1.42	0.94	115	115	115	115	111	180	180	145}
{1.	1.	1.34	1.	1.42	0.94	115	115	115	115	111	180	180	150}
{1.	1.	1.34	1.	1.42	0.94	115	115	115	115	111	180	180	155}
{1.	1.	1.34	1.	1.42	0.94	115	115	115	115	111	180	185	145}
{1.	1.	1.34	1.	1.42	0.94	115	115	115	115	111	180	185	150}
{1.	1.	1.34	1.	1.42	0.94	115	115	115	115	111	180	185	155}
{1.	1.	1.34	1.	1.42	0.94	115	115	115	115	111	185	175	145}
{1.	1.	1.34	1.	1.42	0.94	115	115	115	115	111	185	175	150}
{1.	1.	1.34	1.	1.42	0.94	115	115	115	115	111	185	175	155}
{1.	1.	1.34	1.	1.42	0.94	115	115	115	115	111	185	180	145}
{1.	1.	1.34	1.	1.42	0.94	115	115	115	115	111	185	180	150}
{1.	1.	1.34	1.	1.42	0.94	115	115	115	115	111	185	180	155}
{1.	1.	1.34	1.	1.42	0.94	115	115	115	115	111	185	185	145}
{1.	1.	1.34	1.	1.42	0.94	115	115	115	115	111	185	185	150}
{1.	1.	1.34	1.	1.42	0.94	115	115	115	115	111	185	185	155}
{1.	1.	1.34	1.	1.42	0.94	115	115	115	120	106	175	175	145}
{1.	1.	1.34	1.	1.42	0.94	115	115	115	120	106	175	175	150}
{1.	1.	1.34	1.	1.42	0.94	115	115	115	120	106	175	175	155}
{1.	1.	1.34	1.	1.42	0.94	115	115	115	120	106	175	180	145}
{1.	1.	1.34	1.	1.42	0.94	115	115	115	120	106	175	180	150}
{1.	1.	1.34	1.	1.42	0.94	115	115	115	120	106	175	180	155}
{1.	1.	1.34	1.	1.42	0.94	115	115	115	120	106	175	185	145}
{1.	1.	1.34	1.	1.42	0.94	115	115	115	120	106	175	185	150}
{1.	1.	1.34	1.	1.42	0.94	115	115	115	120	106	175	185	155}
{1.	1.	1.34	1.	1.42	0.94	115	115	115	120	106	180	175	145}
{1.	1.	1.34	1.	1.42	0.94	115	115	115	120	106	180	175	150}
{1.	1.	1.34	1.	1.42	0.94	115	115	115	120	106	180	175	155}
{1.	1.	1.34	1.	1.42	0.94	115	115	115	120	106	180	180	145}
{1.	1.	1.34	1.	1.42	0.94	115	115	115	120	106	180	180	150}
{1.	1.	1.34	1.	1.42	0.94	115	115	115	120	106	180	180	155}
{1.	1.	1.34	1.	1.42	0.94	115	115	115	120	106	180	185	145}
{1.	1.	1.34	1.	1.42	0.94	115	115	115	120	106	180	185	150}
{1.	1.	1.34	1.	1.42	0.94	115	115	115	120	106	180	185	155}
{1.	1.	1.34	1.	1.42	0.94	115	115	115	120	106	185	175	145}
{1.	1.	1.34	1.	1.42	0.94	115	115	115	120	106	185	175	150}
{1.	1.	1.34	1.	1.42	0.94	115	115	115	120	106	185	175	155}
{1.	1.	1.34	1.	1.42	0.94	115	115	115	120	106	185	180	145}
{1.	1.	1.34	1.	1.42	0.94	115	115	115	120	106	185	180	150}
{1.	1.	1.34	1.	1.42	0.94	115	115	115	120	106	185	180	155}
{1.	1.	1.34	1.	1.42	0.94	115	115	115	120	106	185	185	145}
{1.	1.	1.34	1.	1.42	0.94	115	115	115	120	106	185	185	150}
{1.	1.	1.34	1.	1.42	0.94	115	115	115	120	106	185	185	155}
{1.	1.	1.34	1.	1.42	0.94	115	115	115	120	111	175	175	145}
{1.	1.	1.34	1.	1.42	0.94	115	115	115	120	111	175	175	150}
{1.	1.	1.34	1.	1.42	0.94	115	115	115	120	111	175	175	155}
{1.	1.	1.34	1.	1.42	0.94	115	115	115	120	111	175	180	145}
{1.	1.	1.34	1.	1.42	0.94	115	115	115	120	111	175	180	150}
{1.	1.	1.34	1.	1.42	0.94	115	115	115	120	111	175	180	155}
{1.	1.	1.34	1.	1.42	0.94	115	115	115	120	111	175	185	145}
{1.	1.	1.34	1.	1.42	0.94	115	115	115	120	111	175	185	150}
{1.	1.	1.34	1.	1.42	0.94	115	115	115	120	111	175	185	155}
{1.	1.	1.34	1.	1.42	0.94	115	115	115	120	111	180	175	145}
{1.	1.	1.34	1.	1.42	0.94	115	115	115	120	111	180	175	150}
{1.	1.	1.34	1.	1.42	0.94	115	115	115	120	111	180	175	155}
{1.	1.	1.34	1.	1.42	0.94	115	115	115	120	111	180	180	145}
{1.	1.	1.34	1.	1.42	0.94	115	115	115	120	111	180	180	150}
{1.	1.	1.34	1.	1.42	0.94	115	115	115	120	111	180	180	155}
{1.	1.	1.34	1.	1.42	0.94	115	115	115	120	111	180	185	145}
{1.	1.	1.34	1.	1.42	0.94	115	115	115	120	111	180	185	150}
{1.	1.	1.34	1.	1.42	0.94	115	115	115	120	111	180	185	155}
{1.	1.	1.34	1.	1.42	0.94	115	115	115	120	111	185	175	145}
{1.	1.	1.34	1.	1.42	0.94	115	115	115	120	111	185	175	150}
{1.	1.	1.34	1.	1.42	0.94	115	115	115	120	111	185	175	155}
{1.	1.	1.34	1.	1.42	0.94	115	115	115	120	111	185	180	145}
{1.	1.	1.34	1.	1.42	0.94	115	115	115	120	111	185	180	150}
{1.	1.	1.34	1.	1.42	0.94	115	115	115	120	111	185	180	155}
{1.	1.	1.34	1.	1.42	0.94	115	115	115	120	111	185	185	145}
{1.	1.	1.34	1.	1.42	0.94	115	115	115	120	111	185	185	150}
{1.	1.	1.34	1.	1.42	0.94	115	115	115	120	111	185	185	155}
{1.	1.	1.34	1.	1.42	0.94	115	115	115	125	106	175	175	145}
{1.	1.	1.34	1.	1.42	0.94	115	115	115	125	106	175	175	150}
{1.	1.	1.34	1.	1.42	0.94	115	115	115	125	106	175	175	155}
{1.	1.	1.34	1.	1.42	0.94	115	115	115	125	106	175	180	145}
{1.	1.	1.34	1.	1.42	0.94	115	115	115	125	106	175	180	150}
{1.	1.	1.34	1.	1.42	0.94	115	115	115	125	106	175	180	155}
{1.	1.	1.34	1.	1.42	0.94	115	115	115	125	106	175	185	145}
{1.	1.	1.34	1.	1.42	0.94	115	115	115	125	106	175	185	150}
{1.	1.	1.34	1.	1.42	0.94	115	115	115	125	106	175	185	155}
{1.	1.	1.34	1.	1.42	0.94	115	115	115	125	106	180	175	145}
{1.	1.	1.34	1.	1.42	0.94	115	115	115	125	106	180	175	150}
{1.	1.	1.34	1.	1.42	0.94	115	115	115	125	106	180	175	155}
{1.	1.	1.34	1.	1.42	0.94	115	115	115	125	106	180	180	145}
{1.	1.	1.34	1.	1.42	0.94	115	115	115	125	106	180	180	150}
{1.	1.	1.34	1.	1.42	0.94	115	115	115	125	106	180	180	155}
{1.	1.	1.34	1.	1.42	0.94	115	115	115	125	106	180	185	145}
{1.	1.	1.34	1.	1.42	0.94	115	115	115	125	106	180	185	150}
{1.	1.	1.34	1.	1.42	0.94	115	115	115	125	106	180	185	155}
{1.	1.	1.34	1.	1.42	0.94	115	115	115	125	106	185	175	145}
{1.	1.	1.34	1.	1.42	0.94	115	115	115	125	106	185	175	150}
{1.	1.	1.34	1.	1.42	0.94	115	115	115	125	106	185	175	155}
{1.	1.	1.34	1.	1.42	0.94	115	115	115	125	106	185	180	145}
{1.	1.	1.34	1.	1.42	0.94	115	115	115	125	106	185	180	150}
{1.	1.	1.34	1.	1.42	0.94	115	115	115	125	106	185	180	155}
{1.	1.	1.34	1.	1.42	0.94	115	115	115	125	106	185	185	145}
{1.	1.	1.34	1.	1.42	0.94	115	115	115	125	106	185	185	150}
{1.	1.	1.34	1.	1.42	0.94	115	115	115	125	106	185	185	155}
{1.	1.	1.34	1.	1.42	0.94	115	115	115	125	111	175	175	145}
{1.	1.	1.34	1.	1.42	0.94	115	115	115	125	111	175	175	150}
{1.	1.	1.34	1.	1.42	0.94	115	115	115	125	111	175	175	155}
{1.	1.	1.34	1.	1.42	0.94	115	115	115	125	111	175	180	145}
{1.	1.	1.34	1.	1.42	0.94	115	115	115	125	111	175	180	150}
{1.	1.	1.34	1.	1.42	0.94	115	115	115	125	111	175	180	155}
{1.	1.	1.34	1.	1.42	0.94	115	115	115	125	111	175	185	145}
{1.	1.	1.34	1.	1.42	0.94	115	115	115	125	111	175	185	150}
{1.	1.	1.34	1.	1.42	0.94	115	115	115	125	111	175	185	155}
{1.	1.	1.34	1.	1.42	0.94	115	115	115	125	111	180	175	145}
{1.	1.	1.34	1.	1.42	0.94	115	115	115	125	111	180	175	150}
{1.	1.	1.34	1.	1.42	0.94	115	115	115	125	111	180	175	155}
{1.	1.	1.34	1.	1.42	0.94	115	115	115	125	111	180	180	145}
{1.	1.	1.34	1.	1.42	0.94	115	115	115	125	111	180	180	150}
{1.	1.	1.34	1.	1.42	0.94	115	115	115	125	111	180	180	155}
{1.	1.	1.34	1.	1.42	0.94	115	115	115	125	111	180	185	145}
{1.	1.	1.34	1.	1.42	0.94	115	115	115	125	111	180	185	150}
{1.	1.	1.34	1.	1.42	0.94	115	115	115	125	111	180	185	155}
{1.	1.	1.34	1.	1.42	0.94	115	115	115	125	111	185	175	145}
{1.	1.	1.34	1.	1.42	0.94	115	115	115	125	111	185	175	150}
{1.	1.	1.34	1.	1.42	0.94	115	115	115	125	111	185	175	155}
{1.	1.	1.34	1.	1.42	0.94	115	115	115	125	111	185	180	145}
{1.	1.	1.34	1.	1.42	0.94	115	115	115	125	111	185	180	150}
{1.	1.	1.34	1.	1.42	0.94	115	115	115	125	111	185	180	155}
{1.	1.	1.34	1.	1.42	0.94	115	115	115	125	111	185	185	145}
{1.	1.	1.34	1.	1.42	0.94	115	115	115	125	111	185	185	150}
{1.	1.	1.34	1.	1.42	0.94	115	115	115	125	111	185	185	155}
{1.	1.	1.34	1.	1.42	0.94	115	115	120	115	106	175	175	145}
{1.	1.	1.34	1.	1.42	0.94	115	115	120	115	106	175	175	150}
{1.	1.	1.34	1.	1.42	0.94	115	115	120	115	106	175	175	155}
{1.	1.	1.34	1.	1.42	0.94	115	115	120	115	106	175	180	145}
{1.	1.	1.34	1.	1.42	0.94	115	115	120	115	106	175	180	150}
{1.	1.	1.34	1.	1.42	0.94	115	115	120	115	106	175	180	155}
{1.	1.	1.34	1.	1.42	0.94	115	115	120	115	106	175	185	145}
{1.	1.	1.34	1.	1.42	0.94	115	115	120	115	106	175	185	150}
{1.	1.	1.34	1.	1.42	0.94	115	115	120	115	106	175	185	155}
{1.	1.	1.34	1.	1.42	0.94	115	115	120	115	106	180	175	145}
{1.	1.	1.34	1.	1.42	0.94	115	115	120	115	106	180	175	150}
{1.	1.	1.34	1.	1.42	0.94	115	115	120	115	106	180	175	155}
{1.	1.	1.34	1.	1.42	0.94	115	115	120	115	106	180	180	145}
{1.	1.	1.34	1.	1.42	0.94	115	115	120	115	106	180	180	150}
{1.	1.	1.34	1.	1.42	0.94	115	115	120	115	106	180	180	155}
{1.	1.	1.34	1.	1.42	0.94	115	115	120	115	106	180	185	145}
{1.	1.	1.34	1.	1.42	0.94	115	115	120	115	106	180	185	150}
{1.	1.	1.34	1.	1.42	0.94	115	115	120	115	106	180	185	155}
{1.	1.	1.34	1.	1.42	0.94	115	115	120	115	106	185	175	145}
{1.	1.	1.34	1.	1.42	0.94	115	115	120	115	106	185	175	150}
{1.	1.	1.34	1.	1.42	0.94	115	115	120	115	106	185	175	155}
{1.	1.	1.34	1.	1.42	0.94	115	115	120	115	106	185	180	145}
{1.	1.	1.34	1.	1.42	0.94	115	115	120	115	106	185	180	150}
{1.	1.	1.34	1.	1.42	0.94	115	115	120	115	106	185	180	155}
{1.	1.	1.34	1.	1.42	0.94	115	115	120	115	106	185	185	145}
{1.	1.	1.34	1.	1.42	0.94	115	115	120	115	106	185	185	150}
{1.	1.	1.34	1.	1.42	0.94	115	115	120	115	106	185	185	155}
{1.	1.	1.34	1.	1.42	0.94	115	115	120	115	111	175	175	145}
{1.	1.	1.34	1.	1.42	0.94	115	115	120	115	111	175	175	150}
{1.	1.	1.34	1.	1.42	0.94	115	115	120	115	111	175	175	155}
{1.	1.	1.34	1.	1.42	0.94	115	115	120	115	111	175	180	145}
{1.	1.	1.34	1.	1.42	0.94	115	115	120	115	111	175	180	150}
{1.	1.	1.34	1.	1.42	0.94	115	115	120	115	111	175	180	155}
{1.	1.	1.34	1.	1.42	0.94	115	115	120	115	111	175	185	145}
{1.	1.	1.34	1.	1.42	0.94	115	115	120	115	111	175	185	150}
{1.	1.	1.34	1.	1.42	0.94	115	115	120	115	111	175	185	155}
{1.	1.	1.34	1.	1.42	0.94	115	115	120	115	111	180	175	145}
{1.	1.	1.34	1.	1.42	0.94	115	115	120	115	111	180	175	150}
{1.	1.	1.34	1.	1.42	0.94	115	115	120	115	111	180	175	155}
{1.	1.	1.34	1.	1.42	0.94	115	115	120	115	111	180	180	145}
{1.	1.	1.34	1.	1.42	0.94	115	115	120	115	111	180	180	150}
{1.	1.	1.34	1.	1.42	0.94	115	115	120	115	111	180	180	155}
{1.	1.	1.34	1.	1.42	0.94	115	115	120	115	111	180	185	145}
{1.	1.	1.34	1.	1.42	0.94	115	115	120	115	111	180	185	150}
{1.	1.	1.34	1.	1.42	0.94	115	115	120	115	111	180	185	155}
{1.	1.	1.34	1.	1.42	0.94	115	115	120	115	111	185	175	145}
{1.	1.	1.34	1.	1.42	0.94	115	115	120	115	111	185	175	150}
{1.	1.	1.34	1.	1.42	0.94	115	115	120	115	111	185	175	155}
{1.	1.	1.34	1.	1.42	0.94	115	115	120	115	111	185	180	145}
{1.	1.	1.34	1.	1.42	0.94	115	115	120	115	111	185	180	150}
{1.	1.	1.34	1.	1.42	0.94	115	115	120	115	111	185	180	155}
{1.	1.	1.34	1.	1.42	0.94	115	115	120	115	111	185	185	145}
{1.	1.	1.34	1.	1.42	0.94	115	115	120	115	111	185	185	150}
{1.	1.	1.34	1.	1.42	0.94	115	115	120	115	111	185	185	155}
{1.	1.	1.34	1.	1.42	0.94	115	115	120	120	106	175	175	145}
{1.	1.	1.34	1.	1.42	0.94	115	115	120	120	106	175	175	150}
{1.	1.	1.34	1.	1.42	0.94	115	115	120	120	106	175	175	155}
{1.	1.	1.34	1.	1.42	0.94	115	115	120	120	106	175	180	145}
{1.	1.	1.34	1.	1.42	0.94	115	115	120	120	106	175	180	150}
{1.	1.	1.34	1.	1.42	0.94	115	115	120	120	106	175	180	155}
{1.	1.	1.34	1.	1.42	0.94	115	115	120	120	106	175	185	145}
{1.	1.	1.34	1.	1.42	0.94	115	115	120	120	106	175	185	150}
{1.	1.	1.34	1.	1.42	0.94	115	115	120	120	106	175	185	155}
{1.	1.	1.34	1.	1.42	0.94	115	115	120	120	106	180	175	145}
{1.	1.	1.34	1.	1.42	0.94	115	115	120	120	106	180	175	150}
{1.	1.	1.34	1.	1.42	0.94	115	115	120	120	106	180	175	155}
{1.	1.	1.34	1.	1.42	0.94	115	115	120	120	106	180	180	145}
{1.	1.	1.34	1.	1.42	0.94	115	115	120	120	106	180	180	150}
{1.	1.	1.34	1.	1.42	0.94	115	115	120	120	106	180	180	155}
{1.	1.	1.34	1.	1.42	0.94	115	115	120	120	106	180	185	145}
{1.	1.	1.34	1.	1.42	0.94	115	115	120	120	106	180	185	150}
{1.	1.	1.34	1.	1.42	0.94	115	115	120	120	106	180	185	155}
{1.	1.	1.34	1.	1.42	0.94	115	115	120	120	106	185	175	145}
{1.	1.	1.34	1.	1.42	0.94	115	115	120	120	106	185	175	150}
{1.	1.	1.34	1.	1.42	0.94	115	115	120	120	106	185	175	155}
{1.	1.	1.34	1.	1.42	0.94	115	115	120	120	106	185	180	145}
{1.	1.	1.34	1.	1.42	0.94	115	115	120	120	106	185	180	150}
{1.	1.	1.34	1.	1.42	0.94	115	115	120	120	106	185	180	155}
{1.	1.	1.34	1.	1.42	0.94	115	115	120	120	106	185	185	145}
{1.	1.	1.34	1.	1.42	0.94	115	115	120	120	106	185	185	150}
{1.	1.	1.34	1.	1.42	0.94	115	115	120	120	106	185	185	155}
{1.	1.	1.34	1.	1.42	0.94	115	115	120	120	111	175	175	145}
{1.	1.	1.34	1.	1.42	0.94	115	115	120	120	111	175	175	150}
{1.	1.	1.34	1.	1.42	0.94	115	115	120	120	111	175	175	155}
{1.	1.	1.34	1.	1.42	0.94	115	115	120	120	111	175	180	145}
{1.	1.	1.34	1.	1.42	0.94	115	115	120	120	111	175	180	150}
{1.	1.	1.34	1.	1.42	0.94	115	115	120	120	111	175	180	155}
{1.	1.	1.34	1.	1.42	0.94	115	115	120	120	111	175	185	145}
{1.	1.	1.34	1.	1.42	0.94	115	115	120	120	111	175	185	150}
{1.	1.	1.34	1.	1.42	0.94	115	115	120	120	111	175	185	155}
{1.	1.	1.34	1.	1.42	0.94	115	115	120	120	111	180	175	145}
{1.	1.	1.34	1.	1.42	0.94	115	115	120	120	111	180	175	150}
{1.	1.	1.34	1.	1.42	0.94	115	115	120	120	111	180	175	155}
{1.	1.	1.34	1.	1.42	0.94	115	115	120	120	111	180	180	145}
{1.	1.	1.34	1.	1.42	0.94	115	115	120	120	111	180	180	150}
{1.	1.	1.34	1.	1.42	0.94	115	115	120	120	111	180	180	155}
{1.	1.	1.34	1.	1.42	0.94	115	115	120	120	111	180	185	145}
{1.	1.	1.34	1.	1.42	0.94	115	115	120	120	111	180	185	150}
{1.	1.	1.34	1.	1.42	0.94	115	115	120	120	111	180	185	155}
{1.	1.	1.34	1.	1.42	0.94	115	115	120	120	111	185	175	145}
{1.	1.	1.34	1.	1.42	0.94	115	115	120	120	111	185	175	150}
{1.	1.	1.34	1.	1.42	0.94	115	115	120	120	111	185	175	155}
{1.	1.	1.34	1.	1.42	0.94	115	115	120	120	111	185	180	145}
{1.	1.	1.34	1.	1.42	0.94	115	115	120	120	111	185	180	150}
{1.	1.	1.34	1.	1.42	0.94	115	115	120	120	111	185	180	155}
{1.	1.	1.34	1.	1.42	0.94	115	115	120	120	111	185	185	145}
{1.	1.	1.34	1.	1.42	0.94	115	115	120	120	111	185	185	150}
{1.	1.	1.34	1.	1.42	0.94	115	115	120	120	111	185	185	155}
{1.	1.	1.34	1.	1.42	0.94	115	115	120	125	106	175	175	145}
{1.	1.	1.34	1.	1.42	0.94	115	115	120	125	106	175	175	150}
{1.	1.	1.34	1.	1.42	0.94	115	115	120	125	106	175	175	155}
{1.	1.	1.34	1.	1.42	0.94	115	115	120	125	106	175	180	145}
{1.	1.	1.34	1.	1.42	0.94	115	115	120	125	106	175	180	150}
{1.	1.	1.34	1.	1.42	0.94	115	115	120	125	106	175	180	155}
{1.	1.	1.34	1.	1.42	0.94	115	115	120	125	106	175	185	145}
{1.	1.	1.34	1.	1.42	0.94	115	115	120	125	106	175	185	150}
{1.	1.	1.34	1.	1.42	0.94	115	115	120	125	106	175	185	155}
{1.	1.	1.34	1.	1.42	0.94	115	115	120	125	106	180	175	145}
{1.	1.	1.34	1.	1.42	0.94	115	115	120	125	106	180	175	150}
{1.	1.	1.34	1.	1.42	0.94	115	115	120	125	106	180	175	155}
{1.	1.	1.34	1.	1.42	0.94	115	115	120	125	106	180	180	145}
{1.	1.	1.34	1.	1.42	0.94	115	115	120	125	106	180	180	150}
{1.	1.	1.34	1.	1.42	0.94	115	115	120	125	106	180	180	155}
{1.	1.	1.34	1.	1.42	0.94	115	115	120	125	106	180	185	145}
{1.	1.	1.34	1.	1.42	0.94	115	115	120	125	106	180	185	150}
{1.	1.	1.34	1.	1.42	0.94	115	115	120	125	106	180	185	155}
{1.	1.	1.34	1.	1.42	0.94	115	115	120	125	106	185	175	145}
{1.	1.	1.34	1.	1.42	0.94	115	115	120	125	106	185	175	150}
{1.	1.	1.34	1.	1.42	0.94	115	115	120	125	106	185	175	155}
{1.	1.	1.34	1.	1.42	0.94	115	115	120	125	106	185	180	145}
{1.	1.	1.34	1.	1.42	0.94	115	115	120	125	106	185	180	150}
{1.	1.	1.34	1.	1.42	0.94	115	115	120	125	106	185	180	155}
{1.	1.	1.34	1.	1.42	0.94	115	115	120	125	106	185	185	145}
{1.	1.	1.34	1.	1.42	0.94	115	115	120	125	106	185	185	150}
{1.	1.	1.34	1.	1.42	0.94	115	115	120	125	106	185	185	155}
{1.	1.	1.34	1.	1.42	0.94	115	115	120	125	111	175	175	145}
{1.	1.	1.34	1.	1.42	0.94	115	115	120	125	111	175	175	150}
{1.	1.	1.34	1.	1.42	0.94	115	115	120	125	111	175	175	155}
{1.	1.	1.34	1.	1.42	0.94	115	115	120	125	111	175	180	145}
{1.	1.	1.34	1.	1.42	0.94	115	115	120	125	111	175	180	150}
{1.	1.	1.34	1.	1.42	0.94	115	115	120	125	111	175	180	155}
{1.	1.	1.34	1.	1.42	0.94	115	115	120	125	111	175	185	145}
{1.	1.	1.34	1.	1.42	0.94	115	115	120	125	111	175	185	150}
{1.	1.	1.34	1.	1.42	0.94	115	115	120	125	111	175	185	155}
{1.	1.	1.34	1.	1.42	0.94	115	115	120	125	111	180	175	145}
{1.	1.	1.34	1.	1.42	0.94	115	115	120	125	111	180	175	150}
{1.	1.	1.34	1.	1.42	0.94	115	115	120	125	111	180	175	155}
{1.	1.	1.34	1.	1.42	0.94	115	115	120	125	111	180	180	145}
{1.	1.	1.34	1.	1.42	0.94	115	115	120	125	111	180	180	150}
{1.	1.	1.34	1.	1.42	0.94	115	115	120	125	111	180	180	155}
{1.	1.	1.34	1.	1.42	0.94	115	115	120	125	111	180	185	145}
{1.	1.	1.34	1.	1.42	0.94	115	115	120	125	111	180	185	150}
{1.	1.	1.34	1.	1.42	0.94	115	115	120	125	111	180	185	155}
{1.	1.	1.34	1.	1.42	0.94	115	115	120	125	111	185	175	145}
{1.	1.	1.34	1.	1.42	0.94	115	115	120	125	111	185	175	150}
{1.	1.	1.34	1.	1.42	0.94	115	115	120	125	111	185	175	155}
{1.	1.	1.34	1.	1.42	0.94	115	115	120	125	111	185	180	145}
{1.	1.	1.34	1.	1.42	0.94	115	115	120	125	111	185	180	150}
{1.	1.	1.34	1.	1.42	0.94	115	115	120	125	111	185	180	155}
{1.	1.	1.34	1.	1.42	0.94	115	115	120	125	111	185	185	145}
{1.	1.	1.34	1.	1.42	0.94	115	115	120	125	111	185	185	150}
{1.	1.	1.34	1.	1.42	0.94	115	115	120	125	111	185	185	155}
{1.	1.	1.34	1.	1.42	0.94	115	115	125	115	106	175	175	145}
{1.	1.	1.34	1.	1.42	0.94	115	115	125	115	106	175	175	150}
{1.	1.	1.34	1.	1.42	0.94	115	115	125	115	106	175	175	155}
{1.	1.	1.34	1.	1.42	0.94	115	115	125	115	106	175	180	145}
{1.	1.	1.34	1.	1.42	0.94	115	115	125	115	106	175	180	150}
{1.	1.	1.34	1.	1.42	0.94	115	115	125	115	106	175	180	155}
{1.	1.	1.34	1.	1.42	0.94	115	115	125	115	106	175	185	145}
{1.	1.	1.34	1.	1.42	0.94	115	115	125	115	106	175	185	150}
{1.	1.	1.34	1.	1.42	0.94	115	115	125	115	106	175	185	155}
{1.	1.	1.34	1.	1.42	0.94	115	115	125	115	106	180	175	145}
{1.	1.	1.34	1.	1.42	0.94	115	115	125	115	106	180	175	150}
{1.	1.	1.34	1.	1.42	0.94	115	115	125	115	106	180	175	155}
{1.	1.	1.34	1.	1.42	0.94	115	115	125	115	106	180	180	145}
{1.	1.	1.34	1.	1.42	0.94	115	115	125	115	106	180	180	150}
{1.	1.	1.34	1.	1.42	0.94	115	115	125	115	106	180	180	155}
{1.	1.	1.34	1.	1.42	0.94	115	115	125	115	106	180	185	145}
{1.	1.	1.34	1.	1.42	0.94	115	115	125	115	106	180	185	150}
{1.	1.	1.34	1.	1.42	0.94	115	115	125	115	106	180	185	155}
{1.	1.	1.34	1.	1.42	0.94	115	115	125	115	106	185	175	145}
{1.	1.	1.34	1.	1.42	0.94	115	115	125	115	106	185	175	150}
{1.	1.	1.34	1.	1.42	0.94	115	115	125	115	106	185	175	155}
{1.	1.	1.34	1.	1.42	0.94	115	115	125	115	106	185	180	145}
{1.	1.	1.34	1.	1.42	0.94	115	115	125	115	106	185	180	150}
{1.	1.	1.34	1.	1.42	0.94	115	115	125	115	106	185	180	155}
{1.	1.	1.34	1.	1.42	0.94	115	115	125	115	106	185	185	145}
{1.	1.	1.34	1.	1.42	0.94	115	115	125	115	106	185	185	150}
{1.	1.	1.34	1.	1.42	0.94	115	115	125	115	106	185	185	155}
{1.	1.	1.34	1.	1.42	0.94	115	115	125	115	111	175	175	145}
{1.	1.	1.34	1.	1.42	0.94	115	115	125	115	111	175	175	150}
{1.	1.	1.34	1.	1.42	0.94	115	115	125	115	111	175	175	155}
{1.	1.	1.34	1.	1.42	0.94	115	115	125	115	111	175	180	145}
{1.	1.	1.34	1.	1.42	0.94	115	115	125	115	111	175	180	150}
{1.	1.	1.34	1.	1.42	0.94	115	115	125	115	111	175	180	155}
{1.	1.	1.34	1.	1.42	0.94	115	115	125	115	111	175	185	145}
{1.	1.	1.34	1.	1.42	0.94	115	115	125	115	111	175	185	150}
{1.	1.	1.34	1.	1.42	0.94	115	115	125	115	111	175	185	155}
{1.	1.	1.34	1.	1.42	0.94	115	115	125	115	111	180	175	145}
{1.	1.	1.34	1.	1.42	0.94	115	115	125	115	111	180	175	150}
{1.	1.	1.34	1.	1.42	0.94	115	115	125	115	111	180	175	155}
{1.	1.	1.34	1.	1.42	0.94	115	115	125	115	111	180	180	145}
{1.	1.	1.34	1.	1.42	0.94	115	115	125	115	111	180	180	150}
{1.	1.	1.34	1.	1.42	0.94	115	115	125	115	111	180	180	155}
{1.	1.	1.34	1.	1.42	0.94	115	115	125	115	111	180	185	145}
{1.	1.	1.34	1.	1.42	0.94	115	115	125	115	111	180	185	150}
{1.	1.	1.34	1.	1.42	0.94	115	115	125	115	111	180	185	155}
{1.	1.	1.34	1.	1.42	0.94	115	115	125	115	111	185	175	145}
{1.	1.	1.34	1.	1.42	0.94	115	115	125	115	111	185	175	150}
{1.	1.	1.34	1.	1.42	0.94	115	115	125	115	111	185	175	155}
{1.	1.	1.34	1.	1.42	0.94	115	115	125	115	111	185	180	145}
{1.	1.	1.34	1.	1.42	0.94	115	115	125	115	111	185	180	150}
{1.	1.	1.34	1.	1.42	0.94	115	115	125	115	111	185	180	155}
{1.	1.	1.34	1.	1.42	0.94	115	115	125	115	111	185	185	145}
{1.	1.	1.34	1.	1.42	0.94	115	115	125	115	111	185	185	150}
{1.	1.	1.34	1.	1.42	0.94	115	115	125	115	111	185	185	155}
{1.	1.	1.34	1.	1.42	0.94	115	115	125	120	106	175	175	145}
{1.	1.	1.34	1.	1.42	0.94	115	115	125	120	106	175	175	150}
{1.	1.	1.34	1.	1.42	0.94	115	115	125	120	106	175	175	155}
{1.	1.	1.34	1.	1.42	0.94	115	115	125	120	106	175	180	145}
{1.	1.	1.34	1.	1.42	0.94	115	115	125	120	106	175	180	150}
{1.	1.	1.34	1.	1.42	0.94	115	115	125	120	106	175	180	155}
{1.	1.	1.34	1.	1.42	0.94	115	115	125	120	106	175	185	145}
{1.	1.	1.34	1.	1.42	0.94	115	115	125	120	106	175	185	150}
{1.	1.	1.34	1.	1.42	0.94	115	115	125	120	106	175	185	155}
{1.	1.	1.34	1.	1.42	0.94	115	115	125	120	106	180	175	145}
{1.	1.	1.34	1.	1.42	0.94	115	115	125	120	106	180	175	150}
{1.	1.	1.34	1.	1.42	0.94	115	115	125	120	106	180	175	155}
{1.	1.	1.34	1.	1.42	0.94	115	115	125	120	106	180	180	145}
{1.	1.	1.34	1.	1.42	0.94	115	115	125	120	106	180	180	150}
{1.	1.	1.34	1.	1.42	0.94	115	115	125	120	106	180	180	155}
{1.	1.	1.34	1.	1.42	0.94	115	115	125	120	106	180	185	145}
{1.	1.	1.34	1.	1.42	0.94	115	115	125	120	106	180	185	150}
{1.	1.	1.34	1.	1.42	0.94	115	115	125	120	106	180	185	155}
{1.	1.	1.34	1.	1.42	0.94	115	115	125	120	106	185	175	145}
{1.	1.	1.34	1.	1.42	0.94	115	115	125	120	106	185	175	150}
{1.	1.	1.34	1.	1.42	0.94	115	115	125	120	106	185	175	155}
{1.	1.	1.34	1.	1.42	0.94	115	115	125	120	106	185	180	145}
{1.	1.	1.34	1.	1.42	0.94	115	115	125	120	106	185	180	150}
{1.	1.	1.34	1.	1.42	0.94	115	115	125	120	106	185	180	155}
{1.	1.	1.34	1.	1.42	0.94	115	115	125	120	106	185	185	145}
{1.	1.	1.34	1.	1.42	0.94	115	115	125	120	106	185	185	150}
{1.	1.	1.34	1.	1.42	0.94	115	115	125	120	106	185	185	155}
{1.	1.	1.34	1.	1.42	0.94	115	115	125	120	111	175	175	145}
{1.	1.	1.34	1.	1.42	0.94	115	115	125	120	111	175	175	150}
{1.	1.	1.34	1.	1.42	0.94	115	115	125	120	111	175	175	155}
{1.	1.	1.34	1.	1.42	0.94	115	115	125	120	111	175	180	145}
{1.	1.	1.34	1.	1.42	0.94	115	115	125	120	111	175	180	150}
{1.	1.	1.34	1.	1.42	0.94	115	115	125	120	111	175	180	155}
{1.	1.	1.34	1.	1.42	0.94	115	115	125	120	111	175	185	145}
{1.	1.	1.34	1.	1.42	0.94	115	115	125	120	111	175	185	150}
{1.	1.	1.34	1.	1.42	0.94	115	115	125	120	111	175	185	155}
{1.	1.	1.34	1.	1.42	0.94	115	115	125	120	111	180	175	145}
{1.	1.	1.34	1.	1.42	0.94	115	115	125	120	111	180	175	150}
{1.	1.	1.34	1.	1.42	0.94	115	115	125	120	111	180	175	155}
{1.	1.	1.34	1.	1.42	0.94	115	115	125	120	111	180	180	145}
{1.	1.	1.34	1.	1.42	0.94	115	115	125	120	111	180	180	150}
{1.	1.	1.34	1.	1.42	0.94	115	115	125	120	111	180	180	155}
{1.	1.	1.34	1.	1.42	0.94	115	115	125	120	111	180	185	145}
{1.	1.	1.34	1.	1.42	0.94	115	115	125	120	111	180	185	150}
{1.	1.	1.34	1.	1.42	0.94	115	115	125	120	111	180	185	155}
{1.	1.	1.34	1.	1.42	0.94	115	115	125	120	111	185	175	145}
{1.	1.	1.34	1.	1.42	0.94	115	115	125	120	111	185	175	150}
{1.	1.	1.34	1.	1.42	0.94	115	115	125	120	111	185	175	155}
{1.	1.	1.34	1.	1.42	0.94	115	115	125	120	111	185	180	145}
{1.	1.	1.34	1.	1.42	0.94	115	115	125	120	111	185	180	150}
{1.	1.	1.34	1.	1.42	0.94	115	115	125	120	111	185	180	155}
{1.	1.	1.34	1.	1.42	0.94	115	115	125	120	111	185	185	145}
{1.	1.	1.34	1.	1.42	0.94	115	115	125	120	111	185	185	150}
{1.	1.	1.34	1.	1.42	0.94	115	115	125	120	111	185	185	155}
{1.	1.	1.34	1.	1.42	0.94	115	115	125	125	106	175	175	145}
{1.	1.	1.34	1.	1.42	0.94	115	115	125	125	106	175	175	150}
{1.	1.	1.34	1.	1.42	0.94	115	115	125	125	106	175	175	155}
{1.	1.	1.34	1.	1.42	0.94	115	115	125	125	106	175	180	145}
{1.	1.	1.34	1.	1.42	0.94	115	115	125	125	106	175	180	150}
{1.	1.	1.34	1.	1.42	0.94	115	115	125	125	106	175	180	155}
{1.	1.	1.34	1.	1.42	0.94	115	115	125	125	106	175	185	145}
{1.	1.	1.34	1.	1.42	0.94	115	115	125	125	106	175	185	150}
{1.	1.	1.34	1.	1.42	0.94	115	115	125	125	106	175	185	155}
{1.	1.	1.34	1.	1.42	0.94	115	115	125	125	106	180	175	145}
{1.	1.	1.34	1.	1.42	0.94	115	115	125	125	106	180	175	150}
{1.	1.	1.34	1.	1.42	0.94	115	115	125	125	106	180	175	155}
{1.	1.	1.34	1.	1.42	0.94	115	115	125	125	106	180	180	145}
{1.	1.	1.34	1.	1.42	0.94	115	115	125	125	106	180	180	150}
{1.	1.	1.34	1.	1.42	0.94	115	115	125	125	106	180	180	155}
{1.	1.	1.34	1.	1.42	0.94	115	115	125	125	106	180	185	145}
{1.	1.	1.34	1.	1.42	0.94	115	115	125	125	106	180	185	150}
{1.	1.	1.34	1.	1.42	0.94	115	115	125	125	106	180	185	155}
{1.	1.	1.34	1.	1.42	0.94	115	115	125	125	106	185	175	145}
{1.	1.	1.34	1.	1.42	0.94	115	115	125	125	106	185	175	150}
{1.	1.	1.34	1.	1.42	0.94	115	115	125	125	106	185	175	155}
{1.	1.	1.34	1.	1.42	0.94	115	115	125	125	106	185	180	145}
{1.	1.	1.34	1.	1.42	0.94	115	115	125	125	106	185	180	150}
{1.	1.	1.34	1.	1.42	0.94	115	115	125	125	106	185	180	155}
{1.	1.	1.34	1.	1.42	0.94	115	115	125	125	106	185	185	145}
{1.	1.	1.34	1.	1.42	0.94	115	115	125	125	106	185	185	150}
{1.	1.	1.34	1.	1.42	0.94	115	115	125	125	106	185	185	155}
{1.	1.	1.34	1.	1.42	0.94	115	115	125	125	111	175	175	145}
{1.	1.	1.34	1.	1.42	0.94	115	115	125	125	111	175	175	150}
{1.	1.	1.34	1.	1.42	0.94	115	115	125	125	111	175	175	155}
{1.	1.	1.34	1.	1.42	0.94	115	115	125	125	111	175	180	145}
{1.	1.	1.34	1.	1.42	0.94	115	115	125	125	111	175	180	150}
{1.	1.	1.34	1.	1.42	0.94	115	115	125	125	111	175	180	155}
{1.	1.	1.34	1.	1.42	0.94	115	115	125	125	111	175	185	145}
{1.	1.	1.34	1.	1.42	0.94	115	115	125	125	111	175	185	150}
{1.	1.	1.34	1.	1.42	0.94	115	115	125	125	111	175	185	155}
{1.	1.	1.34	1.	1.42	0.94	115	115	125	125	111	180	175	145}
{1.	1.	1.34	1.	1.42	0.94	115	115	125	125	111	180	175	150}
{1.	1.	1.34	1.	1.42	0.94	115	115	125	125	111	180	175	155}
{1.	1.	1.34	1.	1.42	0.94	115	115	125	125	111	180	180	145}
{1.	1.	1.34	1.	1.42	0.94	115	115	125	125	111	180	180	150}
{1.	1.	1.34	1.	1.42	0.94	115	115	125	125	111	180	180	155}
{1.	1.	1.34	1.	1.42	0.94	115	115	125	125	111	180	185	145}
{1.	1.	1.34	1.	1.42	0.94	115	115	125	125	111	180	185	150}
{1.	1.	1.34	1.	1.42	0.94	115	115	125	125	111	180	185	155}
{1.	1.	1.34	1.	1.42	0.94	115	115	125	125	111	185	175	145}
{1.	1.	1.34	1.	1.42	0.94	115	115	125	125	111	185	175	150}
{1.	1.	1.34	1.	1.42	0.94	115	115	125	125	111	185	175	155}
{1.	1.	1.34	1.	1.42	0.94	115	115	125	125	111	185	180	145}
{1.	1.	1.34	1.	1.42	0.94	115	115	125	125	111	185	180	150}
{1.	1.	1.34	1.	1.42	0.94	115	115	125	125	111	185	180	155}
{1.	1.	1.34	1.	1.42	0.94	115	115	125	125	111	185	185	145}
{1.	1.	1.34	1.	1.42	0.94	115	115	125	125	111	185	185	150}
{1.	1.	1.34	1.	1.42	0.94	115	115	125	125	111	185	185	155}
{1.	1.	1.34	1.	1.42	0.94	115	115	115	115	106	175	175	145}
{1.	1.	1.34	1.	1.42	0.94	115	115	115	115	106	175	175	150}
{1.	1.	1.34	1.	1.42	0.94	115	115	115	115	106	175	175	155}
{1.	1.	1.34	1.	1.42	0.94	115	115	115	115	106	175	180	145}
{1.	1.	1.34	1.	1.42	0.94	115	115	115	115	106	175	180	150}
{1.	1.	1.34	1.	1.42	0.94	115	115	115	115	106	175	180	155}
{1.	1.	1.34	1.	1.42	0.94	115	115	115	115	106	175	185	145}
{1.	1.	1.34	1.	1.42	0.94	115	115	115	115	106	175	185	150}
{1.	1.	1.34	1.	1.42	0.94	115	115	115	115	106	175	185	155}
{1.	1.	1.34	1.	1.42	0.94	115	115	115	115	106	180	175	145}
{1.	1.	1.34	1.	1.42	0.94	115	115	115	115	106	180	175	150}
{1.	1.	1.34	1.	1.42	0.94	115	115	115	115	106	180	175	155}
{1.	1.	1.34	1.	1.42	0.94	115	115	115	115	106	180	180	145}
{1.	1.	1.34	1.	1.42	0.94	115	115	115	115	106	180	180	150}
{1.	1.	1.34	1.	1.42	0.94	115	115	115	115	106	180	180	155}
{1.	1.	1.34	1.	1.42	0.94	115	115	115	115	106	180	185	145}
{1.	1.	1.34	1.	1.42	0.94	115	115	115	115	106	180	185	150}
{1.	1.	1.34	1.	1.42	0.94	115	115	115	115	106	180	185	155}
{1.	1.	1.34	1.	1.42	0.94	115	115	115	115	106	185	175	145}
{1.	1.	1.34	1.	1.42	0.94	115	115	115	115	106	185	175	150}
{1.	1.	1.34	1.	1.42	0.94	115	115	115	115	106	185	175	155}
{1.	1.	1.34	1.	1.42	0.94	115	115	115	115	106	185	180	145}
{1.	1.	1.34	1.	1.42	0.94	115	115	115	115	106	185	180	150}
{1.	1.	1.34	1.	1.42	0.94	115	115	115	115	106	185	180	155}
{1.	1.	1.34	1.	1.42	0.94	115	115	115	115	106	185	185	145}
{1.	1.	1.34	1.	1.42	0.94	115	115	115	115	106	185	185	150}
{1.	1.	1.34	1.	1.42	0.94	115	115	115	115	106	185	185	155}
{1.	1.	1.34	1.	1.42	0.94	115	115	115	115	111	175	175	145}
{1.	1.	1.34	1.	1.42	0.94	115	115	115	115	111	175	175	150}
{1.	1.	1.34	1.	1.42	0.94	115	115	115	115	111	175	175	155}
{1.	1.	1.34	1.	1.42	0.94	115	115	115	115	111	175	180	145}
{1.	1.	1.34	1.	1.42	0.94	115	115	115	115	111	175	180	150}
{1.	1.	1.34	1.	1.42	0.94	115	115	115	115	111	175	180	155}
{1.	1.	1.34	1.	1.42	0.94	115	115	115	115	111	175	185	145}
{1.	1.	1.34	1.	1.42	0.94	115	115	115	115	111	175	185	150}
{1.	1.	1.34	1.	1.42	0.94	115	115	115	115	111	175	185	155}
{1.	1.	1.34	1.	1.42	0.94	115	115	115	115	111	180	175	145}
{1.	1.	1.34	1.	1.42	0.94	115	115	115	115	111	180	175	150}
{1.	1.	1.34	1.	1.42	0.94	115	115	115	115	111	180	175	155}
{1.	1.	1.34	1.	1.42	0.94	115	115	115	115	111	180	180	145}
{1.	1.	1.34	1.	1.42	0.94	115	115	115	115	111	180	180	150}
{1.	1.	1.34	1.	1.42	0.94	115	115	115	115	111	180	180	155}
{1.	1.	1.34	1.	1.42	0.94	115	115	115	115	111	180	185	145}
{1.	1.	1.34	1.	1.42	0.94	115	115	115	115	111	180	185	150}
{1.	1.	1.34	1.	1.42	0.94	115	115	115	115	111	180	185	155}
{1.	1.	1.34	1.	1.42	0.94	115	115	115	115	111	185	175	145}
{1.	1.	1.34	1.	1.42	0.94	115	115	115	115	111	185	175	150}
{1.	1.	1.34	1.	1.42	0.94	115	115	115	115	111	185	175	155}
{1.	1.	1.34	1.	1.42	0.94	115	115	115	115	111	185	180	145}
{1.	1.	1.34	1.	1.42	0.94	115	115	115	115	111	185	180	150}
{1.	1.	1.34	1.	1.42	0.94	115	115	115	115	111	185	180	155}
{1.	1.	1.34	1.	1.42	0.94	115	115	115	115	111	185	185	145}
{1.	1.	1.34	1.	1.42	0.94	115	115	115	115	111	185	185	150}
{1.	1.	1.34	1.	1.42	0.94	115	115	115	115	111	185	185	155}
{1.	1.	1.34	1.	1.42	0.94	115	115	115	120	106	175	175	145}
{1.	1.	1.34	1.	1.42	0.94	115	115	115	120	106	175	175	150}
{1.	1.	1.34	1.	1.42	0.94	115	115	115	120	106	175	175	155}
{1.	1.	1.34	1.	1.42	0.94	115	115	115	120	106	175	180	145}
{1.	1.	1.34	1.	1.42	0.94	115	115	115	120	106	175	180	150}
{1.	1.	1.34	1.	1.42	0.94	115	115	115	120	106	175	180	155}
{1.	1.	1.34	1.	1.42	0.94	115	115	115	120	106	175	185	145}
{1.	1.	1.34	1.	1.42	0.94	115	115	115	120	106	175	185	150}
{1.	1.	1.34	1.	1.42	0.94	115	115	115	120	106	175	185	155}
{1.	1.	1.34	1.	1.42	0.94	115	115	115	120	106	180	175	145}
{1.	1.	1.34	1.	1.42	0.94	115	115	115	120	106	180	175	150}
{1.	1.	1.34	1.	1.42	0.94	115	115	115	120	106	180	175	155}
{1.	1.	1.34	1.	1.42	0.94	115	115	115	120	106	180	180	145}
{1.	1.	1.34	1.	1.42	0.94	115	115	115	120	106	180	180	150}
{1.	1.	1.34	1.	1.42	0.94	115	115	115	120	106	180	180	155}
{1.	1.	1.34	1.	1.42	0.94	115	115	115	120	106	180	185	145}
{1.	1.	1.34	1.	1.42	0.94	115	115	115	120	106	180	185	150}
{1.	1.	1.34	1.	1.42	0.94	115	115	115	120	106	180	185	155}
{1.	1.	1.34	1.	1.42	0.94	115	115	115	120	106	185	175	145}
{1.	1.	1.34	1.	1.42	0.94	115	115	115	120	106	185	175	150}
{1.	1.	1.34	1.	1.42	0.94	115	115	115	120	106	185	175	155}
{1.	1.	1.34	1.	1.42	0.94	115	115	115	120	106	185	180	145}
{1.	1.	1.34	1.	1.42	0.94	115	115	115	120	106	185	180	150}
{1.	1.	1.34	1.	1.42	0.94	115	115	115	120	106	185	180	155}
{1.	1.	1.34	1.	1.42	0.94	115	115	115	120	106	185	185	145}
{1.	1.	1.34	1.	1.42	0.94	115	115	115	120	106	185	185	150}
{1.	1.	1.34	1.	1.42	0.94	115	115	115	120	106	185	185	155}
{1.	1.	1.34	1.	1.42	0.94	115	115	115	120	111	175	175	145}
{1.	1.	1.34	1.	1.42	0.94	115	115	115	120	111	175	175	150}
{1.	1.	1.34	1.	1.42	0.94	115	115	115	120	111	175	175	155}
{1.	1.	1.34	1.	1.42	0.94	115	115	115	120	111	175	180	145}
{1.	1.	1.34	1.	1.42	0.94	115	115	115	120	111	175	180	150}
{1.	1.	1.34	1.	1.42	0.94	115	115	115	120	111	175	180	155}
{1.	1.	1.34	1.	1.42	0.94	115	115	115	120	111	175	185	145}
{1.	1.	1.34	1.	1.42	0.94	115	115	115	120	111	175	185	150}
{1.	1.	1.34	1.	1.42	0.94	115	115	115	120	111	175	185	155}
{1.	1.	1.34	1.	1.42	0.94	115	115	115	120	111	180	175	145}
{1.	1.	1.34	1.	1.42	0.94	115	115	115	120	111	180	175	150}
{1.	1.	1.34	1.	1.42	0.94	115	115	115	120	111	180	175	155}
{1.	1.	1.34	1.	1.42	0.94	115	115	115	120	111	180	180	145}
{1.	1.	1.34	1.	1.42	0.94	115	115	115	120	111	180	180	150}
{1.	1.	1.34	1.	1.42	0.94	115	115	115	120	111	180	180	155}
{1.	1.	1.34	1.	1.42	0.94	115	115	115	120	111	180	185	145}
{1.	1.	1.34	1.	1.42	0.94	115	115	115	120	111	180	185	150}
{1.	1.	1.34	1.	1.42	0.94	115	115	115	120	111	180	185	155}
{1.	1.	1.34	1.	1.42	0.94	115	115	115	120	111	185	175	145}
{1.	1.	1.34	1.	1.42	0.94	115	115	115	120	111	185	175	150}
{1.	1.	1.34	1.	1.42	0.94	115	115	115	120	111	185	175	155}
{1.	1.	1.34	1.	1.42	0.94	115	115	115	120	111	185	180	145}
{1.	1.	1.34	1.	1.42	0.94	115	115	115	120	111	185	180	150}
{1.	1.	1.34	1.	1.42	0.94	115	115	115	120	111	185	180	155}
{1.	1.	1.34	1.	1.42	0.94	115	115	115	120	111	185	185	145}
{1.	1.	1.34	1.	1.42	0.94	115	115	115	120	111	185	185	150}
{1.	1.	1.34	1.	1.42	0.94	115	115	115	120	111	185	185	155}
{1.	1.	1.34	1.	1.42	0.94	115	115	115	125	106	175	175	145}
{1.	1.	1.34	1.	1.42	0.94	115	115	115	125	106	175	175	150}
{1.	1.	1.34	1.	1.42	0.94	115	115	115	125	106	175	175	155}
{1.	1.	1.34	1.	1.42	0.94	115	115	115	125	106	175	180	145}
{1.	1.	1.34	1.	1.42	0.94	115	115	115	125	106	175	180	150}
{1.	1.	1.34	1.	1.42	0.94	115	115	115	125	106	175	180	155}
{1.	1.	1.34	1.	1.42	0.94	115	115	115	125	106	175	185	145}
{1.	1.	1.34	1.	1.42	0.94	115	115	115	125	106	175	185	150}
{1.	1.	1.34	1.	1.42	0.94	115	115	115	125	106	175	185	155}
{1.	1.	1.34	1.	1.42	0.94	115	115	115	125	106	180	175	145}
{1.	1.	1.34	1.	1.42	0.94	115	115	115	125	106	180	175	150}
{1.	1.	1.34	1.	1.42	0.94	115	115	115	125	106	180	175	155}
{1.	1.	1.34	1.	1.42	0.94	115	115	115	125	106	180	180	145}
{1.	1.	1.34	1.	1.42	0.94	115	115	115	125	106	180	180	150}
{1.	1.	1.34	1.	1.42	0.94	115	115	115	125	106	180	180	155}
{1.	1.	1.34	1.	1.42	0.94	115	115	115	125	106	180	185	145}
{1.	1.	1.34	1.	1.42	0.94	115	115	115	125	106	180	185	150}
{1.	1.	1.34	1.	1.42	0.94	115	115	115	125	106	180	185	155}
{1.	1.	1.34	1.	1.42	0.94	115	115	115	125	106	185	175	145}
{1.	1.	1.34	1.	1.42	0.94	115	115	115	125	106	185	175	150}
{1.	1.	1.34	1.	1.42	0.94	115	115	115	125	106	185	175	155}
{1.	1.	1.34	1.	1.42	0.94	115	115	115	125	106	185	180	145}
{1.	1.	1.34	1.	1.42	0.94	115	115	115	125	106	185	180	150}
{1.	1.	1.34	1.	1.42	0.94	115	115	115	125	106	185	180	155}
{1.	1.	1.34	1.	1.42	0.94	115	115	115	125	106	185	185	145}
{1.	1.	1.34	1.	1.42	0.94	115	115	115	125	106	185	185	150}
{1.	1.	1.34	1.	1.42	0.94	115	115	115	125	106	185	185	155}
{1.	1.	1.34	1.	1.42	0.94	115	115	115	125	111	175	175	145}
{1.	1.	1.34	1.	1.42	0.94	115	115	115	125	111	175	175	150}
{1.	1.	1.34	1.	1.42	0.94	115	115	115	125	111	175	175	155}
{1.	1.	1.34	1.	1.42	0.94	115	115	115	125	111	175	180	145}
{1.	1.	1.34	1.	1.42	0.94	115	115	115	125	111	175	180	150}
{1.	1.	1.34	1.	1.42	0.94	115	115	115	125	111	175	180	155}
{1.	1.	1.34	1.	1.42	0.94	115	115	115	125	111	175	185	145}
{1.	1.	1.34	1.	1.42	0.94	115	115	115	125	111	175	185	150}
{1.	1.	1.34	1.	1.42	0.94	115	115	115	125	111	175	185	155}
{1.	1.	1.34	1.	1.42	0.94	115	115	115	125	111	180	175	145}
{1.	1.	1.34	1.	1.42	0.94	115	115	115	125	111	180	175	150}
{1.	1.	1.34	1.	1.42	0.94	115	115	115	125	111	180	175	155}
{1.	1.	1.34	1.	1.42	0.94	115	115	115	125	111	180	180	145}
{1.	1.	1.34	1.	1.42	0.94	115	115	115	125	111	180	180	150}
{1.	1.	1.34	1.	1.42	0.94	115	115	115	125	111	180	180	155}
{1.	1.	1.34	1.	1.42	0.94	115	115	115	125	111	180	185	145}
{1.	1.	1.34	1.	1.42	0.94	115	115	115	125	111	180	185	150}
{1.	1.	1.34	1.	1.42	0.94	115	115	115	125	111	180	185	155}
{1.	1.	1.34	1.	1.42	0.94	115	115	115	125	111	185	175	145}
{1.	1.	1.34	1.	1.42	0.94	115	115	115	125	111	185	175	150}
{1.	1.	1.34	1.	1.42	0.94	115	115	115	125	111	185	175	155}
{1.	1.	1.34	1.	1.42	0.94	115	115	115	125	111	185	180	145}
{1.	1.	1.34	1.	1.42	0.94	115	115	115	125	111	185	180	150}
{1.	1.	1.34	1.	1.42	0.94	115	115	115	125	111	185	180	155}
{1.	1.	1.34	1.	1.42	0.94	115	115	115	125	111	185	185	145}
{1.	1.	1.34	1.	1.42	0.94	115	115	115	125	111	185	185	150}
{1.	1.	1.34	1.	1.42	0.94	115	115	115	125	111	185	185	155}
{1.	1.	1.34	1.	1.42	0.94	115	115	120	115	106	175	175	145}
{1.	1.	1.34	1.	1.42	0.94	115	115	120	115	106	175	175	150}
{1.	1.	1.34	1.	1.42	0.94	115	115	120	115	106	175	175	155}
{1.	1.	1.34	1.	1.42	0.94	115	115	120	115	106	175	180	145}
{1.	1.	1.34	1.	1.42	0.94	115	115	120	115	106	175	180	150}
{1.	1.	1.34	1.	1.42	0.94	115	115	120	115	106	175	180	155}
{1.	1.	1.34	1.	1.42	0.94	115	115	120	115	106	175	185	145}
{1.	1.	1.34	1.	1.42	0.94	115	115	120	115	106	175	185	150}
{1.	1.	1.34	1.	1.42	0.94	115	115	120	115	106	175	185	155}
{1.	1.	1.34	1.	1.42	0.94	115	115	120	115	106	180	175	145}
{1.	1.	1.34	1.	1.42	0.94	115	115	120	115	106	180	175	150}
{1.	1.	1.34	1.	1.42	0.94	115	115	120	115	106	180	175	155}
{1.	1.	1.34	1.	1.42	0.94	115	115	120	115	106	180	180	145}
{1.	1.	1.34	1.	1.42	0.94	115	115	120	115	106	180	180	150}
{1.	1.	1.34	1.	1.42	0.94	115	115	120	115	106	180	180	155}
{1.	1.	1.34	1.	1.42	0.94	115	115	120	115	106	180	185	145}
{1.	1.	1.34	1.	1.42	0.94	115	115	120	115	106	180	185	150}
{1.	1.	1.34	1.	1.42	0.94	115	115	120	115	106	180	185	155}
{1.	1.	1.34	1.	1.42	0.94	115	115	120	115	106	185	175	145}
{1.	1.	1.34	1.	1.42	0.94	115	115	120	115	106	185	175	150}
{1.	1.	1.34	1.	1.42	0.94	115	115	120	115	106	185	175	155}
{1.	1.	1.34	1.	1.42	0.94	115	115	120	115	106	185	180	145}
{1.	1.	1.34	1.	1.42	0.94	115	115	120	115	106	185	180	150}
{1.	1.	1.34	1.	1.42	0.94	115	115	120	115	106	185	180	155}
{1.	1.	1.34	1.	1.42	0.94	115	115	120	115	106	185	185	145}
{1.	1.	1.34	1.	1.42	0.94	115	115	120	115	106	185	185	150}
{1.	1.	1.34	1.	1.42	0.94	115	115	120	115	106	185	185	155}
{1.	1.	1.34	1.	1.42	0.94	115	115	120	115	111	175	175	145}
{1.	1.	1.34	1.	1.42	0.94	115	115	120	115	111	175	175	150}
{1.	1.	1.34	1.	1.42	0.94	115	115	120	115	111	175	175	155}
{1.	1.	1.34	1.	1.42	0.94	115	115	120	115	111	175	180	145}
{1.	1.	1.34	1.	1.42	0.94	115	115	120	115	111	175	180	150}
{1.	1.	1.34	1.	1.42	0.94	115	115	120	115	111	175	180	155}
{1.	1.	1.34	1.	1.42	0.94	115	115	120	115	111	175	185	145}
{1.	1.	1.34	1.	1.42	0.94	115	115	120	115	111	175	185	150}
{1.	1.	1.34	1.	1.42	0.94	115	115	120	115	111	175	185	155}
{1.	1.	1.34	1.	1.42	0.94	115	115	120	115	111	180	175	145}
{1.	1.	1.34	1.	1.42	0.94	115	115	120	115	111	180	175	150}
{1.	1.	1.34	1.	1.42	0.94	115	115	120	115	111	180	175	155}
{1.	1.	1.34	1.	1.42	0.94	115	115	120	115	111	180	180	145}
{1.	1.	1.34	1.	1.42	0.94	115	115	120	115	111	180	180	150}
{1.	1.	1.34	1.	1.42	0.94	115	115	120	115	111	180	180	155}
{1.	1.	1.34	1.	1.42	0.94	115	115	120	115	111	180	185	145}
{1.	1.	1.34	1.	1.42	0.94	115	115	120	115	111	180	185	150}
{1.	1.	1.34	1.	1.42	0.94	115	115	120	115	111	180	185	155}
{1.	1.	1.34	1.	1.42	0.94	115	115	120	115	111	185	175	145}
{1.	1.	1.34	1.	1.42	0.94	115	115	120	115	111	185	175	150}
{1.	1.	1.34	1.	1.42	0.94	115	115	120	115	111	185	175	155}
{1.	1.	1.34	1.	1.42	0.94	115	115	120	115	111	185	180	145}
{1.	1.	1.34	1.	1.42	0.94	115	115	120	115	111	185	180	150}
{1.	1.	1.34	1.	1.42	0.94	115	115	120	115	111	185	180	155}
{1.	1.	1.34	1.	1.42	0.94	115	115	120	115	111	185	185	145}
{1.	1.	1.34	1.	1.42	0.94	115	115	120	115	111	185	185	150}
{1.	1.	1.34	1.	1.42	0.94	115	115	120	115	111	185	185	155}
{1.	1.	1.34	1.	1.42	0.94	115	115	120	120	106	175	175	145}
{1.	1.	1.34	1.	1.42	0.94	115	115	120	120	106	175	175	150}
{1.	1.	1.34	1.	1.42	0.94	115	115	120	120	106	175	175	155}
{1.	1.	1.34	1.	1.42	0.94	115	115	120	120	106	175	180	145}
{1.	1.	1.34	1.	1.42	0.94	115	115	120	120	106	175	180	150}
{1.	1.	1.34	1.	1.42	0.94	115	115	120	120	106	175	180	155}
{1.	1.	1.34	1.	1.42	0.94	115	115	120	120	106	175	185	145}
{1.	1.	1.34	1.	1.42	0.94	115	115	120	120	106	175	185	150}
{1.	1.	1.34	1.	1.42	0.94	115	115	120	120	106	175	185	155}
{1.	1.	1.34	1.	1.42	0.94	115	115	120	120	106	180	175	145}
{1.	1.	1.34	1.	1.42	0.94	115	115	120	120	106	180	175	150}
{1.	1.	1.34	1.	1.42	0.94	115	115	120	120	106	180	175	155}
{1.	1.	1.34	1.	1.42	0.94	115	115	120	120	106	180	180	145}
{1.	1.	1.34	1.	1.42	0.94	115	115	120	120	106	180	180	150}
{1.	1.	1.34	1.	1.42	0.94	115	115	120	120	106	180	180	155}
{1.	1.	1.34	1.	1.42	0.94	115	115	120	120	106	180	185	145}
{1.	1.	1.34	1.	1.42	0.94	115	115	120	120	106	180	185	150}
{1.	1.	1.34	1.	1.42	0.94	115	115	120	120	106	180	185	155}
{1.	1.	1.34	1.	1.42	0.94	115	115	120	120	106	185	175	145}
{1.	1.	1.34	1.	1.42	0.94	115	115	120	120	106	185	175	150}
{1.	1.	1.34	1.	1.42	0.94	115	115	120	120	106	185	175	155}
{1.	1.	1.34	1.	1.42	0.94	115	115	120	120	106	185	180	145}
{1.	1.	1.34	1.	1.42	0.94	115	115	120	120	106	185	180	150}
{1.	1.	1.34	1.	1.42	0.94	115	115	120	120	106	185	180	155}
{1.	1.	1.34	1.	1.42	0.94	115	115	120	120	106	185	185	145}
{1.	1.	1.34	1.	1.42	0.94	115	115	120	120	106	185	185	150}
{1.	1.	1.34	1.	1.42	0.94	115	115	120	120	106	185	185	155}
{1.	1.	1.34	1.	1.42	0.94	115	115	120	120	111	175	175	145}
{1.	1.	1.34	1.	1.42	0.94	115	115	120	120	111	175	175	150}
{1.	1.	1.34	1.	1.42	0.94	115	115	120	120	111	175	175	155}
{1.	1.	1.34	1.	1.42	0.94	115	115	120	120	111	175	180	145}
{1.	1.	1.34	1.	1.42	0.94	115	115	120	120	111	175	180	150}
{1.	1.	1.34	1.	1.42	0.94	115	115	120	120	111	175	180	155}
{1.	1.	1.34	1.	1.42	0.94	115	115	120	120	111	175	185	145}
{1.	1.	1.34	1.	1.42	0.94	115	115	120	120	111	175	185	150}
{1.	1.	1.34	1.	1.42	0.94	115	115	120	120	111	175	185	155}
{1.	1.	1.34	1.	1.42	0.94	115	115	120	120	111	180	175	145}
{1.	1.	1.34	1.	1.42	0.94	115	115	120	120	111	180	175	150}
{1.	1.	1.34	1.	1.42	0.94	115	115	120	120	111	180	175	155}
{1.	1.	1.34	1.	1.42	0.94	115	115	120	120	111	180	180	145}
{1.	1.	1.34	1.	1.42	0.94	115	115	120	120	111	180	180	150}
{1.	1.	1.34	1.	1.42	0.94	115	115	120	120	111	180	180	155}
{1.	1.	1.34	1.	1.42	0.94	115	115	120	120	111	180	185	145}
{1.	1.	1.34	1.	1.42	0.94	115	115	120	120	111	180	185	150}
{1.	1.	1.34	1.	1.42	0.94	115	115	120	120	111	180	185	155}
{1.	1.	1.34	1.	1.42	0.94	115	115	120	120	111	185	175	145}
{1.	1.	1.34	1.	1.42	0.94	115	115	120	120	111	185	175	150}
{1.	1.	1.34	1.	1.42	0.94	115	115	120	120	111	185	175	155}
{1.	1.	1.34	1.	1.42	0.94	115	115	120	120	111	185	180	145}
{1.	1.	1.34	1.	1.42	0.94	115	115	120	120	111	185	180	150}
{1.	1.	1.34	1.	1.42	0.94	115	115	120	120	111	185	180	155}
{1.	1.	1.34	1.	1.42	0.94	115	115	120	120	111	185	185	145}
{1.	1.	1.34	1.	1.42	0.94	115	115	120	120	111	185	185	150}
{1.	1.	1.34	1.	1.42	0.94	115	115	120	120	111	185	185	155}
{1.	1.	1.34	1.	1.42	0.94	115	115	120	125	106	175	175	145}
{1.	1.	1.34	1.	1.42	0.94	115	115	120	125	106	175	175	150}
{1.	1.	1.34	1.	1.42	0.94	115	115	120	125	106	175	175	155}
{1.	1.	1.34	1.	1.42	0.94	115	115	120	125	106	175	180	145}
{1.	1.	1.34	1.	1.42	0.94	115	115	120	125	106	175	180	150}
{1.	1.	1.34	1.	1.42	0.94	115	115	120	125	106	175	180	155}
{1.	1.	1.34	1.	1.42	0.94	115	115	120	125	106	175	185	145}
{1.	1.	1.34	1.	1.42	0.94	115	115	120	125	106	175	185	150}
{1.	1.	1.34	1.	1.42	0.94	115	115	120	125	106	175	185	155}
{1.	1.	1.34	1.	1.42	0.94	115	115	120	125	106	180	175	145}
{1.	1.	1.34	1.	1.42	0.94	115	115	120	125	106	180	175	150}
{1.	1.	1.34	1.	1.42	0.94	115	115	120	125	106	180	175	155}
{1.	1.	1.34	1.	1.42	0.94	115	115	120	125	106	180	180	145}
{1.	1.	1.34	1.	1.42	0.94	115	115	120	125	106	180	180	150}
{1.	1.	1.34	1.	1.42	0.94	115	115	120	125	106	180	180	155}
{1.	1.	1.34	1.	1.42	0.94	115	115	120	125	106	180	185	145}
{1.	1.	1.34	1.	1.42	0.94	115	115	120	125	106	180	185	150}
{1.	1.	1.34	1.	1.42	0.94	115	115	120	125	106	180	185	155}
{1.	1.	1.34	1.	1.42	0.94	115	115	120	125	106	185	175	145}
{1.	1.	1.34	1.	1.42	0.94	115	115	120	125	106	185	175	150}
{1.	1.	1.34	1.	1.42	0.94	115	115	120	125	106	185	175	155}
{1.	1.	1.34	1.	1.42	0.94	115	115	120	125	106	185	180	145}
{1.	1.	1.34	1.	1.42	0.94	115	115	120	125	106	185	180	150}
{1.	1.	1.34	1.	1.42	0.94	115	115	120	125	106	185	180	155}
{1.	1.	1.34	1.	1.42	0.94	115	115	120	125	106	185	185	145}
{1.	1.	1.34	1.	1.42	0.94	115	115	120	125	106	185	185	150}
{1.	1.	1.34	1.	1.42	0.94	115	115	120	125	106	185	185	155}
{1.	1.	1.34	1.	1.42	0.94	115	115	120	125	111	175	175	145}
{1.	1.	1.34	1.	1.42	0.94	115	115	120	125	111	175	175	150}
{1.	1.	1.34	1.	1.42	0.94	115	115	120	125	111	175	175	155}
{1.	1.	1.34	1.	1.42	0.94	115	115	120	125	111	175	180	145}
{1.	1.	1.34	1.	1.42	0.94	115	115	120	125	111	175	180	150}
{1.	1.	1.34	1.	1.42	0.94	115	115	120	125	111	175	180	155}
{1.	1.	1.34	1.	1.42	0.94	115	115	120	125	111	175	185	145}
{1.	1.	1.34	1.	1.42	0.94	115	115	120	125	111	175	185	150}
{1.	1.	1.34	1.	1.42	0.94	115	115	120	125	111	175	185	155}
{1.	1.	1.34	1.	1.42	0.94	115	115	120	125	111	180	175	145}
{1.	1.	1.34	1.	1.42	0.94	115	115	120	125	111	180	175	150}
{1.	1.	1.34	1.	1.42	0.94	115	115	120	125	111	180	175	155}
{1.	1.	1.34	1.	1.42	0.94	115	115	120	125	111	180	180	145}
{1.	1.	1.34	1.	1.42	0.94	115	115	120	125	111	180	180	150}
{1.	1.	1.34	1.	1.42	0.94	115	115	120	125	111	180	180	155}
{1.	1.	1.34	1.	1.42	0.94	115	115	120	125	111	180	185	145}
{1.	1.	1.34	1.	1.42	0.94	115	115	120	125	111	180	185	150}
{1.	1.	1.34	1.	1.42	0.94	115	115	120	125	111	180	185	155}
{1.	1.	1.34	1.	1.42	0.94	115	115	120	125	111	185	175	145}
{1.	1.	1.34	1.	1.42	0.94	115	115	120	125	111	185	175	150}
{1.	1.	1.34	1.	1.42	0.94	115	115	120	125	111	185	175	155}
{1.	1.	1.34	1.	1.42	0.94	115	115	120	125	111	185	180	145}
{1.	1.	1.34	1.	1.42	0.94	115	115	120	125	111	185	180	150}
{1.	1.	1.34	1.	1.42	0.94	115	115	120	125	111	185	180	155}
{1.	1.	1.34	1.	1.42	0.94	115	115	120	125	111	185	185	145}
{1.	1.	1.34	1.	1.42	0.94	115	115	120	125	111	185	185	150}
{1.	1.	1.34	1.	1.42	0.94	115	115	120	125	111	185	185	155}
{1.	1.	1.34	1.	1.42	0.94	115	115	125	115	106	175	175	145}
{1.	1.	1.34	1.	1.42	0.94	115	115	125	115	106	175	175	150}
{1.	1.	1.34	1.	1.42	0.94	115	115	125	115	106	175	175	155}
{1.	1.	1.34	1.	1.42	0.94	115	115	125	115	106	175	180	145}
{1.	1.	1.34	1.	1.42	0.94	115	115	125	115	106	175	180	150}
{1.	1.	1.34	1.	1.42	0.94	115	115	125	115	106	175	180	155}
{1.	1.	1.34	1.	1.42	0.94	115	115	125	115	106	175	185	145}
{1.	1.	1.34	1.	1.42	0.94	115	115	125	115	106	175	185	150}
{1.	1.	1.34	1.	1.42	0.94	115	115	125	115	106	175	185	155}
{1.	1.	1.34	1.	1.42	0.94	115	115	125	115	106	180	175	145}
{1.	1.	1.34	1.	1.42	0.94	115	115	125	115	106	180	175	150}
{1.	1.	1.34	1.	1.42	0.94	115	115	125	115	106	180	175	155}
{1.	1.	1.34	1.	1.42	0.94	115	115	125	115	106	180	180	145}
{1.	1.	1.34	1.	1.42	0.94	115	115	125	115	106	180	180	150}
{1.	1.	1.34	1.	1.42	0.94	115	115	125	115	106	180	180	155}
{1.	1.	1.34	1.	1.42	0.94	115	115	125	115	106	180	185	145}
{1.	1.	1.34	1.	1.42	0.94	115	115	125	115	106	180	185	150}
{1.	1.	1.34	1.	1.42	0.94	115	115	125	115	106	180	185	155}
{1.	1.	1.34	1.	1.42	0.94	115	115	125	115	106	185	175	145}
{1.	1.	1.34	1.	1.42	0.94	115	115	125	115	106	185	175	150}
{1.	1.	1.34	1.	1.42	0.94	115	115	125	115	106	185	175	155}
{1.	1.	1.34	1.	1.42	0.94	115	115	125	115	106	185	180	145}
{1.	1.	1.34	1.	1.42	0.94	115	115	125	115	106	185	180	150}
{1.	1.	1.34	1.	1.42	0.94	115	115	125	115	106	185	180	155}
{1.	1.	1.34	1.	1.42	0.94	115	115	125	115	106	185	185	145}
{1.	1.	1.34	1.	1.42	0.94	115	115	125	115	106	185	185	150}
{1.	1.	1.34	1.	1.42	0.94	115	115	125	115	106	185	185	155}
{1.	1.	1.34	1.	1.42	0.94	115	115	125	115	111	175	175	145}
{1.	1.	1.34	1.	1.42	0.94	115	115	125	115	111	175	175	150}
{1.	1.	1.34	1.	1.42	0.94	115	115	125	115	111	175	175	155}
{1.	1.	1.34	1.	1.42	0.94	115	115	125	115	111	175	180	145}
{1.	1.	1.34	1.	1.42	0.94	115	115	125	115	111	175	180	150}
{1.	1.	1.34	1.	1.42	0.94	115	115	125	115	111	175	180	155}
{1.	1.	1.34	1.	1.42	0.94	115	115	125	115	111	175	185	145}
{1.	1.	1.34	1.	1.42	0.94	115	115	125	115	111	175	185	150}
{1.	1.	1.34	1.	1.42	0.94	115	115	125	115	111	175	185	155}
{1.	1.	1.34	1.	1.42	0.94	115	115	125	115	111	180	175	145}
{1.	1.	1.34	1.	1.42	0.94	115	115	125	115	111	180	175	150}
{1.	1.	1.34	1.	1.42	0.94	115	115	125	115	111	180	175	155}
{1.	1.	1.34	1.	1.42	0.94	115	115	125	115	111	180	180	145}
{1.	1.	1.34	1.	1.42	0.94	115	115	125	115	111	180	180	150}
{1.	1.	1.34	1.	1.42	0.94	115	115	125	115	111	180	180	155}
{1.	1.	1.34	1.	1.42	0.94	115	115	125	115	111	180	185	145}
{1.	1.	1.34	1.	1.42	0.94	115	115	125	115	111	180	185	150}
{1.	1.	1.34	1.	1.42	0.94	115	115	125	115	111	180	185	155}
{1.	1.	1.34	1.	1.42	0.94	115	115	125	115	111	185	175	145}
{1.	1.	1.34	1.	1.42	0.94	115	115	125	115	111	185	175	150}
{1.	1.	1.34	1.	1.42	0.94	115	115	125	115	111	185	175	155}
{1.	1.	1.34	1.	1.42	0.94	115	115	125	115	111	185	180	145}
{1.	1.	1.34	1.	1.42	0.94	115	115	125	115	111	185	180	150}
{1.	1.	1.34	1.	1.42	0.94	115	115	125	115	111	185	180	155}
{1.	1.	1.34	1.	1.42	0.94	115	115	125	115	111	185	185	145}
{1.	1.	1.34	1.	1.42	0.94	115	115	125	115	111	185	185	150}
{1.	1.	1.34	1.	1.42	0.94	115	115	125	115	111	185	185	155}
{1.	1.	1.34	1.	1.42	0.94	115	115	125	120	106	175	175	145}
{1.	1.	1.34	1.	1.42	0.94	115	115	125	120	106	175	175	150}
{1.	1.	1.34	1.	1.42	0.94	115	115	125	120	106	175	175	155}
{1.	1.	1.34	1.	1.42	0.94	115	115	125	120	106	175	180	145}
{1.	1.	1.34	1.	1.42	0.94	115	115	125	120	106	175	180	150}
{1.	1.	1.34	1.	1.42	0.94	115	115	125	120	106	175	180	155}
{1.	1.	1.34	1.	1.42	0.94	115	115	125	120	106	175	185	145}
{1.	1.	1.34	1.	1.42	0.94	115	115	125	120	106	175	185	150}
{1.	1.	1.34	1.	1.42	0.94	115	115	125	120	106	175	185	155}
{1.	1.	1.34	1.	1.42	0.94	115	115	125	120	106	180	175	145}
{1.	1.	1.34	1.	1.42	0.94	115	115	125	120	106	180	175	150}
{1.	1.	1.34	1.	1.42	0.94	115	115	125	120	106	180	175	155}
{1.	1.	1.34	1.	1.42	0.94	115	115	125	120	106	180	180	145}
{1.	1.	1.34	1.	1.42	0.94	115	115	125	120	106	180	180	150}
{1.	1.	1.34	1.	1.42	0.94	115	115	125	120	106	180	180	155}
{1.	1.	1.34	1.	1.42	0.94	115	115	125	120	106	180	185	145}
{1.	1.	1.34	1.	1.42	0.94	115	115	125	120	106	180	185	150}
{1.	1.	1.34	1.	1.42	0.94	115	115	125	120	106	180	185	155}
{1.	1.	1.34	1.	1.42	0.94	115	115	125	120	106	185	175	145}
{1.	1.	1.34	1.	1.42	0.94	115	115	125	120	106	185	175	150}
{1.	1.	1.34	1.	1.42	0.94	115	115	125	120	106	185	175	155}
{1.	1.	1.34	1.	1.42	0.94	115	115	125	120	106	185	180	145}
{1.	1.	1.34	1.	1.42	0.94	115	115	125	120	106	185	180	150}
{1.	1.	1.34	1.	1.42	0.94	115	115	125	120	106	185	180	155}
{1.	1.	1.34	1.	1.42	0.94	115	115	125	120	106	185	185	145}
{1.	1.	1.34	1.	1.42	0.94	115	115	125	120	106	185	185	150}
{1.	1.	1.34	1.	1.42	0.94	115	115	125	120	106	185	185	155}
{1.	1.	1.34	1.	1.42	0.94	115	115	125	120	111	175	175	145}
{1.	1.	1.34	1.	1.42	0.94	115	115	125	120	111	175	175	150}
{1.	1.	1.34	1.	1.42	0.94	115	115	125	120	111	175	175	155}
{1.	1.	1.34	1.	1.42	0.94	115	115	125	120	111	175	180	145}
{1.	1.	1.34	1.	1.42	0.94	115	115	125	120	111	175	180	150}
{1.	1.	1.34	1.	1.42	0.94	115	115	125	120	111	175	180	155}
{1.	1.	1.34	1.	1.42	0.94	115	115	125	120	111	175	185	145}
{1.	1.	1.34	1.	1.42	0.94	115	115	125	120	111	175	185	150}
{1.	1.	1.34	1.	1.42	0.94	115	115	125	120	111	175	185	155}
{1.	1.	1.34	1.	1.42	0.94	115	115	125	120	111	180	175	145}
{1.	1.	1.34	1.	1.42	0.94	115	115	125	120	111	180	175	150}
{1.	1.	1.34	1.	1.42	0.94	115	115	125	120	111	180	175	155}
{1.	1.	1.34	1.	1.42	0.94	115	115	125	120	111	180	180	145}
{1.	1.	1.34	1.	1.42	0.94	115	115	125	120	111	180	180	150}
{1.	1.	1.34	1.	1.42	0.94	115	115	125	120	111	180	180	155}
{1.	1.	1.34	1.	1.42	0.94	115	115	125	120	111	180	185	145}
{1.	1.	1.34	1.	1.42	0.94	115	115	125	120	111	180	185	150}
{1.	1.	1.34	1.	1.42	0.94	115	115	125	120	111	180	185	155}
{1.	1.	1.34	1.	1.42	0.94	115	115	125	120	111	185	175	145}
{1.	1.	1.34	1.	1.42	0.94	115	115	125	120	111	185	175	150}
{1.	1.	1.34	1.	1.42	0.94	115	115	125	120	111	185	175	155}
{1.	1.	1.34	1.	1.42	0.94	115	115	125	120	111	185	180	145}
{1.	1.	1.34	1.	1.42	0.94	115	115	125	120	111	185	180	150}
{1.	1.	1.34	1.	1.42	0.94	115	115	125	120	111	185	180	155}
{1.	1.	1.34	1.	1.42	0.94	115	115	125	120	111	185	185	145}
{1.	1.	1.34	1.	1.42	0.94	115	115	125	120	111	185	185	150}
{1.	1.	1.34	1.	1.42	0.94	115	115	125	120	111	185	185	155}
{1.	1.	1.34	1.	1.42	0.94	115	115	125	125	106	175	175	145}
{1.	1.	1.34	1.	1.42	0.94	115	115	125	125	106	175	175	150}
{1.	1.	1.34	1.	1.42	0.94	115	115	125	125	106	175	175	155}
{1.	1.	1.34	1.	1.42	0.94	115	115	125	125	106	175	180	145}
{1.	1.	1.34	1.	1.42	0.94	115	115	125	125	106	175	180	150}
{1.	1.	1.34	1.	1.42	0.94	115	115	125	125	106	175	180	155}
{1.	1.	1.34	1.	1.42	0.94	115	115	125	125	106	175	185	145}
{1.	1.	1.34	1.	1.42	0.94	115	115	125	125	106	175	185	150}
{1.	1.	1.34	1.	1.42	0.94	115	115	125	125	106	175	185	155}
{1.	1.	1.34	1.	1.42	0.94	115	115	125	125	106	180	175	145}
{1.	1.	1.34	1.	1.42	0.94	115	115	125	125	106	180	175	150}
{1.	1.	1.34	1.	1.42	0.94	115	115	125	125	106	180	175	155}
{1.	1.	1.34	1.	1.42	0.94	115	115	125	125	106	180	180	145}
{1.	1.	1.34	1.	1.42	0.94	115	115	125	125	106	180	180	150}
{1.	1.	1.34	1.	1.42	0.94	115	115	125	125	106	180	180	155}
{1.	1.	1.34	1.	1.42	0.94	115	115	125	125	106	180	185	145}
{1.	1.	1.34	1.	1.42	0.94	115	115	125	125	106	180	185	150}
{1.	1.	1.34	1.	1.42	0.94	115	115	125	125	106	180	185	155}
{1.	1.	1.34	1.	1.42	0.94	115	115	125	125	106	185	175	145}
{1.	1.	1.34	1.	1.42	0.94	115	115	125	125	106	185	175	150}
{1.	1.	1.34	1.	1.42	0.94	115	115	125	125	106	185	175	155}
{1.	1.	1.34	1.	1.42	0.94	115	115	125	125	106	185	180	145}
{1.	1.	1.34	1.	1.42	0.94	115	115	125	125	106	185	180	150}
{1.	1.	1.34	1.	1.42	0.94	115	115	125	125	106	185	180	155}
{1.	1.	1.34	1.	1.42	0.94	115	115	125	125	106	185	185	145}
{1.	1.	1.34	1.	1.42	0.94	115	115	125	125	106	185	185	150}
{1.	1.	1.34	1.	1.42	0.94	115	115	125	125	106	185	185	155}
{1.	1.	1.34	1.	1.42	0.94	115	115	125	125	111	175	175	145}
{1.	1.	1.34	1.	1.42	0.94	115	115	125	125	111	175	175	150}
{1.	1.	1.34	1.	1.42	0.94	115	115	125	125	111	175	175	155}
{1.	1.	1.34	1.	1.42	0.94	115	115	125	125	111	175	180	145}
{1.	1.	1.34	1.	1.42	0.94	115	115	125	125	111	175	180	150}
{1.	1.	1.34	1.	1.42	0.94	115	115	125	125	111	175	180	155}
{1.	1.	1.34	1.	1.42	0.94	115	115	125	125	111	175	185	145}
{1.	1.	1.34	1.	1.42	0.94	115	115	125	125	111	175	185	150}
{1.	1.	1.34	1.	1.42	0.94	115	115	125	125	111	175	185	155}
{1.	1.	1.34	1.	1.42	0.94	115	115	125	125	111	180	175	145}
{1.	1.	1.34	1.	1.42	0.94	115	115	125	125	111	180	175	150}
{1.	1.	1.34	1.	1.42	0.94	115	115	125	125	111	180	175	155}
{1.	1.	1.34	1.	1.42	0.94	115	115	125	125	111	180	180	145}
{1.	1.	1.34	1.	1.42	0.94	115	115	125	125	111	180	180	150}
{1.	1.	1.34	1.	1.42	0.94	115	115	125	125	111	180	180	155}
{1.	1.	1.34	1.	1.42	0.94	115	115	125	125	111	180	185	145}
{1.	1.	1.34	1.	1.42	0.94	115	115	125	125	111	180	185	150}
{1.	1.	1.34	1.	1.42	0.94	115	115	125	125	111	180	185	155}
{1.	1.	1.34	1.	1.42	0.94	115	115	125	125	111	185	175	145}
{1.	1.	1.34	1.	1.42	0.94	115	115	125	125	111	185	175	150}
{1.	1.	1.34	1.	1.42	0.94	115	115	125	125	111	185	175	155}
{1.	1.	1.34	1.	1.42	0.94	115	115	125	125	111	185	180	145}
{1.	1.	1.34	1.	1.42	0.94	115	115	125	125	111	185	180	150}
{1.	1.	1.34	1.	1.42	0.94	115	115	125	125	111	185	180	155}
{1.	1.	1.34	1.	1.42	0.94	115	115	125	125	111	185	185	145}
{1.	1.	1.34	1.	1.42	0.94	115	115	125	125	111	185	185	150}
{1.	1.	1.34	1.	1.42	0.94	115	115	125	125	111	185	185	155}
{1.	1.	1.34	1.	1.42	0.94	120	120	115	115	106	175	175	145}
{1.	1.	1.34	1.	1.42	0.94	120	120	115	115	106	175	175	150}
{1.	1.	1.34	1.	1.42	0.94	120	120	115	115	106	175	175	155}
{1.	1.	1.34	1.	1.42	0.94	120	120	115	115	106	175	180	145}
{1.	1.	1.34	1.	1.42	0.94	120	120	115	115	106	175	180	150}
{1.	1.	1.34	1.	1.42	0.94	120	120	115	115	106	175	180	155}
{1.	1.	1.34	1.	1.42	0.94	120	120	115	115	106	175	185	145}
{1.	1.	1.34	1.	1.42	0.94	120	120	115	115	106	175	185	150}
{1.	1.	1.34	1.	1.42	0.94	120	120	115	115	106	175	185	155}
{1.	1.	1.34	1.	1.42	0.94	120	120	115	115	106	180	175	145}
{1.	1.	1.34	1.	1.42	0.94	120	120	115	115	106	180	175	150}
{1.	1.	1.34	1.	1.42	0.94	120	120	115	115	106	180	175	155}
{1.	1.	1.34	1.	1.42	0.94	120	120	115	115	106	180	180	145}
{1.	1.	1.34	1.	1.42	0.94	120	120	115	115	106	180	180	150}
{1.	1.	1.34	1.	1.42	0.94	120	120	115	115	106	180	180	155}
{1.	1.	1.34	1.	1.42	0.94	120	120	115	115	106	180	185	145}
{1.	1.	1.34	1.	1.42	0.94	120	120	115	115	106	180	185	150}
{1.	1.	1.34	1.	1.42	0.94	120	120	115	115	106	180	185	155}
{1.	1.	1.34	1.	1.42	0.94	120	120	115	115	106	185	175	145}
{1.	1.	1.34	1.	1.42	0.94	120	120	115	115	106	185	175	150}
{1.	1.	1.34	1.	1.42	0.94	120	120	115	115	106	185	175	155}
{1.	1.	1.34	1.	1.42	0.94	120	120	115	115	106	185	180	145}
{1.	1.	1.34	1.	1.42	0.94	120	120	115	115	106	185	180	150}
{1.	1.	1.34	1.	1.42	0.94	120	120	115	115	106	185	180	155}
{1.	1.	1.34	1.	1.42	0.94	120	120	115	115	106	185	185	145}
{1.	1.	1.34	1.	1.42	0.94	120	120	115	115	106	185	185	150}
{1.	1.	1.34	1.	1.42	0.94	120	120	115	115	106	185	185	155}
{1.	1.	1.34	1.	1.42	0.94	120	120	115	115	111	175	175	145}
{1.	1.	1.34	1.	1.42	0.94	120	120	115	115	111	175	175	150}
{1.	1.	1.34	1.	1.42	0.94	120	120	115	115	111	175	175	155}
{1.	1.	1.34	1.	1.42	0.94	120	120	115	115	111	175	180	145}
{1.	1.	1.34	1.	1.42	0.94	120	120	115	115	111	175	180	150}
{1.	1.	1.34	1.	1.42	0.94	120	120	115	115	111	175	180	155}
{1.	1.	1.34	1.	1.42	0.94	120	120	115	115	111	175	185	145}
{1.	1.	1.34	1.	1.42	0.94	120	120	115	115	111	175	185	150}
{1.	1.	1.34	1.	1.42	0.94	120	120	115	115	111	175	185	155}
{1.	1.	1.34	1.	1.42	0.94	120	120	115	115	111	180	175	145}
{1.	1.	1.34	1.	1.42	0.94	120	120	115	115	111	180	175	150}
{1.	1.	1.34	1.	1.42	0.94	120	120	115	115	111	180	175	155}
{1.	1.	1.34	1.	1.42	0.94	120	120	115	115	111	180	180	145}
{1.	1.	1.34	1.	1.42	0.94	120	120	115	115	111	180	180	150}
{1.	1.	1.34	1.	1.42	0.94	120	120	115	115	111	180	180	155}
{1.	1.	1.34	1.	1.42	0.94	120	120	115	115	111	180	185	145}
{1.	1.	1.34	1.	1.42	0.94	120	120	115	115	111	180	185	150}
{1.	1.	1.34	1.	1.42	0.94	120	120	115	115	111	180	185	155}
{1.	1.	1.34	1.	1.42	0.94	120	120	115	115	111	185	175	145}
{1.	1.	1.34	1.	1.42	0.94	120	120	115	115	111	185	175	150}
{1.	1.	1.34	1.	1.42	0.94	120	120	115	115	111	185	175	155}
{1.	1.	1.34	1.	1.42	0.94	120	120	115	115	111	185	180	145}
{1.	1.	1.34	1.	1.42	0.94	120	120	115	115	111	185	180	150}
{1.	1.	1.34	1.	1.42	0.94	120	120	115	115	111	185	180	155}
{1.	1.	1.34	1.	1.42	0.94	120	120	115	115	111	185	185	145}
{1.	1.	1.34	1.	1.42	0.94	120	120	115	115	111	185	185	150}
{1.	1.	1.34	1.	1.42	0.94	120	120	115	115	111	185	185	155}
{1.	1.	1.34	1.	1.42	0.94	120	120	115	120	106	175	175	145}
{1.	1.	1.34	1.	1.42	0.94	120	120	115	120	106	175	175	150}
{1.	1.	1.34	1.	1.42	0.94	120	120	115	120	106	175	175	155}
{1.	1.	1.34	1.	1.42	0.94	120	120	115	120	106	175	180	145}
{1.	1.	1.34	1.	1.42	0.94	120	120	115	120	106	175	180	150}
{1.	1.	1.34	1.	1.42	0.94	120	120	115	120	106	175	180	155}
{1.	1.	1.34	1.	1.42	0.94	120	120	115	120	106	175	185	145}
{1.	1.	1.34	1.	1.42	0.94	120	120	115	120	106	175	185	150}
{1.	1.	1.34	1.	1.42	0.94	120	120	115	120	106	175	185	155}
{1.	1.	1.34	1.	1.42	0.94	120	120	115	120	106	180	175	145}
{1.	1.	1.34	1.	1.42	0.94	120	120	115	120	106	180	175	150}
{1.	1.	1.34	1.	1.42	0.94	120	120	115	120	106	180	175	155}
{1.	1.	1.34	1.	1.42	0.94	120	120	115	120	106	180	180	145}
{1.	1.	1.34	1.	1.42	0.94	120	120	115	120	106	180	180	150}
{1.	1.	1.34	1.	1.42	0.94	120	120	115	120	106	180	180	155}
{1.	1.	1.34	1.	1.42	0.94	120	120	115	120	106	180	185	145}
{1.	1.	1.34	1.	1.42	0.94	120	120	115	120	106	180	185	150}
{1.	1.	1.34	1.	1.42	0.94	120	120	115	120	106	180	185	155}
{1.	1.	1.34	1.	1.42	0.94	120	120	115	120	106	185	175	145}
{1.	1.	1.34	1.	1.42	0.94	120	120	115	120	106	185	175	150}
{1.	1.	1.34	1.	1.42	0.94	120	120	115	120	106	185	175	155}
{1.	1.	1.34	1.	1.42	0.94	120	120	115	120	106	185	180	145}
{1.	1.	1.34	1.	1.42	0.94	120	120	115	120	106	185	180	150}
{1.	1.	1.34	1.	1.42	0.94	120	120	115	120	106	185	180	155}
{1.	1.	1.34	1.	1.42	0.94	120	120	115	120	106	185	185	145}
{1.	1.	1.34	1.	1.42	0.94	120	120	115	120	106	185	185	150}
{1.	1.	1.34	1.	1.42	0.94	120	120	115	120	106	185	185	155}
{1.	1.	1.34	1.	1.42	0.94	120	120	115	120	111	175	175	145}
{1.	1.	1.34	1.	1.42	0.94	120	120	115	120	111	175	175	150}
{1.	1.	1.34	1.	1.42	0.94	120	120	115	120	111	175	175	155}
{1.	1.	1.34	1.	1.42	0.94	120	120	115	120	111	175	180	145}
{1.	1.	1.34	1.	1.42	0.94	120	120	115	120	111	175	180	150}
{1.	1.	1.34	1.	1.42	0.94	120	120	115	120	111	175	180	155}
{1.	1.	1.34	1.	1.42	0.94	120	120	115	120	111	175	185	145}
{1.	1.	1.34	1.	1.42	0.94	120	120	115	120	111	175	185	150}
{1.	1.	1.34	1.	1.42	0.94	120	120	115	120	111	175	185	155}
{1.	1.	1.34	1.	1.42	0.94	120	120	115	120	111	180	175	145}
{1.	1.	1.34	1.	1.42	0.94	120	120	115	120	111	180	175	150}
{1.	1.	1.34	1.	1.42	0.94	120	120	115	120	111	180	175	155}
{1.	1.	1.34	1.	1.42	0.94	120	120	115	120	111	180	180	145}
{1.	1.	1.34	1.	1.42	0.94	120	120	115	120	111	180	180	150}
{1.	1.	1.34	1.	1.42	0.94	120	120	115	120	111	180	180	155}
{1.	1.	1.34	1.	1.42	0.94	120	120	115	120	111	180	185	145}
{1.	1.	1.34	1.	1.42	0.94	120	120	115	120	111	180	185	150}
{1.	1.	1.34	1.	1.42	0.94	120	120	115	120	111	180	185	155}
{1.	1.	1.34	1.	1.42	0.94	120	120	115	120	111	185	175	145}
{1.	1.	1.34	1.	1.42	0.94	120	120	115	120	111	185	175	150}
{1.	1.	1.34	1.	1.42	0.94	120	120	115	120	111	185	175	155}
{1.	1.	1.34	1.	1.42	0.94	120	120	115	120	111	185	180	145}
{1.	1.	1.34	1.	1.42	0.94	120	120	115	120	111	185	180	150}
{1.	1.	1.34	1.	1.42	0.94	120	120	115	120	111	185	180	155}
{1.	1.	1.34	1.	1.42	0.94	120	120	115	120	111	185	185	145}
{1.	1.	1.34	1.	1.42	0.94	120	120	115	120	111	185	185	150}
{1.	1.	1.34	1.	1.42	0.94	120	120	115	120	111	185	185	155}
{1.	1.	1.34	1.	1.42	0.94	120	120	115	125	106	175	175	145}
{1.	1.	1.34	1.	1.42	0.94	120	120	115	125	106	175	175	150}
{1.	1.	1.34	1.	1.42	0.94	120	120	115	125	106	175	175	155}
{1.	1.	1.34	1.	1.42	0.94	120	120	115	125	106	175	180	145}
{1.	1.	1.34	1.	1.42	0.94	120	120	115	125	106	175	180	150}
{1.	1.	1.34	1.	1.42	0.94	120	120	115	125	106	175	180	155}
{1.	1.	1.34	1.	1.42	0.94	120	120	115	125	106	175	185	145}
{1.	1.	1.34	1.	1.42	0.94	120	120	115	125	106	175	185	150}
{1.	1.	1.34	1.	1.42	0.94	120	120	115	125	106	175	185	155}
{1.	1.	1.34	1.	1.42	0.94	120	120	115	125	106	180	175	145}
{1.	1.	1.34	1.	1.42	0.94	120	120	115	125	106	180	175	150}
{1.	1.	1.34	1.	1.42	0.94	120	120	115	125	106	180	175	155}
{1.	1.	1.34	1.	1.42	0.94	120	120	115	125	106	180	180	145}
{1.	1.	1.34	1.	1.42	0.94	120	120	115	125	106	180	180	150}
{1.	1.	1.34	1.	1.42	0.94	120	120	115	125	106	180	180	155}
{1.	1.	1.34	1.	1.42	0.94	120	120	115	125	106	180	185	145}
{1.	1.	1.34	1.	1.42	0.94	120	120	115	125	106	180	185	150}
{1.	1.	1.34	1.	1.42	0.94	120	120	115	125	106	180	185	155}
{1.	1.	1.34	1.	1.42	0.94	120	120	115	125	106	185	175	145}
{1.	1.	1.34	1.	1.42	0.94	120	120	115	125	106	185	175	150}
{1.	1.	1.34	1.	1.42	0.94	120	120	115	125	106	185	175	155}
{1.	1.	1.34	1.	1.42	0.94	120	120	115	125	106	185	180	145}
{1.	1.	1.34	1.	1.42	0.94	120	120	115	125	106	185	180	150}
{1.	1.	1.34	1.	1.42	0.94	120	120	115	125	106	185	180	155}
{1.	1.	1.34	1.	1.42	0.94	120	120	115	125	106	185	185	145}
{1.	1.	1.34	1.	1.42	0.94	120	120	115	125	106	185	185	150}
{1.	1.	1.34	1.	1.42	0.94	120	120	115	125	106	185	185	155}
{1.	1.	1.34	1.	1.42	0.94	120	120	115	125	111	175	175	145}
{1.	1.	1.34	1.	1.42	0.94	120	120	115	125	111	175	175	150}
{1.	1.	1.34	1.	1.42	0.94	120	120	115	125	111	175	175	155}
{1.	1.	1.34	1.	1.42	0.94	120	120	115	125	111	175	180	145}
{1.	1.	1.34	1.	1.42	0.94	120	120	115	125	111	175	180	150}
{1.	1.	1.34	1.	1.42	0.94	120	120	115	125	111	175	180	155}
{1.	1.	1.34	1.	1.42	0.94	120	120	115	125	111	175	185	145}
{1.	1.	1.34	1.	1.42	0.94	120	120	115	125	111	175	185	150}
{1.	1.	1.34	1.	1.42	0.94	120	120	115	125	111	175	185	155}
{1.	1.	1.34	1.	1.42	0.94	120	120	115	125	111	180	175	145}
{1.	1.	1.34	1.	1.42	0.94	120	120	115	125	111	180	175	150}
{1.	1.	1.34	1.	1.42	0.94	120	120	115	125	111	180	175	155}
{1.	1.	1.34	1.	1.42	0.94	120	120	115	125	111	180	180	145}
{1.	1.	1.34	1.	1.42	0.94	120	120	115	125	111	180	180	150}
{1.	1.	1.34	1.	1.42	0.94	120	120	115	125	111	180	180	155}
{1.	1.	1.34	1.	1.42	0.94	120	120	115	125	111	180	185	145}
{1.	1.	1.34	1.	1.42	0.94	120	120	115	125	111	180	185	150}
{1.	1.	1.34	1.	1.42	0.94	120	120	115	125	111	180	185	155}
{1.	1.	1.34	1.	1.42	0.94	120	120	115	125	111	185	175	145}
{1.	1.	1.34	1.	1.42	0.94	120	120	115	125	111	185	175	150}
{1.	1.	1.34	1.	1.42	0.94	120	120	115	125	111	185	175	155}
{1.	1.	1.34	1.	1.42	0.94	120	120	115	125	111	185	180	145}
{1.	1.	1.34	1.	1.42	0.94	120	120	115	125	111	185	180	150}
{1.	1.	1.34	1.	1.42	0.94	120	120	115	125	111	185	180	155}
{1.	1.	1.34	1.	1.42	0.94	120	120	115	125	111	185	185	145}
{1.	1.	1.34	1.	1.42	0.94	120	120	115	125	111	185	185	150}
{1.	1.	1.34	1.	1.42	0.94	120	120	115	125	111	185	185	155}
{1.	1.	1.34	1.	1.42	0.94	120	120	120	115	106	175	175	145}
{1.	1.	1.34	1.	1.42	0.94	120	120	120	115	106	175	175	150}
{1.	1.	1.34	1.	1.42	0.94	120	120	120	115	106	175	175	155}
{1.	1.	1.34	1.	1.42	0.94	120	120	120	115	106	175	180	145}
{1.	1.	1.34	1.	1.42	0.94	120	120	120	115	106	175	180	150}
{1.	1.	1.34	1.	1.42	0.94	120	120	120	115	106	175	180	155}
{1.	1.	1.34	1.	1.42	0.94	120	120	120	115	106	175	185	145}
{1.	1.	1.34	1.	1.42	0.94	120	120	120	115	106	175	185	150}
{1.	1.	1.34	1.	1.42	0.94	120	120	120	115	106	175	185	155}
{1.	1.	1.34	1.	1.42	0.94	120	120	120	115	106	180	175	145}
{1.	1.	1.34	1.	1.42	0.94	120	120	120	115	106	180	175	150}
{1.	1.	1.34	1.	1.42	0.94	120	120	120	115	106	180	175	155}
{1.	1.	1.34	1.	1.42	0.94	120	120	120	115	106	180	180	145}
{1.	1.	1.34	1.	1.42	0.94	120	120	120	115	106	180	180	150}
{1.	1.	1.34	1.	1.42	0.94	120	120	120	115	106	180	180	155}
{1.	1.	1.34	1.	1.42	0.94	120	120	120	115	106	180	185	145}
{1.	1.	1.34	1.	1.42	0.94	120	120	120	115	106	180	185	150}
{1.	1.	1.34	1.	1.42	0.94	120	120	120	115	106	180	185	155}
{1.	1.	1.34	1.	1.42	0.94	120	120	120	115	106	185	175	145}
{1.	1.	1.34	1.	1.42	0.94	120	120	120	115	106	185	175	150}
{1.	1.	1.34	1.	1.42	0.94	120	120	120	115	106	185	175	155}
{1.	1.	1.34	1.	1.42	0.94	120	120	120	115	106	185	180	145}
{1.	1.	1.34	1.	1.42	0.94	120	120	120	115	106	185	180	150}
{1.	1.	1.34	1.	1.42	0.94	120	120	120	115	106	185	180	155}
{1.	1.	1.34	1.	1.42	0.94	120	120	120	115	106	185	185	145}
{1.	1.	1.34	1.	1.42	0.94	120	120	120	115	106	185	185	150}
{1.	1.	1.34	1.	1.42	0.94	120	120	120	115	106	185	185	155}
{1.	1.	1.34	1.	1.42	0.94	120	120	120	115	111	175	175	145}
{1.	1.	1.34	1.	1.42	0.94	120	120	120	115	111	175	175	150}
{1.	1.	1.34	1.	1.42	0.94	120	120	120	115	111	175	175	155}
{1.	1.	1.34	1.	1.42	0.94	120	120	120	115	111	175	180	145}
{1.	1.	1.34	1.	1.42	0.94	120	120	120	115	111	175	180	150}
{1.	1.	1.34	1.	1.42	0.94	120	120	120	115	111	175	180	155}
{1.	1.	1.34	1.	1.42	0.94	120	120	120	115	111	175	185	145}
{1.	1.	1.34	1.	1.42	0.94	120	120	120	115	111	175	185	150}
{1.	1.	1.34	1.	1.42	0.94	120	120	120	115	111	175	185	155}
{1.	1.	1.34	1.	1.42	0.94	120	120	120	115	111	180	175	145}
{1.	1.	1.34	1.	1.42	0.94	120	120	120	115	111	180	175	150}
{1.	1.	1.34	1.	1.42	0.94	120	120	120	115	111	180	175	155}
{1.	1.	1.34	1.	1.42	0.94	120	120	120	115	111	180	180	145}
{1.	1.	1.34	1.	1.42	0.94	120	120	120	115	111	180	180	150}
{1.	1.	1.34	1.	1.42	0.94	120	120	120	115	111	180	180	155}
{1.	1.	1.34	1.	1.42	0.94	120	120	120	115	111	180	185	145}
{1.	1.	1.34	1.	1.42	0.94	120	120	120	115	111	180	185	150}
{1.	1.	1.34	1.	1.42	0.94	120	120	120	115	111	180	185	155}
{1.	1.	1.34	1.	1.42	0.94	120	120	120	115	111	185	175	145}
{1.	1.	1.34	1.	1.42	0.94	120	120	120	115	111	185	175	150}
{1.	1.	1.34	1.	1.42	0.94	120	120	120	115	111	185	175	155}
{1.	1.	1.34	1.	1.42	0.94	120	120	120	115	111	185	180	145}
{1.	1.	1.34	1.	1.42	0.94	120	120	120	115	111	185	180	150}
{1.	1.	1.34	1.	1.42	0.94	120	120	120	115	111	185	180	155}
{1.	1.	1.34	1.	1.42	0.94	120	120	120	115	111	185	185	145}
{1.	1.	1.34	1.	1.42	0.94	120	120	120	115	111	185	185	150}
{1.	1.	1.34	1.	1.42	0.94	120	120	120	115	111	185	185	155}
{1.	1.	1.34	1.	1.42	0.94	120	120	120	120	106	175	175	145}
{1.	1.	1.34	1.	1.42	0.94	120	120	120	120	106	175	175	150}
{1.	1.	1.34	1.	1.42	0.94	120	120	120	120	106	175	175	155}
{1.	1.	1.34	1.	1.42	0.94	120	120	120	120	106	175	180	145}
{1.	1.	1.34	1.	1.42	0.94	120	120	120	120	106	175	180	150}
{1.	1.	1.34	1.	1.42	0.94	120	120	120	120	106	175	180	155}
{1.	1.	1.34	1.	1.42	0.94	120	120	120	120	106	175	185	145}
{1.	1.	1.34	1.	1.42	0.94	120	120	120	120	106	175	185	150}
{1.	1.	1.34	1.	1.42	0.94	120	120	120	120	106	175	185	155}
{1.	1.	1.34	1.	1.42	0.94	120	120	120	120	106	180	175	145}
{1.	1.	1.34	1.	1.42	0.94	120	120	120	120	106	180	175	150}
{1.	1.	1.34	1.	1.42	0.94	120	120	120	120	106	180	175	155}
{1.	1.	1.34	1.	1.42	0.94	120	120	120	120	106	180	180	145}
{1.	1.	1.34	1.	1.42	0.94	120	120	120	120	106	180	180	150}
{1.	1.	1.34	1.	1.42	0.94	120	120	120	120	106	180	180	155}
{1.	1.	1.34	1.	1.42	0.94	120	120	120	120	106	180	185	145}
{1.	1.	1.34	1.	1.42	0.94	120	120	120	120	106	180	185	150}
{1.	1.	1.34	1.	1.42	0.94	120	120	120	120	106	180	185	155}
{1.	1.	1.34	1.	1.42	0.94	120	120	120	120	106	185	175	145}
{1.	1.	1.34	1.	1.42	0.94	120	120	120	120	106	185	175	150}
{1.	1.	1.34	1.	1.42	0.94	120	120	120	120	106	185	175	155}
{1.	1.	1.34	1.	1.42	0.94	120	120	120	120	106	185	180	145}
{1.	1.	1.34	1.	1.42	0.94	120	120	120	120	106	185	180	150}
{1.	1.	1.34	1.	1.42	0.94	120	120	120	120	106	185	180	155}
{1.	1.	1.34	1.	1.42	0.94	120	120	120	120	106	185	185	145}
{1.	1.	1.34	1.	1.42	0.94	120	120	120	120	106	185	185	150}
{1.	1.	1.34	1.	1.42	0.94	120	120	120	120	106	185	185	155}
{1.	1.	1.34	1.	1.42	0.94	120	120	120	120	111	175	175	145}
{1.	1.	1.34	1.	1.42	0.94	120	120	120	120	111	175	175	150}
{1.	1.	1.34	1.	1.42	0.94	120	120	120	120	111	175	175	155}
{1.	1.	1.34	1.	1.42	0.94	120	120	120	120	111	175	180	145}
{1.	1.	1.34	1.	1.42	0.94	120	120	120	120	111	175	180	150}
{1.	1.	1.34	1.	1.42	0.94	120	120	120	120	111	175	180	155}
{1.	1.	1.34	1.	1.42	0.94	120	120	120	120	111	175	185	145}
{1.	1.	1.34	1.	1.42	0.94	120	120	120	120	111	175	185	150}
{1.	1.	1.34	1.	1.42	0.94	120	120	120	120	111	175	185	155}
{1.	1.	1.34	1.	1.42	0.94	120	120	120	120	111	180	175	145}
{1.	1.	1.34	1.	1.42	0.94	120	120	120	120	111	180	175	150}
{1.	1.	1.34	1.	1.42	0.94	120	120	120	120	111	180	175	155}
{1.	1.	1.34	1.	1.42	0.94	120	120	120	120	111	180	180	145}
{1.	1.	1.34	1.	1.42	0.94	120	120	120	120	111	180	180	150}
{1.	1.	1.34	1.	1.42	0.94	120	120	120	120	111	180	180	155}
{1.	1.	1.34	1.	1.42	0.94	120	120	120	120	111	180	185	145}
{1.	1.	1.34	1.	1.42	0.94	120	120	120	120	111	180	185	150}
{1.	1.	1.34	1.	1.42	0.94	120	120	120	120	111	180	185	155}
{1.	1.	1.34	1.	1.42	0.94	120	120	120	120	111	185	175	145}
{1.	1.	1.34	1.	1.42	0.94	120	120	120	120	111	185	175	150}
{1.	1.	1.34	1.	1.42	0.94	120	120	120	120	111	185	175	155}
{1.	1.	1.34	1.	1.42	0.94	120	120	120	120	111	185	180	145}
{1.	1.	1.34	1.	1.42	0.94	120	120	120	120	111	185	180	150}
{1.	1.	1.34	1.	1.42	0.94	120	120	120	120	111	185	180	155}
{1.	1.	1.34	1.	1.42	0.94	120	120	120	120	111	185	185	145}
{1.	1.	1.34	1.	1.42	0.94	120	120	120	120	111	185	185	150}
{1.	1.	1.34	1.	1.42	0.94	120	120	120	120	111	185	185	155}
{1.	1.	1.34	1.	1.42	0.94	120	120	120	125	106	175	175	145}
{1.	1.	1.34	1.	1.42	0.94	120	120	120	125	106	175	175	150}
{1.	1.	1.34	1.	1.42	0.94	120	120	120	125	106	175	175	155}
{1.	1.	1.34	1.	1.42	0.94	120	120	120	125	106	175	180	145}
{1.	1.	1.34	1.	1.42	0.94	120	120	120	125	106	175	180	150}
{1.	1.	1.34	1.	1.42	0.94	120	120	120	125	106	175	180	155}
{1.	1.	1.34	1.	1.42	0.94	120	120	120	125	106	175	185	145}
{1.	1.	1.34	1.	1.42	0.94	120	120	120	125	106	175	185	150}
{1.	1.	1.34	1.	1.42	0.94	120	120	120	125	106	175	185	155}
{1.	1.	1.34	1.	1.42	0.94	120	120	120	125	106	180	175	145}
{1.	1.	1.34	1.	1.42	0.94	120	120	120	125	106	180	175	150}
{1.	1.	1.34	1.	1.42	0.94	120	120	120	125	106	180	175	155}
{1.	1.	1.34	1.	1.42	0.94	120	120	120	125	106	180	180	145}
{1.	1.	1.34	1.	1.42	0.94	120	120	120	125	106	180	180	150}
{1.	1.	1.34	1.	1.42	0.94	120	120	120	125	106	180	180	155}
{1.	1.	1.34	1.	1.42	0.94	120	120	120	125	106	180	185	145}
{1.	1.	1.34	1.	1.42	0.94	120	120	120	125	106	180	185	150}
{1.	1.	1.34	1.	1.42	0.94	120	120	120	125	106	180	185	155}
{1.	1.	1.34	1.	1.42	0.94	120	120	120	125	106	185	175	145}
{1.	1.	1.34	1.	1.42	0.94	120	120	120	125	106	185	175	150}
{1.	1.	1.34	1.	1.42	0.94	120	120	120	125	106	185	175	155}
{1.	1.	1.34	1.	1.42	0.94	120	120	120	125	106	185	180	145}
{1.	1.	1.34	1.	1.42	0.94	120	120	120	125	106	185	180	150}
{1.	1.	1.34	1.	1.42	0.94	120	120	120	125	106	185	180	155}
{1.	1.	1.34	1.	1.42	0.94	120	120	120	125	106	185	185	145}
{1.	1.	1.34	1.	1.42	0.94	120	120	120	125	106	185	185	150}
{1.	1.	1.34	1.	1.42	0.94	120	120	120	125	106	185	185	155}
{1.	1.	1.34	1.	1.42	0.94	120	120	120	125	111	175	175	145}
{1.	1.	1.34	1.	1.42	0.94	120	120	120	125	111	175	175	150}
{1.	1.	1.34	1.	1.42	0.94	120	120	120	125	111	175	175	155}
{1.	1.	1.34	1.	1.42	0.94	120	120	120	125	111	175	180	145}
{1.	1.	1.34	1.	1.42	0.94	120	120	120	125	111	175	180	150}
{1.	1.	1.34	1.	1.42	0.94	120	120	120	125	111	175	180	155}
{1.	1.	1.34	1.	1.42	0.94	120	120	120	125	111	175	185	145}
{1.	1.	1.34	1.	1.42	0.94	120	120	120	125	111	175	185	150}
{1.	1.	1.34	1.	1.42	0.94	120	120	120	125	111	175	185	155}
{1.	1.	1.34	1.	1.42	0.94	120	120	120	125	111	180	175	145}
{1.	1.	1.34	1.	1.42	0.94	120	120	120	125	111	180	175	150}
{1.	1.	1.34	1.	1.42	0.94	120	120	120	125	111	180	175	155}
{1.	1.	1.34	1.	1.42	0.94	120	120	120	125	111	180	180	145}
{1.	1.	1.34	1.	1.42	0.94	120	120	120	125	111	180	180	150}
{1.	1.	1.34	1.	1.42	0.94	120	120	120	125	111	180	180	155}
{1.	1.	1.34	1.	1.42	0.94	120	120	120	125	111	180	185	145}
{1.	1.	1.34	1.	1.42	0.94	120	120	120	125	111	180	185	150}
{1.	1.	1.34	1.	1.42	0.94	120	120	120	125	111	180	185	155}
{1.	1.	1.34	1.	1.42	0.94	120	120	120	125	111	185	175	145}
{1.	1.	1.34	1.	1.42	0.94	120	120	120	125	111	185	175	150}
{1.	1.	1.34	1.	1.42	0.94	120	120	120	125	111	185	175	155}
{1.	1.	1.34	1.	1.42	0.94	120	120	120	125	111	185	180	145}
{1.	1.	1.34	1.	1.42	0.94	120	120	120	125	111	185	180	150}
{1.	1.	1.34	1.	1.42	0.94	120	120	120	125	111	185	180	155}
{1.	1.	1.34	1.	1.42	0.94	120	120	120	125	111	185	185	145}
{1.	1.	1.34	1.	1.42	0.94	120	120	120	125	111	185	185	150}
{1.	1.	1.34	1.	1.42	0.94	120	120	120	125	111	185	185	155}
{1.	1.	1.34	1.	1.42	0.94	120	120	125	115	106	175	175	145}
{1.	1.	1.34	1.	1.42	0.94	120	120	125	115	106	175	175	150}
{1.	1.	1.34	1.	1.42	0.94	120	120	125	115	106	175	175	155}
{1.	1.	1.34	1.	1.42	0.94	120	120	125	115	106	175	180	145}
{1.	1.	1.34	1.	1.42	0.94	120	120	125	115	106	175	180	150}
{1.	1.	1.34	1.	1.42	0.94	120	120	125	115	106	175	180	155}
{1.	1.	1.34	1.	1.42	0.94	120	120	125	115	106	175	185	145}
{1.	1.	1.34	1.	1.42	0.94	120	120	125	115	106	175	185	150}
{1.	1.	1.34	1.	1.42	0.94	120	120	125	115	106	175	185	155}
{1.	1.	1.34	1.	1.42	0.94	120	120	125	115	106	180	175	145}
{1.	1.	1.34	1.	1.42	0.94	120	120	125	115	106	180	175	150}
{1.	1.	1.34	1.	1.42	0.94	120	120	125	115	106	180	175	155}
{1.	1.	1.34	1.	1.42	0.94	120	120	125	115	106	180	180	145}
{1.	1.	1.34	1.	1.42	0.94	120	120	125	115	106	180	180	150}
{1.	1.	1.34	1.	1.42	0.94	120	120	125	115	106	180	180	155}
{1.	1.	1.34	1.	1.42	0.94	120	120	125	115	106	180	185	145}
{1.	1.	1.34	1.	1.42	0.94	120	120	125	115	106	180	185	150}
{1.	1.	1.34	1.	1.42	0.94	120	120	125	115	106	180	185	155}
{1.	1.	1.34	1.	1.42	0.94	120	120	125	115	106	185	175	145}
{1.	1.	1.34	1.	1.42	0.94	120	120	125	115	106	185	175	150}
{1.	1.	1.34	1.	1.42	0.94	120	120	125	115	106	185	175	155}
{1.	1.	1.34	1.	1.42	0.94	120	120	125	115	106	185	180	145}
{1.	1.	1.34	1.	1.42	0.94	120	120	125	115	106	185	180	150}
{1.	1.	1.34	1.	1.42	0.94	120	120	125	115	106	185	180	155}
{1.	1.	1.34	1.	1.42	0.94	120	120	125	115	106	185	185	145}
{1.	1.	1.34	1.	1.42	0.94	120	120	125	115	106	185	185	150}
{1.	1.	1.34	1.	1.42	0.94	120	120	125	115	106	185	185	155}
{1.	1.	1.34	1.	1.42	0.94	120	120	125	115	111	175	175	145}
{1.	1.	1.34	1.	1.42	0.94	120	120	125	115	111	175	175	150}
{1.	1.	1.34	1.	1.42	0.94	120	120	125	115	111	175	175	155}
{1.	1.	1.34	1.	1.42	0.94	120	120	125	115	111	175	180	145}
{1.	1.	1.34	1.	1.42	0.94	120	120	125	115	111	175	180	150}
{1.	1.	1.34	1.	1.42	0.94	120	120	125	115	111	175	180	155}
{1.	1.	1.34	1.	1.42	0.94	120	120	125	115	111	175	185	145}
{1.	1.	1.34	1.	1.42	0.94	120	120	125	115	111	175	185	150}
{1.	1.	1.34	1.	1.42	0.94	120	120	125	115	111	175	185	155}
{1.	1.	1.34	1.	1.42	0.94	120	120	125	115	111	180	175	145}
{1.	1.	1.34	1.	1.42	0.94	120	120	125	115	111	180	175	150}
{1.	1.	1.34	1.	1.42	0.94	120	120	125	115	111	180	175	155}
{1.	1.	1.34	1.	1.42	0.94	120	120	125	115	111	180	180	145}
{1.	1.	1.34	1.	1.42	0.94	120	120	125	115	111	180	180	150}
{1.	1.	1.34	1.	1.42	0.94	120	120	125	115	111	180	180	155}
{1.	1.	1.34	1.	1.42	0.94	120	120	125	115	111	180	185	145}
{1.	1.	1.34	1.	1.42	0.94	120	120	125	115	111	180	185	150}
{1.	1.	1.34	1.	1.42	0.94	120	120	125	115	111	180	185	155}
{1.	1.	1.34	1.	1.42	0.94	120	120	125	115	111	185	175	145}
{1.	1.	1.34	1.	1.42	0.94	120	120	125	115	111	185	175	150}
{1.	1.	1.34	1.	1.42	0.94	120	120	125	115	111	185	175	155}
{1.	1.	1.34	1.	1.42	0.94	120	120	125	115	111	185	180	145}
{1.	1.	1.34	1.	1.42	0.94	120	120	125	115	111	185	180	150}
{1.	1.	1.34	1.	1.42	0.94	120	120	125	115	111	185	180	155}
{1.	1.	1.34	1.	1.42	0.94	120	120	125	115	111	185	185	145}
{1.	1.	1.34	1.	1.42	0.94	120	120	125	115	111	185	185	150}
{1.	1.	1.34	1.	1.42	0.94	120	120	125	115	111	185	185	155}
{1.	1.	1.34	1.	1.42	0.94	120	120	125	120	106	175	175	145}
{1.	1.	1.34	1.	1.42	0.94	120	120	125	120	106	175	175	150}
{1.	1.	1.34	1.	1.42	0.94	120	120	125	120	106	175	175	155}
{1.	1.	1.34	1.	1.42	0.94	120	120	125	120	106	175	180	145}
{1.	1.	1.34	1.	1.42	0.94	120	120	125	120	106	175	180	150}
{1.	1.	1.34	1.	1.42	0.94	120	120	125	120	106	175	180	155}
{1.	1.	1.34	1.	1.42	0.94	120	120	125	120	106	175	185	145}
{1.	1.	1.34	1.	1.42	0.94	120	120	125	120	106	175	185	150}
{1.	1.	1.34	1.	1.42	0.94	120	120	125	120	106	175	185	155}
{1.	1.	1.34	1.	1.42	0.94	120	120	125	120	106	180	175	145}
{1.	1.	1.34	1.	1.42	0.94	120	120	125	120	106	180	175	150}
{1.	1.	1.34	1.	1.42	0.94	120	120	125	120	106	180	175	155}
{1.	1.	1.34	1.	1.42	0.94	120	120	125	120	106	180	180	145}
{1.	1.	1.34	1.	1.42	0.94	120	120	125	120	106	180	180	150}
{1.	1.	1.34	1.	1.42	0.94	120	120	125	120	106	180	180	155}
{1.	1.	1.34	1.	1.42	0.94	120	120	125	120	106	180	185	145}
{1.	1.	1.34	1.	1.42	0.94	120	120	125	120	106	180	185	150}
{1.	1.	1.34	1.	1.42	0.94	120	120	125	120	106	180	185	155}
{1.	1.	1.34	1.	1.42	0.94	120	120	125	120	106	185	175	145}
{1.	1.	1.34	1.	1.42	0.94	120	120	125	120	106	185	175	150}
{1.	1.	1.34	1.	1.42	0.94	120	120	125	120	106	185	175	155}
{1.	1.	1.34	1.	1.42	0.94	120	120	125	120	106	185	180	145}
{1.	1.	1.34	1.	1.42	0.94	120	120	125	120	106	185	180	150}
{1.	1.	1.34	1.	1.42	0.94	120	120	125	120	106	185	180	155}
{1.	1.	1.34	1.	1.42	0.94	120	120	125	120	106	185	185	145}
{1.	1.	1.34	1.	1.42	0.94	120	120	125	120	106	185	185	150}
{1.	1.	1.34	1.	1.42	0.94	120	120	125	120	106	185	185	155}
{1.	1.	1.34	1.	1.42	0.94	120	120	125	120	111	175	175	145}
{1.	1.	1.34	1.	1.42	0.94	120	120	125	120	111	175	175	150}
{1.	1.	1.34	1.	1.42	0.94	120	120	125	120	111	175	175	155}
{1.	1.	1.34	1.	1.42	0.94	120	120	125	120	111	175	180	145}
{1.	1.	1.34	1.	1.42	0.94	120	120	125	120	111	175	180	150}
{1.	1.	1.34	1.	1.42	0.94	120	120	125	120	111	175	180	155}
{1.	1.	1.34	1.	1.42	0.94	120	120	125	120	111	175	185	145}
{1.	1.	1.34	1.	1.42	0.94	120	120	125	120	111	175	185	150}
{1.	1.	1.34	1.	1.42	0.94	120	120	125	120	111	175	185	155}
{1.	1.	1.34	1.	1.42	0.94	120	120	125	120	111	180	175	145}
{1.	1.	1.34	1.	1.42	0.94	120	120	125	120	111	180	175	150}
{1.	1.	1.34	1.	1.42	0.94	120	120	125	120	111	180	175	155}
{1.	1.	1.34	1.	1.42	0.94	120	120	125	120	111	180	180	145}
{1.	1.	1.34	1.	1.42	0.94	120	120	125	120	111	180	180	150}
{1.	1.	1.34	1.	1.42	0.94	120	120	125	120	111	180	180	155}
{1.	1.	1.34	1.	1.42	0.94	120	120	125	120	111	180	185	145}
{1.	1.	1.34	1.	1.42	0.94	120	120	125	120	111	180	185	150}
{1.	1.	1.34	1.	1.42	0.94	120	120	125	120	111	180	185	155}
{1.	1.	1.34	1.	1.42	0.94	120	120	125	120	111	185	175	145}
{1.	1.	1.34	1.	1.42	0.94	120	120	125	120	111	185	175	150}
{1.	1.	1.34	1.	1.42	0.94	120	120	125	120	111	185	175	155}
{1.	1.	1.34	1.	1.42	0.94	120	120	125	120	111	185	180	145}
{1.	1.	1.34	1.	1.42	0.94	120	120	125	120	111	185	180	150}
{1.	1.	1.34	1.	1.42	0.94	120	120	125	120	111	185	180	155}
{1.	1.	1.34	1.	1.42	0.94	120	120	125	120	111	185	185	145}
{1.	1.	1.34	1.	1.42	0.94	120	120	125	120	111	185	185	150}
{1.	1.	1.34	1.	1.42	0.94	120	120	125	120	111	185	185	155}
{1.	1.	1.34	1.	1.42	0.94	120	120	125	125	106	175	175	145}
{1.	1.	1.34	1.	1.42	0.94	120	120	125	125	106	175	175	150}
{1.	1.	1.34	1.	1.42	0.94	120	120	125	125	106	175	175	155}
{1.	1.	1.34	1.	1.42	0.94	120	120	125	125	106	175	180	145}
{1.	1.	1.34	1.	1.42	0.94	120	120	125	125	106	175	180	150}
{1.	1.	1.34	1.	1.42	0.94	120	120	125	125	106	175	180	155}
{1.	1.	1.34	1.	1.42	0.94	120	120	125	125	106	175	185	145}
{1.	1.	1.34	1.	1.42	0.94	120	120	125	125	106	175	185	150}
{1.	1.	1.34	1.	1.42	0.94	120	120	125	125	106	175	185	155}
{1.	1.	1.34	1.	1.42	0.94	120	120	125	125	106	180	175	145}
{1.	1.	1.34	1.	1.42	0.94	120	120	125	125	106	180	175	150}
{1.	1.	1.34	1.	1.42	0.94	120	120	125	125	106	180	175	155}
{1.	1.	1.34	1.	1.42	0.94	120	120	125	125	106	180	180	145}
{1.	1.	1.34	1.	1.42	0.94	120	120	125	125	106	180	180	150}
{1.	1.	1.34	1.	1.42	0.94	120	120	125	125	106	180	180	155}
{1.	1.	1.34	1.	1.42	0.94	120	120	125	125	106	180	185	145}
{1.	1.	1.34	1.	1.42	0.94	120	120	125	125	106	180	185	150}
{1.	1.	1.34	1.	1.42	0.94	120	120	125	125	106	180	185	155}
{1.	1.	1.34	1.	1.42	0.94	120	120	125	125	106	185	175	145}
{1.	1.	1.34	1.	1.42	0.94	120	120	125	125	106	185	175	150}
{1.	1.	1.34	1.	1.42	0.94	120	120	125	125	106	185	175	155}
{1.	1.	1.34	1.	1.42	0.94	120	120	125	125	106	185	180	145}
{1.	1.	1.34	1.	1.42	0.94	120	120	125	125	106	185	180	150}
{1.	1.	1.34	1.	1.42	0.94	120	120	125	125	106	185	180	155}
{1.	1.	1.34	1.	1.42	0.94	120	120	125	125	106	185	185	145}
{1.	1.	1.34	1.	1.42	0.94	120	120	125	125	106	185	185	150}
{1.	1.	1.34	1.	1.42	0.94	120	120	125	125	106	185	185	155}
{1.	1.	1.34	1.	1.42	0.94	120	120	125	125	111	175	175	145}
{1.	1.	1.34	1.	1.42	0.94	120	120	125	125	111	175	175	150}
{1.	1.	1.34	1.	1.42	0.94	120	120	125	125	111	175	175	155}
{1.	1.	1.34	1.	1.42	0.94	120	120	125	125	111	175	180	145}
{1.	1.	1.34	1.	1.42	0.94	120	120	125	125	111	175	180	150}
{1.	1.	1.34	1.	1.42	0.94	120	120	125	125	111	175	180	155}
{1.	1.	1.34	1.	1.42	0.94	120	120	125	125	111	175	185	145}
{1.	1.	1.34	1.	1.42	0.94	120	120	125	125	111	175	185	150}
{1.	1.	1.34	1.	1.42	0.94	120	120	125	125	111	175	185	155}
{1.	1.	1.34	1.	1.42	0.94	120	120	125	125	111	180	175	145}
{1.	1.	1.34	1.	1.42	0.94	120	120	125	125	111	180	175	150}
{1.	1.	1.34	1.	1.42	0.94	120	120	125	125	111	180	175	155}
{1.	1.	1.34	1.	1.42	0.94	120	120	125	125	111	180	180	145}
{1.	1.	1.34	1.	1.42	0.94	120	120	125	125	111	180	180	150}
{1.	1.	1.34	1.	1.42	0.94	120	120	125	125	111	180	180	155}
{1.	1.	1.34	1.	1.42	0.94	120	120	125	125	111	180	185	145}
{1.	1.	1.34	1.	1.42	0.94	120	120	125	125	111	180	185	150}
{1.	1.	1.34	1.	1.42	0.94	120	120	125	125	111	180	185	155}
{1.	1.	1.34	1.	1.42	0.94	120	120	125	125	111	185	175	145}
{1.	1.	1.34	1.	1.42	0.94	120	120	125	125	111	185	175	150}
{1.	1.	1.34	1.	1.42	0.94	120	120	125	125	111	185	175	155}
{1.	1.	1.34	1.	1.42	0.94	120	120	125	125	111	185	180	145}
{1.	1.	1.34	1.	1.42	0.94	120	120	125	125	111	185	180	150}
{1.	1.	1.34	1.	1.42	0.94	120	120	125	125	111	185	180	155}
{1.	1.	1.34	1.	1.42	0.94	120	120	125	125	111	185	185	145}
{1.	1.	1.34	1.	1.42	0.94	120	120	125	125	111	185	185	150}
{1.	1.	1.34	1.	1.42	0.94	120	120	125	125	111	185	185	155}
{1.	1.	1.34	1.	1.42	0.94	120	120	115	115	106	175	175	145}
{1.	1.	1.34	1.	1.42	0.94	120	120	115	115	106	175	175	150}
{1.	1.	1.34	1.	1.42	0.94	120	120	115	115	106	175	175	155}
{1.	1.	1.34	1.	1.42	0.94	120	120	115	115	106	175	180	145}
{1.	1.	1.34	1.	1.42	0.94	120	120	115	115	106	175	180	150}
{1.	1.	1.34	1.	1.42	0.94	120	120	115	115	106	175	180	155}
{1.	1.	1.34	1.	1.42	0.94	120	120	115	115	106	175	185	145}
{1.	1.	1.34	1.	1.42	0.94	120	120	115	115	106	175	185	150}
{1.	1.	1.34	1.	1.42	0.94	120	120	115	115	106	175	185	155}
{1.	1.	1.34	1.	1.42	0.94	120	120	115	115	106	180	175	145}
{1.	1.	1.34	1.	1.42	0.94	120	120	115	115	106	180	175	150}
{1.	1.	1.34	1.	1.42	0.94	120	120	115	115	106	180	175	155}
{1.	1.	1.34	1.	1.42	0.94	120	120	115	115	106	180	180	145}
{1.	1.	1.34	1.	1.42	0.94	120	120	115	115	106	180	180	150}
{1.	1.	1.34	1.	1.42	0.94	120	120	115	115	106	180	180	155}
{1.	1.	1.34	1.	1.42	0.94	120	120	115	115	106	180	185	145}
{1.	1.	1.34	1.	1.42	0.94	120	120	115	115	106	180	185	150}
{1.	1.	1.34	1.	1.42	0.94	120	120	115	115	106	180	185	155}
{1.	1.	1.34	1.	1.42	0.94	120	120	115	115	106	185	175	145}
{1.	1.	1.34	1.	1.42	0.94	120	120	115	115	106	185	175	150}
{1.	1.	1.34	1.	1.42	0.94	120	120	115	115	106	185	175	155}
{1.	1.	1.34	1.	1.42	0.94	120	120	115	115	106	185	180	145}
{1.	1.	1.34	1.	1.42	0.94	120	120	115	115	106	185	180	150}
{1.	1.	1.34	1.	1.42	0.94	120	120	115	115	106	185	180	155}
{1.	1.	1.34	1.	1.42	0.94	120	120	115	115	106	185	185	145}
{1.	1.	1.34	1.	1.42	0.94	120	120	115	115	106	185	185	150}
{1.	1.	1.34	1.	1.42	0.94	120	120	115	115	106	185	185	155}
{1.	1.	1.34	1.	1.42	0.94	120	120	115	115	111	175	175	145}
{1.	1.	1.34	1.	1.42	0.94	120	120	115	115	111	175	175	150}
{1.	1.	1.34	1.	1.42	0.94	120	120	115	115	111	175	175	155}
{1.	1.	1.34	1.	1.42	0.94	120	120	115	115	111	175	180	145}
{1.	1.	1.34	1.	1.42	0.94	120	120	115	115	111	175	180	150}
{1.	1.	1.34	1.	1.42	0.94	120	120	115	115	111	175	180	155}
{1.	1.	1.34	1.	1.42	0.94	120	120	115	115	111	175	185	145}
{1.	1.	1.34	1.	1.42	0.94	120	120	115	115	111	175	185	150}
{1.	1.	1.34	1.	1.42	0.94	120	120	115	115	111	175	185	155}
{1.	1.	1.34	1.	1.42	0.94	120	120	115	115	111	180	175	145}
{1.	1.	1.34	1.	1.42	0.94	120	120	115	115	111	180	175	150}
{1.	1.	1.34	1.	1.42	0.94	120	120	115	115	111	180	175	155}
{1.	1.	1.34	1.	1.42	0.94	120	120	115	115	111	180	180	145}
{1.	1.	1.34	1.	1.42	0.94	120	120	115	115	111	180	180	150}
{1.	1.	1.34	1.	1.42	0.94	120	120	115	115	111	180	180	155}
{1.	1.	1.34	1.	1.42	0.94	120	120	115	115	111	180	185	145}
{1.	1.	1.34	1.	1.42	0.94	120	120	115	115	111	180	185	150}
{1.	1.	1.34	1.	1.42	0.94	120	120	115	115	111	180	185	155}
{1.	1.	1.34	1.	1.42	0.94	120	120	115	115	111	185	175	145}
{1.	1.	1.34	1.	1.42	0.94	120	120	115	115	111	185	175	150}
{1.	1.	1.34	1.	1.42	0.94	120	120	115	115	111	185	175	155}
{1.	1.	1.34	1.	1.42	0.94	120	120	115	115	111	185	180	145}
{1.	1.	1.34	1.	1.42	0.94	120	120	115	115	111	185	180	150}
{1.	1.	1.34	1.	1.42	0.94	120	120	115	115	111	185	180	155}
{1.	1.	1.34	1.	1.42	0.94	120	120	115	115	111	185	185	145}
{1.	1.	1.34	1.	1.42	0.94	120	120	115	115	111	185	185	150}
{1.	1.	1.34	1.	1.42	0.94	120	120	115	115	111	185	185	155}
{1.	1.	1.34	1.	1.42	0.94	120	120	115	120	106	175	175	145}
{1.	1.	1.34	1.	1.42	0.94	120	120	115	120	106	175	175	150}
[truncated: 2,374 more rows]
