# Supplementary material for: Algorithmic Design of Geometric Data for Molecular Potential Energy Surfaces
Source: Algorithms. Author manuscript; Available in PMC 2025 Aug 28. (PMC12382435; doi:10.3390/a16010006)
Supplement: Suppl Folder [file NIHMS2075095-supplement-Suppl_Folder.zip › S2/WaterData.txt]

{1.8	1.8	103.5}
{1.8	1.8	103.6}
{1.8	1.8	103.7}
{1.8	1.8	103.8}
{1.8	1.8	103.9}
{1.8	1.8	104.}
{1.8	1.8	104.1}
{1.8	1.8	104.2}
{1.8	1.8	104.3}
{1.8	1.8	104.4}
{1.8	1.8	104.5}
{1.8	1.8	104.6}
{1.8	1.8	104.7}
{1.8	1.8	104.8}
{1.8	1.8	104.9}
{1.8	1.8	105.}
{1.8	1.8	105.1}
{1.8	1.8	105.2}
{1.8	1.8	105.3}
{1.8	1.8	105.4}
{1.8	1.8	105.5}
{1.8	1.805	103.5}
{1.8	1.805	103.6}
{1.8	1.805	103.7}
{1.8	1.805	103.8}
{1.8	1.805	103.9}
{1.8	1.805	104.}
{1.8	1.805	104.1}
{1.8	1.805	104.2}
{1.8	1.805	104.3}
{1.8	1.805	104.4}
{1.8	1.805	104.5}
{1.8	1.805	104.6}
{1.8	1.805	104.7}
{1.8	1.805	104.8}
{1.8	1.805	104.9}
{1.8	1.805	105.}
{1.8	1.805	105.1}
{1.8	1.805	105.2}
{1.8	1.805	105.3}
{1.8	1.805	105.4}
{1.8	1.805	105.5}
{1.8	1.81	103.5}
{1.8	1.81	103.6}
{1.8	1.81	103.7}
{1.8	1.81	103.8}
{1.8	1.81	103.9}
{1.8	1.81	104.}
{1.8	1.81	104.1}
{1.8	1.81	104.2}
{1.8	1.81	104.3}
{1.8	1.81	104.4}
{1.8	1.81	104.5}
{1.8	1.81	104.6}
{1.8	1.81	104.7}
{1.8	1.81	104.8}
{1.8	1.81	104.9}
{1.8	1.81	105.}
{1.8	1.81	105.1}
{1.8	1.81	105.2}
{1.8	1.81	105.3}
{1.8	1.81	105.4}
{1.8	1.81	105.5}
{1.8	1.815	103.5}
{1.8	1.815	103.6}
{1.8	1.815	103.7}
{1.8	1.815	103.8}
{1.8	1.815	103.9}
{1.8	1.815	104.}
{1.8	1.815	104.1}
{1.8	1.815	104.2}
{1.8	1.815	104.3}
{1.8	1.815	104.4}
{1.8	1.815	104.5}
{1.8	1.815	104.6}
{1.8	1.815	104.7}
{1.8	1.815	104.8}
{1.8	1.815	104.9}
{1.8	1.815	105.}
{1.8	1.815	105.1}
{1.8	1.815	105.2}
{1.8	1.815	105.3}
{1.8	1.815	105.4}
{1.8	1.815	105.5}
{1.8	1.82	103.5}
{1.8	1.82	103.6}
{1.8	1.82	103.7}
{1.8	1.82	103.8}
{1.8	1.82	103.9}
{1.8	1.82	104.}
{1.8	1.82	104.1}
{1.8	1.82	104.2}
{1.8	1.82	104.3}
{1.8	1.82	104.4}
{1.8	1.82	104.5}
{1.8	1.82	104.6}
{1.8	1.82	104.7}
{1.8	1.82	104.8}
{1.8	1.82	104.9}
{1.8	1.82	105.}
{1.8	1.82	105.1}
{1.8	1.82	105.2}
{1.8	1.82	105.3}
{1.8	1.82	105.4}
{1.8	1.82	105.5}
{1.805	1.8	103.5}
{1.805	1.8	103.6}
{1.805	1.8	103.7}
{1.805	1.8	103.8}
{1.805	1.8	103.9}
{1.805	1.8	104.}
{1.805	1.8	104.1}
{1.805	1.8	104.2}
{1.805	1.8	104.3}
{1.805	1.8	104.4}
{1.805	1.8	104.5}
{1.805	1.8	104.6}
{1.805	1.8	104.7}
{1.805	1.8	104.8}
{1.805	1.8	104.9}
{1.805	1.8	105.}
{1.805	1.8	105.1}
{1.805	1.8	105.2}
{1.805	1.8	105.3}
{1.805	1.8	105.4}
{1.805	1.8	105.5}
{1.805	1.805	103.5}
{1.805	1.805	103.6}
{1.805	1.805	103.7}
{1.805	1.805	103.8}
{1.805	1.805	103.9}
{1.805	1.805	104.}
{1.805	1.805	104.1}
{1.805	1.805	104.2}
{1.805	1.805	104.3}
{1.805	1.805	104.4}
{1.805	1.805	104.5}
{1.805	1.805	104.6}
{1.805	1.805	104.7}
{1.805	1.805	104.8}
{1.805	1.805	104.9}
{1.805	1.805	105.}
{1.805	1.805	105.1}
{1.805	1.805	105.2}
{1.805	1.805	105.3}
{1.805	1.805	105.4}
{1.805	1.805	105.5}
{1.805	1.81	103.5}
{1.805	1.81	103.6}
{1.805	1.81	103.7}
{1.805	1.81	103.8}
{1.805	1.81	103.9}
{1.805	1.81	104.}
{1.805	1.81	104.1}
{1.805	1.81	104.2}
{1.805	1.81	104.3}
{1.805	1.81	104.4}
{1.805	1.81	104.5}
{1.805	1.81	104.6}
{1.805	1.81	104.7}
{1.805	1.81	104.8}
{1.805	1.81	104.9}
{1.805	1.81	105.}
{1.805	1.81	105.1}
{1.805	1.81	105.2}
{1.805	1.81	105.3}
{1.805	1.81	105.4}
{1.805	1.81	105.5}
{1.805	1.815	103.5}
{1.805	1.815	103.6}
{1.805	1.815	103.7}
{1.805	1.815	103.8}
{1.805	1.815	103.9}
{1.805	1.815	104.}
{1.805	1.815	104.1}
{1.805	1.815	104.2}
{1.805	1.815	104.3}
{1.805	1.815	104.4}
{1.805	1.815	104.5}
{1.805	1.815	104.6}
{1.805	1.815	104.7}
{1.805	1.815	104.8}
{1.805	1.815	104.9}
{1.805	1.815	105.}
{1.805	1.815	105.1}
{1.805	1.815	105.2}
{1.805	1.815	105.3}
{1.805	1.815	105.4}
{1.805	1.815	105.5}
{1.805	1.82	103.5}
{1.805	1.82	103.6}
{1.805	1.82	103.7}
{1.805	1.82	103.8}
{1.805	1.82	103.9}
{1.805	1.82	104.}
{1.805	1.82	104.1}
{1.805	1.82	104.2}
{1.805	1.82	104.3}
{1.805	1.82	104.4}
{1.805	1.82	104.5}
{1.805	1.82	104.6}
{1.805	1.82	104.7}
{1.805	1.82	104.8}
{1.805	1.82	104.9}
{1.805	1.82	105.}
{1.805	1.82	105.1}
{1.805	1.82	105.2}
{1.805	1.82	105.3}
{1.805	1.82	105.4}
{1.805	1.82	105.5}
{1.81	1.8	103.5}
{1.81	1.8	103.6}
{1.81	1.8	103.7}
{1.81	1.8	103.8}
{1.81	1.8	103.9}
{1.81	1.8	104.}
{1.81	1.8	104.1}
{1.81	1.8	104.2}
{1.81	1.8	104.3}
{1.81	1.8	104.4}
{1.81	1.8	104.5}
{1.81	1.8	104.6}
{1.81	1.8	104.7}
{1.81	1.8	104.8}
{1.81	1.8	104.9}
{1.81	1.8	105.}
{1.81	1.8	105.1}
{1.81	1.8	105.2}
{1.81	1.8	105.3}
{1.81	1.8	105.4}
{1.81	1.8	105.5}
{1.81	1.805	103.5}
{1.81	1.805	103.6}
{1.81	1.805	103.7}
{1.81	1.805	103.8}
{1.81	1.805	103.9}
{1.81	1.805	104.}
{1.81	1.805	104.1}
{1.81	1.805	104.2}
{1.81	1.805	104.3}
{1.81	1.805	104.4}
{1.81	1.805	104.5}
{1.81	1.805	104.6}
{1.81	1.805	104.7}
{1.81	1.805	104.8}
{1.81	1.805	104.9}
{1.81	1.805	105.}
{1.81	1.805	105.1}
{1.81	1.805	105.2}
{1.81	1.805	105.3}
{1.81	1.805	105.4}
{1.81	1.805	105.5}
{1.81	1.81	103.5}
{1.81	1.81	103.6}
{1.81	1.81	103.7}
{1.81	1.81	103.8}
{1.81	1.81	103.9}
{1.81	1.81	104.}
{1.81	1.81	104.1}
{1.81	1.81	104.2}
{1.81	1.81	104.3}
{1.81	1.81	104.4}
{1.81	1.81	104.5}
{1.81	1.81	104.6}
{1.81	1.81	104.7}
{1.81	1.81	104.8}
{1.81	1.81	104.9}
{1.81	1.81	105.}
{1.81	1.81	105.1}
{1.81	1.81	105.2}
{1.81	1.81	105.3}
{1.81	1.81	105.4}
{1.81	1.81	105.5}
{1.81	1.815	103.5}
{1.81	1.815	103.6}
{1.81	1.815	103.7}
{1.81	1.815	103.8}
{1.81	1.815	103.9}
{1.81	1.815	104.}
{1.81	1.815	104.1}
{1.81	1.815	104.2}
{1.81	1.815	104.3}
{1.81	1.815	104.4}
{1.81	1.815	104.5}
{1.81	1.815	104.6}
{1.81	1.815	104.7}
{1.81	1.815	104.8}
{1.81	1.815	104.9}
{1.81	1.815	105.}
{1.81	1.815	105.1}
{1.81	1.815	105.2}
{1.81	1.815	105.3}
{1.81	1.815	105.4}
{1.81	1.815	105.5}
{1.81	1.82	103.5}
{1.81	1.82	103.6}
{1.81	1.82	103.7}
{1.81	1.82	103.8}
{1.81	1.82	103.9}
{1.81	1.82	104.}
{1.81	1.82	104.1}
{1.81	1.82	104.2}
{1.81	1.82	104.3}
{1.81	1.82	104.4}
{1.81	1.82	104.5}
{1.81	1.82	104.6}
{1.81	1.82	104.7}
{1.81	1.82	104.8}
{1.81	1.82	104.9}
{1.81	1.82	105.}
{1.81	1.82	105.1}
{1.81	1.82	105.2}
{1.81	1.82	105.3}
{1.81	1.82	105.4}
{1.81	1.82	105.5}
{1.815	1.8	103.5}
{1.815	1.8	103.6}
{1.815	1.8	103.7}
{1.815	1.8	103.8}
{1.815	1.8	103.9}
{1.815	1.8	104.}
{1.815	1.8	104.1}
{1.815	1.8	104.2}
{1.815	1.8	104.3}
{1.815	1.8	104.4}
{1.815	1.8	104.5}
{1.815	1.8	104.6}
{1.815	1.8	104.7}
{1.815	1.8	104.8}
{1.815	1.8	104.9}
{1.815	1.8	105.}
{1.815	1.8	105.1}
{1.815	1.8	105.2}
{1.815	1.8	105.3}
{1.815	1.8	105.4}
{1.815	1.8	105.5}
{1.815	1.805	103.5}
{1.815	1.805	103.6}
{1.815	1.805	103.7}
{1.815	1.805	103.8}
{1.815	1.805	103.9}
{1.815	1.805	104.}
{1.815	1.805	104.1}
{1.815	1.805	104.2}
{1.815	1.805	104.3}
{1.815	1.805	104.4}
{1.815	1.805	104.5}
{1.815	1.805	104.6}
{1.815	1.805	104.7}
{1.815	1.805	104.8}
{1.815	1.805	104.9}
{1.815	1.805	105.}
{1.815	1.805	105.1}
{1.815	1.805	105.2}
{1.815	1.805	105.3}
{1.815	1.805	105.4}
{1.815	1.805	105.5}
{1.815	1.81	103.5}
{1.815	1.81	103.6}
{1.815	1.81	103.7}
{1.815	1.81	103.8}
{1.815	1.81	103.9}
{1.815	1.81	104.}
{1.815	1.81	104.1}
{1.815	1.81	104.2}
{1.815	1.81	104.3}
{1.815	1.81	104.4}
{1.815	1.81	104.5}
{1.815	1.81	104.6}
{1.815	1.81	104.7}
{1.815	1.81	104.8}
{1.815	1.81	104.9}
{1.815	1.81	105.}
{1.815	1.81	105.1}
{1.815	1.81	105.2}
{1.815	1.81	105.3}
{1.815	1.81	105.4}
{1.815	1.81	105.5}
{1.815	1.815	103.5}
{1.815	1.815	103.6}
{1.815	1.815	103.7}
{1.815	1.815	103.8}
{1.815	1.815	103.9}
{1.815	1.815	104.}
{1.815	1.815	104.1}
{1.815	1.815	104.2}
{1.815	1.815	104.3}
{1.815	1.815	104.4}
{1.815	1.815	104.5}
{1.815	1.815	104.6}
{1.815	1.815	104.7}
{1.815	1.815	104.8}
{1.815	1.815	104.9}
{1.815	1.815	105.}
{1.815	1.815	105.1}
{1.815	1.815	105.2}
{1.815	1.815	105.3}
{1.815	1.815	105.4}
{1.815	1.815	105.5}
{1.815	1.82	103.5}
{1.815	1.82	103.6}
{1.815	1.82	103.7}
{1.815	1.82	103.8}
{1.815	1.82	103.9}
{1.815	1.82	104.}
{1.815	1.82	104.1}
{1.815	1.82	104.2}
{1.815	1.82	104.3}
{1.815	1.82	104.4}
{1.815	1.82	104.5}
{1.815	1.82	104.6}
{1.815	1.82	104.7}
{1.815	1.82	104.8}
{1.815	1.82	104.9}
{1.815	1.82	105.}
{1.815	1.82	105.1}
{1.815	1.82	105.2}
{1.815	1.82	105.3}
{1.815	1.82	105.4}
{1.815	1.82	105.5}
{1.82	1.8	103.5}
{1.82	1.8	103.6}
{1.82	1.8	103.7}
{1.82	1.8	103.8}
{1.82	1.8	103.9}
{1.82	1.8	104.}
{1.82	1.8	104.1}
{1.82	1.8	104.2}
{1.82	1.8	104.3}
{1.82	1.8	104.4}
{1.82	1.8	104.5}
{1.82	1.8	104.6}
{1.82	1.8	104.7}
{1.82	1.8	104.8}
{1.82	1.8	104.9}
{1.82	1.8	105.}
{1.82	1.8	105.1}
{1.82	1.8	105.2}
{1.82	1.8	105.3}
{1.82	1.8	105.4}
{1.82	1.8	105.5}
{1.82	1.805	103.5}
{1.82	1.805	103.6}
{1.82	1.805	103.7}
{1.82	1.805	103.8}
{1.82	1.805	103.9}
{1.82	1.805	104.}
{1.82	1.805	104.1}
{1.82	1.805	104.2}
{1.82	1.805	104.3}
{1.82	1.805	104.4}
{1.82	1.805	104.5}
{1.82	1.805	104.6}
{1.82	1.805	104.7}
{1.82	1.805	104.8}
{1.82	1.805	104.9}
{1.82	1.805	105.}
{1.82	1.805	105.1}
{1.82	1.805	105.2}
{1.82	1.805	105.3}
{1.82	1.805	105.4}
{1.82	1.805	105.5}
{1.82	1.81	103.5}
{1.82	1.81	103.6}
{1.82	1.81	103.7}
{1.82	1.81	103.8}
{1.82	1.81	103.9}
{1.82	1.81	104.}
{1.82	1.81	104.1}
{1.82	1.81	104.2}
{1.82	1.81	104.3}
{1.82	1.81	104.4}
{1.82	1.81	104.5}
{1.82	1.81	104.6}
{1.82	1.81	104.7}
{1.82	1.81	104.8}
{1.82	1.81	104.9}
{1.82	1.81	105.}
{1.82	1.81	105.1}
{1.82	1.81	105.2}
{1.82	1.81	105.3}
{1.82	1.81	105.4}
{1.82	1.81	105.5}
{1.82	1.815	103.5}
{1.82	1.815	103.6}
{1.82	1.815	103.7}
{1.82	1.815	103.8}
{1.82	1.815	103.9}
{1.82	1.815	104.}
{1.82	1.815	104.1}
{1.82	1.815	104.2}
{1.82	1.815	104.3}
{1.82	1.815	104.4}
{1.82	1.815	104.5}
{1.82	1.815	104.6}
{1.82	1.815	104.7}
{1.82	1.815	104.8}
{1.82	1.815	104.9}
{1.82	1.815	105.}
{1.82	1.815	105.1}
{1.82	1.815	105.2}
{1.82	1.815	105.3}
{1.82	1.815	105.4}
{1.82	1.815	105.5}
{1.82	1.82	103.5}
{1.82	1.82	103.6}
{1.82	1.82	103.7}
{1.82	1.82	103.8}
{1.82	1.82	103.9}
{1.82	1.82	104.}
{1.82	1.82	104.1}
{1.82	1.82	104.2}
{1.82	1.82	104.3}
{1.82	1.82	104.4}
{1.82	1.82	104.5}
{1.82	1.82	104.6}
{1.82	1.82	104.7}
{1.82	1.82	104.8}
{1.82	1.82	104.9}
{1.82	1.82	105.}
{1.82	1.82	105.1}
{1.82	1.82	105.2}
{1.82	1.82	105.3}
{1.82	1.82	105.4}
{1.82	1.82	105.5}
